# Supplementary material for: ﻿A revision of the “spiny solanums” of Tropical Asia (Solanum, the Leptostemonum Clade, Solanaceae)
Source: PhytoKeys. 2022 Jun 1;198:1–270. doi: 10.3897/phytokeys.198.79514 (PMC9849010; doi:10.3897/phytokeys.198.79514)
Supplement: XML Treatment for Solanum aculeatissimum [file phytokeys.198.79514-treatment2.xml]

<!DOCTYPE tp:taxon-treatment
  PUBLIC "-//TaxonX//DTD Taxonomic Treatment Publishing DTD v0 20100105//EN" "tax-treatment-NSO.dtd">
<tp:taxon-treatment xmlns:tp="http://www.plazi.org/taxpub"><tp:treatment-meta><kwd-group><label>Taxon classification</label><kwd>
              <named-content content-type="kingdom">Plantae</named-content>
            </kwd><kwd>
              <named-content content-type="order">Solanales</named-content>
            </kwd><kwd>
              <named-content content-type="family">Solanaceae</named-content>
            </kwd></kwd-group><mixed-citation publication-type="journal"><person-group><name><surname>Aubriot</surname><given-names>Xavier</given-names></name><name><surname>Knapp</surname><given-names>Sandra</given-names></name></person-group><article-title>﻿A revision of the “spiny solanums” of Tropical Asia (<italic><tp:taxon-name><tp:taxon-name-part taxon-name-part-type="genus" reg="Solanum">Solanum</tp:taxon-name-part></tp:taxon-name></italic>, the <tp:taxon-name><tp:taxon-name-part taxon-name-part-type="clade">Leptostemonum</tp:taxon-name-part></tp:taxon-name> Clade, <tp:taxon-name><tp:taxon-name-part taxon-name-part-type="family">Solanaceae</tp:taxon-name-part></tp:taxon-name>)</article-title><source>PhytoKeys</source><day>01</day><month>06</month><year>2022</year><volume>198</volume><fpage>1</fpage><lpage>270</lpage><pub-id pub-id-type="doi">10.3897/phytokeys.198.79514</pub-id></mixed-citation></tp:treatment-meta><tp:nomenclature><label>﻿1.</label><tp:taxon-name>
            <object-id xmlns:xlink="http://www.w3.org/1999/xlink" content-type="arpha" xlink:type="simple">3A463B47-B10F-5654-B5DB-D0FE57F905B3</object-id>
            <tp:taxon-name-part taxon-name-part-type="genus" reg="Solanum">Solanum</tp:taxon-name-part>
            <tp:taxon-name-part taxon-name-part-type="species" reg="aculeatissimum">aculeatissimum</tp:taxon-name-part>
          </tp:taxon-name><tp:taxon-authority>Jacq., Icon. Pl. Rar. 1: 5, t. 41. 1781.</tp:taxon-authority><xref ref-type="fig" rid="F5">Fig. 5A–C</xref><xref ref-type="bibr" rid="B185">Only names based on tropical Asian types listed here; for complete synonymy see Nee 1979</xref><xref ref-type="bibr" rid="B259">; Vorontsova and Knapp 2016.</xref><tp:nomenclature-citation-list><tp:nomenclature-citation><tp:taxon-name>
                <tp:taxon-name-part taxon-name-part-type="genus" reg="Solanum">Solanum</tp:taxon-name-part>
                <tp:taxon-name-part taxon-name-part-type="species" reg="khasianum">khasianum</tp:taxon-name-part>
              </tp:taxon-name><comment>C.B.Clarke, Fl. Brit. Ind. [J.D. Hooker] 4: 234. 1883. Type. India. Meghalaya [“Assam”]: Khasia Hills, <italic>J. D. Hooker &amp; T. Thomson [1666] 14</italic> (lectotype, designated by <xref ref-type="bibr" rid="B223">Sen Gupta 1961</xref>, pg. 411: CAL; isolectotypes: GH [00077827], K [K000546077], L [L 0003639], W [acc. # 0022656]).</comment></tp:nomenclature-citation><tp:nomenclature-citation><tp:taxon-name>
                <tp:taxon-name-part taxon-name-part-type="genus" reg="Solanum">Solanum</tp:taxon-name-part>
                <tp:taxon-name-part taxon-name-part-type="species" reg="cavaleriei">cavaleriei</tp:taxon-name-part>
              </tp:taxon-name><comment>H.Lév. &amp; Vaniot, Bull. Soc. Bot. France 55: 207. 1908. Type. China. Guizhou: “Ly-Po-Hien”, 10 Aug 1899, <italic>J. Cavalerie 2722</italic> (lectotype, designated here: E [E00284478]).</comment></tp:nomenclature-citation></tp:nomenclature-citation-list></tp:nomenclature><tp:treatment-sec sec-type="material" id="SECID0EJTGK"><title>Type.</title><p>Cultivated in Vienna, Austria, of unknown origin, <italic>Anonymous s.n.</italic> (lectotype, designated by <xref ref-type="bibr" rid="B259">Vorontsova and Knapp 2016</xref>, pg. 41: W [acc. # 0022470]).</p></tp:treatment-sec><tp:treatment-sec sec-type="description" id="SECID0EVTGK"><title>Description.</title><p><xref ref-type="bibr" rid="B259">Vorontsova and Knapp (2016</xref>: 41–45); <ext-link xmlns:xlink="http://www.w3.org/1999/xlink" xlink:href="http://www.solanaceaesource.org/solanaceae/solanum-aculeatissimum" ext-link-type="uri" xlink:type="simple">http://www.solanaceaesource.org/solanaceae/solanum-aculeatissimum</ext-link>.</p></tp:treatment-sec><tp:treatment-sec sec-type="distribution" id="SECID0EEUGK"><title>Distribution.</title><p><italic><tp:taxon-name><tp:taxon-name-part taxon-name-part-type="genus" reg="Solanum">Solanum</tp:taxon-name-part><tp:taxon-name-part taxon-name-part-type="species" reg="aculeatissimum">aculeatissimum</tp:taxon-name-part></tp:taxon-name></italic> occurs only sporadically in tropical Asia (see Table <xref ref-type="table" rid="T2">2</xref>); it is native to Brazil (<xref ref-type="bibr" rid="B185">Nee 1979</xref>) and adventive and widely distributed in Africa, it is less common in tropical Asia than the similar <italic><tp:taxon-name><tp:taxon-name-part taxon-name-part-type="genus" reg="Solanum">S.</tp:taxon-name-part><tp:taxon-name-part taxon-name-part-type="species" reg="viarum">viarum</tp:taxon-name-part></tp:taxon-name></italic>.</p></tp:treatment-sec><tp:treatment-sec sec-type="Common names" id="SECID0EIVGK"><title>Common names.</title><p>China. ka xi qie (<xref ref-type="bibr" rid="B280">Zhang et al. 1994</xref>). Malaysia/Singapore. tĕrong perat, tĕrong asam hutan, tĕrong puyoh, tĕrong bĕlanda, tĕrong pusat, tĕrong piat (<xref ref-type="bibr" rid="B34">Burkill 1935</xref>), tèrong kori, tèrong tènang (Sundanese, <xref ref-type="bibr" rid="B34">Burkill 1935</xref>). Vietnam. cà ung (<xref ref-type="bibr" rid="B101">Hul and Dy Phon 2014</xref>). Common names from <xref ref-type="bibr" rid="B34">Burkill (1935)</xref> may also refer to <italic><tp:taxon-name><tp:taxon-name-part taxon-name-part-type="genus" reg="Solanum">S.</tp:taxon-name-part><tp:taxon-name-part taxon-name-part-type="species" reg="viarum">viarum</tp:taxon-name-part></tp:taxon-name></italic>.</p></tp:treatment-sec><tp:treatment-sec sec-type="discussion" id="SECID0ENWGK"><title>Discussion.</title><p><italic><tp:taxon-name><tp:taxon-name-part taxon-name-part-type="genus" reg="Solanum">Solanum</tp:taxon-name-part><tp:taxon-name-part taxon-name-part-type="species" reg="aculeatissimum">aculeatissimum</tp:taxon-name-part></tp:taxon-name></italic> is a member of the <tp:taxon-name><tp:taxon-name-part taxon-name-part-type="genus" reg="Acanthophora">Acanthophora</tp:taxon-name-part></tp:taxon-name> clade (sensu <xref ref-type="bibr" rid="B232">Stern et al. 2011</xref>; <xref ref-type="bibr" rid="B82">Gagnon et al. 2022</xref>) as are several other introduced species in tropical Asia (<italic><tp:taxon-name><tp:taxon-name-part taxon-name-part-type="genus" reg="Solanum">S.</tp:taxon-name-part><tp:taxon-name-part taxon-name-part-type="species" reg="capsicoides">capsicoides</tp:taxon-name-part></tp:taxon-name></italic>, <italic><tp:taxon-name><tp:taxon-name-part taxon-name-part-type="genus" reg="Solanum">S.</tp:taxon-name-part><tp:taxon-name-part taxon-name-part-type="species" reg="mammosum">mammosum</tp:taxon-name-part></tp:taxon-name></italic>, <italic><tp:taxon-name><tp:taxon-name-part taxon-name-part-type="genus" reg="Solanum">S.</tp:taxon-name-part><tp:taxon-name-part taxon-name-part-type="species" reg="viarum">viarum</tp:taxon-name-part></tp:taxon-name></italic>) and is most similar to <italic><tp:taxon-name><tp:taxon-name-part taxon-name-part-type="genus" reg="Solanum">S.</tp:taxon-name-part><tp:taxon-name-part taxon-name-part-type="species" reg="viarum">viarum</tp:taxon-name-part></tp:taxon-name></italic>. It can be distinguished from that species in its long-acuminate (versus deltate) calyx lobes and its minutely stipitate-glandular (versus puberulent) ovary. <italic><tp:taxon-name><tp:taxon-name-part taxon-name-part-type="genus" reg="Solanum">Solanum</tp:taxon-name-part><tp:taxon-name-part taxon-name-part-type="species" reg="viarum">viarum</tp:taxon-name-part></tp:taxon-name></italic> is more finely and evenly glandular pubescent than is <italic><tp:taxon-name><tp:taxon-name-part taxon-name-part-type="genus" reg="Solanum">S.</tp:taxon-name-part><tp:taxon-name-part taxon-name-part-type="species" reg="aculeatissimum">aculeatissimum</tp:taxon-name-part></tp:taxon-name></italic>.</p><p>The herbarium of the French botanist and clergyman Augustin A.H. Léveillé was acquired by the Scottish botanist George Forrest from whence it passed to the Royal Botanic Garden Edinburgh. <xref ref-type="bibr" rid="B259">Vorontsova and Knapp (2016)</xref> incorrectly cited a collection in E as the holotype, no herbarium was cited in the protologue. We have selected the specimen at E (E00284478) that corresponds to the description, collector, and locality (<xref ref-type="bibr" rid="B144">Léveillé 1908</xref>), as the lectotype for <italic><tp:taxon-name><tp:taxon-name-part taxon-name-part-type="genus" reg="Solanum">S.</tp:taxon-name-part><tp:taxon-name-part taxon-name-part-type="species" reg="cavaleriei">cavaleriei</tp:taxon-name-part></tp:taxon-name></italic>.</p></tp:treatment-sec><tp:treatment-sec sec-type="material" id="SECID0ED1GK"><title>Specimens examined.</title><p>See Suppl. materials <xref ref-type="supplementary-material" rid="S1">1</xref>–<xref ref-type="supplementary-material" rid="S3">3</xref>.</p></tp:treatment-sec><tp:treatment-sec><!--Section generated to contain objects referenced in tp:taxon-treatment.--><fig id="F5" position="float" orientation="portrait"><object-id xmlns:xlink="http://www.w3.org/1999/xlink" content-type="doi" xlink:type="simple">10.3897/phytokeys.198.79514.figure5</object-id><object-id xmlns:xlink="http://www.w3.org/1999/xlink" content-type="arpha" xlink:type="simple">2CB2FFCA-8C8B-59BA-82AA-B0989DB64FE7</object-id><label>Figure 5.</label><caption><p>Introduced species of <italic><tp:taxon-name><tp:taxon-name-part taxon-name-part-type="genus" reg="Solanum">Solanum</tp:taxon-name-part></tp:taxon-name></italic>. <italic><tp:taxon-name><tp:taxon-name-part taxon-name-part-type="genus" reg="Solanum">Solanum</tp:taxon-name-part><tp:taxon-name-part taxon-name-part-type="species" reg="aculeatissimum">aculeatissimum</tp:taxon-name-part></tp:taxon-name></italic> Jacq. <bold>A</bold> habit (<italic>Bidault et al. 3627</italic>, Gabon) <bold>B</bold> detail view of a flower (<italic>Bidault et al. 3627</italic>, Gabon) <bold>C</bold> detail view of a fruit (<italic>Bidault et al. 3627</italic>, Gabon). <italic><tp:taxon-name><tp:taxon-name-part taxon-name-part-type="genus" reg="Solanum">Solanum</tp:taxon-name-part><tp:taxon-name-part taxon-name-part-type="species" reg="aethiopicum">aethiopicum</tp:taxon-name-part></tp:taxon-name></italic> L. <bold>D</bold> detail view of a flower (field photograph, unvouchered, in cultivation at Radboud University, Nijmegen) <bold>E</bold> detail view of fruits (field photograph, unvouchered, in cultivation at the Max Planck Institute for Plant Breeding Research, Cologne). <italic><tp:taxon-name><tp:taxon-name-part taxon-name-part-type="genus" reg="Solanum">Solanum</tp:taxon-name-part><tp:taxon-name-part taxon-name-part-type="species" reg="capsicoides">capsicoides</tp:taxon-name-part></tp:taxon-name></italic> All. <bold>F</bold> detail view of a flower (<italic>Coronado González 5457</italic>, Nicaragua) <bold>G</bold> detail view of a fruit (<italic>Coronado González 5457</italic>, Nicaragua). <italic><tp:taxon-name><tp:taxon-name-part taxon-name-part-type="genus" reg="Solanum">Solanum</tp:taxon-name-part><tp:taxon-name-part taxon-name-part-type="species" reg="chrysotrichum">chrysotrichum</tp:taxon-name-part></tp:taxon-name></italic> Schltdl. <bold>H</bold> detail of a fertile branch (field photograph, unvouchered, India). Photograph credits: <bold>A–C</bold> E. Bidault <bold>D, E, H</bold> S. Knapp <bold>F, G</bold> I. Coronado González.</p></caption><graphic xmlns:xlink="http://www.w3.org/1999/xlink" xlink:href="phytokeys-198-001_article-79514__-g005.jpg" position="float" orientation="portrait" xlink:type="simple" id="oo_689698.jpg"><uri content-type="original_file" xlink:type="simple">https://binary.pensoft.net/fig/689698</uri></graphic></fig><table-wrap id="T2" position="float" orientation="portrait"><label>Table 2.</label><caption><p>Country distribution of spiny solanums in tropical Asia as delimited here (excluding the island of New Guinea, see Introduction). Introduced species are shown in brackets, single country endemics in <bold>bold face</bold> type.</p></caption><table id="TID0EQTOM" rules="all"><tbody><tr><th rowspan="1" colspan="1">Country</th><th rowspan="1" colspan="1">Species</th></tr><tr><td rowspan="1" colspan="1">Bangladesh</td><td rowspan="1" colspan="1"><tp:taxon-name><tp:taxon-name-part taxon-name-part-type="genus" reg="Solanum"/><tp:taxon-name-part taxon-name-part-type="species" reg="lasiocarpum">lasiocarpum</tp:taxon-name-part></tp:taxon-name>, <tp:taxon-name><tp:taxon-name-part taxon-name-part-type="genus" reg="Solanum"/><tp:taxon-name-part taxon-name-part-type="species" reg="melongena">melongena</tp:taxon-name-part></tp:taxon-name>, <tp:taxon-name><tp:taxon-name-part taxon-name-part-type="genus" reg="Solanum"/><tp:taxon-name-part taxon-name-part-type="species" reg="praetermissum">praetermissum</tp:taxon-name-part></tp:taxon-name>, (<tp:taxon-name><tp:taxon-name-part taxon-name-part-type="genus" reg="Solanum"/><tp:taxon-name-part taxon-name-part-type="species" reg="sisymbriifolium">sisymbriifolium</tp:taxon-name-part></tp:taxon-name>), (<tp:taxon-name><tp:taxon-name-part taxon-name-part-type="genus" reg="Solanum"/><tp:taxon-name-part taxon-name-part-type="species" reg="torvum">torvum</tp:taxon-name-part></tp:taxon-name>), <tp:taxon-name><tp:taxon-name-part taxon-name-part-type="genus" reg="Solanum"/><tp:taxon-name-part taxon-name-part-type="species" reg="trilobatum">trilobatum</tp:taxon-name-part></tp:taxon-name>, <tp:taxon-name><tp:taxon-name-part taxon-name-part-type="genus" reg="Solanum"/><tp:taxon-name-part taxon-name-part-type="species" reg="violaceum">violaceum</tp:taxon-name-part></tp:taxon-name>, <tp:taxon-name><tp:taxon-name-part taxon-name-part-type="genus" reg="Solanum"/><tp:taxon-name-part taxon-name-part-type="species" reg="virginianum">virginianum</tp:taxon-name-part></tp:taxon-name></td></tr><tr><td rowspan="1" colspan="1">Brunei Darussalam</td><td rowspan="1" colspan="1"><tp:taxon-name><tp:taxon-name-part taxon-name-part-type="genus" reg="Solanum"/><tp:taxon-name-part taxon-name-part-type="species" reg="lasiocarpum">lasiocarpum</tp:taxon-name-part></tp:taxon-name>, (<tp:taxon-name><tp:taxon-name-part taxon-name-part-type="genus" reg="Solanum"/><tp:taxon-name-part taxon-name-part-type="species" reg="torvum">torvum</tp:taxon-name-part></tp:taxon-name>)</td></tr><tr><td rowspan="1" colspan="1">Cambodia</td><td rowspan="1" colspan="1">(<tp:taxon-name><tp:taxon-name-part taxon-name-part-type="genus" reg="Solanum"/><tp:taxon-name-part taxon-name-part-type="species" reg="capsicoides">capsicoides</tp:taxon-name-part></tp:taxon-name>), <tp:taxon-name><tp:taxon-name-part taxon-name-part-type="genus" reg="Solanum"/><tp:taxon-name-part taxon-name-part-type="species" reg="cyanocarphium">cyanocarphium</tp:taxon-name-part></tp:taxon-name>, <bold><tp:taxon-name><tp:taxon-name-part taxon-name-part-type="genus" reg="Solanum"/><tp:taxon-name-part taxon-name-part-type="species" reg="harmandii">harmandii</tp:taxon-name-part></tp:taxon-name></bold>, <tp:taxon-name><tp:taxon-name-part taxon-name-part-type="genus" reg="Solanum"/><tp:taxon-name-part taxon-name-part-type="species" reg="insanum">insanum</tp:taxon-name-part></tp:taxon-name>, <tp:taxon-name><tp:taxon-name-part taxon-name-part-type="genus" reg="Solanum"/><tp:taxon-name-part taxon-name-part-type="species" reg="involucratum">involucratum</tp:taxon-name-part></tp:taxon-name>, <tp:taxon-name><tp:taxon-name-part taxon-name-part-type="genus" reg="Solanum"/><tp:taxon-name-part taxon-name-part-type="species" reg="lasiocarpum">lasiocarpum</tp:taxon-name-part></tp:taxon-name>, (<tp:taxon-name><tp:taxon-name-part taxon-name-part-type="genus" reg="Solanum"/><tp:taxon-name-part taxon-name-part-type="species" reg="torvum">torvum</tp:taxon-name-part></tp:taxon-name>), <tp:taxon-name><tp:taxon-name-part taxon-name-part-type="genus" reg="Solanum"/><tp:taxon-name-part taxon-name-part-type="species" reg="trilobatum">trilobatum</tp:taxon-name-part></tp:taxon-name></td></tr><tr><td rowspan="1" colspan="1">China</td><td rowspan="1" colspan="1">(<tp:taxon-name><tp:taxon-name-part taxon-name-part-type="genus" reg="Solanum"/><tp:taxon-name-part taxon-name-part-type="species" reg="aculeatissimum">aculeatissimum</tp:taxon-name-part></tp:taxon-name>), (<tp:taxon-name><tp:taxon-name-part taxon-name-part-type="genus" reg="Solanum"/><tp:taxon-name-part taxon-name-part-type="species" reg="aethiopicum">aethiopicum</tp:taxon-name-part></tp:taxon-name>), <tp:taxon-name><tp:taxon-name-part taxon-name-part-type="genus" reg="Solanum"/><tp:taxon-name-part taxon-name-part-type="species" reg="barbisetum">barbisetum</tp:taxon-name-part></tp:taxon-name>, (<tp:taxon-name><tp:taxon-name-part taxon-name-part-type="genus" reg="Solanum"/><tp:taxon-name-part taxon-name-part-type="species" reg="capsicoides">capsicoides</tp:taxon-name-part></tp:taxon-name>), (<tp:taxon-name><tp:taxon-name-part taxon-name-part-type="genus" reg="Solanum"/><tp:taxon-name-part taxon-name-part-type="species" reg="chrysotrichum">chrysotrichum</tp:taxon-name-part></tp:taxon-name>), <bold><tp:taxon-name><tp:taxon-name-part taxon-name-part-type="genus" reg="Solanum"/><tp:taxon-name-part taxon-name-part-type="species" reg="deflexicarpum">deflexicarpum</tp:taxon-name-part></tp:taxon-name></bold>, <tp:taxon-name><tp:taxon-name-part taxon-name-part-type="genus" reg="Solanum"/><tp:taxon-name-part taxon-name-part-type="species" reg="insanum">insanum</tp:taxon-name-part></tp:taxon-name>, (<tp:taxon-name><tp:taxon-name-part taxon-name-part-type="genus" reg="Solanum"/><tp:taxon-name-part taxon-name-part-type="species" reg="jamaicense">jamaicense</tp:taxon-name-part></tp:taxon-name>), <tp:taxon-name><tp:taxon-name-part taxon-name-part-type="genus" reg="Solanum"/><tp:taxon-name-part taxon-name-part-type="species" reg="lasiocarpum">lasiocarpum</tp:taxon-name-part></tp:taxon-name>, (<tp:taxon-name><tp:taxon-name-part taxon-name-part-type="genus" reg="Solanum"/><tp:taxon-name-part taxon-name-part-type="species" reg="macrocarpon">macrocarpon</tp:taxon-name-part></tp:taxon-name>), (<tp:taxon-name><tp:taxon-name-part taxon-name-part-type="genus" reg="Solanum"/><tp:taxon-name-part taxon-name-part-type="species" reg="mammosum">mammosum</tp:taxon-name-part></tp:taxon-name>), <tp:taxon-name><tp:taxon-name-part taxon-name-part-type="genus" reg="Solanum"/><tp:taxon-name-part taxon-name-part-type="species" reg="melongena">melongena</tp:taxon-name-part></tp:taxon-name>, <tp:taxon-name><tp:taxon-name-part taxon-name-part-type="genus" reg="Solanum"/><tp:taxon-name-part taxon-name-part-type="species" reg="nienkui">nienkui</tp:taxon-name-part></tp:taxon-name>, <tp:taxon-name><tp:taxon-name-part taxon-name-part-type="genus" reg="Solanum"/><tp:taxon-name-part taxon-name-part-type="species" reg="praetermissum">praetermissum</tp:taxon-name-part></tp:taxon-name>, <tp:taxon-name><tp:taxon-name-part taxon-name-part-type="genus" reg="Solanum"/><tp:taxon-name-part taxon-name-part-type="species" reg="procumbens">procumbens</tp:taxon-name-part></tp:taxon-name>, <tp:taxon-name><tp:taxon-name-part taxon-name-part-type="genus" reg="Solanum"/><tp:taxon-name-part taxon-name-part-type="species" reg="pseudosaponaceum">pseudosaponaceum</tp:taxon-name-part></tp:taxon-name>, (<tp:taxon-name><tp:taxon-name-part taxon-name-part-type="genus" reg="Solanum"/><tp:taxon-name-part taxon-name-part-type="species" reg="sisymbriifolium">sisymbriifolium</tp:taxon-name-part></tp:taxon-name>), (<tp:taxon-name><tp:taxon-name-part taxon-name-part-type="genus" reg="Solanum"/><tp:taxon-name-part taxon-name-part-type="species" reg="torvum">torvum</tp:taxon-name-part></tp:taxon-name>), (<tp:taxon-name><tp:taxon-name-part taxon-name-part-type="genus" reg="Solanum"/><tp:taxon-name-part taxon-name-part-type="species" reg="viarum">viarum</tp:taxon-name-part></tp:taxon-name>), <tp:taxon-name><tp:taxon-name-part taxon-name-part-type="genus" reg="Solanum"/><tp:taxon-name-part taxon-name-part-type="species" reg="violaceum">violaceum</tp:taxon-name-part></tp:taxon-name>, <tp:taxon-name><tp:taxon-name-part taxon-name-part-type="genus" reg="Solanum"/><tp:taxon-name-part taxon-name-part-type="species" reg="virginianum">virginianum</tp:taxon-name-part></tp:taxon-name>, (<tp:taxon-name><tp:taxon-name-part taxon-name-part-type="genus" reg="Solanum"/><tp:taxon-name-part taxon-name-part-type="species" reg="wrightii">wrightii</tp:taxon-name-part></tp:taxon-name>)</td></tr><tr><td rowspan="1" colspan="1">India</td><td rowspan="1" colspan="1">(<tp:taxon-name><tp:taxon-name-part taxon-name-part-type="genus" reg="Solanum"/><tp:taxon-name-part taxon-name-part-type="species" reg="aculeatissimum">aculeatissimum</tp:taxon-name-part></tp:taxon-name>), <tp:taxon-name><tp:taxon-name-part taxon-name-part-type="genus" reg="Solanum"/><tp:taxon-name-part taxon-name-part-type="species" reg="arundo">arundo</tp:taxon-name-part></tp:taxon-name>, <tp:taxon-name><tp:taxon-name-part taxon-name-part-type="genus" reg="Solanum"/><tp:taxon-name-part taxon-name-part-type="species" reg="barbisetum">barbisetum</tp:taxon-name-part></tp:taxon-name>, (<tp:taxon-name><tp:taxon-name-part taxon-name-part-type="genus" reg="Solanum"/><tp:taxon-name-part taxon-name-part-type="species" reg="capsicoides">capsicoides</tp:taxon-name-part></tp:taxon-name>), (<tp:taxon-name><tp:taxon-name-part taxon-name-part-type="genus" reg="Solanum"/><tp:taxon-name-part taxon-name-part-type="species" reg="chrysotrichum">chrysotrichum</tp:taxon-name-part></tp:taxon-name>), <tp:taxon-name><tp:taxon-name-part taxon-name-part-type="genus" reg="Solanum"/><tp:taxon-name-part taxon-name-part-type="species" reg="cordatum">cordatum</tp:taxon-name-part></tp:taxon-name>, (<tp:taxon-name><tp:taxon-name-part taxon-name-part-type="genus" reg="Solanum"/><tp:taxon-name-part taxon-name-part-type="species" reg="elaeagnifolium">elaeagnifolium</tp:taxon-name-part></tp:taxon-name>), <tp:taxon-name><tp:taxon-name-part taxon-name-part-type="genus" reg="Solanum"/><tp:taxon-name-part taxon-name-part-type="species" reg="giganteum">giganteum</tp:taxon-name-part></tp:taxon-name>, <tp:taxon-name><tp:taxon-name-part taxon-name-part-type="genus" reg="Solanum"/><tp:taxon-name-part taxon-name-part-type="species" reg="forskalii">forskalii</tp:taxon-name-part></tp:taxon-name>, <bold><tp:taxon-name><tp:taxon-name-part taxon-name-part-type="genus" reg="Solanum"/><tp:taxon-name-part taxon-name-part-type="species" reg="hovei">hovei</tp:taxon-name-part></tp:taxon-name></bold>, <tp:taxon-name><tp:taxon-name-part taxon-name-part-type="genus" reg="Solanum"/><tp:taxon-name-part taxon-name-part-type="species" reg="insanum">insanum</tp:taxon-name-part></tp:taxon-name>, <tp:taxon-name><tp:taxon-name-part taxon-name-part-type="genus" reg="Solanum"/><tp:taxon-name-part taxon-name-part-type="species" reg="melongena">melongena</tp:taxon-name-part></tp:taxon-name>, <bold><tp:taxon-name><tp:taxon-name-part taxon-name-part-type="genus" reg="Solanum"/><tp:taxon-name-part taxon-name-part-type="species" reg="multiflorum">multiflorum</tp:taxon-name-part></tp:taxon-name></bold>, <tp:taxon-name><tp:taxon-name-part taxon-name-part-type="genus" reg="Solanum"/><tp:taxon-name-part taxon-name-part-type="species" reg="praetermissum">praetermissum</tp:taxon-name-part></tp:taxon-name>, <tp:taxon-name><tp:taxon-name-part taxon-name-part-type="genus" reg="Solanum"/><tp:taxon-name-part taxon-name-part-type="species" reg="pubescens">pubescens</tp:taxon-name-part></tp:taxon-name>, (<tp:taxon-name><tp:taxon-name-part taxon-name-part-type="genus" reg="Solanum"/><tp:taxon-name-part taxon-name-part-type="species" reg="robustum">robustum</tp:taxon-name-part></tp:taxon-name>), (<tp:taxon-name><tp:taxon-name-part taxon-name-part-type="genus" reg="Solanum"/><tp:taxon-name-part taxon-name-part-type="species" reg="sisymbriifolium">sisymbriifolium</tp:taxon-name-part></tp:taxon-name>), (<tp:taxon-name><tp:taxon-name-part taxon-name-part-type="genus" reg="Solanum"/><tp:taxon-name-part taxon-name-part-type="species" reg="torvum">torvum</tp:taxon-name-part></tp:taxon-name>), <tp:taxon-name><tp:taxon-name-part taxon-name-part-type="genus" reg="Solanum"/><tp:taxon-name-part taxon-name-part-type="species" reg="trilobatum">trilobatum</tp:taxon-name-part></tp:taxon-name>, <tp:taxon-name><tp:taxon-name-part taxon-name-part-type="genus" reg="Solanum"/><tp:taxon-name-part taxon-name-part-type="species" reg="vagum">vagum</tp:taxon-name-part></tp:taxon-name>, (<tp:taxon-name><tp:taxon-name-part taxon-name-part-type="genus" reg="Solanum"/><tp:taxon-name-part taxon-name-part-type="species" reg="viarum">viarum</tp:taxon-name-part></tp:taxon-name>), <tp:taxon-name><tp:taxon-name-part taxon-name-part-type="genus" reg="Solanum"/><tp:taxon-name-part taxon-name-part-type="species" reg="violaceum">violaceum</tp:taxon-name-part></tp:taxon-name>, <tp:taxon-name><tp:taxon-name-part taxon-name-part-type="genus" reg="Solanum"/><tp:taxon-name-part taxon-name-part-type="species" reg="virginianum">virginianum</tp:taxon-name-part></tp:taxon-name>, <bold><tp:taxon-name><tp:taxon-name-part taxon-name-part-type="genus" reg="Solanum"/><tp:taxon-name-part taxon-name-part-type="species" reg="wightii">wightii</tp:taxon-name-part></tp:taxon-name></bold>, (<tp:taxon-name><tp:taxon-name-part taxon-name-part-type="genus" reg="Solanum"/><tp:taxon-name-part taxon-name-part-type="species" reg="wrightii">wrightii</tp:taxon-name-part></tp:taxon-name>)</td></tr><tr><td rowspan="1" colspan="1">Indonesia</td><td rowspan="1" colspan="1"><tp:taxon-name><tp:taxon-name-part taxon-name-part-type="genus" reg="Solanum"/><tp:taxon-name-part taxon-name-part-type="species" reg="barbisetum">barbisetum</tp:taxon-name-part></tp:taxon-name>, (<tp:taxon-name><tp:taxon-name-part taxon-name-part-type="genus" reg="Solanum"/><tp:taxon-name-part taxon-name-part-type="species" reg="capsicoides">capsicoides</tp:taxon-name-part></tp:taxon-name>), <bold><tp:taxon-name><tp:taxon-name-part taxon-name-part-type="genus" reg="Solanum"/><tp:taxon-name-part taxon-name-part-type="species" reg="comitis">comitis</tp:taxon-name-part></tp:taxon-name></bold>, <tp:taxon-name><tp:taxon-name-part taxon-name-part-type="genus" reg="Solanum"/><tp:taxon-name-part taxon-name-part-type="species" reg="cyanocarphium">cyanocarphium</tp:taxon-name-part></tp:taxon-name>, <tp:taxon-name><tp:taxon-name-part taxon-name-part-type="genus" reg="Solanum"/><tp:taxon-name-part taxon-name-part-type="species" reg="dunalianum">dunalianum</tp:taxon-name-part></tp:taxon-name>, <bold><tp:taxon-name><tp:taxon-name-part taxon-name-part-type="genus" reg="Solanum"/><tp:taxon-name-part taxon-name-part-type="species" reg="graciliflorum">graciliflorum</tp:taxon-name-part></tp:taxon-name></bold>, <tp:taxon-name><tp:taxon-name-part taxon-name-part-type="genus" reg="Solanum"/><tp:taxon-name-part taxon-name-part-type="species" reg="insanum">insanum</tp:taxon-name-part></tp:taxon-name>, <tp:taxon-name><tp:taxon-name-part taxon-name-part-type="genus" reg="Solanum"/><tp:taxon-name-part taxon-name-part-type="species" reg="involucratum">involucratum</tp:taxon-name-part></tp:taxon-name>, (<tp:taxon-name><tp:taxon-name-part taxon-name-part-type="genus" reg="Solanum"/><tp:taxon-name-part taxon-name-part-type="species" reg="jamaicense">jamaicense</tp:taxon-name-part></tp:taxon-name>), <tp:taxon-name><tp:taxon-name-part taxon-name-part-type="genus" reg="Solanum"/><tp:taxon-name-part taxon-name-part-type="species" reg="lasiocarpum">lasiocarpum</tp:taxon-name-part></tp:taxon-name>, <tp:taxon-name><tp:taxon-name-part taxon-name-part-type="genus" reg="Solanum"/><tp:taxon-name-part taxon-name-part-type="species" reg="melongena">melongena</tp:taxon-name-part></tp:taxon-name>, <bold><tp:taxon-name><tp:taxon-name-part taxon-name-part-type="genus" reg="Solanum"/><tp:taxon-name-part taxon-name-part-type="species" reg="poka">poka</tp:taxon-name-part></tp:taxon-name></bold>, <tp:taxon-name><tp:taxon-name-part taxon-name-part-type="genus" reg="Solanum"/><tp:taxon-name-part taxon-name-part-type="species" reg="procumbens">procumbens</tp:taxon-name-part></tp:taxon-name>, <tp:taxon-name><tp:taxon-name-part taxon-name-part-type="genus" reg="Solanum"/><tp:taxon-name-part taxon-name-part-type="species" reg="pseudosaponaceum">pseudosaponaceum</tp:taxon-name-part></tp:taxon-name>, <tp:taxon-name><tp:taxon-name-part taxon-name-part-type="genus" reg="Solanum"/><tp:taxon-name-part taxon-name-part-type="species" reg="retrorsum">retrorsum</tp:taxon-name-part></tp:taxon-name>, <tp:taxon-name><tp:taxon-name-part taxon-name-part-type="genus" reg="Solanum"/><tp:taxon-name-part taxon-name-part-type="species" reg="schefferi">schefferi</tp:taxon-name-part></tp:taxon-name>, <bold><tp:taxon-name><tp:taxon-name-part taxon-name-part-type="genus" reg="Solanum"/><tp:taxon-name-part taxon-name-part-type="species" reg="sulawesi">sulawesi</tp:taxon-name-part></tp:taxon-name></bold>, <tp:taxon-name><tp:taxon-name-part taxon-name-part-type="genus" reg="Solanum"/><tp:taxon-name-part taxon-name-part-type="species" reg="torvoideum">torvoideum</tp:taxon-name-part></tp:taxon-name>, (<tp:taxon-name><tp:taxon-name-part taxon-name-part-type="genus" reg="Solanum"/><tp:taxon-name-part taxon-name-part-type="species" reg="torvum">torvum</tp:taxon-name-part></tp:taxon-name>), <tp:taxon-name><tp:taxon-name-part taxon-name-part-type="genus" reg="Solanum"/><tp:taxon-name-part taxon-name-part-type="species" reg="trilobatum">trilobatum</tp:taxon-name-part></tp:taxon-name>, <tp:taxon-name><tp:taxon-name-part taxon-name-part-type="genus" reg="Solanum"/><tp:taxon-name-part taxon-name-part-type="species" reg="violaceum">violaceum</tp:taxon-name-part></tp:taxon-name>, <tp:taxon-name><tp:taxon-name-part taxon-name-part-type="genus" reg="Solanum"/><tp:taxon-name-part taxon-name-part-type="species" reg="virginianum">virginianum</tp:taxon-name-part></tp:taxon-name>, (<tp:taxon-name><tp:taxon-name-part taxon-name-part-type="genus" reg="Solanum"/><tp:taxon-name-part taxon-name-part-type="species" reg="wrightii">wrightii</tp:taxon-name-part></tp:taxon-name>)</td></tr><tr><td rowspan="1" colspan="1">Japan</td><td rowspan="1" colspan="1">(<tp:taxon-name><tp:taxon-name-part taxon-name-part-type="genus" reg="Solanum"/><tp:taxon-name-part taxon-name-part-type="species" reg="capsicoides">capsicoides</tp:taxon-name-part></tp:taxon-name>), <tp:taxon-name><tp:taxon-name-part taxon-name-part-type="genus" reg="Solanum"/><tp:taxon-name-part taxon-name-part-type="species" reg="melongena">melongena</tp:taxon-name-part></tp:taxon-name>, <tp:taxon-name><tp:taxon-name-part taxon-name-part-type="genus" reg="Solanum"/><tp:taxon-name-part taxon-name-part-type="species" reg="miyakojimense">miyakojimense</tp:taxon-name-part></tp:taxon-name>, <tp:taxon-name><tp:taxon-name-part taxon-name-part-type="genus" reg="Solanum"/><tp:taxon-name-part taxon-name-part-type="species" reg="pseudosaponaceum">pseudosaponaceum</tp:taxon-name-part></tp:taxon-name>, (<tp:taxon-name><tp:taxon-name-part taxon-name-part-type="genus" reg="Solanum"/><tp:taxon-name-part taxon-name-part-type="species" reg="torvum">torvum</tp:taxon-name-part></tp:taxon-name>), <tp:taxon-name><tp:taxon-name-part taxon-name-part-type="genus" reg="Solanum"/><tp:taxon-name-part taxon-name-part-type="species" reg="trilobatum">trilobatum</tp:taxon-name-part></tp:taxon-name></td></tr><tr><td rowspan="1" colspan="1">Laos</td><td rowspan="1" colspan="1">(<tp:taxon-name><tp:taxon-name-part taxon-name-part-type="genus" reg="Solanum"/><tp:taxon-name-part taxon-name-part-type="species" reg="aculeatissimum">aculeatissimum</tp:taxon-name-part></tp:taxon-name>), <tp:taxon-name><tp:taxon-name-part taxon-name-part-type="genus" reg="Solanum"/><tp:taxon-name-part taxon-name-part-type="species" reg="barbisetum">barbisetum</tp:taxon-name-part></tp:taxon-name>, (<tp:taxon-name><tp:taxon-name-part taxon-name-part-type="genus" reg="Solanum"/><tp:taxon-name-part taxon-name-part-type="species" reg="capsicoides">capsicoides</tp:taxon-name-part></tp:taxon-name>), <tp:taxon-name><tp:taxon-name-part taxon-name-part-type="genus" reg="Solanum"/><tp:taxon-name-part taxon-name-part-type="species" reg="insanum">insanum</tp:taxon-name-part></tp:taxon-name>, <tp:taxon-name><tp:taxon-name-part taxon-name-part-type="genus" reg="Solanum"/><tp:taxon-name-part taxon-name-part-type="species" reg="involucratum">involucratum</tp:taxon-name-part></tp:taxon-name>, <tp:taxon-name><tp:taxon-name-part taxon-name-part-type="genus" reg="Solanum"/><tp:taxon-name-part taxon-name-part-type="species" reg="lasiocarpum">lasiocarpum</tp:taxon-name-part></tp:taxon-name>, <tp:taxon-name><tp:taxon-name-part taxon-name-part-type="genus" reg="Solanum"/><tp:taxon-name-part taxon-name-part-type="species" reg="praetermissum">praetermissum</tp:taxon-name-part></tp:taxon-name>, <tp:taxon-name><tp:taxon-name-part taxon-name-part-type="genus" reg="Solanum"/><tp:taxon-name-part taxon-name-part-type="species" reg="procumbens">procumbens</tp:taxon-name-part></tp:taxon-name>, <tp:taxon-name><tp:taxon-name-part taxon-name-part-type="genus" reg="Solanum"/><tp:taxon-name-part taxon-name-part-type="species" reg="pseudosaponaceum">pseudosaponaceum</tp:taxon-name-part></tp:taxon-name>, (<tp:taxon-name><tp:taxon-name-part taxon-name-part-type="genus" reg="Solanum"/><tp:taxon-name-part taxon-name-part-type="species" reg="torvum">torvum</tp:taxon-name-part></tp:taxon-name>), <tp:taxon-name><tp:taxon-name-part taxon-name-part-type="genus" reg="Solanum"/><tp:taxon-name-part taxon-name-part-type="species" reg="violaceum">violaceum</tp:taxon-name-part></tp:taxon-name></td></tr><tr><td rowspan="1" colspan="1">Malaysia</td><td rowspan="1" colspan="1">(<tp:taxon-name><tp:taxon-name-part taxon-name-part-type="genus" reg="Solanum"/><tp:taxon-name-part taxon-name-part-type="species" reg="capsicoides">capsicoides</tp:taxon-name-part></tp:taxon-name>), (<tp:taxon-name><tp:taxon-name-part taxon-name-part-type="genus" reg="Solanum"/><tp:taxon-name-part taxon-name-part-type="species" reg="chrysotrichum">chrysotrichum</tp:taxon-name-part></tp:taxon-name>), <tp:taxon-name><tp:taxon-name-part taxon-name-part-type="genus" reg="Solanum"/><tp:taxon-name-part taxon-name-part-type="species" reg="cyanocarphium">cyanocarphium</tp:taxon-name-part></tp:taxon-name>, <tp:taxon-name><tp:taxon-name-part taxon-name-part-type="genus" reg="Solanum"/><tp:taxon-name-part taxon-name-part-type="species" reg="insanum">insanum</tp:taxon-name-part></tp:taxon-name>, <tp:taxon-name><tp:taxon-name-part taxon-name-part-type="genus" reg="Solanum"/><tp:taxon-name-part taxon-name-part-type="species" reg="involucratum">involucratum</tp:taxon-name-part></tp:taxon-name>, <tp:taxon-name><tp:taxon-name-part taxon-name-part-type="genus" reg="Solanum"/><tp:taxon-name-part taxon-name-part-type="species" reg="lasiocarpum">lasiocarpum</tp:taxon-name-part></tp:taxon-name>, <tp:taxon-name><tp:taxon-name-part taxon-name-part-type="genus" reg="Solanum"/><tp:taxon-name-part taxon-name-part-type="species" reg="melongena">melongena</tp:taxon-name-part></tp:taxon-name>, <tp:taxon-name><tp:taxon-name-part taxon-name-part-type="genus" reg="Solanum"/><tp:taxon-name-part taxon-name-part-type="species" reg="procumbens">procumbens</tp:taxon-name-part></tp:taxon-name>, <tp:taxon-name><tp:taxon-name-part taxon-name-part-type="genus" reg="Solanum"/><tp:taxon-name-part taxon-name-part-type="species" reg="torvoideum">torvoideum</tp:taxon-name-part></tp:taxon-name>, (<tp:taxon-name><tp:taxon-name-part taxon-name-part-type="genus" reg="Solanum"/><tp:taxon-name-part taxon-name-part-type="species" reg="torvum">torvum</tp:taxon-name-part></tp:taxon-name>), <tp:taxon-name><tp:taxon-name-part taxon-name-part-type="genus" reg="Solanum"/><tp:taxon-name-part taxon-name-part-type="species" reg="violaceum">violaceum</tp:taxon-name-part></tp:taxon-name>, <tp:taxon-name><tp:taxon-name-part taxon-name-part-type="genus" reg="Solanum"/><tp:taxon-name-part taxon-name-part-type="species" reg="virginianum">virginianum</tp:taxon-name-part></tp:taxon-name>, (<tp:taxon-name><tp:taxon-name-part taxon-name-part-type="genus" reg="Solanum"/><tp:taxon-name-part taxon-name-part-type="species" reg="wrightii">wrightii</tp:taxon-name-part></tp:taxon-name>)</td></tr><tr><td rowspan="1" colspan="1">Mauritius and Réunion</td><td rowspan="1" colspan="1"><tp:taxon-name><tp:taxon-name-part taxon-name-part-type="genus" reg="Solanum"/><tp:taxon-name-part taxon-name-part-type="species" reg="insanum">insanum</tp:taxon-name-part></tp:taxon-name>, <tp:taxon-name><tp:taxon-name-part taxon-name-part-type="genus" reg="Solanum"/><tp:taxon-name-part taxon-name-part-type="species" reg="melongena">melongena</tp:taxon-name-part></tp:taxon-name>, (<tp:taxon-name><tp:taxon-name-part taxon-name-part-type="genus" reg="Solanum"/><tp:taxon-name-part taxon-name-part-type="species" reg="robustum">robustum</tp:taxon-name-part></tp:taxon-name>), (<tp:taxon-name><tp:taxon-name-part taxon-name-part-type="genus" reg="Solanum"/><tp:taxon-name-part taxon-name-part-type="species" reg="torvum">torvum</tp:taxon-name-part></tp:taxon-name>), <tp:taxon-name><tp:taxon-name-part taxon-name-part-type="genus" reg="Solanum"/><tp:taxon-name-part taxon-name-part-type="species" reg="violaceum">violaceum</tp:taxon-name-part></tp:taxon-name></td></tr><tr><td rowspan="1" colspan="1">Myanmar (Burma)</td><td rowspan="1" colspan="1">(<tp:taxon-name><tp:taxon-name-part taxon-name-part-type="genus" reg="Solanum"/><tp:taxon-name-part taxon-name-part-type="species" reg="aculeatissimum">aculeatissimum</tp:taxon-name-part></tp:taxon-name>), <tp:taxon-name><tp:taxon-name-part taxon-name-part-type="genus" reg="Solanum"/><tp:taxon-name-part taxon-name-part-type="species" reg="barbisetum">barbisetum</tp:taxon-name-part></tp:taxon-name>, (<tp:taxon-name><tp:taxon-name-part taxon-name-part-type="genus" reg="Solanum"/><tp:taxon-name-part taxon-name-part-type="species" reg="capsicoides">capsicoides</tp:taxon-name-part></tp:taxon-name>), <tp:taxon-name><tp:taxon-name-part taxon-name-part-type="genus" reg="Solanum"/><tp:taxon-name-part taxon-name-part-type="species" reg="insanum">insanum</tp:taxon-name-part></tp:taxon-name>, <bold><tp:taxon-name><tp:taxon-name-part taxon-name-part-type="genus" reg="Solanum"/><tp:taxon-name-part taxon-name-part-type="species" reg="kachinense">kachinense</tp:taxon-name-part></tp:taxon-name></bold>, <tp:taxon-name><tp:taxon-name-part taxon-name-part-type="genus" reg="Solanum"/><tp:taxon-name-part taxon-name-part-type="species" reg="lasiocarpum">lasiocarpum</tp:taxon-name-part></tp:taxon-name>, (<tp:taxon-name><tp:taxon-name-part taxon-name-part-type="genus" reg="Solanum"/><tp:taxon-name-part taxon-name-part-type="species" reg="mammosum">mammosum</tp:taxon-name-part></tp:taxon-name>), <tp:taxon-name><tp:taxon-name-part taxon-name-part-type="genus" reg="Solanum"/><tp:taxon-name-part taxon-name-part-type="species" reg="melongena">melongena</tp:taxon-name-part></tp:taxon-name>, <tp:taxon-name><tp:taxon-name-part taxon-name-part-type="genus" reg="Solanum"/><tp:taxon-name-part taxon-name-part-type="species" reg="praetermissum">praetermissum</tp:taxon-name-part></tp:taxon-name>, (<tp:taxon-name><tp:taxon-name-part taxon-name-part-type="genus" reg="Solanum"/><tp:taxon-name-part taxon-name-part-type="species" reg="torvum">torvum</tp:taxon-name-part></tp:taxon-name>), (<tp:taxon-name><tp:taxon-name-part taxon-name-part-type="genus" reg="Solanum"/><tp:taxon-name-part taxon-name-part-type="species" reg="viarum">viarum</tp:taxon-name-part></tp:taxon-name>), <tp:taxon-name><tp:taxon-name-part taxon-name-part-type="genus" reg="Solanum"/><tp:taxon-name-part taxon-name-part-type="species" reg="violaceum">violaceum</tp:taxon-name-part></tp:taxon-name>, <tp:taxon-name><tp:taxon-name-part taxon-name-part-type="genus" reg="Solanum"/><tp:taxon-name-part taxon-name-part-type="species" reg="virginianum">virginianum</tp:taxon-name-part></tp:taxon-name>, (<tp:taxon-name><tp:taxon-name-part taxon-name-part-type="genus" reg="Solanum"/><tp:taxon-name-part taxon-name-part-type="species" reg="wrightii">wrightii</tp:taxon-name-part></tp:taxon-name>)</td></tr><tr><td rowspan="1" colspan="1">Philippines</td><td rowspan="1" colspan="1"><tp:taxon-name><tp:taxon-name-part taxon-name-part-type="genus" reg="Solanum"/><tp:taxon-name-part taxon-name-part-type="species" reg="cyanocarphium">cyanocarphium</tp:taxon-name-part></tp:taxon-name>, <tp:taxon-name><tp:taxon-name-part taxon-name-part-type="genus" reg="Solanum"/><tp:taxon-name-part taxon-name-part-type="species" reg="insanum">insanum</tp:taxon-name-part></tp:taxon-name>, (<tp:taxon-name><tp:taxon-name-part taxon-name-part-type="genus" reg="Solanum"/><tp:taxon-name-part taxon-name-part-type="species" reg="jamaicense">jamaicense</tp:taxon-name-part></tp:taxon-name>), <tp:taxon-name><tp:taxon-name-part taxon-name-part-type="genus" reg="Solanum"/><tp:taxon-name-part taxon-name-part-type="species" reg="lasiocarpum">lasiocarpum</tp:taxon-name-part></tp:taxon-name>, (<tp:taxon-name><tp:taxon-name-part taxon-name-part-type="genus" reg="Solanum"/><tp:taxon-name-part taxon-name-part-type="species" reg="mammosum">mammosum</tp:taxon-name-part></tp:taxon-name>), <tp:taxon-name><tp:taxon-name-part taxon-name-part-type="genus" reg="Solanum"/><tp:taxon-name-part taxon-name-part-type="species" reg="melongena">melongena</tp:taxon-name-part></tp:taxon-name>, <tp:taxon-name><tp:taxon-name-part taxon-name-part-type="genus" reg="Solanum"/><tp:taxon-name-part taxon-name-part-type="species" reg="miyakojimense">miyakojimense</tp:taxon-name-part></tp:taxon-name>, <tp:taxon-name><tp:taxon-name-part taxon-name-part-type="genus" reg="Solanum"/><tp:taxon-name-part taxon-name-part-type="species" reg="pseudosaponaceum">pseudosaponaceum</tp:taxon-name-part></tp:taxon-name>, <tp:taxon-name><tp:taxon-name-part taxon-name-part-type="genus" reg="Solanum"/><tp:taxon-name-part taxon-name-part-type="species" reg="retrorsum">retrorsum</tp:taxon-name-part></tp:taxon-name>, <tp:taxon-name><tp:taxon-name-part taxon-name-part-type="genus" reg="Solanum"/><tp:taxon-name-part taxon-name-part-type="species" reg="schefferi">schefferi</tp:taxon-name-part></tp:taxon-name>, <tp:taxon-name><tp:taxon-name-part taxon-name-part-type="genus" reg="Solanum"/><tp:taxon-name-part taxon-name-part-type="species" reg="torvoideum">torvoideum</tp:taxon-name-part></tp:taxon-name>, (<tp:taxon-name><tp:taxon-name-part taxon-name-part-type="genus" reg="Solanum"/><tp:taxon-name-part taxon-name-part-type="species" reg="torvum">torvum</tp:taxon-name-part></tp:taxon-name>), <tp:taxon-name><tp:taxon-name-part taxon-name-part-type="genus" reg="Solanum"/><tp:taxon-name-part taxon-name-part-type="species" reg="trilobatum">trilobatum</tp:taxon-name-part></tp:taxon-name>, <tp:taxon-name><tp:taxon-name-part taxon-name-part-type="genus" reg="Solanum"/><tp:taxon-name-part taxon-name-part-type="species" reg="violaceum">violaceum</tp:taxon-name-part></tp:taxon-name>, (<tp:taxon-name><tp:taxon-name-part taxon-name-part-type="genus" reg="Solanum"/><tp:taxon-name-part taxon-name-part-type="species" reg="wrightii">wrightii</tp:taxon-name-part></tp:taxon-name>)</td></tr><tr><td rowspan="1" colspan="1">Singapore</td><td rowspan="1" colspan="1"><tp:taxon-name><tp:taxon-name-part taxon-name-part-type="genus" reg="Solanum"/><tp:taxon-name-part taxon-name-part-type="species" reg="insanum">insanum</tp:taxon-name-part></tp:taxon-name>, <tp:taxon-name><tp:taxon-name-part taxon-name-part-type="genus" reg="Solanum"/><tp:taxon-name-part taxon-name-part-type="species" reg="lasiocarpum">lasiocarpum</tp:taxon-name-part></tp:taxon-name>, (<tp:taxon-name><tp:taxon-name-part taxon-name-part-type="genus" reg="Solanum"/><tp:taxon-name-part taxon-name-part-type="species" reg="macrocarpon">macrocarpon</tp:taxon-name-part></tp:taxon-name>), <tp:taxon-name><tp:taxon-name-part taxon-name-part-type="genus" reg="Solanum"/><tp:taxon-name-part taxon-name-part-type="species" reg="melongena">melongena</tp:taxon-name-part></tp:taxon-name>, (<tp:taxon-name><tp:taxon-name-part taxon-name-part-type="genus" reg="Solanum"/><tp:taxon-name-part taxon-name-part-type="species" reg="torvum">torvum</tp:taxon-name-part></tp:taxon-name>)</td></tr><tr><td rowspan="1" colspan="1">Sri Lanka</td><td rowspan="1" colspan="1">(<tp:taxon-name><tp:taxon-name-part taxon-name-part-type="genus" reg="Solanum"/><tp:taxon-name-part taxon-name-part-type="species" reg="capsicoides">capsicoides</tp:taxon-name-part></tp:taxon-name>), (<tp:taxon-name><tp:taxon-name-part taxon-name-part-type="genus" reg="Solanum"/><tp:taxon-name-part taxon-name-part-type="species" reg="chrysotrichum">chrysotrichum</tp:taxon-name-part></tp:taxon-name>), <tp:taxon-name><tp:taxon-name-part taxon-name-part-type="genus" reg="Solanum"/><tp:taxon-name-part taxon-name-part-type="species" reg="giganteum">giganteum</tp:taxon-name-part></tp:taxon-name>, <tp:taxon-name><tp:taxon-name-part taxon-name-part-type="genus" reg="Solanum"/><tp:taxon-name-part taxon-name-part-type="species" reg="insanum">insanum</tp:taxon-name-part></tp:taxon-name>, <tp:taxon-name><tp:taxon-name-part taxon-name-part-type="genus" reg="Solanum"/><tp:taxon-name-part taxon-name-part-type="species" reg="lasiocarpum">lasiocarpum</tp:taxon-name-part></tp:taxon-name>, (<tp:taxon-name><tp:taxon-name-part taxon-name-part-type="genus" reg="Solanum"/><tp:taxon-name-part taxon-name-part-type="species" reg="macrocarpon">macrocarpon</tp:taxon-name-part></tp:taxon-name>), <tp:taxon-name><tp:taxon-name-part taxon-name-part-type="genus" reg="Solanum"/><tp:taxon-name-part taxon-name-part-type="species" reg="melongena">melongena</tp:taxon-name-part></tp:taxon-name>, (<tp:taxon-name><tp:taxon-name-part taxon-name-part-type="genus" reg="Solanum"/><tp:taxon-name-part taxon-name-part-type="species" reg="torvum">torvum</tp:taxon-name-part></tp:taxon-name>), <tp:taxon-name><tp:taxon-name-part taxon-name-part-type="genus" reg="Solanum"/><tp:taxon-name-part taxon-name-part-type="species" reg="trilobatum">trilobatum</tp:taxon-name-part></tp:taxon-name>, <tp:taxon-name><tp:taxon-name-part taxon-name-part-type="genus" reg="Solanum"/><tp:taxon-name-part taxon-name-part-type="species" reg="vagum">vagum</tp:taxon-name-part></tp:taxon-name>, <tp:taxon-name><tp:taxon-name-part taxon-name-part-type="genus" reg="Solanum"/><tp:taxon-name-part taxon-name-part-type="species" reg="violaceum">violaceum</tp:taxon-name-part></tp:taxon-name>, <tp:taxon-name><tp:taxon-name-part taxon-name-part-type="genus" reg="Solanum"/><tp:taxon-name-part taxon-name-part-type="species" reg="virginianum">virginianum</tp:taxon-name-part></tp:taxon-name></td></tr><tr><td rowspan="1" colspan="1">Taiwan</td><td rowspan="1" colspan="1">(<tp:taxon-name><tp:taxon-name-part taxon-name-part-type="genus" reg="Solanum"/><tp:taxon-name-part taxon-name-part-type="species" reg="capsicoides">capsicoides</tp:taxon-name-part></tp:taxon-name>), <tp:taxon-name><tp:taxon-name-part taxon-name-part-type="genus" reg="Solanum"/><tp:taxon-name-part taxon-name-part-type="species" reg="insanum">insanum</tp:taxon-name-part></tp:taxon-name>, <tp:taxon-name><tp:taxon-name-part taxon-name-part-type="genus" reg="Solanum"/><tp:taxon-name-part taxon-name-part-type="species" reg="lasiocarpum">lasiocarpum</tp:taxon-name-part></tp:taxon-name>, <tp:taxon-name><tp:taxon-name-part taxon-name-part-type="genus" reg="Solanum"/><tp:taxon-name-part taxon-name-part-type="species" reg="melongena">melongena</tp:taxon-name-part></tp:taxon-name>, <tp:taxon-name><tp:taxon-name-part taxon-name-part-type="genus" reg="Solanum"/><tp:taxon-name-part taxon-name-part-type="species" reg="miyakojimense">miyakojimense</tp:taxon-name-part></tp:taxon-name>, <bold><tp:taxon-name><tp:taxon-name-part taxon-name-part-type="genus" reg="Solanum"/><tp:taxon-name-part taxon-name-part-type="species" reg="peikuoense">peikuoense</tp:taxon-name-part></tp:taxon-name></bold>, <tp:taxon-name><tp:taxon-name-part taxon-name-part-type="genus" reg="Solanum"/><tp:taxon-name-part taxon-name-part-type="species" reg="pseudosaponaceum">pseudosaponaceum</tp:taxon-name-part></tp:taxon-name>, (<tp:taxon-name><tp:taxon-name-part taxon-name-part-type="genus" reg="Solanum"/><tp:taxon-name-part taxon-name-part-type="species" reg="sisymbriifolium">sisymbriifolium</tp:taxon-name-part></tp:taxon-name>), (<tp:taxon-name><tp:taxon-name-part taxon-name-part-type="genus" reg="Solanum"/><tp:taxon-name-part taxon-name-part-type="species" reg="torvum">torvum</tp:taxon-name-part></tp:taxon-name>), <tp:taxon-name><tp:taxon-name-part taxon-name-part-type="genus" reg="Solanum"/><tp:taxon-name-part taxon-name-part-type="species" reg="violaceum">violaceum</tp:taxon-name-part></tp:taxon-name></td></tr><tr><td rowspan="1" colspan="1">Thailand</td><td rowspan="1" colspan="1"><tp:taxon-name><tp:taxon-name-part taxon-name-part-type="genus" reg="Solanum"/><tp:taxon-name-part taxon-name-part-type="species" reg="barbisetum">barbisetum</tp:taxon-name-part></tp:taxon-name>, (<tp:taxon-name><tp:taxon-name-part taxon-name-part-type="genus" reg="Solanum"/><tp:taxon-name-part taxon-name-part-type="species" reg="capsicoides">capsicoides</tp:taxon-name-part></tp:taxon-name>), <tp:taxon-name><tp:taxon-name-part taxon-name-part-type="genus" reg="Solanum"/><tp:taxon-name-part taxon-name-part-type="species" reg="cyanocarphium">cyanocarphium</tp:taxon-name-part></tp:taxon-name>, <tp:taxon-name><tp:taxon-name-part taxon-name-part-type="genus" reg="Solanum"/><tp:taxon-name-part taxon-name-part-type="species" reg="insanum">insanum</tp:taxon-name-part></tp:taxon-name>, <tp:taxon-name><tp:taxon-name-part taxon-name-part-type="genus" reg="Solanum"/><tp:taxon-name-part taxon-name-part-type="species" reg="involucratum">involucratum</tp:taxon-name-part></tp:taxon-name>, <tp:taxon-name><tp:taxon-name-part taxon-name-part-type="genus" reg="Solanum"/><tp:taxon-name-part taxon-name-part-type="species" reg="lasiocarpum">lasiocarpum</tp:taxon-name-part></tp:taxon-name>, (<tp:taxon-name><tp:taxon-name-part taxon-name-part-type="genus" reg="Solanum"/><tp:taxon-name-part taxon-name-part-type="species" reg="mammosum">mammosum</tp:taxon-name-part></tp:taxon-name>), <tp:taxon-name><tp:taxon-name-part taxon-name-part-type="genus" reg="Solanum"/><tp:taxon-name-part taxon-name-part-type="species" reg="melongena">melongena</tp:taxon-name-part></tp:taxon-name>, <tp:taxon-name><tp:taxon-name-part taxon-name-part-type="genus" reg="Solanum"/><tp:taxon-name-part taxon-name-part-type="species" reg="praetermissum">praetermissum</tp:taxon-name-part></tp:taxon-name>, <tp:taxon-name><tp:taxon-name-part taxon-name-part-type="genus" reg="Solanum"/><tp:taxon-name-part taxon-name-part-type="species" reg="procumbens">procumbens</tp:taxon-name-part></tp:taxon-name>, <bold><tp:taxon-name><tp:taxon-name-part taxon-name-part-type="genus" reg="Solanum"/><tp:taxon-name-part taxon-name-part-type="species" reg="putii">putii</tp:taxon-name-part></tp:taxon-name></bold>, (<tp:taxon-name><tp:taxon-name-part taxon-name-part-type="genus" reg="Solanum"/><tp:taxon-name-part taxon-name-part-type="species" reg="torvum">torvum</tp:taxon-name-part></tp:taxon-name>), <tp:taxon-name><tp:taxon-name-part taxon-name-part-type="genus" reg="Solanum"/><tp:taxon-name-part taxon-name-part-type="species" reg="trilobatum">trilobatum</tp:taxon-name-part></tp:taxon-name>, <tp:taxon-name><tp:taxon-name-part taxon-name-part-type="genus" reg="Solanum"/><tp:taxon-name-part taxon-name-part-type="species" reg="violaceum">violaceum</tp:taxon-name-part></tp:taxon-name>, (<tp:taxon-name><tp:taxon-name-part taxon-name-part-type="genus" reg="Solanum"/><tp:taxon-name-part taxon-name-part-type="species" reg="wrightii">wrightii</tp:taxon-name-part></tp:taxon-name>)</td></tr><tr><td rowspan="1" colspan="1">Timor-Leste</td><td rowspan="1" colspan="1"><tp:taxon-name><tp:taxon-name-part taxon-name-part-type="genus" reg="Solanum"/><tp:taxon-name-part taxon-name-part-type="species" reg="insanum">insanum</tp:taxon-name-part></tp:taxon-name>, <tp:taxon-name><tp:taxon-name-part taxon-name-part-type="genus" reg="Solanum"/><tp:taxon-name-part taxon-name-part-type="species" reg="lasiocarpum">lasiocarpum</tp:taxon-name-part></tp:taxon-name>, <tp:taxon-name><tp:taxon-name-part taxon-name-part-type="genus" reg="Solanum"/><tp:taxon-name-part taxon-name-part-type="species" reg="procumbens">procumbens</tp:taxon-name-part></tp:taxon-name>, <tp:taxon-name><tp:taxon-name-part taxon-name-part-type="genus" reg="Solanum"/><tp:taxon-name-part taxon-name-part-type="species" reg="torvoideum">torvoideum</tp:taxon-name-part></tp:taxon-name>, <tp:taxon-name><tp:taxon-name-part taxon-name-part-type="genus" reg="Solanum"/><tp:taxon-name-part taxon-name-part-type="species" reg="violaceum">violaceum</tp:taxon-name-part></tp:taxon-name></td></tr><tr><td rowspan="1" colspan="1">Vietnam</td><td rowspan="1" colspan="1">(<tp:taxon-name><tp:taxon-name-part taxon-name-part-type="genus" reg="Solanum"/><tp:taxon-name-part taxon-name-part-type="species" reg="aculeatissimum">aculeatissimum</tp:taxon-name-part></tp:taxon-name>), <bold><tp:taxon-name><tp:taxon-name-part taxon-name-part-type="genus" reg="Solanum"/><tp:taxon-name-part taxon-name-part-type="species" reg="camranhense">camranhense</tp:taxon-name-part></tp:taxon-name></bold>, (<tp:taxon-name><tp:taxon-name-part taxon-name-part-type="genus" reg="Solanum"/><tp:taxon-name-part taxon-name-part-type="species" reg="capsicoides">capsicoides</tp:taxon-name-part></tp:taxon-name>), <tp:taxon-name><tp:taxon-name-part taxon-name-part-type="genus" reg="Solanum"/><tp:taxon-name-part taxon-name-part-type="species" reg="cyanocarphium">cyanocarphium</tp:taxon-name-part></tp:taxon-name>, <tp:taxon-name><tp:taxon-name-part taxon-name-part-type="genus" reg="Solanum"/><tp:taxon-name-part taxon-name-part-type="species" reg="insanum">insanum</tp:taxon-name-part></tp:taxon-name>, <tp:taxon-name><tp:taxon-name-part taxon-name-part-type="genus" reg="Solanum"/><tp:taxon-name-part taxon-name-part-type="species" reg="involucratum">involucratum</tp:taxon-name-part></tp:taxon-name>, <tp:taxon-name><tp:taxon-name-part taxon-name-part-type="genus" reg="Solanum"/><tp:taxon-name-part taxon-name-part-type="species" reg="lasiocarpum">lasiocarpum</tp:taxon-name-part></tp:taxon-name>, <tp:taxon-name><tp:taxon-name-part taxon-name-part-type="genus" reg="Solanum"/><tp:taxon-name-part taxon-name-part-type="species" reg="nienkui">nienkui</tp:taxon-name-part></tp:taxon-name>, <tp:taxon-name><tp:taxon-name-part taxon-name-part-type="genus" reg="Solanum"/><tp:taxon-name-part taxon-name-part-type="species" reg="praetermissum">praetermissum</tp:taxon-name-part></tp:taxon-name>, <tp:taxon-name><tp:taxon-name-part taxon-name-part-type="genus" reg="Solanum"/><tp:taxon-name-part taxon-name-part-type="species" reg="procumbens">procumbens</tp:taxon-name-part></tp:taxon-name>, <bold><tp:taxon-name><tp:taxon-name-part taxon-name-part-type="genus" reg="Solanum"/><tp:taxon-name-part taxon-name-part-type="species" reg="robinsonii">robinsonii</tp:taxon-name-part></tp:taxon-name></bold>, (<tp:taxon-name><tp:taxon-name-part taxon-name-part-type="genus" reg="Solanum"/><tp:taxon-name-part taxon-name-part-type="species" reg="torvum">torvum</tp:taxon-name-part></tp:taxon-name>), <tp:taxon-name><tp:taxon-name-part taxon-name-part-type="genus" reg="Solanum"/><tp:taxon-name-part taxon-name-part-type="species" reg="trilobatum">trilobatum</tp:taxon-name-part></tp:taxon-name>, (<tp:taxon-name><tp:taxon-name-part taxon-name-part-type="genus" reg="Solanum"/><tp:taxon-name-part taxon-name-part-type="species" reg="viarum">viarum</tp:taxon-name-part></tp:taxon-name>), <tp:taxon-name><tp:taxon-name-part taxon-name-part-type="genus" reg="Solanum"/><tp:taxon-name-part taxon-name-part-type="species" reg="violaceum">violaceum</tp:taxon-name-part></tp:taxon-name>, (<tp:taxon-name><tp:taxon-name-part taxon-name-part-type="genus" reg="Solanum"/><tp:taxon-name-part taxon-name-part-type="species" reg="wrightii">wrightii</tp:taxon-name-part></tp:taxon-name>)</td></tr></tbody></table></table-wrap><supplementary-material xmlns:xlink="http://www.w3.org/1999/xlink" id="S1" position="float" orientation="portrait" xlink:type="simple"><object-id content-type="doi" xlink:type="simple">10.3897/phytokeys.198.79514.suppl1</object-id><object-id content-type="zenodo_dep_id" xlink:type="simple">7077031</object-id><object-id content-type="arpha" xlink:type="simple">85C6D6EE-35F4-5E07-84A8-4C4F5FFEC2BE</object-id><label>Supplementary material 1</label><caption><p>Index to all numbered collections</p></caption><statement content-type="dataType"><label>Data type</label><p>Occurrences (pdf. file)</p></statement><statement content-type="notes"><label>Explanation note</label><p>Index of all herbarium collections seen for this mongraph.</p></statement><media xlink:href="phytokeys-198-001_article-79514__-s001.pdf" mimetype="application" mime-subtype="pdf" position="float" orientation="portrait" xlink:type="simple" id="oo_689777.pdf"><uri content-type="original_file" xlink:type="simple">https://binary.pensoft.net/file/689777</uri></media><permissions><license xlink:type="simple"><license-p>This dataset is made available under the Open Database License (http://opendatacommons.org/licenses/odbl/1.0/). The Open Database License (ODbL) is a license agreement intended to allow users to freely share, modify, and use this Dataset while maintaining this same freedom for others, provided that the original source and author(s) are credited.</license-p></license></permissions><attrib specific-use="authors">Xavier Aubriot, Sandra Knapp</attrib></supplementary-material><supplementary-material xmlns:xlink="http://www.w3.org/1999/xlink" id="S3" position="float" orientation="portrait" xlink:type="simple"><object-id content-type="doi" xlink:type="simple">10.3897/phytokeys.198.79514.suppl3</object-id><object-id content-type="zenodo_dep_id" xlink:type="simple">7077023</object-id><object-id content-type="arpha" xlink:type="simple">6E8A0A33-9752-5EB7-8540-EB629178D276</object-id><label>Supplementary material 3</label><caption><p>All specimens examined</p></caption><statement content-type="dataType"><label>Data type</label><p>Specimens (csv. file)</p></statement><statement content-type="notes"><label>Explanation note</label><p>A searchable csv file of all specimens examined (worldwide) for this monograph.</p></statement><media xlink:href="phytokeys-198-001_article-79514__-s003.csv" mimetype="text" mime-subtype="csv" position="float" orientation="portrait" xlink:type="simple" id="oo_689779.csv"><uri content-type="original_file" xlink:type="simple">https://binary.pensoft.net/file/689779</uri></media><permissions><license xlink:type="simple"><license-p>This dataset is made available under the Open Database License (http://opendatacommons.org/licenses/odbl/1.0/). The Open Database License (ODbL) is a license agreement intended to allow users to freely share, modify, and use this Dataset while maintaining this same freedom for others, provided that the original source and author(s) are credited.</license-p></license></permissions><attrib specific-use="authors">Xavier Aubriot, Sandra Knapp</attrib></supplementary-material></tp:treatment-sec><ref-list><ref id="B185"><mixed-citation xmlns:xlink="http://www.w3.org/1999/xlink" xlink:type="simple"><person-group><name name-style="western"><surname>Nee</surname><given-names>M</given-names></name></person-group> (<year>1979</year>) A revision of <tp:taxon-name><tp:taxon-name-part taxon-name-part-type="genus">Solanum</tp:taxon-name-part><tp:taxon-name-part taxon-name-part-type="infraspecific-rank">section</tp:taxon-name-part><tp:taxon-name-part taxon-name-part-type="section">Acanthophora</tp:taxon-name-part></tp:taxon-name>. PhD dissertation, University of Wisconsin, Madison.</mixed-citation></ref><ref id="B259"><mixed-citation xmlns:xlink="http://www.w3.org/1999/xlink" xlink:type="simple"><person-group><name name-style="western"><surname>Vorontsova</surname><given-names>MS</given-names></name><name name-style="western"><surname>Knapp</surname><given-names>S</given-names></name></person-group> (<year>2016</year>) <article-title>A revision of the “spiny solanums,” <tp:taxon-name><tp:taxon-name-part taxon-name-part-type="genus">Solanum</tp:taxon-name-part><tp:taxon-name-part taxon-name-part-type="infraspecific-rank">subgenus</tp:taxon-name-part><tp:taxon-name-part taxon-name-part-type="subgenus">Leptostemonum</tp:taxon-name-part></tp:taxon-name> (<tp:taxon-name><tp:taxon-name-part taxon-name-part-type="family">Solanaceae</tp:taxon-name-part></tp:taxon-name>), in Africa and Madagascar.</article-title><source>Systematic Botany Monographs</source><volume>99</volume>: <fpage>1</fpage>–<lpage>428</lpage>. <ext-link xlink:href="10.1007/BF03027161" ext-link-type="doi" xlink:type="simple">https://doi.org/10.1007/BF03027161</ext-link></mixed-citation></ref><ref id="B223"><mixed-citation xmlns:xlink="http://www.w3.org/1999/xlink" xlink:type="simple"><person-group><name name-style="western"><surname>Sen Gupta</surname><given-names>G</given-names></name></person-group> (<year>1961</year>) <article-title>A taxonomic note on <italic><tp:taxon-name><tp:taxon-name-part taxon-name-part-type="genus">Solanum</tp:taxon-name-part><tp:taxon-name-part taxon-name-part-type="species">khasianum</tp:taxon-name-part></tp:taxon-name></italic> Clarke and description of a new variety under it.</article-title><source>Bulletin of the Botanical Survey of India</source><volume>3</volume>: <fpage>411</fpage>–<lpage>415</lpage>.</mixed-citation></ref><ref id="B280"><mixed-citation xmlns:xlink="http://www.w3.org/1999/xlink" xlink:type="simple"><person-group><name name-style="western"><surname>Zhang</surname><given-names>Z-Y</given-names></name><name name-style="western"><surname>Lu</surname><given-names>A</given-names></name><name name-style="western"><surname>D’Arcy</surname><given-names>WG</given-names></name></person-group> (<year>1994</year>) <tp:taxon-name><tp:taxon-name-part taxon-name-part-type="family">Solanaceae</tp:taxon-name-part></tp:taxon-name>. In: Wu ZY, Raven PH (Eds) Flora of China. Vol. 17 (<tp:taxon-name><tp:taxon-name-part taxon-name-part-type="family">Verbenaceae</tp:taxon-name-part></tp:taxon-name> through <tp:taxon-name><tp:taxon-name-part taxon-name-part-type="family">Solanaceae</tp:taxon-name-part></tp:taxon-name>). Science Press &amp; Missouri Botanical Garden Press, Beijing &amp; St. Louis.</mixed-citation></ref><ref id="B34"><mixed-citation xmlns:xlink="http://www.w3.org/1999/xlink" xlink:type="simple"><person-group><name name-style="western"><surname>Burkill</surname><given-names>IH</given-names></name></person-group> (<year>1935</year>) A dictionary of the economic products of the Malay Peninsula. Vol. 2: I-Z. Crown Agents for the Colonies, London.</mixed-citation></ref><ref id="B101"><mixed-citation xmlns:xlink="http://www.w3.org/1999/xlink" xlink:type="simple"><person-group><name name-style="western"><surname>Hul</surname><given-names>S</given-names></name><name name-style="western"><surname>Dy Phon</surname><given-names>P</given-names></name></person-group> (<year>2014</year>) <article-title><tp:taxon-name><tp:taxon-name-part taxon-name-part-type="family">Solanaceae</tp:taxon-name-part></tp:taxon-name>.</article-title> In: <person-group><name name-style="western"><surname>Aubréville</surname><given-names>A</given-names></name><name name-style="western"><surname>Leroy</surname><given-names>J</given-names></name><name name-style="western"><surname>Morat</surname><given-names>P</given-names></name></person-group> (<role>Eds</role>) <issue-title>Flore du Cambodge, du Laos et du Vietnam.</issue-title><source>Muséum National d’Histoire Naturelle &amp; Royal Botanic Garden Edinburgh, Paris &amp; Edinburgh</source>, <fpage>1</fpage>–<lpage>93</lpage>.</mixed-citation></ref><ref id="B232"><mixed-citation xmlns:xlink="http://www.w3.org/1999/xlink" xlink:type="simple"><person-group><name name-style="western"><surname>Stern</surname><given-names>SR</given-names></name><name name-style="western"><surname>Agra</surname><given-names>M de F</given-names></name><name name-style="western"><surname>Bohs</surname><given-names>L</given-names></name></person-group> (<year>2011</year>) <article-title>Molecular delimitation of clades within New World species of the “spiny solanums” (<tp:taxon-name><tp:taxon-name-part taxon-name-part-type="genus">Solanum</tp:taxon-name-part><tp:taxon-name-part taxon-name-part-type="infraspecific-rank">subgenus</tp:taxon-name-part><tp:taxon-name-part taxon-name-part-type="subgenus">Leptostemonum</tp:taxon-name-part></tp:taxon-name>).</article-title><source>Taxon</source><volume>60</volume>(<issue>5</issue>): <fpage>1429</fpage>–<lpage>1441</lpage>. <ext-link xlink:href="10.1002/tax.605018" ext-link-type="doi" xlink:type="simple">https://doi.org/10.1002/tax.605018</ext-link></mixed-citation></ref><ref id="B82"><mixed-citation xmlns:xlink="http://www.w3.org/1999/xlink" xlink:type="simple"><person-group><name name-style="western"><surname>Gagnon</surname><given-names>E</given-names></name><name name-style="western"><surname>Hilgenhof</surname><given-names>R</given-names></name><name name-style="western"><surname>Orejuela</surname><given-names>A</given-names></name><name name-style="western"><surname>McDonnell</surname><given-names>A</given-names></name><name name-style="western"><surname>Sablok</surname><given-names>G</given-names></name><name name-style="western"><surname>Aubriot</surname><given-names>X</given-names></name><name name-style="western"><surname>Giacomin</surname><given-names>L</given-names></name><name name-style="western"><surname>Gouvêa</surname><given-names>Y</given-names></name><name name-style="western"><surname>Bragonis</surname><given-names>T</given-names></name><name name-style="western"><surname>Stehmann</surname><given-names>JR</given-names></name><name name-style="western"><surname>Bohs</surname><given-names>L</given-names></name><name name-style="western"><surname>Dodsworth</surname><given-names>S</given-names></name><name name-style="western"><surname>Martine</surname><given-names>C</given-names></name><name name-style="western"><surname>Poczai</surname><given-names>P</given-names></name><name name-style="western"><surname>Knapp</surname><given-names>S</given-names></name><name name-style="western"><surname>Särkinen</surname><given-names>T</given-names></name></person-group> (<year>2022</year>) <article-title>Phylogenomic discordance suggests polytomies along the backbone of the large genus <italic><tp:taxon-name><tp:taxon-name-part taxon-name-part-type="genus">Solanum</tp:taxon-name-part></tp:taxon-name></italic>.</article-title><source>American Journal of Botany</source><volume>109</volume>(<issue>4</issue>): <fpage>580</fpage>–<lpage>601</lpage>. [online 16 Feb 2022] <ext-link xlink:href="10.1002/ajb2.1827" ext-link-type="doi" xlink:type="simple">https://doi.org/10.1002/ajb2.1827</ext-link></mixed-citation></ref><ref id="B144"><mixed-citation xmlns:xlink="http://www.w3.org/1999/xlink" xlink:type="simple"><person-group><name name-style="western"><surname>Léveillé</surname><given-names>AAH</given-names></name></person-group> (<year>1908</year>) <article-title><italic><tp:taxon-name><tp:taxon-name-part taxon-name-part-type="genus">Solanum</tp:taxon-name-part></tp:taxon-name></italic> et <italic><tp:taxon-name><tp:taxon-name-part taxon-name-part-type="genus">Physalis</tp:taxon-name-part></tp:taxon-name></italic> de Chine.</article-title><source>Bulletin de la Société Botanique de France</source><volume>55</volume>(<issue>3</issue>): <fpage>202</fpage>–<lpage>209</lpage>. <ext-link xlink:href="10.1080/00378941.1908.10831958" ext-link-type="doi" xlink:type="simple">https://doi.org/10.1080/00378941.1908.10831958</ext-link></mixed-citation></ref></ref-list></tp:taxon-treatment>
