# Supplementary material for: ﻿A revision of the “spiny solanums” of Tropical Asia (Solanum, the Leptostemonum Clade, Solanaceae)
Source: PhytoKeys. 2022 Jun 1;198:1–270. doi: 10.3897/phytokeys.198.79514 (PMC9849010; doi:10.3897/phytokeys.198.79514)
Supplement: XML Treatment for Solanum arundo [file phytokeys.198.79514-treatment4.xml]

<!DOCTYPE tp:taxon-treatment
  PUBLIC "-//TaxonX//DTD Taxonomic Treatment Publishing DTD v0 20100105//EN" "tax-treatment-NSO.dtd">
<tp:taxon-treatment xmlns:tp="http://www.plazi.org/taxpub"><tp:treatment-meta><kwd-group><label>Taxon classification</label><kwd>
              <named-content content-type="kingdom">Plantae</named-content>
            </kwd><kwd>
              <named-content content-type="order">Solanales</named-content>
            </kwd><kwd>
              <named-content content-type="family">Solanaceae</named-content>
            </kwd></kwd-group><mixed-citation publication-type="journal"><person-group><name><surname>Aubriot</surname><given-names>Xavier</given-names></name><name><surname>Knapp</surname><given-names>Sandra</given-names></name></person-group><article-title>﻿A revision of the “spiny solanums” of Tropical Asia (<italic><tp:taxon-name><tp:taxon-name-part taxon-name-part-type="genus" reg="Solanum">Solanum</tp:taxon-name-part></tp:taxon-name></italic>, the <tp:taxon-name><tp:taxon-name-part taxon-name-part-type="clade">Leptostemonum</tp:taxon-name-part></tp:taxon-name> Clade, <tp:taxon-name><tp:taxon-name-part taxon-name-part-type="family">Solanaceae</tp:taxon-name-part></tp:taxon-name>)</article-title><source>PhytoKeys</source><day>01</day><month>06</month><year>2022</year><volume>198</volume><fpage>1</fpage><lpage>270</lpage><pub-id pub-id-type="doi">10.3897/phytokeys.198.79514</pub-id></mixed-citation></tp:treatment-meta><tp:nomenclature><label>﻿3.</label><tp:taxon-name>
            <object-id xmlns:xlink="http://www.w3.org/1999/xlink" content-type="arpha" xlink:type="simple">40C72A1F-BEF9-5E1A-883A-80AF022B4A5F</object-id>
            <tp:taxon-name-part taxon-name-part-type="genus" reg="Solanum">Solanum</tp:taxon-name-part>
            <tp:taxon-name-part taxon-name-part-type="species" reg="arundo">arundo</tp:taxon-name-part>
          </tp:taxon-name><tp:taxon-authority>Mattei, Boll. Reale Orto Bot. Palermo 7: 188. 1908.</tp:taxon-authority><xref ref-type="fig" rid="F6">Fig. 6</xref><tp:nomenclature-citation-list><tp:nomenclature-citation><tp:taxon-name>
                <tp:taxon-name-part taxon-name-part-type="genus" reg="Solanum">Solanum</tp:taxon-name-part>
                <tp:taxon-name-part taxon-name-part-type="species" reg="diplacanthum">diplacanthum</tp:taxon-name-part>
              </tp:taxon-name><comment>Dammer, Bot. Jahbr. Syst. 48: 245. 1912. Type. Tanzania. Sin. loc., <italic>Dr. Fischer s.n.</italic> (type: B?, destroyed, no duplicates found).</comment></tp:nomenclature-citation><tp:nomenclature-citation><tp:taxon-name>
                <tp:taxon-name-part taxon-name-part-type="genus" reg="Solanum">Solanum</tp:taxon-name-part>
                <tp:taxon-name-part taxon-name-part-type="species" reg="helleri">helleri</tp:taxon-name-part>
              </tp:taxon-name><comment>Standl., Smithsonian Misc. Collect. 68, no. 5: 15. 1917. Type. Kenya. Rift Valley: Northern Frontier: Ewaso Ngiro River, Neumann’s Camp, 26 Sep 1911, <italic>E. Heller s.n.</italic> (holotype: US [00027596, acc. # 634351]).</comment></tp:nomenclature-citation></tp:nomenclature-citation-list></tp:nomenclature><tp:treatment-sec sec-type="material" id="SECID0E2FHK"><title>Type.</title><p>Somalia. Banaadir: Mogadischo, 30 May 1913, <italic>G. Paoli 137</italic> (neotype, designated by <xref ref-type="bibr" rid="B259">Vorontsova and Knapp 2016</xref>, pg. 74: FT [FT003945]; isoneotype: FT [FT003946]).</p></tp:treatment-sec><tp:treatment-sec sec-type="description" id="SECID0EHGHK"><title>Description.</title><p>Erect shrub to small tree, 2–6 m, densely prickly. Young stems erect, robust, densely stellate-pubescent and densely prickly, with porrect to multangulate, variously stalked trichomes, the stalks to 0.15 mm long, the rays 7–8(–15), 0.05–0.2 mm long, the midpoints reduced or absent, the prickles 5–10 mm long, 2.5–8 mm wide at the base, strongly curved, flattened, pale yellow to orange, densely stellate-pubescent in the lower 1/3; bark of older stems glabrescent to moderately stellate-pubescent, reddish brown. Sympodial units plurifoliate. Leaves simple, lobed, the blades 2–4(–7) cm long, 1.5–2.5(–3.5) cm wide, 1.5–2 times longer than wide, elliptic, concolorous, armed with 2–5 acicular, straight prickles to 12 mm long on both surfaces; adaxial surface glabrescent, with trichomes only at the base or along the midvein; abaxial surface glabrescent to sparsely stellate-pubescent with porrect, sessile or stalked trichomes, the stalks to 0.2 mm long, the rays 7–9, 0.1–0.2 mm long, the midpoints to 0.3 mm long; principal veins 3–5 pairs, further venation not visible or faint; base cuneate to rounded; margins lobed, the lobes 2–4 on each side, 0.2–0.7(–1.5) cm long, deltate to ovate, sometimes with secondary lobing, apically rounded, sometimes obtuse, the sinuses extending 1/4–2/3 of the distance to the midvein; apex broadly acute to rounded; petiole 0.05–0.5 cm long, less than 1/5 of the leaf blade length, densely stellate-pubescent, unarmed or with a few prickles. Inflorescences apparently lateral, 2–3(–4) cm long, unbranched or forked, with 2–8 flowers; 1–3 flowers open at any one time, densely stellate-pubescent, with 0–2 prickles; peduncle 0–4 mm long; pedicels 0.45–1 cm long, erect, articulated at the base, densely stellate-pubescent, unarmed; pedicel scars spaced 1–4 mm apart. Flowers 5-merous, heterostylous and the plants andromonoecious, with the lowermost 1–2 flowers long-styled and hermaphrodite, the distal flowers short-styled and staminate. Calyx 5.5–9 mm long, the lobes 3–4 mm long, deltate, apically acute to acuminate, sparsely stellate-pubescent, unarmed or with a few prickles. Corolla 2–3.2 cm in diameter, mauve to purple, stellate, lobed for ca. 4/5 of its length, the lobes 7–14 mm long, 3.5–4.5 mm wide, narrowly deltate, spreading, densely stellate-pubescent abaxially, the trichomes porrect, sessile or stalked, the stalks to 0.2 mm, the rays 6–9, 0.2–0.3 mm long, the midpoints reduced or to 0.5 mm long. Stamens equal; filament tube ca. 1.5 mm long; free portion of the filaments 0.5–1.5 mm long; anthers ca. 5.5 mm long, yellow, connivent, tapering, poricidal at the tips, the pores not lengthening to slits with age. Ovary densely stellate-pubescent in the upper 1/3; style 13–17 mm long in long-styled flowers, stout, curved, weakly stellate-pubescent in the lower 1/3, ca. 2 mm long in short-styled flowers; stigma clavate, minutely papillate. Fruit a globose berry, 1–2 per infructescence, 1.8–3 cm in diameter, the pericarp smooth, dark green with pale green and cream markings when young, yellow at maturity; fruiting pedicels 0.8–1.5 cm long, 1.5–2 mm in diameter at the base, woody, pendulous, usually unarmed but occasionally with a few prickles; fruiting calyx not markedly accrescent, but elongating to 7–12 mm long, somewhat fleshy and covering ca. 1/4 of the mature fruit (reflexed in herbarium sheets and on old fruits), unarmed or with up to 10 prickles. Seeds ca. 20–40 per berry, 2.2–3.2 mm long, 1.8–2.2 mm wide, flattened-reniform, dull yellow to orangish brown, the surfaces minutely pitted, the testal cells sinuate in outline. Chromosome number: not known.</p><fig id="F6" position="float" orientation="portrait"><object-id xmlns:xlink="http://www.w3.org/1999/xlink" content-type="doi" xlink:type="simple">10.3897/phytokeys.198.79514.figure6</object-id><object-id xmlns:xlink="http://www.w3.org/1999/xlink" content-type="arpha" xlink:type="simple">02FD1E8F-39A5-581B-8563-929AE24BD3E2</object-id><label>Figure 6.</label><caption><p><italic><tp:taxon-name><tp:taxon-name-part taxon-name-part-type="genus" reg="Solanum">Solanum</tp:taxon-name-part><tp:taxon-name-part taxon-name-part-type="species" reg="arundo">arundo</tp:taxon-name-part></tp:taxon-name></italic> Mattei <bold>A</bold> herbarium specimen collected in India in 1963 (<italic>Safni CNH-2488</italic>) <bold>B</bold> detail view of flower (<italic>Vorontsova et al. 80</italic>, Kenya) <bold>C</bold> detail view of fruit (<italic>Vorontsova et al. 80</italic>, Kenya). Photograph credits: <bold>A</bold> © The Director, Botanical Survey of India, Kolkata <bold>B, C</bold> M.S. Vorontsova.</p></caption><graphic xmlns:xlink="http://www.w3.org/1999/xlink" xlink:href="phytokeys-198-001_article-79514__-g006.jpg" position="float" orientation="portrait" xlink:type="simple" id="oo_689699.jpg"><uri content-type="original_file" xlink:type="simple">https://binary.pensoft.net/fig/689699</uri></graphic></fig></tp:treatment-sec><tp:treatment-sec sec-type="distribution" id="SECID0EUHHK"><title>Distribution</title><p><bold>(Fig. <xref ref-type="fig" rid="F7">7</xref>).</bold><italic><tp:taxon-name><tp:taxon-name-part taxon-name-part-type="genus" reg="Solanum">Solanum</tp:taxon-name-part><tp:taxon-name-part taxon-name-part-type="species" reg="arundo">arundo</tp:taxon-name-part></tp:taxon-name></italic> is an African species, found primarily in eastern Africa from Somalia to Tanzania, in tropical Asia it occurs only in far western India on the Kathiawar peninsula in the state of Gujarat.</p></tp:treatment-sec><tp:treatment-sec sec-type="ecology" id="SECID0EMIHK"><title>Ecology and habitat.</title><p><italic><tp:taxon-name><tp:taxon-name-part taxon-name-part-type="genus" reg="Solanum">Solanum</tp:taxon-name-part><tp:taxon-name-part taxon-name-part-type="species" reg="arundo">arundo</tp:taxon-name-part></tp:taxon-name></italic> is a plant of grasslands and savannahs in Africa (<xref ref-type="bibr" rid="B259">Vorontsova and Knapp 2016</xref>); in India it is found in seaside vegetation (<xref ref-type="bibr" rid="B224">Sen Gupta 1963</xref>).</p></tp:treatment-sec><tp:treatment-sec sec-type="Common names and uses" id="SECID0EFJHK"><title>Common names and uses.</title><p>There have been no common names or uses recorded for <italic><tp:taxon-name><tp:taxon-name-part taxon-name-part-type="genus" reg="Solanum">S.</tp:taxon-name-part><tp:taxon-name-part taxon-name-part-type="species" reg="arundo">arundo</tp:taxon-name-part></tp:taxon-name></italic>, but in Africa it is often used as a hedge plant, due to its ability to form thick impenetrable thickets (<xref ref-type="bibr" rid="B259">Vorontsova and Knapp 2016</xref>).</p><fig id="F7" position="float" orientation="portrait"><object-id xmlns:xlink="http://www.w3.org/1999/xlink" content-type="doi" xlink:type="simple">10.3897/phytokeys.198.79514.figure7</object-id><object-id xmlns:xlink="http://www.w3.org/1999/xlink" content-type="arpha" xlink:type="simple">5E1768AC-8E99-52C5-AFC9-35F63DE9E481</object-id><label>Figure 7.</label><caption><p>Distribution of <italic><tp:taxon-name><tp:taxon-name-part taxon-name-part-type="genus" reg="Solanum">S.</tp:taxon-name-part><tp:taxon-name-part taxon-name-part-type="species" reg="arundo">arundo</tp:taxon-name-part></tp:taxon-name></italic>.</p></caption><graphic xmlns:xlink="http://www.w3.org/1999/xlink" xlink:href="phytokeys-198-001_article-79514__-g007.jpg" position="float" orientation="portrait" xlink:type="simple" id="oo_689700.jpg"><uri content-type="original_file" xlink:type="simple">https://binary.pensoft.net/fig/689700</uri></graphic></fig></tp:treatment-sec><tp:treatment-sec sec-type="Preliminary conservation status" id="SECID0ESKHK"><title>Preliminary conservation status</title><p><bold>(<xref ref-type="bibr" rid="B105">IUCN 2019</xref>).</bold> Least Concern (<abbrev xmlns:xlink="http://www.w3.org/1999/xlink" xlink:title="Least Concern" id="ABBRID0E6KHK" xlink:type="simple">LC</abbrev>); <abbrev xmlns:xlink="http://www.w3.org/1999/xlink" xlink:title="Extent of Occurrence" id="ABBRID0EDLHK" xlink:type="simple">EOO</abbrev> (1,277,240 km<sup>2</sup>), <abbrev xmlns:xlink="http://www.w3.org/1999/xlink" xlink:title="Area of Occupancy" id="ABBRID0EJLHK" xlink:type="simple">AOO</abbrev> (216 km<sup>2</sup>). <italic><tp:taxon-name><tp:taxon-name-part taxon-name-part-type="genus" reg="Solanum">Solanum</tp:taxon-name-part><tp:taxon-name-part taxon-name-part-type="species" reg="arundo">arundo</tp:taxon-name-part></tp:taxon-name></italic> has a broad distribution in Africa, and although it is relatively poorly represented in India, it is not of particular conservation concern based on its worldwide distribution. The distribution and occurrence of <italic><tp:taxon-name><tp:taxon-name-part taxon-name-part-type="genus" reg="Solanum">S.</tp:taxon-name-part><tp:taxon-name-part taxon-name-part-type="species" reg="arundo">arundo</tp:taxon-name-part></tp:taxon-name></italic> on the Kathiawar peninsula need to be confirmed with modern collections.</p></tp:treatment-sec><tp:treatment-sec sec-type="discussion" id="SECID0EFMHK"><title>Discussion.</title><p><italic><tp:taxon-name><tp:taxon-name-part taxon-name-part-type="genus" reg="Solanum">Solanum</tp:taxon-name-part><tp:taxon-name-part taxon-name-part-type="species" reg="arundo">arundo</tp:taxon-name-part></tp:taxon-name></italic> is a distinctive small extremely prickly tree, in Africa it is often associated with human habitation (<xref ref-type="bibr" rid="B259">Vorontsova and Knapp 2016</xref>). It is easy to distinguish from other spiny solanums in western India by the combination of thick, curved, and flattened prickles on the densely stellate- or multangulate-pubescent stems, and long, straight prickles on the leaves. <italic><tp:taxon-name><tp:taxon-name-part taxon-name-part-type="genus" reg="Solanum">Solanum</tp:taxon-name-part><tp:taxon-name-part taxon-name-part-type="species" reg="forskalii">forskalii</tp:taxon-name-part></tp:taxon-name></italic> is sympatric with <italic><tp:taxon-name><tp:taxon-name-part taxon-name-part-type="genus" reg="Solanum">S.</tp:taxon-name-part><tp:taxon-name-part taxon-name-part-type="species" reg="arundo">arundo</tp:taxon-name-part></tp:taxon-name></italic> and has similar white-pubescent stems, but it is a smaller, scandent plant, with truncate to cordate rather than cuneate leaf bases, smaller corollas (1.3–2.4 versus 2–3.2 cm in diameter) and much smaller fruits (0.6–0.9 versus 1.8–3 cm in diameter). In 2018, one of us (SK) erroneously identified the specimens of <italic><tp:taxon-name><tp:taxon-name-part taxon-name-part-type="genus" reg="Solanum">S.</tp:taxon-name-part><tp:taxon-name-part taxon-name-part-type="species" reg="arundo">arundo</tp:taxon-name-part></tp:taxon-name></italic> in CAL as <italic><tp:taxon-name><tp:taxon-name-part taxon-name-part-type="genus" reg="Solanum">S.</tp:taxon-name-part><tp:taxon-name-part taxon-name-part-type="species" reg="forskalii">forskalii</tp:taxon-name-part></tp:taxon-name></italic> (Fig. <xref ref-type="fig" rid="F6">6</xref>).</p><p><xref ref-type="bibr" rid="B260">Vorontsova et al. (2013)</xref> resolved <italic><tp:taxon-name><tp:taxon-name-part taxon-name-part-type="genus" reg="Solanum">S.</tp:taxon-name-part><tp:taxon-name-part taxon-name-part-type="species" reg="arundo">arundo</tp:taxon-name-part></tp:taxon-name></italic> as sister to the more narrowly distributed African endemic <italic><tp:taxon-name><tp:taxon-name-part taxon-name-part-type="genus" reg="Solanum">S.</tp:taxon-name-part><tp:taxon-name-part taxon-name-part-type="species" reg="dennekense">dennekense</tp:taxon-name-part></tp:taxon-name></italic> Dammer, a similar treelet with curved stem spines, white stems, and large, leathery berries.</p><p><xref ref-type="bibr" rid="B224">Sen Gupta (1963)</xref> suggested that <italic><tp:taxon-name><tp:taxon-name-part taxon-name-part-type="genus" reg="Solanum">S.</tp:taxon-name-part><tp:taxon-name-part taxon-name-part-type="species" reg="arundo">arundo</tp:taxon-name-part></tp:taxon-name></italic> had arrived in India with Arab traders in the nineteenth century, as part of the extensive Gujarati trade routes established across the Arabian Sea. Its restricted distribution on the Kathiawar peninsula certainly supports this idea. <italic><tp:taxon-name><tp:taxon-name-part taxon-name-part-type="genus" reg="Solanum">Solanum</tp:taxon-name-part><tp:taxon-name-part taxon-name-part-type="species" reg="arundo">arundo</tp:taxon-name-part></tp:taxon-name></italic> has not been collected, to our knowledge, since the 1960s, re-evaluation of its presence and distribution in western India is necessary.</p></tp:treatment-sec><tp:treatment-sec sec-type="material" id="SECID0ECQHK"><title>Specimens examined.</title><p>See Suppl. materials <xref ref-type="supplementary-material" rid="S1">1</xref>–<xref ref-type="supplementary-material" rid="S3">3</xref>.</p></tp:treatment-sec><tp:treatment-sec><!--Section generated to contain objects referenced in tp:taxon-treatment.--><supplementary-material xmlns:xlink="http://www.w3.org/1999/xlink" id="S1" position="float" orientation="portrait" xlink:type="simple"><object-id content-type="doi" xlink:type="simple">10.3897/phytokeys.198.79514.suppl1</object-id><object-id content-type="zenodo_dep_id" xlink:type="simple">7077031</object-id><object-id content-type="arpha" xlink:type="simple">85C6D6EE-35F4-5E07-84A8-4C4F5FFEC2BE</object-id><label>Supplementary material 1</label><caption><p>Index to all numbered collections</p></caption><statement content-type="dataType"><label>Data type</label><p>Occurrences (pdf. file)</p></statement><statement content-type="notes"><label>Explanation note</label><p>Index of all herbarium collections seen for this mongraph.</p></statement><media xlink:href="phytokeys-198-001_article-79514__-s001.pdf" mimetype="application" mime-subtype="pdf" position="float" orientation="portrait" xlink:type="simple" id="oo_689777.pdf"><uri content-type="original_file" xlink:type="simple">https://binary.pensoft.net/file/689777</uri></media><permissions><license xlink:type="simple"><license-p>This dataset is made available under the Open Database License (http://opendatacommons.org/licenses/odbl/1.0/). The Open Database License (ODbL) is a license agreement intended to allow users to freely share, modify, and use this Dataset while maintaining this same freedom for others, provided that the original source and author(s) are credited.</license-p></license></permissions><attrib specific-use="authors">Xavier Aubriot, Sandra Knapp</attrib></supplementary-material><supplementary-material xmlns:xlink="http://www.w3.org/1999/xlink" id="S3" position="float" orientation="portrait" xlink:type="simple"><object-id content-type="doi" xlink:type="simple">10.3897/phytokeys.198.79514.suppl3</object-id><object-id content-type="zenodo_dep_id" xlink:type="simple">7077023</object-id><object-id content-type="arpha" xlink:type="simple">6E8A0A33-9752-5EB7-8540-EB629178D276</object-id><label>Supplementary material 3</label><caption><p>All specimens examined</p></caption><statement content-type="dataType"><label>Data type</label><p>Specimens (csv. file)</p></statement><statement content-type="notes"><label>Explanation note</label><p>A searchable csv file of all specimens examined (worldwide) for this monograph.</p></statement><media xlink:href="phytokeys-198-001_article-79514__-s003.csv" mimetype="text" mime-subtype="csv" position="float" orientation="portrait" xlink:type="simple" id="oo_689779.csv"><uri content-type="original_file" xlink:type="simple">https://binary.pensoft.net/file/689779</uri></media><permissions><license xlink:type="simple"><license-p>This dataset is made available under the Open Database License (http://opendatacommons.org/licenses/odbl/1.0/). The Open Database License (ODbL) is a license agreement intended to allow users to freely share, modify, and use this Dataset while maintaining this same freedom for others, provided that the original source and author(s) are credited.</license-p></license></permissions><attrib specific-use="authors">Xavier Aubriot, Sandra Knapp</attrib></supplementary-material></tp:treatment-sec><ref-list><ref id="B259"><mixed-citation xmlns:xlink="http://www.w3.org/1999/xlink" xlink:type="simple"><person-group><name name-style="western"><surname>Vorontsova</surname><given-names>MS</given-names></name><name name-style="western"><surname>Knapp</surname><given-names>S</given-names></name></person-group> (<year>2016</year>) <article-title>A revision of the “spiny solanums,” <tp:taxon-name><tp:taxon-name-part taxon-name-part-type="genus">Solanum</tp:taxon-name-part><tp:taxon-name-part taxon-name-part-type="infraspecific-rank">subgenus</tp:taxon-name-part><tp:taxon-name-part taxon-name-part-type="subgenus">Leptostemonum</tp:taxon-name-part></tp:taxon-name> (<tp:taxon-name><tp:taxon-name-part taxon-name-part-type="family">Solanaceae</tp:taxon-name-part></tp:taxon-name>), in Africa and Madagascar.</article-title><source>Systematic Botany Monographs</source><volume>99</volume>: <fpage>1</fpage>–<lpage>428</lpage>. <ext-link xlink:href="10.1007/BF03027161" ext-link-type="doi" xlink:type="simple">https://doi.org/10.1007/BF03027161</ext-link></mixed-citation></ref><ref id="B224"><mixed-citation xmlns:xlink="http://www.w3.org/1999/xlink" xlink:type="simple"><person-group><name name-style="western"><surname>Sen Gupta</surname><given-names>G</given-names></name></person-group> (<year>1963</year>) <article-title><italic><tp:taxon-name><tp:taxon-name-part taxon-name-part-type="genus">Solanum</tp:taxon-name-part><tp:taxon-name-part taxon-name-part-type="species">arundo</tp:taxon-name-part></tp:taxon-name></italic> Mattei, a new record for India.</article-title><source>Indian Forester</source><volume>89</volume>: <fpage>481</fpage>–<lpage>482</lpage>. [1 fig.]</mixed-citation></ref><ref id="B105"><mixed-citation xmlns:xlink="http://www.w3.org/1999/xlink" xlink:type="simple">IUCN (<year>2019</year>) Guidelines for Using the IUCN Red List Categories and Criteria. Version 13. Prepared by the Standards and Petitions Subcommittee of the IUCN Species Survival Commission. <ext-link xlink:href="http://www.iucnredlist.org/documents/RedListGuidelines.pdf" ext-link-type="uri" xlink:type="simple">http://www.iucnredlist.org/documents/RedListGuidelines.pdf</ext-link></mixed-citation></ref><ref id="B260"><mixed-citation xmlns:xlink="http://www.w3.org/1999/xlink" xlink:type="simple"><person-group><name name-style="western"><surname>Vorontsova</surname><given-names>MS</given-names></name><name name-style="western"><surname>Stern</surname><given-names>S</given-names></name><name name-style="western"><surname>Bohs</surname><given-names>L</given-names></name><name name-style="western"><surname>Knapp</surname><given-names>S</given-names></name></person-group> (<year>2013</year>) <article-title>African spiny <tp:taxon-name><tp:taxon-name-part taxon-name-part-type="genus">Solanum</tp:taxon-name-part></tp:taxon-name> (subgenus <tp:taxon-name><tp:taxon-name-part taxon-name-part-type="genus"/><tp:taxon-name-part taxon-name-part-type="subgenus">Leptostemonum</tp:taxon-name-part></tp:taxon-name>, <tp:taxon-name><tp:taxon-name-part taxon-name-part-type="family">Solanaceae</tp:taxon-name-part></tp:taxon-name>): A thorny phylogenetic tangle.</article-title><source>Botanical Journal of the Linnean Society</source><volume>173</volume>(<issue>2</issue>): <fpage>176</fpage>–<lpage>193</lpage>. <ext-link xlink:href="10.1111/boj.12053" ext-link-type="doi" xlink:type="simple">https://doi.org/10.1111/boj.12053</ext-link></mixed-citation></ref></ref-list></tp:taxon-treatment>
