# Supplementary material for: ﻿A revision of the “spiny solanums” of Tropical Asia (Solanum, the Leptostemonum Clade, Solanaceae)
Source: PhytoKeys. 2022 Jun 1;198:1–270. doi: 10.3897/phytokeys.198.79514 (PMC9849010; doi:10.3897/phytokeys.198.79514)
Supplement: XML Treatment for Solanum camranhense [file phytokeys.198.79514-treatment6.xml]

<!DOCTYPE tp:taxon-treatment
  PUBLIC "-//TaxonX//DTD Taxonomic Treatment Publishing DTD v0 20100105//EN" "tax-treatment-NSO.dtd">
<tp:taxon-treatment xmlns:tp="http://www.plazi.org/taxpub"><tp:treatment-meta><kwd-group><label>Taxon classification</label><kwd>
              <named-content content-type="kingdom">Plantae</named-content>
            </kwd><kwd>
              <named-content content-type="order">Solanales</named-content>
            </kwd><kwd>
              <named-content content-type="family">Solanaceae</named-content>
            </kwd></kwd-group><mixed-citation publication-type="journal"><person-group><name><surname>Aubriot</surname><given-names>Xavier</given-names></name><name><surname>Knapp</surname><given-names>Sandra</given-names></name></person-group><article-title>﻿A revision of the “spiny solanums” of Tropical Asia (<italic><tp:taxon-name><tp:taxon-name-part taxon-name-part-type="genus" reg="Solanum">Solanum</tp:taxon-name-part></tp:taxon-name></italic>, the <tp:taxon-name><tp:taxon-name-part taxon-name-part-type="clade">Leptostemonum</tp:taxon-name-part></tp:taxon-name> Clade, <tp:taxon-name><tp:taxon-name-part taxon-name-part-type="family">Solanaceae</tp:taxon-name-part></tp:taxon-name>)</article-title><source>PhytoKeys</source><day>01</day><month>06</month><year>2022</year><volume>198</volume><fpage>1</fpage><lpage>270</lpage><pub-id pub-id-type="doi">10.3897/phytokeys.198.79514</pub-id></mixed-citation></tp:treatment-meta><tp:nomenclature><label>﻿5.</label><tp:taxon-name>
            <object-id xmlns:xlink="http://www.w3.org/1999/xlink" content-type="arpha" xlink:type="simple">D811B33B-40D1-5622-8293-B5186B3489F4</object-id>
            <tp:taxon-name-part taxon-name-part-type="genus" reg="Solanum">Solanum</tp:taxon-name-part>
            <tp:taxon-name-part taxon-name-part-type="species" reg="camranhense">camranhense</tp:taxon-name-part>
          </tp:taxon-name><tp:taxon-authority>Dy Phon &amp; Hul, Fl. Cambodge, Laos &amp; Vietnam 35: 16. 2014.</tp:taxon-authority><xref ref-type="fig" rid="F1">Figs 1E</xref><xref ref-type="fig" rid="F10">, 10</xref></tp:nomenclature><tp:treatment-sec sec-type="material" id="SECID0EXDAM"><title>Type.</title><p>Vietnam. Khánh Hòa: “Province Nha Trang, dunes littorales de Cam Ranh, My La face à la lagune de Bau Ro”, 7 Mar 1961, <italic>Lê Công Kiêt 94</italic> (holotype: P [P00055921]; isotype: P [P00055922]).</p></tp:treatment-sec><tp:treatment-sec sec-type="description" id="SECID0E6DAM"><title>Description.</title><p>Scandent shrubs, to 1.5 m tall, unarmed or sparsely prickly. Stems more or less erect, terete, unarmed or occasionally with a few scattered tiny prickles, sparsely to densely stellate-pubescent; prickles to 1.25 mm long, to 1 mm in diameter at the base, straight or curved, acicular to deltate, orange, glabrous; pubescence of mixed sessile and very short-stalked porrect-stellate trichomes, the stalks to 0.1 mm long, the rays 6–9, 0.1–0.4 mm long, the midpoints absent or up to 0.1 mm long; new growth densely stellate-pubescent, light brownish in dry material; bark of older stems brownish grey, glabrescent. Sympodial units plurifoliate, the leaves not geminate. Leaves simple, not lobed, the blades 2–3.5 cm long, 1.5–2.5 cm wide, ca. 1–1.5 times longer than wide, broadly ovate to suborbicular, chartaceous, slightly discolorous, unarmed; adaxial surface densely stellate-pubescent, the stellate trichomes porrect, sessile to stalked, the stalks to 0.1 mm, the rays 6–8, 0.1–0.4 mm long, the midpoints to 0.1 mm; abaxial surface densely stellate-pubescent with trichomes like those of the adaxial surface; major veins 3–5 pairs, drying yellowish light-green; base truncate to subcordate; margins entire or shallowly sinuate; apex obtuse; petioles 0.4–1 cm long, 1/5–1/3 of the leaf blade length, unarmed and densely stellate-pubescent, the pubescence of sessile and short-stalked stellate-trichomes like those of the blades. Inflorescences 1.5–2 cm long, internodal and lateral, sometimes appearing terminal, unbranched, with ca. 4–7 flowers, only 1 or 2 flowers open at any one time, densely stellate-pubescent, with a mix of sessile and short-stalked porrect trichomes like those of the stems, unarmed; peduncle 0.5–2 cm long, unarmed; pedicels 5–9 mm long, ca. 0.5 mm in diameter at the base, ca. 1 mm in diameter at the apex, spreading to erect, unarmed, densely stellate-pubescent with porrect trichomes like those of the inflorescence axes, articulated at the base; pedicel scars irregularly spaced 0.5–4 mm apart. Buds elongate ellipsoid, more or less strongly exserted from the calyx before anthesis. Flowers 5-merous, apparently all perfect. Calyx with the tube ca. 3 mm long, campanulate, the lobes 2–3 mm long, ca. 1 mm wide, deltate and constricting to a short acumen, the acumen 1/4–1/3 the total lobe length, unarmed and densely stellate-pubescent abaxially with porrect-stellate trichomes like those of the pedicels. Corolla 0.8–1 cm in diameter, blue to light purple, stellate, lobed ca. 3/4 of the way to the base, the lobes 5–7 mm long, 1.5–2 mm wide, deltate, spreading at anthesis, densely stellate-pubescent abaxially on parts exposed in bud. Stamens equal; anthers 4–6 mm long, ca. 0.75 mm wide, tapering, orange, glabrous, poricidal at the tips, the pores not lengthening to slits with age; filament tube &lt;0.5 mm long, glabrous; free portion of the filaments 0.5–1 mm long, glabrous. Ovary globose, with minute glandular hairs; style 7–8.5 mm long, slender, curved at the apex, glabrous; stigma capitate, minutely papillate. Fruit a globose berry, several per infructescence, 0.5–0.8 cm in diameter, the pericarp thin and smooth, red when mature, glabrous; fruiting pedicels 0.7–1 cm long, 0.5–1 mm in diameter at the base, 1.6–2 mm in diameter at the apex, woody, erect to spreading, straight to slightly deflexed, unarmed; fruiting calyx lobes not expanding, 1/2–2/3 the length of the mature fruit, broadly deltate, reflexed, unarmed. Seeds 8–10 per berry, 2.5–3 mm long, 2–2.5 mm wide, flattened-reniform, dull yellow, the surface minutely pitted, the testal cells pentagonal in outline. Chromosome number: not known.</p><fig id="F10" position="float" orientation="portrait"><object-id xmlns:xlink="http://www.w3.org/1999/xlink" content-type="doi" xlink:type="simple">10.3897/phytokeys.198.79514.figure10</object-id><object-id xmlns:xlink="http://www.w3.org/1999/xlink" content-type="arpha" xlink:type="simple">AF9F0C46-9A1D-5D48-BFAF-477D2564C5D9</object-id><label>Figure 10.</label><caption><p><italic><tp:taxon-name><tp:taxon-name-part taxon-name-part-type="genus" reg="Solanum">Solanum</tp:taxon-name-part><tp:taxon-name-part taxon-name-part-type="species" reg="camranhense">camranhense</tp:taxon-name-part></tp:taxon-name></italic> Dy Phon &amp; Hul <bold>A</bold> herbarium specimen (holotype) collected in Vietnam in 1961 (<italic>Lê Công Kiêt 94</italic>, P00055921) <bold>B</bold> inflorescence (field photograph, unvouchered, Vietnam) <bold>C</bold> detail view of the fruits (field photograph, unvouchered, Vietnam). Photograph credits: <bold>A</bold> CC-BY, Muséum national d’Histoire naturelle, Paris <bold>B, C</bold> S. Hul.</p></caption><graphic xmlns:xlink="http://www.w3.org/1999/xlink" xlink:href="phytokeys-198-001_article-79514__-g010.jpg" position="float" orientation="portrait" xlink:type="simple" id="oo_689703.jpg"><uri content-type="original_file" xlink:type="simple">https://binary.pensoft.net/fig/689703</uri></graphic></fig></tp:treatment-sec><tp:treatment-sec sec-type="distribution" id="SECID0EIFAM"><title>Distribution</title><p><bold>(Fig. <xref ref-type="fig" rid="F11">11</xref>).</bold><italic><tp:taxon-name><tp:taxon-name-part taxon-name-part-type="genus" reg="Solanum">Solanum</tp:taxon-name-part><tp:taxon-name-part taxon-name-part-type="species" reg="camranhense">camranhense</tp:taxon-name-part></tp:taxon-name></italic> is endemic to Vietnam; the few known collections are restricted to Khánh Hòa and Bình Thuận provinces of South Vietnam.</p></tp:treatment-sec><tp:treatment-sec sec-type="ecology" id="SECID0EAGAM"><title>Ecology and habitat.</title><p><italic><tp:taxon-name><tp:taxon-name-part taxon-name-part-type="genus" reg="Solanum">Solanum</tp:taxon-name-part><tp:taxon-name-part taxon-name-part-type="species" reg="camranhense">camranhense</tp:taxon-name-part></tp:taxon-name></italic> has only been collected on coastal dunes of stabilized red sands; 15–20 m elevation.</p></tp:treatment-sec><tp:treatment-sec sec-type="Common names and uses" id="SECID0ERGAM"><title>Common names and uses.</title><p>Vietnam. Khánh Hòa: củ vè [Vietnamese] (<italic>Chevalier 38932</italic>).</p></tp:treatment-sec><tp:treatment-sec sec-type="Preliminary conservation status" id="SECID0EZGAM"><title>Preliminary conservation status</title><p><bold>(<xref ref-type="bibr" rid="B105">IUCN 2019</xref>).</bold> Endangered (<abbrev xmlns:xlink="http://www.w3.org/1999/xlink" xlink:title="Endangered" id="ABBRID0EGHAM" xlink:type="simple">EN</abbrev> [B2ab(i,ii,iii)]); <abbrev xmlns:xlink="http://www.w3.org/1999/xlink" xlink:title="Extent of Occurrence" id="ABBRID0EKHAM" xlink:type="simple">EOO</abbrev> (555 km<sup>2</sup>), <abbrev xmlns:xlink="http://www.w3.org/1999/xlink" xlink:title="Area of Occupancy" id="ABBRID0EQHAM" xlink:type="simple">AOO</abbrev> 16 km<sup>2</sup>). Due to the paucity of collections, it is difficult to document the range of <italic><tp:taxon-name><tp:taxon-name-part taxon-name-part-type="genus" reg="Solanum">Solanum</tp:taxon-name-part><tp:taxon-name-part taxon-name-part-type="species" reg="camranhense">camranhense</tp:taxon-name-part></tp:taxon-name></italic> with confidence. However, its occurrence in the fragmented and anthropogenically disturbed habitats of coastal southern Vietnam (<xref ref-type="bibr" rid="B271">Wikramanayake et al. 2002</xref>) suggests it is of conservation concern.</p></tp:treatment-sec><tp:treatment-sec sec-type="discussion" id="SECID0EFIAM"><title>Discussion.</title><p><italic><tp:taxon-name><tp:taxon-name-part taxon-name-part-type="genus" reg="Solanum">Solanum</tp:taxon-name-part><tp:taxon-name-part taxon-name-part-type="species" reg="camranhense">camranhense</tp:taxon-name-part></tp:taxon-name></italic> is morphologically similar to the sympatric <italic><tp:taxon-name><tp:taxon-name-part taxon-name-part-type="genus" reg="Solanum">S.</tp:taxon-name-part><tp:taxon-name-part taxon-name-part-type="species" reg="robinsonii">robinsonii</tp:taxon-name-part></tp:taxon-name></italic>, but differs from that species in its scandent (versus erect) habit, the denser pubescence that dries yellowish brown, shorter leaves (2–3.5 cm long versus 3–8 cm long in <italic><tp:taxon-name><tp:taxon-name-part taxon-name-part-type="genus" reg="Solanum">S.</tp:taxon-name-part><tp:taxon-name-part taxon-name-part-type="species" reg="robinsonii">robinsonii</tp:taxon-name-part></tp:taxon-name></italic>), and smaller, more deeply lobed corollas (usually less than 1 cm in diameter and lobed 3/4 of the way to the base versus 1–2 cm in diameter and only lobed halfway to the base in <italic><tp:taxon-name><tp:taxon-name-part taxon-name-part-type="genus" reg="Solanum">S.</tp:taxon-name-part><tp:taxon-name-part taxon-name-part-type="species" reg="robinsonii">robinsonii</tp:taxon-name-part></tp:taxon-name></italic>). <xref ref-type="bibr" rid="B101">Hul and Dy Phon (2014)</xref> described <italic><tp:taxon-name><tp:taxon-name-part taxon-name-part-type="genus" reg="Solanum">S.</tp:taxon-name-part><tp:taxon-name-part taxon-name-part-type="species" reg="camranhense">camranhense</tp:taxon-name-part></tp:taxon-name></italic> as unarmed, but we have seen specimens with a few scattered prickles on the scandent stems. The two species differ in habitat; <italic><tp:taxon-name><tp:taxon-name-part taxon-name-part-type="genus" reg="Solanum">S.</tp:taxon-name-part><tp:taxon-name-part taxon-name-part-type="species" reg="camranhense">camranhense</tp:taxon-name-part></tp:taxon-name></italic> is a plant of coastal dunes, while <italic><tp:taxon-name><tp:taxon-name-part taxon-name-part-type="genus" reg="Solanum">S.</tp:taxon-name-part><tp:taxon-name-part taxon-name-part-type="species" reg="robinsonii">robinsonii</tp:taxon-name-part></tp:taxon-name></italic> occurs in coastal forests.</p><fig id="F11" position="float" orientation="portrait"><object-id xmlns:xlink="http://www.w3.org/1999/xlink" content-type="doi" xlink:type="simple">10.3897/phytokeys.198.79514.figure11</object-id><object-id xmlns:xlink="http://www.w3.org/1999/xlink" content-type="arpha" xlink:type="simple">40C27EA7-6092-544A-B101-6923BF64A7DA</object-id><label>Figure 11.</label><caption><p>Distribution of <italic><tp:taxon-name><tp:taxon-name-part taxon-name-part-type="genus" reg="Solanum">S.</tp:taxon-name-part><tp:taxon-name-part taxon-name-part-type="species" reg="camranhense">camranhense</tp:taxon-name-part></tp:taxon-name></italic>.</p></caption><graphic xmlns:xlink="http://www.w3.org/1999/xlink" xlink:href="phytokeys-198-001_article-79514__-g011.jpg" position="float" orientation="portrait" xlink:type="simple" id="oo_689704.jpg"><uri content-type="original_file" xlink:type="simple">https://binary.pensoft.net/fig/689704</uri></graphic></fig><p><italic><tp:taxon-name><tp:taxon-name-part taxon-name-part-type="genus" reg="Solanum">Solanum</tp:taxon-name-part><tp:taxon-name-part taxon-name-part-type="species" reg="camranhense">camranhense</tp:taxon-name-part></tp:taxon-name></italic> is a member of the clade ‘<italic><tp:taxon-name><tp:taxon-name-part taxon-name-part-type="genus" reg="Solanum">S.</tp:taxon-name-part><tp:taxon-name-part taxon-name-part-type="species" reg="camranhense">camranhense</tp:taxon-name-part></tp:taxon-name> and relatives</italic>’ of <xref ref-type="bibr" rid="B8">Aubriot et al. (2016a)</xref> with <italic><tp:taxon-name><tp:taxon-name-part taxon-name-part-type="genus" reg="Solanum">S.</tp:taxon-name-part><tp:taxon-name-part taxon-name-part-type="species" reg="nienkui">nienkui</tp:taxon-name-part></tp:taxon-name></italic> and <italic><tp:taxon-name><tp:taxon-name-part taxon-name-part-type="genus" reg="Solanum">S.</tp:taxon-name-part><tp:taxon-name-part taxon-name-part-type="species" reg="putii">putii</tp:taxon-name-part></tp:taxon-name></italic>; <italic><tp:taxon-name><tp:taxon-name-part taxon-name-part-type="genus" reg="Solanum">S.</tp:taxon-name-part><tp:taxon-name-part taxon-name-part-type="species" reg="robinsonii">robinsonii</tp:taxon-name-part></tp:taxon-name></italic> has not been included in any molecular analyses to date, but we expect it to be closely related to these taxa.</p></tp:treatment-sec><tp:treatment-sec sec-type="material" id="SECID0ESNAM"><title>Specimens examined.</title><p>See Suppl. materials <xref ref-type="supplementary-material" rid="S1">1</xref>–<xref ref-type="supplementary-material" rid="S3">3</xref>.</p></tp:treatment-sec><tp:treatment-sec><!--Section generated to contain objects referenced in tp:taxon-treatment.--><fig id="F1" position="float" orientation="portrait"><object-id xmlns:xlink="http://www.w3.org/1999/xlink" content-type="doi" xlink:type="simple">10.3897/phytokeys.198.79514.figure1</object-id><object-id xmlns:xlink="http://www.w3.org/1999/xlink" content-type="arpha" xlink:type="simple">710BB3EA-6D1E-5204-90AA-A041D09F2AEC</object-id><label>Figure 1.</label><caption><p>Diversity of habits and habitats for <tp:taxon-name><tp:taxon-name-part taxon-name-part-type="genus" reg="Solanum">Solanum</tp:taxon-name-part><tp:taxon-name-part taxon-name-part-type="infraspecific-rank">subgenus</tp:taxon-name-part><tp:taxon-name-part taxon-name-part-type="subgenus" reg="Leptostemonum">Leptostemonum</tp:taxon-name-part></tp:taxon-name> in tropical Asia <bold>A</bold><italic><tp:taxon-name><tp:taxon-name-part taxon-name-part-type="genus" reg="Solanum">Solanum</tp:taxon-name-part><tp:taxon-name-part taxon-name-part-type="species" reg="giganteum">giganteum</tp:taxon-name-part></tp:taxon-name></italic>, a small tree of the tropical forest understory in India and Sri Lanka (field photograph, unvouchered, India) <bold>B</bold><italic><tp:taxon-name><tp:taxon-name-part taxon-name-part-type="genus" reg="Solanum">S.</tp:taxon-name-part><tp:taxon-name-part taxon-name-part-type="species" reg="trilobatum">trilobatum</tp:taxon-name-part></tp:taxon-name></italic>, a scandent species in its typical habitat, along the road in mangrove area (<italic>Meeboonya et al. RM 245</italic>, Thailand) <bold>C</bold><italic><tp:taxon-name><tp:taxon-name-part taxon-name-part-type="genus" reg="Solanum">S.</tp:taxon-name-part><tp:taxon-name-part taxon-name-part-type="species" reg="lasiocarpum">lasiocarpum</tp:taxon-name-part></tp:taxon-name></italic>, an erect shrub found in disturbed and human inhabited areas where it is often cultivated (<italic>Meeboonya et al. RM 272</italic>, Thailand) <bold>D</bold><italic><tp:taxon-name><tp:taxon-name-part taxon-name-part-type="genus" reg="Solanum">S.</tp:taxon-name-part><tp:taxon-name-part taxon-name-part-type="species" reg="cyanocarphium">cyanocarphium</tp:taxon-name-part></tp:taxon-name></italic>, a creeper with decumbent stems in forest understory (field photograph, unvouchered, Vietnam) <bold>E</bold><italic><tp:taxon-name><tp:taxon-name-part taxon-name-part-type="genus" reg="Solanum">S.</tp:taxon-name-part><tp:taxon-name-part taxon-name-part-type="species" reg="camranhense">camranhense</tp:taxon-name-part></tp:taxon-name></italic>, a scandent shrub endemic to the coastal dunes of South Vietnam (field photograph, unvouchered, Vietnam) <bold>F</bold><italic><tp:taxon-name><tp:taxon-name-part taxon-name-part-type="genus" reg="Solanum">S.</tp:taxon-name-part><tp:taxon-name-part taxon-name-part-type="species" reg="insanum">insanum</tp:taxon-name-part></tp:taxon-name></italic>, the wild progenitor of the brinjal eggplant usually found in degraded areas (<italic>Meeboonya et al. RM 305</italic>, Thailand). Photograph credits: <bold>A</bold> S. More <bold>B, C, F</bold> X. Aubriot; <bold>D</bold> M. Nuraliev <bold>E</bold> S. Hul.</p></caption><graphic xmlns:xlink="http://www.w3.org/1999/xlink" xlink:href="phytokeys-198-001_article-79514__-g001.jpg" position="float" orientation="portrait" xlink:type="simple" id="oo_689694.jpg"><uri content-type="original_file" xlink:type="simple">https://binary.pensoft.net/fig/689694</uri></graphic></fig><supplementary-material xmlns:xlink="http://www.w3.org/1999/xlink" id="S1" position="float" orientation="portrait" xlink:type="simple"><object-id content-type="doi" xlink:type="simple">10.3897/phytokeys.198.79514.suppl1</object-id><object-id content-type="zenodo_dep_id" xlink:type="simple">7077031</object-id><object-id content-type="arpha" xlink:type="simple">85C6D6EE-35F4-5E07-84A8-4C4F5FFEC2BE</object-id><label>Supplementary material 1</label><caption><p>Index to all numbered collections</p></caption><statement content-type="dataType"><label>Data type</label><p>Occurrences (pdf. file)</p></statement><statement content-type="notes"><label>Explanation note</label><p>Index of all herbarium collections seen for this mongraph.</p></statement><media xlink:href="phytokeys-198-001_article-79514__-s001.pdf" mimetype="application" mime-subtype="pdf" position="float" orientation="portrait" xlink:type="simple" id="oo_689777.pdf"><uri content-type="original_file" xlink:type="simple">https://binary.pensoft.net/file/689777</uri></media><permissions><license xlink:type="simple"><license-p>This dataset is made available under the Open Database License (http://opendatacommons.org/licenses/odbl/1.0/). The Open Database License (ODbL) is a license agreement intended to allow users to freely share, modify, and use this Dataset while maintaining this same freedom for others, provided that the original source and author(s) are credited.</license-p></license></permissions><attrib specific-use="authors">Xavier Aubriot, Sandra Knapp</attrib></supplementary-material><supplementary-material xmlns:xlink="http://www.w3.org/1999/xlink" id="S3" position="float" orientation="portrait" xlink:type="simple"><object-id content-type="doi" xlink:type="simple">10.3897/phytokeys.198.79514.suppl3</object-id><object-id content-type="zenodo_dep_id" xlink:type="simple">7077023</object-id><object-id content-type="arpha" xlink:type="simple">6E8A0A33-9752-5EB7-8540-EB629178D276</object-id><label>Supplementary material 3</label><caption><p>All specimens examined</p></caption><statement content-type="dataType"><label>Data type</label><p>Specimens (csv. file)</p></statement><statement content-type="notes"><label>Explanation note</label><p>A searchable csv file of all specimens examined (worldwide) for this monograph.</p></statement><media xlink:href="phytokeys-198-001_article-79514__-s003.csv" mimetype="text" mime-subtype="csv" position="float" orientation="portrait" xlink:type="simple" id="oo_689779.csv"><uri content-type="original_file" xlink:type="simple">https://binary.pensoft.net/file/689779</uri></media><permissions><license xlink:type="simple"><license-p>This dataset is made available under the Open Database License (http://opendatacommons.org/licenses/odbl/1.0/). The Open Database License (ODbL) is a license agreement intended to allow users to freely share, modify, and use this Dataset while maintaining this same freedom for others, provided that the original source and author(s) are credited.</license-p></license></permissions><attrib specific-use="authors">Xavier Aubriot, Sandra Knapp</attrib></supplementary-material></tp:treatment-sec><ref-list><ref id="B105"><mixed-citation xmlns:xlink="http://www.w3.org/1999/xlink" xlink:type="simple">IUCN (<year>2019</year>) Guidelines for Using the IUCN Red List Categories and Criteria. Version 13. Prepared by the Standards and Petitions Subcommittee of the IUCN Species Survival Commission. <ext-link xlink:href="http://www.iucnredlist.org/documents/RedListGuidelines.pdf" ext-link-type="uri" xlink:type="simple">http://www.iucnredlist.org/documents/RedListGuidelines.pdf</ext-link></mixed-citation></ref><ref id="B271"><mixed-citation xmlns:xlink="http://www.w3.org/1999/xlink" xlink:type="simple"><person-group><name name-style="western"><surname>Wikramanayake</surname><given-names>E</given-names></name><name name-style="western"><surname>Dinerstein</surname><given-names>E</given-names></name><name name-style="western"><surname>Loucks</surname><given-names>CJ</given-names></name><name name-style="western"><surname>Olson</surname><given-names>DM</given-names></name><name name-style="western"><surname>Morrison</surname><given-names>J</given-names></name><name name-style="western"><surname>Lamoreux</surname><given-names>J</given-names></name><name name-style="western"><surname>McKnight</surname><given-names>M</given-names></name><name name-style="western"><surname>Hedao</surname><given-names>P</given-names></name></person-group> (<year>2002</year>) <source>Terrestrial ecoregions of the Indo-Pacific: a conservation assessment.</source><publisher-name>Island Press</publisher-name>, <publisher-loc>London</publisher-loc>, <size units="page">824 pp</size>.</mixed-citation></ref><ref id="B101"><mixed-citation xmlns:xlink="http://www.w3.org/1999/xlink" xlink:type="simple"><person-group><name name-style="western"><surname>Hul</surname><given-names>S</given-names></name><name name-style="western"><surname>Dy Phon</surname><given-names>P</given-names></name></person-group> (<year>2014</year>) <article-title><tp:taxon-name><tp:taxon-name-part taxon-name-part-type="family">Solanaceae</tp:taxon-name-part></tp:taxon-name>.</article-title> In: <person-group><name name-style="western"><surname>Aubréville</surname><given-names>A</given-names></name><name name-style="western"><surname>Leroy</surname><given-names>J</given-names></name><name name-style="western"><surname>Morat</surname><given-names>P</given-names></name></person-group> (<role>Eds</role>) <issue-title>Flore du Cambodge, du Laos et du Vietnam.</issue-title><source>Muséum National d’Histoire Naturelle &amp; Royal Botanic Garden Edinburgh, Paris &amp; Edinburgh</source>, <fpage>1</fpage>–<lpage>93</lpage>.</mixed-citation></ref><ref id="B8"><mixed-citation xmlns:xlink="http://www.w3.org/1999/xlink" xlink:type="simple"><person-group><name name-style="western"><surname>Aubriot</surname><given-names>X</given-names></name><name name-style="western"><surname>Singh</surname><given-names>P</given-names></name><name name-style="western"><surname>Knapp</surname><given-names>S</given-names></name></person-group> (<year>2016a</year>) <article-title>Tropical Asian species show the Old World clade of “spiny solanums” (subgenus <italic><tp:taxon-name><tp:taxon-name-part taxon-name-part-type="genus"/><tp:taxon-name-part taxon-name-part-type="subgenus">Leptostemonum</tp:taxon-name-part></tp:taxon-name> pro parte</italic>: <tp:taxon-name><tp:taxon-name-part taxon-name-part-type="family">Solanaceae</tp:taxon-name-part></tp:taxon-name>) is not monophyletic.</article-title><source>Botanical Journal of the Linnean Society</source><volume>181</volume>(<issue>2</issue>): <fpage>199</fpage>–<lpage>223</lpage>. <ext-link xlink:href="10.1111/boj.12412" ext-link-type="doi" xlink:type="simple">https://doi.org/10.1111/boj.12412</ext-link></mixed-citation></ref></ref-list></tp:taxon-treatment>
