# Supplementary material for: ﻿A revision of the “spiny solanums” of Tropical Asia (Solanum, the Leptostemonum Clade, Solanaceae)
Source: PhytoKeys. 2022 Jun 1;198:1–270. doi: 10.3897/phytokeys.198.79514 (PMC9849010; doi:10.3897/phytokeys.198.79514)
Supplement: XML Treatment for Solanum capsicoides [file phytokeys.198.79514-treatment7.xml]

<!DOCTYPE tp:taxon-treatment
  PUBLIC "-//TaxonX//DTD Taxonomic Treatment Publishing DTD v0 20100105//EN" "tax-treatment-NSO.dtd">
<tp:taxon-treatment xmlns:tp="http://www.plazi.org/taxpub"><tp:treatment-meta><kwd-group><label>Taxon classification</label><kwd>
              <named-content content-type="kingdom">Plantae</named-content>
            </kwd><kwd>
              <named-content content-type="order">Solanales</named-content>
            </kwd><kwd>
              <named-content content-type="family">Solanaceae</named-content>
            </kwd></kwd-group><mixed-citation publication-type="journal"><person-group><name><surname>Aubriot</surname><given-names>Xavier</given-names></name><name><surname>Knapp</surname><given-names>Sandra</given-names></name></person-group><article-title>﻿A revision of the “spiny solanums” of Tropical Asia (<italic><tp:taxon-name><tp:taxon-name-part taxon-name-part-type="genus" reg="Solanum">Solanum</tp:taxon-name-part></tp:taxon-name></italic>, the <tp:taxon-name><tp:taxon-name-part taxon-name-part-type="clade">Leptostemonum</tp:taxon-name-part></tp:taxon-name> Clade, <tp:taxon-name><tp:taxon-name-part taxon-name-part-type="family">Solanaceae</tp:taxon-name-part></tp:taxon-name>)</article-title><source>PhytoKeys</source><day>01</day><month>06</month><year>2022</year><volume>198</volume><fpage>1</fpage><lpage>270</lpage><pub-id pub-id-type="doi">10.3897/phytokeys.198.79514</pub-id></mixed-citation></tp:treatment-meta><tp:nomenclature><label>﻿6.</label><tp:taxon-name>
            <object-id xmlns:xlink="http://www.w3.org/1999/xlink" content-type="arpha" xlink:type="simple">8B2547B1-43B5-5C25-96C3-65BE5B99053F</object-id>
            <tp:taxon-name-part taxon-name-part-type="genus" reg="Solanum">Solanum</tp:taxon-name-part>
            <tp:taxon-name-part taxon-name-part-type="species" reg="capsicoides">capsicoides</tp:taxon-name-part>
          </tp:taxon-name><tp:taxon-authority>All., Auct. Syn. Meth. Stirp. Hort. Regii Taur. 64. 1773.</tp:taxon-authority><xref ref-type="fig" rid="F5">Fig. 5E–G</xref><xref ref-type="bibr" rid="B185">Only names based on tropical Asian types listed here; for complete synonymy see Nee 1979</xref><xref ref-type="bibr" rid="B259">; Vorontsova and Knapp 2016.</xref><tp:nomenclature-citation-list><tp:nomenclature-citation><tp:taxon-name>
                <tp:taxon-name-part taxon-name-part-type="genus" reg="Solanum">Solanum</tp:taxon-name-part>
                <tp:taxon-name-part taxon-name-part-type="species" reg="pentapetaloides">pentapetaloides</tp:taxon-name-part>
              </tp:taxon-name><comment>Roxb. ex Hornem., Suppl. Hort. Bot. Hafn. 27. 1819. Type. Cultivated in Calcutta (?), <italic>W. Roxburgh s.n.</italic> (lectotype, designated by <xref ref-type="bibr" rid="B49">D’Arcy 1974b</xref>, pg. 842, as “type”: P-LA [P00357622]).</comment></tp:nomenclature-citation><tp:nomenclature-citation><tp:taxon-name>
                <tp:taxon-name-part taxon-name-part-type="genus" reg="Solanum">Solanum</tp:taxon-name-part>
                <tp:taxon-name-part taxon-name-part-type="species" reg="aculeatissimum">aculeatissimum</tp:taxon-name-part>
                <tp:taxon-name-part taxon-name-part-type="authority">Jacq.</tp:taxon-name-part>
                <tp:taxon-name-part taxon-name-part-type="infraspecific-rank">var.</tp:taxon-name-part>
                <tp:taxon-name-part taxon-name-part-type="variety" reg="denudatum">denudatum</tp:taxon-name-part>
              </tp:taxon-name><comment>Dunal, Prodr. [A.P. de Candolle] 13(1): 244. 1852. Type. Indonesia. Java: sin. loc., <italic>H. Zollinger 529</italic> (lectotype, designated by <xref ref-type="bibr" rid="B259">Vorontsova and Knapp 2016</xref>, pg. 108: G-DC [G00145991, IDC microfiche 800-61.2080:II.6]; isolectotype: G).</comment></tp:nomenclature-citation><tp:nomenclature-citation><tp:taxon-name>
                <tp:taxon-name-part taxon-name-part-type="genus" reg="Solanum">Solanum</tp:taxon-name-part>
                <tp:taxon-name-part taxon-name-part-type="species" reg="bodinieri">bodinieri</tp:taxon-name-part>
              </tp:taxon-name><comment>H.Lév. &amp; Vaniot, Bull. Soc. Bot. France, 55: 206. 1908. Type. China. Hong Kong: Île Verte, 31 Jul 1895, <italic>E.M. Bodinier s.n.</italic> (lectotype designated here: E [E00284479]; isolectotype: A [00077790, fragment]).</comment></tp:nomenclature-citation><tp:nomenclature-citation><tp:taxon-name>
                <tp:taxon-name-part taxon-name-part-type="genus" reg="Solanum">Solanum</tp:taxon-name-part>
                <tp:taxon-name-part taxon-name-part-type="species" reg="xanthocarpum">xanthocarpum</tp:taxon-name-part>
                <tp:taxon-name-part taxon-name-part-type="authority">Schrad. &amp; J.C.Wendl.</tp:taxon-name-part>
                <tp:taxon-name-part taxon-name-part-type="infraspecific-rank">var.</tp:taxon-name-part>
                <tp:taxon-name-part taxon-name-part-type="variety" reg="geoffrayi">geoffrayi</tp:taxon-name-part>
              </tp:taxon-name><comment>Bonati, Fl. Indochine 4: 324. 1915. Type. Cambodia. Kampot: “Kampot”, 20 Dec 1903, <italic>C. Geoffray 261</italic> (lectotype, designated here: P [P00055825]; isolectotype: P [P00761034]).</comment></tp:nomenclature-citation></tp:nomenclature-citation-list></tp:nomenclature><tp:treatment-sec sec-type="material" id="SECID0ELSAM"><title>Type.</title><p>Cultivated in Turin, Italy (Torino), <italic>Anonymous s.n.</italic> (holotype: TO [fide <xref ref-type="bibr" rid="B185">Nee 1979</xref>]).</p></tp:treatment-sec><tp:treatment-sec sec-type="description" id="SECID0EXSAM"><title>Description.</title><p><xref ref-type="bibr" rid="B259">Vorontsova and Knapp (2016</xref>: 108–111); <ext-link xmlns:xlink="http://www.w3.org/1999/xlink" xlink:href="http://www.solanaceaesource.org/solanaceae/solanum-capsicoides" ext-link-type="uri" xlink:type="simple">http://www.solanaceaesource.org/solanaceae/solanum-capsicoides</ext-link>.</p></tp:treatment-sec><tp:treatment-sec sec-type="distribution" id="SECID0EGTAM"><title>Distribution.</title><p><italic><tp:taxon-name><tp:taxon-name-part taxon-name-part-type="genus" reg="Solanum">Solanum</tp:taxon-name-part><tp:taxon-name-part taxon-name-part-type="species" reg="capsicoides">capsicoides</tp:taxon-name-part></tp:taxon-name></italic> is widespread but scattered throughout tropical Asia (see Table <xref ref-type="table" rid="T2">2</xref>); it is native to Southern South America and is widely adventive and cultivated for ornament.</p></tp:treatment-sec><tp:treatment-sec sec-type="Common names" id="SECID0E2TAM"><title>Common names.</title><p>China. niu qie zi (<xref ref-type="bibr" rid="B280">Zhang et al. 1994</xref>).</p></tp:treatment-sec><tp:treatment-sec sec-type="discussion" id="SECID0EFUAM"><title>Discussion.</title><p><italic><tp:taxon-name><tp:taxon-name-part taxon-name-part-type="genus" reg="Solanum">Solanum</tp:taxon-name-part><tp:taxon-name-part taxon-name-part-type="species" reg="capsicoides">capsicoides</tp:taxon-name-part></tp:taxon-name></italic> is a member of the <tp:taxon-name><tp:taxon-name-part taxon-name-part-type="genus" reg="Acanthophora">Acanthophora</tp:taxon-name-part></tp:taxon-name> clade along with several other American species introduced to tropical Asia (e.g., <italic><tp:taxon-name><tp:taxon-name-part taxon-name-part-type="genus" reg="Solanum">S.</tp:taxon-name-part><tp:taxon-name-part taxon-name-part-type="species" reg="aculeatissimum">aculeatissimum</tp:taxon-name-part></tp:taxon-name></italic>, <italic><tp:taxon-name><tp:taxon-name-part taxon-name-part-type="genus" reg="Solanum">S.</tp:taxon-name-part><tp:taxon-name-part taxon-name-part-type="species" reg="mammosum">mammosum</tp:taxon-name-part></tp:taxon-name></italic>, <italic><tp:taxon-name><tp:taxon-name-part taxon-name-part-type="genus" reg="Solanum">S.</tp:taxon-name-part><tp:taxon-name-part taxon-name-part-type="species" reg="viarum">viarum</tp:taxon-name-part></tp:taxon-name></italic>). It can be distinguished from those taxa and from any native species in the region in its absence of any stellate trichomes (all trichomes are simple, but derived from stellate ones, see <xref ref-type="bibr" rid="B146">Levin et al. 2005</xref>) and large dark orange berries with winged seeds.</p><p>In the description of <italic><tp:taxon-name><tp:taxon-name-part taxon-name-part-type="genus" reg="Solanum">S.</tp:taxon-name-part><tp:taxon-name-part taxon-name-part-type="species" reg="bodinieri">bodinieri</tp:taxon-name-part></tp:taxon-name></italic>, <xref ref-type="bibr" rid="B144">Léveillé (1908)</xref> did not cite a herbarium or a particular specimen. The herbarium of the French botanist and clergyman Augustin A.H. Léveillé was acquired by the Scottish botanist George Forrest from whence it passed to the Royal Botanic Garden Edinburgh. <xref ref-type="bibr" rid="B259">Vorontsova and Knapp (2016)</xref> incorrectly assumed the sheet in E was the holotype. We here lectotypify this name using the specimen at E (E00284479) they cited as holotype.</p><p><xref ref-type="bibr" rid="B26">Bonati (1915)</xref> did not cite a specimen or herbarium in his description of var. <tp:taxon-name><tp:taxon-name-part taxon-name-part-type="genus" reg="Solanum"/><tp:taxon-name-part taxon-name-part-type="variety" reg="geoffrayi">geoffrayi</tp:taxon-name-part></tp:taxon-name>. <xref ref-type="bibr" rid="B101">Hul and Dy Phon (2014)</xref> cited “holo-, P!”, presumably referring to one of two sheets of this gathering in P. We select as lectotype the sheet at P with the original label (P00055825) that was presumably the sheet referred to by <xref ref-type="bibr" rid="B101">Hul and Dy Phon (2014)</xref>.</p></tp:treatment-sec><tp:treatment-sec sec-type="material" id="SECID0ETXAM"><title>Specimens examined.</title><p>See Suppl. materials <xref ref-type="supplementary-material" rid="S1">1</xref>–<xref ref-type="supplementary-material" rid="S3">3</xref>.</p></tp:treatment-sec><tp:treatment-sec><!--Section generated to contain objects referenced in tp:taxon-treatment.--><fig id="F5" position="float" orientation="portrait"><object-id xmlns:xlink="http://www.w3.org/1999/xlink" content-type="doi" xlink:type="simple">10.3897/phytokeys.198.79514.figure5</object-id><object-id xmlns:xlink="http://www.w3.org/1999/xlink" content-type="arpha" xlink:type="simple">2CB2FFCA-8C8B-59BA-82AA-B0989DB64FE7</object-id><label>Figure 5.</label><caption><p>Introduced species of <italic><tp:taxon-name><tp:taxon-name-part taxon-name-part-type="genus" reg="Solanum">Solanum</tp:taxon-name-part></tp:taxon-name></italic>. <italic><tp:taxon-name><tp:taxon-name-part taxon-name-part-type="genus" reg="Solanum">Solanum</tp:taxon-name-part><tp:taxon-name-part taxon-name-part-type="species" reg="aculeatissimum">aculeatissimum</tp:taxon-name-part></tp:taxon-name></italic> Jacq. <bold>A</bold> habit (<italic>Bidault et al. 3627</italic>, Gabon) <bold>B</bold> detail view of a flower (<italic>Bidault et al. 3627</italic>, Gabon) <bold>C</bold> detail view of a fruit (<italic>Bidault et al. 3627</italic>, Gabon). <italic><tp:taxon-name><tp:taxon-name-part taxon-name-part-type="genus" reg="Solanum">Solanum</tp:taxon-name-part><tp:taxon-name-part taxon-name-part-type="species" reg="aethiopicum">aethiopicum</tp:taxon-name-part></tp:taxon-name></italic> L. <bold>D</bold> detail view of a flower (field photograph, unvouchered, in cultivation at Radboud University, Nijmegen) <bold>E</bold> detail view of fruits (field photograph, unvouchered, in cultivation at the Max Planck Institute for Plant Breeding Research, Cologne). <italic><tp:taxon-name><tp:taxon-name-part taxon-name-part-type="genus" reg="Solanum">Solanum</tp:taxon-name-part><tp:taxon-name-part taxon-name-part-type="species" reg="capsicoides">capsicoides</tp:taxon-name-part></tp:taxon-name></italic> All. <bold>F</bold> detail view of a flower (<italic>Coronado González 5457</italic>, Nicaragua) <bold>G</bold> detail view of a fruit (<italic>Coronado González 5457</italic>, Nicaragua). <italic><tp:taxon-name><tp:taxon-name-part taxon-name-part-type="genus" reg="Solanum">Solanum</tp:taxon-name-part><tp:taxon-name-part taxon-name-part-type="species" reg="chrysotrichum">chrysotrichum</tp:taxon-name-part></tp:taxon-name></italic> Schltdl. <bold>H</bold> detail of a fertile branch (field photograph, unvouchered, India). Photograph credits: <bold>A–C</bold> E. Bidault <bold>D, E, H</bold> S. Knapp <bold>F, G</bold> I. Coronado González.</p></caption><graphic xmlns:xlink="http://www.w3.org/1999/xlink" xlink:href="phytokeys-198-001_article-79514__-g005.jpg" position="float" orientation="portrait" xlink:type="simple" id="oo_689698.jpg"><uri content-type="original_file" xlink:type="simple">https://binary.pensoft.net/fig/689698</uri></graphic></fig><table-wrap id="T2" position="float" orientation="portrait"><label>Table 2.</label><caption><p>Country distribution of spiny solanums in tropical Asia as delimited here (excluding the island of New Guinea, see Introduction). Introduced species are shown in brackets, single country endemics in <bold>bold face</bold> type.</p></caption><table id="TID0EQTOM" rules="all"><tbody><tr><th rowspan="1" colspan="1">Country</th><th rowspan="1" colspan="1">Species</th></tr><tr><td rowspan="1" colspan="1">Bangladesh</td><td rowspan="1" colspan="1"><tp:taxon-name><tp:taxon-name-part taxon-name-part-type="genus" reg="Solanum"/><tp:taxon-name-part taxon-name-part-type="species" reg="lasiocarpum">lasiocarpum</tp:taxon-name-part></tp:taxon-name>, <tp:taxon-name><tp:taxon-name-part taxon-name-part-type="genus" reg="Solanum"/><tp:taxon-name-part taxon-name-part-type="species" reg="melongena">melongena</tp:taxon-name-part></tp:taxon-name>, <tp:taxon-name><tp:taxon-name-part taxon-name-part-type="genus" reg="Solanum"/><tp:taxon-name-part taxon-name-part-type="species" reg="praetermissum">praetermissum</tp:taxon-name-part></tp:taxon-name>, (<tp:taxon-name><tp:taxon-name-part taxon-name-part-type="genus" reg="Solanum"/><tp:taxon-name-part taxon-name-part-type="species" reg="sisymbriifolium">sisymbriifolium</tp:taxon-name-part></tp:taxon-name>), (<tp:taxon-name><tp:taxon-name-part taxon-name-part-type="genus" reg="Solanum"/><tp:taxon-name-part taxon-name-part-type="species" reg="torvum">torvum</tp:taxon-name-part></tp:taxon-name>), <tp:taxon-name><tp:taxon-name-part taxon-name-part-type="genus" reg="Solanum"/><tp:taxon-name-part taxon-name-part-type="species" reg="trilobatum">trilobatum</tp:taxon-name-part></tp:taxon-name>, <tp:taxon-name><tp:taxon-name-part taxon-name-part-type="genus" reg="Solanum"/><tp:taxon-name-part taxon-name-part-type="species" reg="violaceum">violaceum</tp:taxon-name-part></tp:taxon-name>, <tp:taxon-name><tp:taxon-name-part taxon-name-part-type="genus" reg="Solanum"/><tp:taxon-name-part taxon-name-part-type="species" reg="virginianum">virginianum</tp:taxon-name-part></tp:taxon-name></td></tr><tr><td rowspan="1" colspan="1">Brunei Darussalam</td><td rowspan="1" colspan="1"><tp:taxon-name><tp:taxon-name-part taxon-name-part-type="genus" reg="Solanum"/><tp:taxon-name-part taxon-name-part-type="species" reg="lasiocarpum">lasiocarpum</tp:taxon-name-part></tp:taxon-name>, (<tp:taxon-name><tp:taxon-name-part taxon-name-part-type="genus" reg="Solanum"/><tp:taxon-name-part taxon-name-part-type="species" reg="torvum">torvum</tp:taxon-name-part></tp:taxon-name>)</td></tr><tr><td rowspan="1" colspan="1">Cambodia</td><td rowspan="1" colspan="1">(<tp:taxon-name><tp:taxon-name-part taxon-name-part-type="genus" reg="Solanum"/><tp:taxon-name-part taxon-name-part-type="species" reg="capsicoides">capsicoides</tp:taxon-name-part></tp:taxon-name>), <tp:taxon-name><tp:taxon-name-part taxon-name-part-type="genus" reg="Solanum"/><tp:taxon-name-part taxon-name-part-type="species" reg="cyanocarphium">cyanocarphium</tp:taxon-name-part></tp:taxon-name>, <bold><tp:taxon-name><tp:taxon-name-part taxon-name-part-type="genus" reg="Solanum"/><tp:taxon-name-part taxon-name-part-type="species" reg="harmandii">harmandii</tp:taxon-name-part></tp:taxon-name></bold>, <tp:taxon-name><tp:taxon-name-part taxon-name-part-type="genus" reg="Solanum"/><tp:taxon-name-part taxon-name-part-type="species" reg="insanum">insanum</tp:taxon-name-part></tp:taxon-name>, <tp:taxon-name><tp:taxon-name-part taxon-name-part-type="genus" reg="Solanum"/><tp:taxon-name-part taxon-name-part-type="species" reg="involucratum">involucratum</tp:taxon-name-part></tp:taxon-name>, <tp:taxon-name><tp:taxon-name-part taxon-name-part-type="genus" reg="Solanum"/><tp:taxon-name-part taxon-name-part-type="species" reg="lasiocarpum">lasiocarpum</tp:taxon-name-part></tp:taxon-name>, (<tp:taxon-name><tp:taxon-name-part taxon-name-part-type="genus" reg="Solanum"/><tp:taxon-name-part taxon-name-part-type="species" reg="torvum">torvum</tp:taxon-name-part></tp:taxon-name>), <tp:taxon-name><tp:taxon-name-part taxon-name-part-type="genus" reg="Solanum"/><tp:taxon-name-part taxon-name-part-type="species" reg="trilobatum">trilobatum</tp:taxon-name-part></tp:taxon-name></td></tr><tr><td rowspan="1" colspan="1">China</td><td rowspan="1" colspan="1">(<tp:taxon-name><tp:taxon-name-part taxon-name-part-type="genus" reg="Solanum"/><tp:taxon-name-part taxon-name-part-type="species" reg="aculeatissimum">aculeatissimum</tp:taxon-name-part></tp:taxon-name>), (<tp:taxon-name><tp:taxon-name-part taxon-name-part-type="genus" reg="Solanum"/><tp:taxon-name-part taxon-name-part-type="species" reg="aethiopicum">aethiopicum</tp:taxon-name-part></tp:taxon-name>), <tp:taxon-name><tp:taxon-name-part taxon-name-part-type="genus" reg="Solanum"/><tp:taxon-name-part taxon-name-part-type="species" reg="barbisetum">barbisetum</tp:taxon-name-part></tp:taxon-name>, (<tp:taxon-name><tp:taxon-name-part taxon-name-part-type="genus" reg="Solanum"/><tp:taxon-name-part taxon-name-part-type="species" reg="capsicoides">capsicoides</tp:taxon-name-part></tp:taxon-name>), (<tp:taxon-name><tp:taxon-name-part taxon-name-part-type="genus" reg="Solanum"/><tp:taxon-name-part taxon-name-part-type="species" reg="chrysotrichum">chrysotrichum</tp:taxon-name-part></tp:taxon-name>), <bold><tp:taxon-name><tp:taxon-name-part taxon-name-part-type="genus" reg="Solanum"/><tp:taxon-name-part taxon-name-part-type="species" reg="deflexicarpum">deflexicarpum</tp:taxon-name-part></tp:taxon-name></bold>, <tp:taxon-name><tp:taxon-name-part taxon-name-part-type="genus" reg="Solanum"/><tp:taxon-name-part taxon-name-part-type="species" reg="insanum">insanum</tp:taxon-name-part></tp:taxon-name>, (<tp:taxon-name><tp:taxon-name-part taxon-name-part-type="genus" reg="Solanum"/><tp:taxon-name-part taxon-name-part-type="species" reg="jamaicense">jamaicense</tp:taxon-name-part></tp:taxon-name>), <tp:taxon-name><tp:taxon-name-part taxon-name-part-type="genus" reg="Solanum"/><tp:taxon-name-part taxon-name-part-type="species" reg="lasiocarpum">lasiocarpum</tp:taxon-name-part></tp:taxon-name>, (<tp:taxon-name><tp:taxon-name-part taxon-name-part-type="genus" reg="Solanum"/><tp:taxon-name-part taxon-name-part-type="species" reg="macrocarpon">macrocarpon</tp:taxon-name-part></tp:taxon-name>), (<tp:taxon-name><tp:taxon-name-part taxon-name-part-type="genus" reg="Solanum"/><tp:taxon-name-part taxon-name-part-type="species" reg="mammosum">mammosum</tp:taxon-name-part></tp:taxon-name>), <tp:taxon-name><tp:taxon-name-part taxon-name-part-type="genus" reg="Solanum"/><tp:taxon-name-part taxon-name-part-type="species" reg="melongena">melongena</tp:taxon-name-part></tp:taxon-name>, <tp:taxon-name><tp:taxon-name-part taxon-name-part-type="genus" reg="Solanum"/><tp:taxon-name-part taxon-name-part-type="species" reg="nienkui">nienkui</tp:taxon-name-part></tp:taxon-name>, <tp:taxon-name><tp:taxon-name-part taxon-name-part-type="genus" reg="Solanum"/><tp:taxon-name-part taxon-name-part-type="species" reg="praetermissum">praetermissum</tp:taxon-name-part></tp:taxon-name>, <tp:taxon-name><tp:taxon-name-part taxon-name-part-type="genus" reg="Solanum"/><tp:taxon-name-part taxon-name-part-type="species" reg="procumbens">procumbens</tp:taxon-name-part></tp:taxon-name>, <tp:taxon-name><tp:taxon-name-part taxon-name-part-type="genus" reg="Solanum"/><tp:taxon-name-part taxon-name-part-type="species" reg="pseudosaponaceum">pseudosaponaceum</tp:taxon-name-part></tp:taxon-name>, (<tp:taxon-name><tp:taxon-name-part taxon-name-part-type="genus" reg="Solanum"/><tp:taxon-name-part taxon-name-part-type="species" reg="sisymbriifolium">sisymbriifolium</tp:taxon-name-part></tp:taxon-name>), (<tp:taxon-name><tp:taxon-name-part taxon-name-part-type="genus" reg="Solanum"/><tp:taxon-name-part taxon-name-part-type="species" reg="torvum">torvum</tp:taxon-name-part></tp:taxon-name>), (<tp:taxon-name><tp:taxon-name-part taxon-name-part-type="genus" reg="Solanum"/><tp:taxon-name-part taxon-name-part-type="species" reg="viarum">viarum</tp:taxon-name-part></tp:taxon-name>), <tp:taxon-name><tp:taxon-name-part taxon-name-part-type="genus" reg="Solanum"/><tp:taxon-name-part taxon-name-part-type="species" reg="violaceum">violaceum</tp:taxon-name-part></tp:taxon-name>, <tp:taxon-name><tp:taxon-name-part taxon-name-part-type="genus" reg="Solanum"/><tp:taxon-name-part taxon-name-part-type="species" reg="virginianum">virginianum</tp:taxon-name-part></tp:taxon-name>, (<tp:taxon-name><tp:taxon-name-part taxon-name-part-type="genus" reg="Solanum"/><tp:taxon-name-part taxon-name-part-type="species" reg="wrightii">wrightii</tp:taxon-name-part></tp:taxon-name>)</td></tr><tr><td rowspan="1" colspan="1">India</td><td rowspan="1" colspan="1">(<tp:taxon-name><tp:taxon-name-part taxon-name-part-type="genus" reg="Solanum"/><tp:taxon-name-part taxon-name-part-type="species" reg="aculeatissimum">aculeatissimum</tp:taxon-name-part></tp:taxon-name>), <tp:taxon-name><tp:taxon-name-part taxon-name-part-type="genus" reg="Solanum"/><tp:taxon-name-part taxon-name-part-type="species" reg="arundo">arundo</tp:taxon-name-part></tp:taxon-name>, <tp:taxon-name><tp:taxon-name-part taxon-name-part-type="genus" reg="Solanum"/><tp:taxon-name-part taxon-name-part-type="species" reg="barbisetum">barbisetum</tp:taxon-name-part></tp:taxon-name>, (<tp:taxon-name><tp:taxon-name-part taxon-name-part-type="genus" reg="Solanum"/><tp:taxon-name-part taxon-name-part-type="species" reg="capsicoides">capsicoides</tp:taxon-name-part></tp:taxon-name>), (<tp:taxon-name><tp:taxon-name-part taxon-name-part-type="genus" reg="Solanum"/><tp:taxon-name-part taxon-name-part-type="species" reg="chrysotrichum">chrysotrichum</tp:taxon-name-part></tp:taxon-name>), <tp:taxon-name><tp:taxon-name-part taxon-name-part-type="genus" reg="Solanum"/><tp:taxon-name-part taxon-name-part-type="species" reg="cordatum">cordatum</tp:taxon-name-part></tp:taxon-name>, (<tp:taxon-name><tp:taxon-name-part taxon-name-part-type="genus" reg="Solanum"/><tp:taxon-name-part taxon-name-part-type="species" reg="elaeagnifolium">elaeagnifolium</tp:taxon-name-part></tp:taxon-name>), <tp:taxon-name><tp:taxon-name-part taxon-name-part-type="genus" reg="Solanum"/><tp:taxon-name-part taxon-name-part-type="species" reg="giganteum">giganteum</tp:taxon-name-part></tp:taxon-name>, <tp:taxon-name><tp:taxon-name-part taxon-name-part-type="genus" reg="Solanum"/><tp:taxon-name-part taxon-name-part-type="species" reg="forskalii">forskalii</tp:taxon-name-part></tp:taxon-name>, <bold><tp:taxon-name><tp:taxon-name-part taxon-name-part-type="genus" reg="Solanum"/><tp:taxon-name-part taxon-name-part-type="species" reg="hovei">hovei</tp:taxon-name-part></tp:taxon-name></bold>, <tp:taxon-name><tp:taxon-name-part taxon-name-part-type="genus" reg="Solanum"/><tp:taxon-name-part taxon-name-part-type="species" reg="insanum">insanum</tp:taxon-name-part></tp:taxon-name>, <tp:taxon-name><tp:taxon-name-part taxon-name-part-type="genus" reg="Solanum"/><tp:taxon-name-part taxon-name-part-type="species" reg="melongena">melongena</tp:taxon-name-part></tp:taxon-name>, <bold><tp:taxon-name><tp:taxon-name-part taxon-name-part-type="genus" reg="Solanum"/><tp:taxon-name-part taxon-name-part-type="species" reg="multiflorum">multiflorum</tp:taxon-name-part></tp:taxon-name></bold>, <tp:taxon-name><tp:taxon-name-part taxon-name-part-type="genus" reg="Solanum"/><tp:taxon-name-part taxon-name-part-type="species" reg="praetermissum">praetermissum</tp:taxon-name-part></tp:taxon-name>, <tp:taxon-name><tp:taxon-name-part taxon-name-part-type="genus" reg="Solanum"/><tp:taxon-name-part taxon-name-part-type="species" reg="pubescens">pubescens</tp:taxon-name-part></tp:taxon-name>, (<tp:taxon-name><tp:taxon-name-part taxon-name-part-type="genus" reg="Solanum"/><tp:taxon-name-part taxon-name-part-type="species" reg="robustum">robustum</tp:taxon-name-part></tp:taxon-name>), (<tp:taxon-name><tp:taxon-name-part taxon-name-part-type="genus" reg="Solanum"/><tp:taxon-name-part taxon-name-part-type="species" reg="sisymbriifolium">sisymbriifolium</tp:taxon-name-part></tp:taxon-name>), (<tp:taxon-name><tp:taxon-name-part taxon-name-part-type="genus" reg="Solanum"/><tp:taxon-name-part taxon-name-part-type="species" reg="torvum">torvum</tp:taxon-name-part></tp:taxon-name>), <tp:taxon-name><tp:taxon-name-part taxon-name-part-type="genus" reg="Solanum"/><tp:taxon-name-part taxon-name-part-type="species" reg="trilobatum">trilobatum</tp:taxon-name-part></tp:taxon-name>, <tp:taxon-name><tp:taxon-name-part taxon-name-part-type="genus" reg="Solanum"/><tp:taxon-name-part taxon-name-part-type="species" reg="vagum">vagum</tp:taxon-name-part></tp:taxon-name>, (<tp:taxon-name><tp:taxon-name-part taxon-name-part-type="genus" reg="Solanum"/><tp:taxon-name-part taxon-name-part-type="species" reg="viarum">viarum</tp:taxon-name-part></tp:taxon-name>), <tp:taxon-name><tp:taxon-name-part taxon-name-part-type="genus" reg="Solanum"/><tp:taxon-name-part taxon-name-part-type="species" reg="violaceum">violaceum</tp:taxon-name-part></tp:taxon-name>, <tp:taxon-name><tp:taxon-name-part taxon-name-part-type="genus" reg="Solanum"/><tp:taxon-name-part taxon-name-part-type="species" reg="virginianum">virginianum</tp:taxon-name-part></tp:taxon-name>, <bold><tp:taxon-name><tp:taxon-name-part taxon-name-part-type="genus" reg="Solanum"/><tp:taxon-name-part taxon-name-part-type="species" reg="wightii">wightii</tp:taxon-name-part></tp:taxon-name></bold>, (<tp:taxon-name><tp:taxon-name-part taxon-name-part-type="genus" reg="Solanum"/><tp:taxon-name-part taxon-name-part-type="species" reg="wrightii">wrightii</tp:taxon-name-part></tp:taxon-name>)</td></tr><tr><td rowspan="1" colspan="1">Indonesia</td><td rowspan="1" colspan="1"><tp:taxon-name><tp:taxon-name-part taxon-name-part-type="genus" reg="Solanum"/><tp:taxon-name-part taxon-name-part-type="species" reg="barbisetum">barbisetum</tp:taxon-name-part></tp:taxon-name>, (<tp:taxon-name><tp:taxon-name-part taxon-name-part-type="genus" reg="Solanum"/><tp:taxon-name-part taxon-name-part-type="species" reg="capsicoides">capsicoides</tp:taxon-name-part></tp:taxon-name>), <bold><tp:taxon-name><tp:taxon-name-part taxon-name-part-type="genus" reg="Solanum"/><tp:taxon-name-part taxon-name-part-type="species" reg="comitis">comitis</tp:taxon-name-part></tp:taxon-name></bold>, <tp:taxon-name><tp:taxon-name-part taxon-name-part-type="genus" reg="Solanum"/><tp:taxon-name-part taxon-name-part-type="species" reg="cyanocarphium">cyanocarphium</tp:taxon-name-part></tp:taxon-name>, <tp:taxon-name><tp:taxon-name-part taxon-name-part-type="genus" reg="Solanum"/><tp:taxon-name-part taxon-name-part-type="species" reg="dunalianum">dunalianum</tp:taxon-name-part></tp:taxon-name>, <bold><tp:taxon-name><tp:taxon-name-part taxon-name-part-type="genus" reg="Solanum"/><tp:taxon-name-part taxon-name-part-type="species" reg="graciliflorum">graciliflorum</tp:taxon-name-part></tp:taxon-name></bold>, <tp:taxon-name><tp:taxon-name-part taxon-name-part-type="genus" reg="Solanum"/><tp:taxon-name-part taxon-name-part-type="species" reg="insanum">insanum</tp:taxon-name-part></tp:taxon-name>, <tp:taxon-name><tp:taxon-name-part taxon-name-part-type="genus" reg="Solanum"/><tp:taxon-name-part taxon-name-part-type="species" reg="involucratum">involucratum</tp:taxon-name-part></tp:taxon-name>, (<tp:taxon-name><tp:taxon-name-part taxon-name-part-type="genus" reg="Solanum"/><tp:taxon-name-part taxon-name-part-type="species" reg="jamaicense">jamaicense</tp:taxon-name-part></tp:taxon-name>), <tp:taxon-name><tp:taxon-name-part taxon-name-part-type="genus" reg="Solanum"/><tp:taxon-name-part taxon-name-part-type="species" reg="lasiocarpum">lasiocarpum</tp:taxon-name-part></tp:taxon-name>, <tp:taxon-name><tp:taxon-name-part taxon-name-part-type="genus" reg="Solanum"/><tp:taxon-name-part taxon-name-part-type="species" reg="melongena">melongena</tp:taxon-name-part></tp:taxon-name>, <bold><tp:taxon-name><tp:taxon-name-part taxon-name-part-type="genus" reg="Solanum"/><tp:taxon-name-part taxon-name-part-type="species" reg="poka">poka</tp:taxon-name-part></tp:taxon-name></bold>, <tp:taxon-name><tp:taxon-name-part taxon-name-part-type="genus" reg="Solanum"/><tp:taxon-name-part taxon-name-part-type="species" reg="procumbens">procumbens</tp:taxon-name-part></tp:taxon-name>, <tp:taxon-name><tp:taxon-name-part taxon-name-part-type="genus" reg="Solanum"/><tp:taxon-name-part taxon-name-part-type="species" reg="pseudosaponaceum">pseudosaponaceum</tp:taxon-name-part></tp:taxon-name>, <tp:taxon-name><tp:taxon-name-part taxon-name-part-type="genus" reg="Solanum"/><tp:taxon-name-part taxon-name-part-type="species" reg="retrorsum">retrorsum</tp:taxon-name-part></tp:taxon-name>, <tp:taxon-name><tp:taxon-name-part taxon-name-part-type="genus" reg="Solanum"/><tp:taxon-name-part taxon-name-part-type="species" reg="schefferi">schefferi</tp:taxon-name-part></tp:taxon-name>, <bold><tp:taxon-name><tp:taxon-name-part taxon-name-part-type="genus" reg="Solanum"/><tp:taxon-name-part taxon-name-part-type="species" reg="sulawesi">sulawesi</tp:taxon-name-part></tp:taxon-name></bold>, <tp:taxon-name><tp:taxon-name-part taxon-name-part-type="genus" reg="Solanum"/><tp:taxon-name-part taxon-name-part-type="species" reg="torvoideum">torvoideum</tp:taxon-name-part></tp:taxon-name>, (<tp:taxon-name><tp:taxon-name-part taxon-name-part-type="genus" reg="Solanum"/><tp:taxon-name-part taxon-name-part-type="species" reg="torvum">torvum</tp:taxon-name-part></tp:taxon-name>), <tp:taxon-name><tp:taxon-name-part taxon-name-part-type="genus" reg="Solanum"/><tp:taxon-name-part taxon-name-part-type="species" reg="trilobatum">trilobatum</tp:taxon-name-part></tp:taxon-name>, <tp:taxon-name><tp:taxon-name-part taxon-name-part-type="genus" reg="Solanum"/><tp:taxon-name-part taxon-name-part-type="species" reg="violaceum">violaceum</tp:taxon-name-part></tp:taxon-name>, <tp:taxon-name><tp:taxon-name-part taxon-name-part-type="genus" reg="Solanum"/><tp:taxon-name-part taxon-name-part-type="species" reg="virginianum">virginianum</tp:taxon-name-part></tp:taxon-name>, (<tp:taxon-name><tp:taxon-name-part taxon-name-part-type="genus" reg="Solanum"/><tp:taxon-name-part taxon-name-part-type="species" reg="wrightii">wrightii</tp:taxon-name-part></tp:taxon-name>)</td></tr><tr><td rowspan="1" colspan="1">Japan</td><td rowspan="1" colspan="1">(<tp:taxon-name><tp:taxon-name-part taxon-name-part-type="genus" reg="Solanum"/><tp:taxon-name-part taxon-name-part-type="species" reg="capsicoides">capsicoides</tp:taxon-name-part></tp:taxon-name>), <tp:taxon-name><tp:taxon-name-part taxon-name-part-type="genus" reg="Solanum"/><tp:taxon-name-part taxon-name-part-type="species" reg="melongena">melongena</tp:taxon-name-part></tp:taxon-name>, <tp:taxon-name><tp:taxon-name-part taxon-name-part-type="genus" reg="Solanum"/><tp:taxon-name-part taxon-name-part-type="species" reg="miyakojimense">miyakojimense</tp:taxon-name-part></tp:taxon-name>, <tp:taxon-name><tp:taxon-name-part taxon-name-part-type="genus" reg="Solanum"/><tp:taxon-name-part taxon-name-part-type="species" reg="pseudosaponaceum">pseudosaponaceum</tp:taxon-name-part></tp:taxon-name>, (<tp:taxon-name><tp:taxon-name-part taxon-name-part-type="genus" reg="Solanum"/><tp:taxon-name-part taxon-name-part-type="species" reg="torvum">torvum</tp:taxon-name-part></tp:taxon-name>), <tp:taxon-name><tp:taxon-name-part taxon-name-part-type="genus" reg="Solanum"/><tp:taxon-name-part taxon-name-part-type="species" reg="trilobatum">trilobatum</tp:taxon-name-part></tp:taxon-name></td></tr><tr><td rowspan="1" colspan="1">Laos</td><td rowspan="1" colspan="1">(<tp:taxon-name><tp:taxon-name-part taxon-name-part-type="genus" reg="Solanum"/><tp:taxon-name-part taxon-name-part-type="species" reg="aculeatissimum">aculeatissimum</tp:taxon-name-part></tp:taxon-name>), <tp:taxon-name><tp:taxon-name-part taxon-name-part-type="genus" reg="Solanum"/><tp:taxon-name-part taxon-name-part-type="species" reg="barbisetum">barbisetum</tp:taxon-name-part></tp:taxon-name>, (<tp:taxon-name><tp:taxon-name-part taxon-name-part-type="genus" reg="Solanum"/><tp:taxon-name-part taxon-name-part-type="species" reg="capsicoides">capsicoides</tp:taxon-name-part></tp:taxon-name>), <tp:taxon-name><tp:taxon-name-part taxon-name-part-type="genus" reg="Solanum"/><tp:taxon-name-part taxon-name-part-type="species" reg="insanum">insanum</tp:taxon-name-part></tp:taxon-name>, <tp:taxon-name><tp:taxon-name-part taxon-name-part-type="genus" reg="Solanum"/><tp:taxon-name-part taxon-name-part-type="species" reg="involucratum">involucratum</tp:taxon-name-part></tp:taxon-name>, <tp:taxon-name><tp:taxon-name-part taxon-name-part-type="genus" reg="Solanum"/><tp:taxon-name-part taxon-name-part-type="species" reg="lasiocarpum">lasiocarpum</tp:taxon-name-part></tp:taxon-name>, <tp:taxon-name><tp:taxon-name-part taxon-name-part-type="genus" reg="Solanum"/><tp:taxon-name-part taxon-name-part-type="species" reg="praetermissum">praetermissum</tp:taxon-name-part></tp:taxon-name>, <tp:taxon-name><tp:taxon-name-part taxon-name-part-type="genus" reg="Solanum"/><tp:taxon-name-part taxon-name-part-type="species" reg="procumbens">procumbens</tp:taxon-name-part></tp:taxon-name>, <tp:taxon-name><tp:taxon-name-part taxon-name-part-type="genus" reg="Solanum"/><tp:taxon-name-part taxon-name-part-type="species" reg="pseudosaponaceum">pseudosaponaceum</tp:taxon-name-part></tp:taxon-name>, (<tp:taxon-name><tp:taxon-name-part taxon-name-part-type="genus" reg="Solanum"/><tp:taxon-name-part taxon-name-part-type="species" reg="torvum">torvum</tp:taxon-name-part></tp:taxon-name>), <tp:taxon-name><tp:taxon-name-part taxon-name-part-type="genus" reg="Solanum"/><tp:taxon-name-part taxon-name-part-type="species" reg="violaceum">violaceum</tp:taxon-name-part></tp:taxon-name></td></tr><tr><td rowspan="1" colspan="1">Malaysia</td><td rowspan="1" colspan="1">(<tp:taxon-name><tp:taxon-name-part taxon-name-part-type="genus" reg="Solanum"/><tp:taxon-name-part taxon-name-part-type="species" reg="capsicoides">capsicoides</tp:taxon-name-part></tp:taxon-name>), (<tp:taxon-name><tp:taxon-name-part taxon-name-part-type="genus" reg="Solanum"/><tp:taxon-name-part taxon-name-part-type="species" reg="chrysotrichum">chrysotrichum</tp:taxon-name-part></tp:taxon-name>), <tp:taxon-name><tp:taxon-name-part taxon-name-part-type="genus" reg="Solanum"/><tp:taxon-name-part taxon-name-part-type="species" reg="cyanocarphium">cyanocarphium</tp:taxon-name-part></tp:taxon-name>, <tp:taxon-name><tp:taxon-name-part taxon-name-part-type="genus" reg="Solanum"/><tp:taxon-name-part taxon-name-part-type="species" reg="insanum">insanum</tp:taxon-name-part></tp:taxon-name>, <tp:taxon-name><tp:taxon-name-part taxon-name-part-type="genus" reg="Solanum"/><tp:taxon-name-part taxon-name-part-type="species" reg="involucratum">involucratum</tp:taxon-name-part></tp:taxon-name>, <tp:taxon-name><tp:taxon-name-part taxon-name-part-type="genus" reg="Solanum"/><tp:taxon-name-part taxon-name-part-type="species" reg="lasiocarpum">lasiocarpum</tp:taxon-name-part></tp:taxon-name>, <tp:taxon-name><tp:taxon-name-part taxon-name-part-type="genus" reg="Solanum"/><tp:taxon-name-part taxon-name-part-type="species" reg="melongena">melongena</tp:taxon-name-part></tp:taxon-name>, <tp:taxon-name><tp:taxon-name-part taxon-name-part-type="genus" reg="Solanum"/><tp:taxon-name-part taxon-name-part-type="species" reg="procumbens">procumbens</tp:taxon-name-part></tp:taxon-name>, <tp:taxon-name><tp:taxon-name-part taxon-name-part-type="genus" reg="Solanum"/><tp:taxon-name-part taxon-name-part-type="species" reg="torvoideum">torvoideum</tp:taxon-name-part></tp:taxon-name>, (<tp:taxon-name><tp:taxon-name-part taxon-name-part-type="genus" reg="Solanum"/><tp:taxon-name-part taxon-name-part-type="species" reg="torvum">torvum</tp:taxon-name-part></tp:taxon-name>), <tp:taxon-name><tp:taxon-name-part taxon-name-part-type="genus" reg="Solanum"/><tp:taxon-name-part taxon-name-part-type="species" reg="violaceum">violaceum</tp:taxon-name-part></tp:taxon-name>, <tp:taxon-name><tp:taxon-name-part taxon-name-part-type="genus" reg="Solanum"/><tp:taxon-name-part taxon-name-part-type="species" reg="virginianum">virginianum</tp:taxon-name-part></tp:taxon-name>, (<tp:taxon-name><tp:taxon-name-part taxon-name-part-type="genus" reg="Solanum"/><tp:taxon-name-part taxon-name-part-type="species" reg="wrightii">wrightii</tp:taxon-name-part></tp:taxon-name>)</td></tr><tr><td rowspan="1" colspan="1">Mauritius and Réunion</td><td rowspan="1" colspan="1"><tp:taxon-name><tp:taxon-name-part taxon-name-part-type="genus" reg="Solanum"/><tp:taxon-name-part taxon-name-part-type="species" reg="insanum">insanum</tp:taxon-name-part></tp:taxon-name>, <tp:taxon-name><tp:taxon-name-part taxon-name-part-type="genus" reg="Solanum"/><tp:taxon-name-part taxon-name-part-type="species" reg="melongena">melongena</tp:taxon-name-part></tp:taxon-name>, (<tp:taxon-name><tp:taxon-name-part taxon-name-part-type="genus" reg="Solanum"/><tp:taxon-name-part taxon-name-part-type="species" reg="robustum">robustum</tp:taxon-name-part></tp:taxon-name>), (<tp:taxon-name><tp:taxon-name-part taxon-name-part-type="genus" reg="Solanum"/><tp:taxon-name-part taxon-name-part-type="species" reg="torvum">torvum</tp:taxon-name-part></tp:taxon-name>), <tp:taxon-name><tp:taxon-name-part taxon-name-part-type="genus" reg="Solanum"/><tp:taxon-name-part taxon-name-part-type="species" reg="violaceum">violaceum</tp:taxon-name-part></tp:taxon-name></td></tr><tr><td rowspan="1" colspan="1">Myanmar (Burma)</td><td rowspan="1" colspan="1">(<tp:taxon-name><tp:taxon-name-part taxon-name-part-type="genus" reg="Solanum"/><tp:taxon-name-part taxon-name-part-type="species" reg="aculeatissimum">aculeatissimum</tp:taxon-name-part></tp:taxon-name>), <tp:taxon-name><tp:taxon-name-part taxon-name-part-type="genus" reg="Solanum"/><tp:taxon-name-part taxon-name-part-type="species" reg="barbisetum">barbisetum</tp:taxon-name-part></tp:taxon-name>, (<tp:taxon-name><tp:taxon-name-part taxon-name-part-type="genus" reg="Solanum"/><tp:taxon-name-part taxon-name-part-type="species" reg="capsicoides">capsicoides</tp:taxon-name-part></tp:taxon-name>), <tp:taxon-name><tp:taxon-name-part taxon-name-part-type="genus" reg="Solanum"/><tp:taxon-name-part taxon-name-part-type="species" reg="insanum">insanum</tp:taxon-name-part></tp:taxon-name>, <bold><tp:taxon-name><tp:taxon-name-part taxon-name-part-type="genus" reg="Solanum"/><tp:taxon-name-part taxon-name-part-type="species" reg="kachinense">kachinense</tp:taxon-name-part></tp:taxon-name></bold>, <tp:taxon-name><tp:taxon-name-part taxon-name-part-type="genus" reg="Solanum"/><tp:taxon-name-part taxon-name-part-type="species" reg="lasiocarpum">lasiocarpum</tp:taxon-name-part></tp:taxon-name>, (<tp:taxon-name><tp:taxon-name-part taxon-name-part-type="genus" reg="Solanum"/><tp:taxon-name-part taxon-name-part-type="species" reg="mammosum">mammosum</tp:taxon-name-part></tp:taxon-name>), <tp:taxon-name><tp:taxon-name-part taxon-name-part-type="genus" reg="Solanum"/><tp:taxon-name-part taxon-name-part-type="species" reg="melongena">melongena</tp:taxon-name-part></tp:taxon-name>, <tp:taxon-name><tp:taxon-name-part taxon-name-part-type="genus" reg="Solanum"/><tp:taxon-name-part taxon-name-part-type="species" reg="praetermissum">praetermissum</tp:taxon-name-part></tp:taxon-name>, (<tp:taxon-name><tp:taxon-name-part taxon-name-part-type="genus" reg="Solanum"/><tp:taxon-name-part taxon-name-part-type="species" reg="torvum">torvum</tp:taxon-name-part></tp:taxon-name>), (<tp:taxon-name><tp:taxon-name-part taxon-name-part-type="genus" reg="Solanum"/><tp:taxon-name-part taxon-name-part-type="species" reg="viarum">viarum</tp:taxon-name-part></tp:taxon-name>), <tp:taxon-name><tp:taxon-name-part taxon-name-part-type="genus" reg="Solanum"/><tp:taxon-name-part taxon-name-part-type="species" reg="violaceum">violaceum</tp:taxon-name-part></tp:taxon-name>, <tp:taxon-name><tp:taxon-name-part taxon-name-part-type="genus" reg="Solanum"/><tp:taxon-name-part taxon-name-part-type="species" reg="virginianum">virginianum</tp:taxon-name-part></tp:taxon-name>, (<tp:taxon-name><tp:taxon-name-part taxon-name-part-type="genus" reg="Solanum"/><tp:taxon-name-part taxon-name-part-type="species" reg="wrightii">wrightii</tp:taxon-name-part></tp:taxon-name>)</td></tr><tr><td rowspan="1" colspan="1">Philippines</td><td rowspan="1" colspan="1"><tp:taxon-name><tp:taxon-name-part taxon-name-part-type="genus" reg="Solanum"/><tp:taxon-name-part taxon-name-part-type="species" reg="cyanocarphium">cyanocarphium</tp:taxon-name-part></tp:taxon-name>, <tp:taxon-name><tp:taxon-name-part taxon-name-part-type="genus" reg="Solanum"/><tp:taxon-name-part taxon-name-part-type="species" reg="insanum">insanum</tp:taxon-name-part></tp:taxon-name>, (<tp:taxon-name><tp:taxon-name-part taxon-name-part-type="genus" reg="Solanum"/><tp:taxon-name-part taxon-name-part-type="species" reg="jamaicense">jamaicense</tp:taxon-name-part></tp:taxon-name>), <tp:taxon-name><tp:taxon-name-part taxon-name-part-type="genus" reg="Solanum"/><tp:taxon-name-part taxon-name-part-type="species" reg="lasiocarpum">lasiocarpum</tp:taxon-name-part></tp:taxon-name>, (<tp:taxon-name><tp:taxon-name-part taxon-name-part-type="genus" reg="Solanum"/><tp:taxon-name-part taxon-name-part-type="species" reg="mammosum">mammosum</tp:taxon-name-part></tp:taxon-name>), <tp:taxon-name><tp:taxon-name-part taxon-name-part-type="genus" reg="Solanum"/><tp:taxon-name-part taxon-name-part-type="species" reg="melongena">melongena</tp:taxon-name-part></tp:taxon-name>, <tp:taxon-name><tp:taxon-name-part taxon-name-part-type="genus" reg="Solanum"/><tp:taxon-name-part taxon-name-part-type="species" reg="miyakojimense">miyakojimense</tp:taxon-name-part></tp:taxon-name>, <tp:taxon-name><tp:taxon-name-part taxon-name-part-type="genus" reg="Solanum"/><tp:taxon-name-part taxon-name-part-type="species" reg="pseudosaponaceum">pseudosaponaceum</tp:taxon-name-part></tp:taxon-name>, <tp:taxon-name><tp:taxon-name-part taxon-name-part-type="genus" reg="Solanum"/><tp:taxon-name-part taxon-name-part-type="species" reg="retrorsum">retrorsum</tp:taxon-name-part></tp:taxon-name>, <tp:taxon-name><tp:taxon-name-part taxon-name-part-type="genus" reg="Solanum"/><tp:taxon-name-part taxon-name-part-type="species" reg="schefferi">schefferi</tp:taxon-name-part></tp:taxon-name>, <tp:taxon-name><tp:taxon-name-part taxon-name-part-type="genus" reg="Solanum"/><tp:taxon-name-part taxon-name-part-type="species" reg="torvoideum">torvoideum</tp:taxon-name-part></tp:taxon-name>, (<tp:taxon-name><tp:taxon-name-part taxon-name-part-type="genus" reg="Solanum"/><tp:taxon-name-part taxon-name-part-type="species" reg="torvum">torvum</tp:taxon-name-part></tp:taxon-name>), <tp:taxon-name><tp:taxon-name-part taxon-name-part-type="genus" reg="Solanum"/><tp:taxon-name-part taxon-name-part-type="species" reg="trilobatum">trilobatum</tp:taxon-name-part></tp:taxon-name>, <tp:taxon-name><tp:taxon-name-part taxon-name-part-type="genus" reg="Solanum"/><tp:taxon-name-part taxon-name-part-type="species" reg="violaceum">violaceum</tp:taxon-name-part></tp:taxon-name>, (<tp:taxon-name><tp:taxon-name-part taxon-name-part-type="genus" reg="Solanum"/><tp:taxon-name-part taxon-name-part-type="species" reg="wrightii">wrightii</tp:taxon-name-part></tp:taxon-name>)</td></tr><tr><td rowspan="1" colspan="1">Singapore</td><td rowspan="1" colspan="1"><tp:taxon-name><tp:taxon-name-part taxon-name-part-type="genus" reg="Solanum"/><tp:taxon-name-part taxon-name-part-type="species" reg="insanum">insanum</tp:taxon-name-part></tp:taxon-name>, <tp:taxon-name><tp:taxon-name-part taxon-name-part-type="genus" reg="Solanum"/><tp:taxon-name-part taxon-name-part-type="species" reg="lasiocarpum">lasiocarpum</tp:taxon-name-part></tp:taxon-name>, (<tp:taxon-name><tp:taxon-name-part taxon-name-part-type="genus" reg="Solanum"/><tp:taxon-name-part taxon-name-part-type="species" reg="macrocarpon">macrocarpon</tp:taxon-name-part></tp:taxon-name>), <tp:taxon-name><tp:taxon-name-part taxon-name-part-type="genus" reg="Solanum"/><tp:taxon-name-part taxon-name-part-type="species" reg="melongena">melongena</tp:taxon-name-part></tp:taxon-name>, (<tp:taxon-name><tp:taxon-name-part taxon-name-part-type="genus" reg="Solanum"/><tp:taxon-name-part taxon-name-part-type="species" reg="torvum">torvum</tp:taxon-name-part></tp:taxon-name>)</td></tr><tr><td rowspan="1" colspan="1">Sri Lanka</td><td rowspan="1" colspan="1">(<tp:taxon-name><tp:taxon-name-part taxon-name-part-type="genus" reg="Solanum"/><tp:taxon-name-part taxon-name-part-type="species" reg="capsicoides">capsicoides</tp:taxon-name-part></tp:taxon-name>), (<tp:taxon-name><tp:taxon-name-part taxon-name-part-type="genus" reg="Solanum"/><tp:taxon-name-part taxon-name-part-type="species" reg="chrysotrichum">chrysotrichum</tp:taxon-name-part></tp:taxon-name>), <tp:taxon-name><tp:taxon-name-part taxon-name-part-type="genus" reg="Solanum"/><tp:taxon-name-part taxon-name-part-type="species" reg="giganteum">giganteum</tp:taxon-name-part></tp:taxon-name>, <tp:taxon-name><tp:taxon-name-part taxon-name-part-type="genus" reg="Solanum"/><tp:taxon-name-part taxon-name-part-type="species" reg="insanum">insanum</tp:taxon-name-part></tp:taxon-name>, <tp:taxon-name><tp:taxon-name-part taxon-name-part-type="genus" reg="Solanum"/><tp:taxon-name-part taxon-name-part-type="species" reg="lasiocarpum">lasiocarpum</tp:taxon-name-part></tp:taxon-name>, (<tp:taxon-name><tp:taxon-name-part taxon-name-part-type="genus" reg="Solanum"/><tp:taxon-name-part taxon-name-part-type="species" reg="macrocarpon">macrocarpon</tp:taxon-name-part></tp:taxon-name>), <tp:taxon-name><tp:taxon-name-part taxon-name-part-type="genus" reg="Solanum"/><tp:taxon-name-part taxon-name-part-type="species" reg="melongena">melongena</tp:taxon-name-part></tp:taxon-name>, (<tp:taxon-name><tp:taxon-name-part taxon-name-part-type="genus" reg="Solanum"/><tp:taxon-name-part taxon-name-part-type="species" reg="torvum">torvum</tp:taxon-name-part></tp:taxon-name>), <tp:taxon-name><tp:taxon-name-part taxon-name-part-type="genus" reg="Solanum"/><tp:taxon-name-part taxon-name-part-type="species" reg="trilobatum">trilobatum</tp:taxon-name-part></tp:taxon-name>, <tp:taxon-name><tp:taxon-name-part taxon-name-part-type="genus" reg="Solanum"/><tp:taxon-name-part taxon-name-part-type="species" reg="vagum">vagum</tp:taxon-name-part></tp:taxon-name>, <tp:taxon-name><tp:taxon-name-part taxon-name-part-type="genus" reg="Solanum"/><tp:taxon-name-part taxon-name-part-type="species" reg="violaceum">violaceum</tp:taxon-name-part></tp:taxon-name>, <tp:taxon-name><tp:taxon-name-part taxon-name-part-type="genus" reg="Solanum"/><tp:taxon-name-part taxon-name-part-type="species" reg="virginianum">virginianum</tp:taxon-name-part></tp:taxon-name></td></tr><tr><td rowspan="1" colspan="1">Taiwan</td><td rowspan="1" colspan="1">(<tp:taxon-name><tp:taxon-name-part taxon-name-part-type="genus" reg="Solanum"/><tp:taxon-name-part taxon-name-part-type="species" reg="capsicoides">capsicoides</tp:taxon-name-part></tp:taxon-name>), <tp:taxon-name><tp:taxon-name-part taxon-name-part-type="genus" reg="Solanum"/><tp:taxon-name-part taxon-name-part-type="species" reg="insanum">insanum</tp:taxon-name-part></tp:taxon-name>, <tp:taxon-name><tp:taxon-name-part taxon-name-part-type="genus" reg="Solanum"/><tp:taxon-name-part taxon-name-part-type="species" reg="lasiocarpum">lasiocarpum</tp:taxon-name-part></tp:taxon-name>, <tp:taxon-name><tp:taxon-name-part taxon-name-part-type="genus" reg="Solanum"/><tp:taxon-name-part taxon-name-part-type="species" reg="melongena">melongena</tp:taxon-name-part></tp:taxon-name>, <tp:taxon-name><tp:taxon-name-part taxon-name-part-type="genus" reg="Solanum"/><tp:taxon-name-part taxon-name-part-type="species" reg="miyakojimense">miyakojimense</tp:taxon-name-part></tp:taxon-name>, <bold><tp:taxon-name><tp:taxon-name-part taxon-name-part-type="genus" reg="Solanum"/><tp:taxon-name-part taxon-name-part-type="species" reg="peikuoense">peikuoense</tp:taxon-name-part></tp:taxon-name></bold>, <tp:taxon-name><tp:taxon-name-part taxon-name-part-type="genus" reg="Solanum"/><tp:taxon-name-part taxon-name-part-type="species" reg="pseudosaponaceum">pseudosaponaceum</tp:taxon-name-part></tp:taxon-name>, (<tp:taxon-name><tp:taxon-name-part taxon-name-part-type="genus" reg="Solanum"/><tp:taxon-name-part taxon-name-part-type="species" reg="sisymbriifolium">sisymbriifolium</tp:taxon-name-part></tp:taxon-name>), (<tp:taxon-name><tp:taxon-name-part taxon-name-part-type="genus" reg="Solanum"/><tp:taxon-name-part taxon-name-part-type="species" reg="torvum">torvum</tp:taxon-name-part></tp:taxon-name>), <tp:taxon-name><tp:taxon-name-part taxon-name-part-type="genus" reg="Solanum"/><tp:taxon-name-part taxon-name-part-type="species" reg="violaceum">violaceum</tp:taxon-name-part></tp:taxon-name></td></tr><tr><td rowspan="1" colspan="1">Thailand</td><td rowspan="1" colspan="1"><tp:taxon-name><tp:taxon-name-part taxon-name-part-type="genus" reg="Solanum"/><tp:taxon-name-part taxon-name-part-type="species" reg="barbisetum">barbisetum</tp:taxon-name-part></tp:taxon-name>, (<tp:taxon-name><tp:taxon-name-part taxon-name-part-type="genus" reg="Solanum"/><tp:taxon-name-part taxon-name-part-type="species" reg="capsicoides">capsicoides</tp:taxon-name-part></tp:taxon-name>), <tp:taxon-name><tp:taxon-name-part taxon-name-part-type="genus" reg="Solanum"/><tp:taxon-name-part taxon-name-part-type="species" reg="cyanocarphium">cyanocarphium</tp:taxon-name-part></tp:taxon-name>, <tp:taxon-name><tp:taxon-name-part taxon-name-part-type="genus" reg="Solanum"/><tp:taxon-name-part taxon-name-part-type="species" reg="insanum">insanum</tp:taxon-name-part></tp:taxon-name>, <tp:taxon-name><tp:taxon-name-part taxon-name-part-type="genus" reg="Solanum"/><tp:taxon-name-part taxon-name-part-type="species" reg="involucratum">involucratum</tp:taxon-name-part></tp:taxon-name>, <tp:taxon-name><tp:taxon-name-part taxon-name-part-type="genus" reg="Solanum"/><tp:taxon-name-part taxon-name-part-type="species" reg="lasiocarpum">lasiocarpum</tp:taxon-name-part></tp:taxon-name>, (<tp:taxon-name><tp:taxon-name-part taxon-name-part-type="genus" reg="Solanum"/><tp:taxon-name-part taxon-name-part-type="species" reg="mammosum">mammosum</tp:taxon-name-part></tp:taxon-name>), <tp:taxon-name><tp:taxon-name-part taxon-name-part-type="genus" reg="Solanum"/><tp:taxon-name-part taxon-name-part-type="species" reg="melongena">melongena</tp:taxon-name-part></tp:taxon-name>, <tp:taxon-name><tp:taxon-name-part taxon-name-part-type="genus" reg="Solanum"/><tp:taxon-name-part taxon-name-part-type="species" reg="praetermissum">praetermissum</tp:taxon-name-part></tp:taxon-name>, <tp:taxon-name><tp:taxon-name-part taxon-name-part-type="genus" reg="Solanum"/><tp:taxon-name-part taxon-name-part-type="species" reg="procumbens">procumbens</tp:taxon-name-part></tp:taxon-name>, <bold><tp:taxon-name><tp:taxon-name-part taxon-name-part-type="genus" reg="Solanum"/><tp:taxon-name-part taxon-name-part-type="species" reg="putii">putii</tp:taxon-name-part></tp:taxon-name></bold>, (<tp:taxon-name><tp:taxon-name-part taxon-name-part-type="genus" reg="Solanum"/><tp:taxon-name-part taxon-name-part-type="species" reg="torvum">torvum</tp:taxon-name-part></tp:taxon-name>), <tp:taxon-name><tp:taxon-name-part taxon-name-part-type="genus" reg="Solanum"/><tp:taxon-name-part taxon-name-part-type="species" reg="trilobatum">trilobatum</tp:taxon-name-part></tp:taxon-name>, <tp:taxon-name><tp:taxon-name-part taxon-name-part-type="genus" reg="Solanum"/><tp:taxon-name-part taxon-name-part-type="species" reg="violaceum">violaceum</tp:taxon-name-part></tp:taxon-name>, (<tp:taxon-name><tp:taxon-name-part taxon-name-part-type="genus" reg="Solanum"/><tp:taxon-name-part taxon-name-part-type="species" reg="wrightii">wrightii</tp:taxon-name-part></tp:taxon-name>)</td></tr><tr><td rowspan="1" colspan="1">Timor-Leste</td><td rowspan="1" colspan="1"><tp:taxon-name><tp:taxon-name-part taxon-name-part-type="genus" reg="Solanum"/><tp:taxon-name-part taxon-name-part-type="species" reg="insanum">insanum</tp:taxon-name-part></tp:taxon-name>, <tp:taxon-name><tp:taxon-name-part taxon-name-part-type="genus" reg="Solanum"/><tp:taxon-name-part taxon-name-part-type="species" reg="lasiocarpum">lasiocarpum</tp:taxon-name-part></tp:taxon-name>, <tp:taxon-name><tp:taxon-name-part taxon-name-part-type="genus" reg="Solanum"/><tp:taxon-name-part taxon-name-part-type="species" reg="procumbens">procumbens</tp:taxon-name-part></tp:taxon-name>, <tp:taxon-name><tp:taxon-name-part taxon-name-part-type="genus" reg="Solanum"/><tp:taxon-name-part taxon-name-part-type="species" reg="torvoideum">torvoideum</tp:taxon-name-part></tp:taxon-name>, <tp:taxon-name><tp:taxon-name-part taxon-name-part-type="genus" reg="Solanum"/><tp:taxon-name-part taxon-name-part-type="species" reg="violaceum">violaceum</tp:taxon-name-part></tp:taxon-name></td></tr><tr><td rowspan="1" colspan="1">Vietnam</td><td rowspan="1" colspan="1">(<tp:taxon-name><tp:taxon-name-part taxon-name-part-type="genus" reg="Solanum"/><tp:taxon-name-part taxon-name-part-type="species" reg="aculeatissimum">aculeatissimum</tp:taxon-name-part></tp:taxon-name>), <bold><tp:taxon-name><tp:taxon-name-part taxon-name-part-type="genus" reg="Solanum"/><tp:taxon-name-part taxon-name-part-type="species" reg="camranhense">camranhense</tp:taxon-name-part></tp:taxon-name></bold>, (<tp:taxon-name><tp:taxon-name-part taxon-name-part-type="genus" reg="Solanum"/><tp:taxon-name-part taxon-name-part-type="species" reg="capsicoides">capsicoides</tp:taxon-name-part></tp:taxon-name>), <tp:taxon-name><tp:taxon-name-part taxon-name-part-type="genus" reg="Solanum"/><tp:taxon-name-part taxon-name-part-type="species" reg="cyanocarphium">cyanocarphium</tp:taxon-name-part></tp:taxon-name>, <tp:taxon-name><tp:taxon-name-part taxon-name-part-type="genus" reg="Solanum"/><tp:taxon-name-part taxon-name-part-type="species" reg="insanum">insanum</tp:taxon-name-part></tp:taxon-name>, <tp:taxon-name><tp:taxon-name-part taxon-name-part-type="genus" reg="Solanum"/><tp:taxon-name-part taxon-name-part-type="species" reg="involucratum">involucratum</tp:taxon-name-part></tp:taxon-name>, <tp:taxon-name><tp:taxon-name-part taxon-name-part-type="genus" reg="Solanum"/><tp:taxon-name-part taxon-name-part-type="species" reg="lasiocarpum">lasiocarpum</tp:taxon-name-part></tp:taxon-name>, <tp:taxon-name><tp:taxon-name-part taxon-name-part-type="genus" reg="Solanum"/><tp:taxon-name-part taxon-name-part-type="species" reg="nienkui">nienkui</tp:taxon-name-part></tp:taxon-name>, <tp:taxon-name><tp:taxon-name-part taxon-name-part-type="genus" reg="Solanum"/><tp:taxon-name-part taxon-name-part-type="species" reg="praetermissum">praetermissum</tp:taxon-name-part></tp:taxon-name>, <tp:taxon-name><tp:taxon-name-part taxon-name-part-type="genus" reg="Solanum"/><tp:taxon-name-part taxon-name-part-type="species" reg="procumbens">procumbens</tp:taxon-name-part></tp:taxon-name>, <bold><tp:taxon-name><tp:taxon-name-part taxon-name-part-type="genus" reg="Solanum"/><tp:taxon-name-part taxon-name-part-type="species" reg="robinsonii">robinsonii</tp:taxon-name-part></tp:taxon-name></bold>, (<tp:taxon-name><tp:taxon-name-part taxon-name-part-type="genus" reg="Solanum"/><tp:taxon-name-part taxon-name-part-type="species" reg="torvum">torvum</tp:taxon-name-part></tp:taxon-name>), <tp:taxon-name><tp:taxon-name-part taxon-name-part-type="genus" reg="Solanum"/><tp:taxon-name-part taxon-name-part-type="species" reg="trilobatum">trilobatum</tp:taxon-name-part></tp:taxon-name>, (<tp:taxon-name><tp:taxon-name-part taxon-name-part-type="genus" reg="Solanum"/><tp:taxon-name-part taxon-name-part-type="species" reg="viarum">viarum</tp:taxon-name-part></tp:taxon-name>), <tp:taxon-name><tp:taxon-name-part taxon-name-part-type="genus" reg="Solanum"/><tp:taxon-name-part taxon-name-part-type="species" reg="violaceum">violaceum</tp:taxon-name-part></tp:taxon-name>, (<tp:taxon-name><tp:taxon-name-part taxon-name-part-type="genus" reg="Solanum"/><tp:taxon-name-part taxon-name-part-type="species" reg="wrightii">wrightii</tp:taxon-name-part></tp:taxon-name>)</td></tr></tbody></table></table-wrap><supplementary-material xmlns:xlink="http://www.w3.org/1999/xlink" id="S1" position="float" orientation="portrait" xlink:type="simple"><object-id content-type="doi" xlink:type="simple">10.3897/phytokeys.198.79514.suppl1</object-id><object-id content-type="zenodo_dep_id" xlink:type="simple">7077031</object-id><object-id content-type="arpha" xlink:type="simple">85C6D6EE-35F4-5E07-84A8-4C4F5FFEC2BE</object-id><label>Supplementary material 1</label><caption><p>Index to all numbered collections</p></caption><statement content-type="dataType"><label>Data type</label><p>Occurrences (pdf. file)</p></statement><statement content-type="notes"><label>Explanation note</label><p>Index of all herbarium collections seen for this mongraph.</p></statement><media xlink:href="phytokeys-198-001_article-79514__-s001.pdf" mimetype="application" mime-subtype="pdf" position="float" orientation="portrait" xlink:type="simple" id="oo_689777.pdf"><uri content-type="original_file" xlink:type="simple">https://binary.pensoft.net/file/689777</uri></media><permissions><license xlink:type="simple"><license-p>This dataset is made available under the Open Database License (http://opendatacommons.org/licenses/odbl/1.0/). The Open Database License (ODbL) is a license agreement intended to allow users to freely share, modify, and use this Dataset while maintaining this same freedom for others, provided that the original source and author(s) are credited.</license-p></license></permissions><attrib specific-use="authors">Xavier Aubriot, Sandra Knapp</attrib></supplementary-material><supplementary-material xmlns:xlink="http://www.w3.org/1999/xlink" id="S3" position="float" orientation="portrait" xlink:type="simple"><object-id content-type="doi" xlink:type="simple">10.3897/phytokeys.198.79514.suppl3</object-id><object-id content-type="zenodo_dep_id" xlink:type="simple">7077023</object-id><object-id content-type="arpha" xlink:type="simple">6E8A0A33-9752-5EB7-8540-EB629178D276</object-id><label>Supplementary material 3</label><caption><p>All specimens examined</p></caption><statement content-type="dataType"><label>Data type</label><p>Specimens (csv. file)</p></statement><statement content-type="notes"><label>Explanation note</label><p>A searchable csv file of all specimens examined (worldwide) for this monograph.</p></statement><media xlink:href="phytokeys-198-001_article-79514__-s003.csv" mimetype="text" mime-subtype="csv" position="float" orientation="portrait" xlink:type="simple" id="oo_689779.csv"><uri content-type="original_file" xlink:type="simple">https://binary.pensoft.net/file/689779</uri></media><permissions><license xlink:type="simple"><license-p>This dataset is made available under the Open Database License (http://opendatacommons.org/licenses/odbl/1.0/). The Open Database License (ODbL) is a license agreement intended to allow users to freely share, modify, and use this Dataset while maintaining this same freedom for others, provided that the original source and author(s) are credited.</license-p></license></permissions><attrib specific-use="authors">Xavier Aubriot, Sandra Knapp</attrib></supplementary-material></tp:treatment-sec><ref-list><ref id="B185"><mixed-citation xmlns:xlink="http://www.w3.org/1999/xlink" xlink:type="simple"><person-group><name name-style="western"><surname>Nee</surname><given-names>M</given-names></name></person-group> (<year>1979</year>) A revision of <tp:taxon-name><tp:taxon-name-part taxon-name-part-type="genus">Solanum</tp:taxon-name-part><tp:taxon-name-part taxon-name-part-type="infraspecific-rank">section</tp:taxon-name-part><tp:taxon-name-part taxon-name-part-type="section">Acanthophora</tp:taxon-name-part></tp:taxon-name>. PhD dissertation, University of Wisconsin, Madison.</mixed-citation></ref><ref id="B259"><mixed-citation xmlns:xlink="http://www.w3.org/1999/xlink" xlink:type="simple"><person-group><name name-style="western"><surname>Vorontsova</surname><given-names>MS</given-names></name><name name-style="western"><surname>Knapp</surname><given-names>S</given-names></name></person-group> (<year>2016</year>) <article-title>A revision of the “spiny solanums,” <tp:taxon-name><tp:taxon-name-part taxon-name-part-type="genus">Solanum</tp:taxon-name-part><tp:taxon-name-part taxon-name-part-type="infraspecific-rank">subgenus</tp:taxon-name-part><tp:taxon-name-part taxon-name-part-type="subgenus">Leptostemonum</tp:taxon-name-part></tp:taxon-name> (<tp:taxon-name><tp:taxon-name-part taxon-name-part-type="family">Solanaceae</tp:taxon-name-part></tp:taxon-name>), in Africa and Madagascar.</article-title><source>Systematic Botany Monographs</source><volume>99</volume>: <fpage>1</fpage>–<lpage>428</lpage>. <ext-link xlink:href="10.1007/BF03027161" ext-link-type="doi" xlink:type="simple">https://doi.org/10.1007/BF03027161</ext-link></mixed-citation></ref><ref id="B49"><mixed-citation xmlns:xlink="http://www.w3.org/1999/xlink" xlink:type="simple"><person-group><name name-style="western"><surname>D’Arcy</surname><given-names>WG</given-names></name></person-group> (<year>1974b</year>) <article-title><italic><tp:taxon-name><tp:taxon-name-part taxon-name-part-type="genus">Solanum</tp:taxon-name-part></tp:taxon-name></italic> and its close relatives in Florida.</article-title><source>Annals of the Missouri Botanical Garden</source><volume>61</volume>(<issue>3</issue>): <fpage>819</fpage>–<lpage>867</lpage>. <ext-link xlink:href="10.2307/2395032" ext-link-type="doi" xlink:type="simple">https://doi.org/10.2307/2395032</ext-link></mixed-citation></ref><ref id="B280"><mixed-citation xmlns:xlink="http://www.w3.org/1999/xlink" xlink:type="simple"><person-group><name name-style="western"><surname>Zhang</surname><given-names>Z-Y</given-names></name><name name-style="western"><surname>Lu</surname><given-names>A</given-names></name><name name-style="western"><surname>D’Arcy</surname><given-names>WG</given-names></name></person-group> (<year>1994</year>) <tp:taxon-name><tp:taxon-name-part taxon-name-part-type="family">Solanaceae</tp:taxon-name-part></tp:taxon-name>. In: Wu ZY, Raven PH (Eds) Flora of China. Vol. 17 (<tp:taxon-name><tp:taxon-name-part taxon-name-part-type="family">Verbenaceae</tp:taxon-name-part></tp:taxon-name> through <tp:taxon-name><tp:taxon-name-part taxon-name-part-type="family">Solanaceae</tp:taxon-name-part></tp:taxon-name>). Science Press &amp; Missouri Botanical Garden Press, Beijing &amp; St. Louis.</mixed-citation></ref><ref id="B146"><mixed-citation xmlns:xlink="http://www.w3.org/1999/xlink" xlink:type="simple"><person-group><name name-style="western"><surname>Levin</surname><given-names>RA</given-names></name><name name-style="western"><surname>Watson</surname><given-names>K</given-names></name><name name-style="western"><surname>Bohs</surname><given-names>L</given-names></name></person-group> (<year>2005</year>) A four-gene study of evolutionary relationships in <tp:taxon-name><tp:taxon-name-part taxon-name-part-type="genus">Solanum</tp:taxon-name-part><tp:taxon-name-part taxon-name-part-type="infraspecific-rank">section</tp:taxon-name-part><tp:taxon-name-part taxon-name-part-type="section">Acanthophora.</tp:taxon-name-part></tp:taxon-name> American Journal of Botany 92(4): 603–612. <ext-link xlink:href="10.3732/ajb.92.4.603" ext-link-type="doi" xlink:type="simple">https://doi.org/10.3732/ajb.92.4.603</ext-link></mixed-citation></ref><ref id="B144"><mixed-citation xmlns:xlink="http://www.w3.org/1999/xlink" xlink:type="simple"><person-group><name name-style="western"><surname>Léveillé</surname><given-names>AAH</given-names></name></person-group> (<year>1908</year>) <article-title><italic><tp:taxon-name><tp:taxon-name-part taxon-name-part-type="genus">Solanum</tp:taxon-name-part></tp:taxon-name></italic> et <italic><tp:taxon-name><tp:taxon-name-part taxon-name-part-type="genus">Physalis</tp:taxon-name-part></tp:taxon-name></italic> de Chine.</article-title><source>Bulletin de la Société Botanique de France</source><volume>55</volume>(<issue>3</issue>): <fpage>202</fpage>–<lpage>209</lpage>. <ext-link xlink:href="10.1080/00378941.1908.10831958" ext-link-type="doi" xlink:type="simple">https://doi.org/10.1080/00378941.1908.10831958</ext-link></mixed-citation></ref><ref id="B26"><mixed-citation xmlns:xlink="http://www.w3.org/1999/xlink" xlink:type="simple"><person-group><name name-style="western"><surname>Bonati</surname><given-names>G</given-names></name></person-group> (<year>1915</year>) <article-title>Solanacées.</article-title><source>In: Flore generale d’Indo-Chine</source><volume>4</volume>: <fpage>313</fpage>–<lpage>336</lpage>.</mixed-citation></ref><ref id="B101"><mixed-citation xmlns:xlink="http://www.w3.org/1999/xlink" xlink:type="simple"><person-group><name name-style="western"><surname>Hul</surname><given-names>S</given-names></name><name name-style="western"><surname>Dy Phon</surname><given-names>P</given-names></name></person-group> (<year>2014</year>) <article-title><tp:taxon-name><tp:taxon-name-part taxon-name-part-type="family">Solanaceae</tp:taxon-name-part></tp:taxon-name>.</article-title> In: <person-group><name name-style="western"><surname>Aubréville</surname><given-names>A</given-names></name><name name-style="western"><surname>Leroy</surname><given-names>J</given-names></name><name name-style="western"><surname>Morat</surname><given-names>P</given-names></name></person-group> (<role>Eds</role>) <issue-title>Flore du Cambodge, du Laos et du Vietnam.</issue-title><source>Muséum National d’Histoire Naturelle &amp; Royal Botanic Garden Edinburgh, Paris &amp; Edinburgh</source>, <fpage>1</fpage>–<lpage>93</lpage>.</mixed-citation></ref></ref-list></tp:taxon-treatment>
