# Supplementary material for: ﻿A revision of the “spiny solanums” of Tropical Asia (Solanum, the Leptostemonum Clade, Solanaceae)
Source: PhytoKeys. 2022 Jun 1;198:1–270. doi: 10.3897/phytokeys.198.79514 (PMC9849010; doi:10.3897/phytokeys.198.79514)
Supplement: XML Treatment for Solanum chrysotrichum [file phytokeys.198.79514-treatment8.xml]

<!DOCTYPE tp:taxon-treatment
  PUBLIC "-//TaxonX//DTD Taxonomic Treatment Publishing DTD v0 20100105//EN" "tax-treatment-NSO.dtd">
<tp:taxon-treatment xmlns:tp="http://www.plazi.org/taxpub"><tp:treatment-meta><kwd-group><label>Taxon classification</label><kwd>
              <named-content content-type="kingdom">Plantae</named-content>
            </kwd><kwd>
              <named-content content-type="order">Solanales</named-content>
            </kwd><kwd>
              <named-content content-type="family">Solanaceae</named-content>
            </kwd></kwd-group><mixed-citation publication-type="journal"><person-group><name><surname>Aubriot</surname><given-names>Xavier</given-names></name><name><surname>Knapp</surname><given-names>Sandra</given-names></name></person-group><article-title>﻿A revision of the “spiny solanums” of Tropical Asia (<italic><tp:taxon-name><tp:taxon-name-part taxon-name-part-type="genus" reg="Solanum">Solanum</tp:taxon-name-part></tp:taxon-name></italic>, the <tp:taxon-name><tp:taxon-name-part taxon-name-part-type="clade">Leptostemonum</tp:taxon-name-part></tp:taxon-name> Clade, <tp:taxon-name><tp:taxon-name-part taxon-name-part-type="family">Solanaceae</tp:taxon-name-part></tp:taxon-name>)</article-title><source>PhytoKeys</source><day>01</day><month>06</month><year>2022</year><volume>198</volume><fpage>1</fpage><lpage>270</lpage><pub-id pub-id-type="doi">10.3897/phytokeys.198.79514</pub-id></mixed-citation></tp:treatment-meta><tp:nomenclature><label>﻿7.</label><tp:taxon-name>
            <object-id xmlns:xlink="http://www.w3.org/1999/xlink" content-type="arpha" xlink:type="simple">B6741858-EB17-5FCE-A1AE-BE062D2DCB6F</object-id>
            <tp:taxon-name-part taxon-name-part-type="genus" reg="Solanum">Solanum</tp:taxon-name-part>
            <tp:taxon-name-part taxon-name-part-type="species" reg="chrysotrichum">chrysotrichum</tp:taxon-name-part>
          </tp:taxon-name><tp:taxon-authority>Schltdl., Linnaea 19: 304. 1847.</tp:taxon-authority><xref ref-type="fig" rid="F5">Figs 5H</xref><xref ref-type="fig" rid="F22">, 22A</xref><xref ref-type="bibr" rid="B259">Only names based on tropical Asian types listed here; for complete synonymy see Vorontsova and Knapp 2016.</xref><tp:nomenclature-citation-list><tp:nomenclature-citation><tp:taxon-name>
                <tp:taxon-name-part taxon-name-part-type="genus" reg="Solanum">Solanum</tp:taxon-name-part>
                <tp:taxon-name-part taxon-name-part-type="species" reg="torvum">torvum</tp:taxon-name-part>
                <tp:taxon-name-part taxon-name-part-type="authority">Sw.</tp:taxon-name-part>
                <tp:taxon-name-part taxon-name-part-type="infraspecific-rank">var.</tp:taxon-name-part>
                <tp:taxon-name-part taxon-name-part-type="variety" reg="pleiotomum">pleiotomum</tp:taxon-name-part>
              </tp:taxon-name><comment>C.Y.Wu &amp; S.C.Huang, Acta Phytotax. Sin. 16(2): 73. 1978. Type. China. Fujian: “Foojow, Tsang Tsien Shen”, 28 Mar 1937, <italic>H. Migo s.n.</italic> (holotype: PE).</comment></tp:nomenclature-citation></tp:nomenclature-citation-list></tp:nomenclature><tp:treatment-sec sec-type="material" id="SECID0EN1AM"><title>Type.</title><p>Mexico. Michoacan or Jalisco[?]: near Las Trojes, 1825-31, <italic>C.J.W. Schiede 81</italic> (lectotype, designated by <xref ref-type="bibr" rid="B186">Nee 1993</xref>, pg. 45: HAL [n.v.]).</p></tp:treatment-sec><tp:treatment-sec sec-type="description" id="SECID0EZ1AM"><title>Description.</title><p><xref ref-type="bibr" rid="B259">Vorontsova and Knapp (2016</xref>: 120–122); <ext-link xmlns:xlink="http://www.w3.org/1999/xlink" xlink:href="http://www.solanaceaesource.org/solanaceae/solanum-chrysotrichum-0" ext-link-type="uri" xlink:type="simple">http://www.solanaceaesource.org/solanaceae/solanum-chrysotrichum-0</ext-link>.</p></tp:treatment-sec><tp:treatment-sec sec-type="distribution" id="SECID0EI2AM"><title>Distribution.</title><p><italic><tp:taxon-name><tp:taxon-name-part taxon-name-part-type="genus" reg="Solanum">Solanum</tp:taxon-name-part><tp:taxon-name-part taxon-name-part-type="species" reg="chrysotrichum">chrysotrichum</tp:taxon-name-part></tp:taxon-name></italic> has been recorded from China, India, Malaysia, and Sri Lanka; it is native Mexico and Central America. Outside of its native range it has been used as a fencing treelet and is widely adventive (see <xref ref-type="bibr" rid="B259">Vorontsova and Knapp 2016</xref>).</p></tp:treatment-sec><tp:treatment-sec sec-type="Common names" id="SECID0E42AM"><title>Common names.</title><p>China. duo lie shui qie (<xref ref-type="bibr" rid="B280">Zhang et al. 1994</xref>).</p></tp:treatment-sec><tp:treatment-sec sec-type="discussion" id="SECID0EH3AM"><title>Discussion.</title><p><italic><tp:taxon-name><tp:taxon-name-part taxon-name-part-type="genus" reg="Solanum">Solanum</tp:taxon-name-part><tp:taxon-name-part taxon-name-part-type="species" reg="chrysotrichum">chrysotrichum</tp:taxon-name-part></tp:taxon-name></italic> is a member of the Torva clade (sensu <xref ref-type="bibr" rid="B232">Stern et al. 2011</xref>; <xref ref-type="bibr" rid="B8">Aubriot et al. 2016a</xref>). It is morphologically similar to the Torva clade species native to tropical Asia (see <xref ref-type="bibr" rid="B8">Aubriot et al. 2016a</xref> for a discussion of this disjunction), but can be distinguished by its rusty pubescence, larger flowers and leathery green, rather than yellow, red or black berries. It is most similar to <italic><tp:taxon-name><tp:taxon-name-part taxon-name-part-type="genus" reg="Solanum">S.</tp:taxon-name-part><tp:taxon-name-part taxon-name-part-type="species" reg="torvoideum">torvoideum</tp:taxon-name-part></tp:taxon-name></italic>, but the stellate trichomes of <italic><tp:taxon-name><tp:taxon-name-part taxon-name-part-type="genus" reg="Solanum">S.</tp:taxon-name-part><tp:taxon-name-part taxon-name-part-type="species" reg="chrysotrichum">chrysotrichum</tp:taxon-name-part></tp:taxon-name></italic> are generally longer stalked than those of <italic><tp:taxon-name><tp:taxon-name-part taxon-name-part-type="genus" reg="Solanum">S.</tp:taxon-name-part><tp:taxon-name-part taxon-name-part-type="species" reg="torvoideum">torvoideum</tp:taxon-name-part></tp:taxon-name></italic> and are more reddish brown rather than golden brown and the inflorescences of S. <italic><tp:taxon-name><tp:taxon-name-part taxon-name-part-type="genus" reg="Solanum"/><tp:taxon-name-part taxon-name-part-type="species" reg="chrysotrichum">chrysotrichum</tp:taxon-name-part></tp:taxon-name></italic> are distinctly pedunculate, while flowers of <italic><tp:taxon-name><tp:taxon-name-part taxon-name-part-type="genus" reg="Solanum">S.</tp:taxon-name-part><tp:taxon-name-part taxon-name-part-type="species" reg="torvoideum">torvoideum</tp:taxon-name-part></tp:taxon-name></italic> are borne right next to the stem.</p><p>In northern India <italic><tp:taxon-name><tp:taxon-name-part taxon-name-part-type="genus" reg="Solanum">S.</tp:taxon-name-part><tp:taxon-name-part taxon-name-part-type="species" reg="chrysotrichum">chrysotrichum</tp:taxon-name-part></tp:taxon-name></italic> forms large stands along disturbed roadsides together with <italic><tp:taxon-name><tp:taxon-name-part taxon-name-part-type="genus" reg="Solanum">S.</tp:taxon-name-part><tp:taxon-name-part taxon-name-part-type="species" reg="erianthum">erianthum</tp:taxon-name-part></tp:taxon-name></italic> D.Don (Brevantherum clade), another widely distributed introduced species. <italic><tp:taxon-name><tp:taxon-name-part taxon-name-part-type="genus" reg="Solanum">Solanum</tp:taxon-name-part><tp:taxon-name-part taxon-name-part-type="species" reg="chrysotrichum">chrysotrichum</tp:taxon-name-part></tp:taxon-name></italic> has often been identified as <italic><tp:taxon-name><tp:taxon-name-part taxon-name-part-type="genus" reg="Solanum">S.</tp:taxon-name-part><tp:taxon-name-part taxon-name-part-type="species" reg="hispidum">hispidum</tp:taxon-name-part></tp:taxon-name></italic> Pers.; that name is a synonym of the Andean species <italic><tp:taxon-name><tp:taxon-name-part taxon-name-part-type="genus" reg="Solanum">S.</tp:taxon-name-part><tp:taxon-name-part taxon-name-part-type="species" reg="asperolanatum">asperolanatum</tp:taxon-name-part></tp:taxon-name></italic> Ruiz &amp; Pav. In the absence of voucher specimens, references to <italic><tp:taxon-name><tp:taxon-name-part taxon-name-part-type="genus" reg="Solanum">S.</tp:taxon-name-part><tp:taxon-name-part taxon-name-part-type="species" reg="hispidum">hispidum</tp:taxon-name-part></tp:taxon-name></italic> or <italic><tp:taxon-name><tp:taxon-name-part taxon-name-part-type="genus" reg="Solanum">S.</tp:taxon-name-part><tp:taxon-name-part taxon-name-part-type="species" reg="asperolanatum">asperolanatum</tp:taxon-name-part></tp:taxon-name></italic> in tropical Asian floristic works are difficult to assign to a species.</p></tp:treatment-sec><tp:treatment-sec sec-type="material" id="SECID0EJBBM"><title>Specimens examined.</title><p>See Suppl. materials <xref ref-type="supplementary-material" rid="S1">1</xref>–<xref ref-type="supplementary-material" rid="S3">3</xref>.</p></tp:treatment-sec><tp:treatment-sec><!--Section generated to contain objects referenced in tp:taxon-treatment.--><fig id="F5" position="float" orientation="portrait"><object-id xmlns:xlink="http://www.w3.org/1999/xlink" content-type="doi" xlink:type="simple">10.3897/phytokeys.198.79514.figure5</object-id><object-id xmlns:xlink="http://www.w3.org/1999/xlink" content-type="arpha" xlink:type="simple">2CB2FFCA-8C8B-59BA-82AA-B0989DB64FE7</object-id><label>Figure 5.</label><caption><p>Introduced species of <italic><tp:taxon-name><tp:taxon-name-part taxon-name-part-type="genus" reg="Solanum">Solanum</tp:taxon-name-part></tp:taxon-name></italic>. <italic><tp:taxon-name><tp:taxon-name-part taxon-name-part-type="genus" reg="Solanum">Solanum</tp:taxon-name-part><tp:taxon-name-part taxon-name-part-type="species" reg="aculeatissimum">aculeatissimum</tp:taxon-name-part></tp:taxon-name></italic> Jacq. <bold>A</bold> habit (<italic>Bidault et al. 3627</italic>, Gabon) <bold>B</bold> detail view of a flower (<italic>Bidault et al. 3627</italic>, Gabon) <bold>C</bold> detail view of a fruit (<italic>Bidault et al. 3627</italic>, Gabon). <italic><tp:taxon-name><tp:taxon-name-part taxon-name-part-type="genus" reg="Solanum">Solanum</tp:taxon-name-part><tp:taxon-name-part taxon-name-part-type="species" reg="aethiopicum">aethiopicum</tp:taxon-name-part></tp:taxon-name></italic> L. <bold>D</bold> detail view of a flower (field photograph, unvouchered, in cultivation at Radboud University, Nijmegen) <bold>E</bold> detail view of fruits (field photograph, unvouchered, in cultivation at the Max Planck Institute for Plant Breeding Research, Cologne). <italic><tp:taxon-name><tp:taxon-name-part taxon-name-part-type="genus" reg="Solanum">Solanum</tp:taxon-name-part><tp:taxon-name-part taxon-name-part-type="species" reg="capsicoides">capsicoides</tp:taxon-name-part></tp:taxon-name></italic> All. <bold>F</bold> detail view of a flower (<italic>Coronado González 5457</italic>, Nicaragua) <bold>G</bold> detail view of a fruit (<italic>Coronado González 5457</italic>, Nicaragua). <italic><tp:taxon-name><tp:taxon-name-part taxon-name-part-type="genus" reg="Solanum">Solanum</tp:taxon-name-part><tp:taxon-name-part taxon-name-part-type="species" reg="chrysotrichum">chrysotrichum</tp:taxon-name-part></tp:taxon-name></italic> Schltdl. <bold>H</bold> detail of a fertile branch (field photograph, unvouchered, India). Photograph credits: <bold>A–C</bold> E. Bidault <bold>D, E, H</bold> S. Knapp <bold>F, G</bold> I. Coronado González.</p></caption><graphic xmlns:xlink="http://www.w3.org/1999/xlink" xlink:href="phytokeys-198-001_article-79514__-g005.jpg" position="float" orientation="portrait" xlink:type="simple" id="oo_689698.jpg"><uri content-type="original_file" xlink:type="simple">https://binary.pensoft.net/fig/689698</uri></graphic></fig><fig id="F22" position="float" orientation="portrait"><object-id xmlns:xlink="http://www.w3.org/1999/xlink" content-type="doi" xlink:type="simple">10.3897/phytokeys.198.79514.figure22</object-id><object-id xmlns:xlink="http://www.w3.org/1999/xlink" content-type="arpha" xlink:type="simple">E7DA3A80-79D8-5344-8F2E-79F70DC8301E</object-id><label>Figure 22.</label><caption><p>Introduced species of <italic><tp:taxon-name><tp:taxon-name-part taxon-name-part-type="genus" reg="Solanum">Solanum.</tp:taxon-name-part></tp:taxon-name><tp:taxon-name><tp:taxon-name-part taxon-name-part-type="genus" reg="Solanum">Solanum</tp:taxon-name-part><tp:taxon-name-part taxon-name-part-type="species" reg="chrysotrichum">chrysotrichum</tp:taxon-name-part></tp:taxon-name></italic> Schltdl. <bold>A</bold> detail of inflorescence (field photograph, unvouchered, India). <italic><tp:taxon-name><tp:taxon-name-part taxon-name-part-type="genus" reg="Solanum">Solanum</tp:taxon-name-part><tp:taxon-name-part taxon-name-part-type="species" reg="elaeagnifolium">elaeagnifolium</tp:taxon-name-part></tp:taxon-name></italic> Cav. <bold>B</bold> habit (<italic>Sampath Kumar et al. 126972</italic>, India) <bold>C</bold> detail view of a flower (<italic>Sampath Kumar et al. 126972</italic>, India) <bold>D</bold> detail view of a fruit (field photograph, unvouchered, India). <italic><tp:taxon-name><tp:taxon-name-part taxon-name-part-type="genus" reg="Solanum">Solanum</tp:taxon-name-part><tp:taxon-name-part taxon-name-part-type="species" reg="jamaicense">jamaicense</tp:taxon-name-part></tp:taxon-name></italic> Mill. <bold>E</bold> detail view of a flower (<italic>Stern 265</italic>, Trinidad and Tobago) <bold>F</bold> detail view of fruits (<italic>Stern 265</italic>, Trinidad and Tobago). <italic><tp:taxon-name><tp:taxon-name-part taxon-name-part-type="genus" reg="Solanum">Solanum</tp:taxon-name-part><tp:taxon-name-part taxon-name-part-type="species" reg="macrocarpon">macrocarpon</tp:taxon-name-part></tp:taxon-name></italic> L. <bold>G</bold> detail view of flower (in cultivation at GAFL Avignon, unvouchered) <bold>H</bold> detail view of fruit (in cultivation at Radboud University, Nigmegen, unvouchered, material now at CGN, Wageningen). Photograph credits: <bold>A</bold> S.Knapp <bold>B–D</bold> X. Aubriot <bold>E, F</bold> S. Stern <bold>G, H</bold> S. Knapp.</p></caption><graphic xmlns:xlink="http://www.w3.org/1999/xlink" xlink:href="phytokeys-198-001_article-79514__-g022.jpg" position="float" orientation="portrait" xlink:type="simple" id="oo_689715.jpg"><uri content-type="original_file" xlink:type="simple">https://binary.pensoft.net/fig/689715</uri></graphic></fig><supplementary-material xmlns:xlink="http://www.w3.org/1999/xlink" id="S1" position="float" orientation="portrait" xlink:type="simple"><object-id content-type="doi" xlink:type="simple">10.3897/phytokeys.198.79514.suppl1</object-id><object-id content-type="zenodo_dep_id" xlink:type="simple">7077031</object-id><object-id content-type="arpha" xlink:type="simple">85C6D6EE-35F4-5E07-84A8-4C4F5FFEC2BE</object-id><label>Supplementary material 1</label><caption><p>Index to all numbered collections</p></caption><statement content-type="dataType"><label>Data type</label><p>Occurrences (pdf. file)</p></statement><statement content-type="notes"><label>Explanation note</label><p>Index of all herbarium collections seen for this mongraph.</p></statement><media xlink:href="phytokeys-198-001_article-79514__-s001.pdf" mimetype="application" mime-subtype="pdf" position="float" orientation="portrait" xlink:type="simple" id="oo_689777.pdf"><uri content-type="original_file" xlink:type="simple">https://binary.pensoft.net/file/689777</uri></media><permissions><license xlink:type="simple"><license-p>This dataset is made available under the Open Database License (http://opendatacommons.org/licenses/odbl/1.0/). The Open Database License (ODbL) is a license agreement intended to allow users to freely share, modify, and use this Dataset while maintaining this same freedom for others, provided that the original source and author(s) are credited.</license-p></license></permissions><attrib specific-use="authors">Xavier Aubriot, Sandra Knapp</attrib></supplementary-material><supplementary-material xmlns:xlink="http://www.w3.org/1999/xlink" id="S3" position="float" orientation="portrait" xlink:type="simple"><object-id content-type="doi" xlink:type="simple">10.3897/phytokeys.198.79514.suppl3</object-id><object-id content-type="zenodo_dep_id" xlink:type="simple">7077023</object-id><object-id content-type="arpha" xlink:type="simple">6E8A0A33-9752-5EB7-8540-EB629178D276</object-id><label>Supplementary material 3</label><caption><p>All specimens examined</p></caption><statement content-type="dataType"><label>Data type</label><p>Specimens (csv. file)</p></statement><statement content-type="notes"><label>Explanation note</label><p>A searchable csv file of all specimens examined (worldwide) for this monograph.</p></statement><media xlink:href="phytokeys-198-001_article-79514__-s003.csv" mimetype="text" mime-subtype="csv" position="float" orientation="portrait" xlink:type="simple" id="oo_689779.csv"><uri content-type="original_file" xlink:type="simple">https://binary.pensoft.net/file/689779</uri></media><permissions><license xlink:type="simple"><license-p>This dataset is made available under the Open Database License (http://opendatacommons.org/licenses/odbl/1.0/). The Open Database License (ODbL) is a license agreement intended to allow users to freely share, modify, and use this Dataset while maintaining this same freedom for others, provided that the original source and author(s) are credited.</license-p></license></permissions><attrib specific-use="authors">Xavier Aubriot, Sandra Knapp</attrib></supplementary-material></tp:treatment-sec><ref-list><ref id="B259"><mixed-citation xmlns:xlink="http://www.w3.org/1999/xlink" xlink:type="simple"><person-group><name name-style="western"><surname>Vorontsova</surname><given-names>MS</given-names></name><name name-style="western"><surname>Knapp</surname><given-names>S</given-names></name></person-group> (<year>2016</year>) <article-title>A revision of the “spiny solanums,” <tp:taxon-name><tp:taxon-name-part taxon-name-part-type="genus">Solanum</tp:taxon-name-part><tp:taxon-name-part taxon-name-part-type="infraspecific-rank">subgenus</tp:taxon-name-part><tp:taxon-name-part taxon-name-part-type="subgenus">Leptostemonum</tp:taxon-name-part></tp:taxon-name> (<tp:taxon-name><tp:taxon-name-part taxon-name-part-type="family">Solanaceae</tp:taxon-name-part></tp:taxon-name>), in Africa and Madagascar.</article-title><source>Systematic Botany Monographs</source><volume>99</volume>: <fpage>1</fpage>–<lpage>428</lpage>. <ext-link xlink:href="10.1007/BF03027161" ext-link-type="doi" xlink:type="simple">https://doi.org/10.1007/BF03027161</ext-link></mixed-citation></ref><ref id="B186"><mixed-citation xmlns:xlink="http://www.w3.org/1999/xlink" xlink:type="simple"><person-group><name name-style="western"><surname>Nee</surname><given-names>M</given-names></name></person-group> (<year>1993</year>) <article-title><tp:taxon-name><tp:taxon-name-part taxon-name-part-type="family">Solanaceae</tp:taxon-name-part></tp:taxon-name> II: <italic><tp:taxon-name><tp:taxon-name-part taxon-name-part-type="genus">Solanum</tp:taxon-name-part></tp:taxon-name></italic>.</article-title> In: <person-group><name name-style="western"><surname>Sosa</surname><given-names>V</given-names></name></person-group> (<role>Ed.</role>) <issue-title>Flora de Veracruz, Fascículo 72.</issue-title><source>Instituto de Ecología, Xalapa</source>, <fpage>1</fpage>–<lpage>158</lpage>.</mixed-citation></ref><ref id="B280"><mixed-citation xmlns:xlink="http://www.w3.org/1999/xlink" xlink:type="simple"><person-group><name name-style="western"><surname>Zhang</surname><given-names>Z-Y</given-names></name><name name-style="western"><surname>Lu</surname><given-names>A</given-names></name><name name-style="western"><surname>D’Arcy</surname><given-names>WG</given-names></name></person-group> (<year>1994</year>) <tp:taxon-name><tp:taxon-name-part taxon-name-part-type="family">Solanaceae</tp:taxon-name-part></tp:taxon-name>. In: Wu ZY, Raven PH (Eds) Flora of China. Vol. 17 (<tp:taxon-name><tp:taxon-name-part taxon-name-part-type="family">Verbenaceae</tp:taxon-name-part></tp:taxon-name> through <tp:taxon-name><tp:taxon-name-part taxon-name-part-type="family">Solanaceae</tp:taxon-name-part></tp:taxon-name>). Science Press &amp; Missouri Botanical Garden Press, Beijing &amp; St. Louis.</mixed-citation></ref><ref id="B232"><mixed-citation xmlns:xlink="http://www.w3.org/1999/xlink" xlink:type="simple"><person-group><name name-style="western"><surname>Stern</surname><given-names>SR</given-names></name><name name-style="western"><surname>Agra</surname><given-names>M de F</given-names></name><name name-style="western"><surname>Bohs</surname><given-names>L</given-names></name></person-group> (<year>2011</year>) <article-title>Molecular delimitation of clades within New World species of the “spiny solanums” (<tp:taxon-name><tp:taxon-name-part taxon-name-part-type="genus">Solanum</tp:taxon-name-part><tp:taxon-name-part taxon-name-part-type="infraspecific-rank">subgenus</tp:taxon-name-part><tp:taxon-name-part taxon-name-part-type="subgenus">Leptostemonum</tp:taxon-name-part></tp:taxon-name>).</article-title><source>Taxon</source><volume>60</volume>(<issue>5</issue>): <fpage>1429</fpage>–<lpage>1441</lpage>. <ext-link xlink:href="10.1002/tax.605018" ext-link-type="doi" xlink:type="simple">https://doi.org/10.1002/tax.605018</ext-link></mixed-citation></ref><ref id="B8"><mixed-citation xmlns:xlink="http://www.w3.org/1999/xlink" xlink:type="simple"><person-group><name name-style="western"><surname>Aubriot</surname><given-names>X</given-names></name><name name-style="western"><surname>Singh</surname><given-names>P</given-names></name><name name-style="western"><surname>Knapp</surname><given-names>S</given-names></name></person-group> (<year>2016a</year>) <article-title>Tropical Asian species show the Old World clade of “spiny solanums” (subgenus <italic><tp:taxon-name><tp:taxon-name-part taxon-name-part-type="genus"/><tp:taxon-name-part taxon-name-part-type="subgenus">Leptostemonum</tp:taxon-name-part></tp:taxon-name> pro parte</italic>: <tp:taxon-name><tp:taxon-name-part taxon-name-part-type="family">Solanaceae</tp:taxon-name-part></tp:taxon-name>) is not monophyletic.</article-title><source>Botanical Journal of the Linnean Society</source><volume>181</volume>(<issue>2</issue>): <fpage>199</fpage>–<lpage>223</lpage>. <ext-link xlink:href="10.1111/boj.12412" ext-link-type="doi" xlink:type="simple">https://doi.org/10.1111/boj.12412</ext-link></mixed-citation></ref></ref-list></tp:taxon-treatment>
