# Supplementary material for: ﻿A revision of the “spiny solanums” of Tropical Asia (Solanum, the Leptostemonum Clade, Solanaceae)
Source: PhytoKeys. 2022 Jun 1;198:1–270. doi: 10.3897/phytokeys.198.79514 (PMC9849010; doi:10.3897/phytokeys.198.79514)
Supplement: XML Treatment for Solanum cordatum [file phytokeys.198.79514-treatment10.xml]

<!DOCTYPE tp:taxon-treatment
  PUBLIC "-//TaxonX//DTD Taxonomic Treatment Publishing DTD v0 20100105//EN" "tax-treatment-NSO.dtd">
<tp:taxon-treatment xmlns:tp="http://www.plazi.org/taxpub"><tp:treatment-meta><kwd-group><label>Taxon classification</label><kwd>
              <named-content content-type="kingdom">Plantae</named-content>
            </kwd><kwd>
              <named-content content-type="order">Solanales</named-content>
            </kwd><kwd>
              <named-content content-type="family">Solanaceae</named-content>
            </kwd></kwd-group><mixed-citation publication-type="journal"><person-group><name><surname>Aubriot</surname><given-names>Xavier</given-names></name><name><surname>Knapp</surname><given-names>Sandra</given-names></name></person-group><article-title>﻿A revision of the “spiny solanums” of Tropical Asia (<italic><tp:taxon-name><tp:taxon-name-part taxon-name-part-type="genus" reg="Solanum">Solanum</tp:taxon-name-part></tp:taxon-name></italic>, the <tp:taxon-name><tp:taxon-name-part taxon-name-part-type="clade">Leptostemonum</tp:taxon-name-part></tp:taxon-name> Clade, <tp:taxon-name><tp:taxon-name-part taxon-name-part-type="family">Solanaceae</tp:taxon-name-part></tp:taxon-name>)</article-title><source>PhytoKeys</source><day>01</day><month>06</month><year>2022</year><volume>198</volume><fpage>1</fpage><lpage>270</lpage><pub-id pub-id-type="doi">10.3897/phytokeys.198.79514</pub-id></mixed-citation></tp:treatment-meta><tp:nomenclature><label>﻿9.</label><tp:taxon-name>
            <object-id xmlns:xlink="http://www.w3.org/1999/xlink" content-type="arpha" xlink:type="simple">2C30A932-DA58-50C9-AA5E-A6730B7CE1E8</object-id>
            <tp:taxon-name-part taxon-name-part-type="genus" reg="Solanum">Solanum</tp:taxon-name-part>
            <tp:taxon-name-part taxon-name-part-type="species" reg="cordatum">cordatum</tp:taxon-name-part>
          </tp:taxon-name><tp:taxon-authority>Forssk., Fl. Aegypt.-Arab. 47. 1775.</tp:taxon-authority><xref ref-type="fig" rid="F14">Fig. 14</xref><tp:nomenclature-citation-list><tp:nomenclature-citation><tp:taxon-name>
                <tp:taxon-name-part taxon-name-part-type="genus" reg="Solanum">Solanum</tp:taxon-name-part>
                <tp:taxon-name-part taxon-name-part-type="species" reg="gracilipes">gracilipes</tp:taxon-name-part>
              </tp:taxon-name><comment>Decne., Voy. Inde [Jacquemont] 4(Bot.): 113, t. 119. 1844. Type. India. “India Borealis Occidentalis”, <italic>V. Jacquemont 63</italic> (holotype: P [P00054212]).</comment></tp:nomenclature-citation><tp:nomenclature-citation><tp:taxon-name>
                <tp:taxon-name-part taxon-name-part-type="genus" reg="Solanum">Solanum</tp:taxon-name-part>
                <tp:taxon-name-part taxon-name-part-type="species" reg="sabeorum">sabeorum</tp:taxon-name-part>
              </tp:taxon-name><comment>Deflers, Bull. Soc. Bot. France 43: 122. 1896. Type. Yemen. N side of Mount Nakhai, Bilad Fodhli, 800 m, 31 Mar 1890, <italic>M. Deflers 488</italic> (lectotype, designated by <xref ref-type="bibr" rid="B259">Vorontsova and Knapp 2016</xref>, pg. 127: P [P00051784; isolectotypes: K [K000441136], P [P00051784, P00051785, P00051786]).</comment></tp:nomenclature-citation><tp:nomenclature-citation><tp:taxon-name>
                <tp:taxon-name-part taxon-name-part-type="genus" reg="Solanum">Solanum</tp:taxon-name-part>
                <tp:taxon-name-part taxon-name-part-type="species" reg="darassumense">darassumense</tp:taxon-name-part>
              </tp:taxon-name><comment>Dammer, Bot. Jahrb. Syst. 38: 57. 1905. Type. Somalia. Arussi-Galla, Darassuma, 900 m, Apr 1900, <italic>H. Ellenbeck 2024</italic> (lectotype, designated by <xref ref-type="bibr" rid="B258">Vorontsova and Knapp 2010</xref>, pg. 1596: GOET).</comment></tp:nomenclature-citation><tp:nomenclature-citation><tp:taxon-name>
                <tp:taxon-name-part taxon-name-part-type="genus" reg="Solanum">Solanum</tp:taxon-name-part>
                <tp:taxon-name-part taxon-name-part-type="species" reg="obbiadense">obbiadense</tp:taxon-name-part>
              </tp:taxon-name><comment>Chiov., Boll. Soc. Bot. Ital. 1925: 106. 1925. Type. Somalia. “Sultanate of Obbia, Biomal”, 2 May 1924, <italic>N. Puccioni &amp; J. Stefanini 1061 [605</italic>] (neotype, designated by <xref ref-type="bibr" rid="B259">Vorontsova and Knapp 2016</xref>, pg. 127: FT [FT003066]).</comment></tp:nomenclature-citation><tp:nomenclature-citation><tp:taxon-name>
                <tp:taxon-name-part taxon-name-part-type="genus" reg="Solanum">Solanum</tp:taxon-name-part>
                <tp:taxon-name-part taxon-name-part-type="species" reg="nummulifolium">nummulifolium</tp:taxon-name-part>
              </tp:taxon-name><comment>Chiov., Boll. Soc. Bot. Ital. 1925: 107. 1925. Type. Somalia. “Sultanate of Obbia, Biomal”, 2 May 1924, <italic>N. Puccioni &amp; J. Stefanini 551 [605</italic>] (neotype, designated by <xref ref-type="bibr" rid="B259">Vorontsova and Knapp 2016</xref>, pg. 127: FT [FT003065]).</comment></tp:nomenclature-citation></tp:nomenclature-citation-list></tp:nomenclature><tp:treatment-sec sec-type="material" id="SECID0E4OBM"><title>Type.</title><p>Yemen. Naquil Khailan between Beui Harath and Nehm, NE of Sana’a, 2400 m, 12 May 1978, <italic>J.R.I. Wood 2327</italic> (neotype, designated by <xref ref-type="bibr" rid="B272">Wood 1984</xref>, pg. 136: K [K000441137]; isoneotype: BM [BM000942294]).</p></tp:treatment-sec><tp:treatment-sec sec-type="description" id="SECID0EJPBM"><title>Description.</title><p>Scandent, sometimes erect herb to shrub, 0.3–1 m, unarmed or prickly. Young stems slender, creeping to ascendent, glabrescent, unarmed or sparsely prickly, the pubescence of multangulate, sessile trichomes visible to the naked eye as white dots, the rays 12–18, up to 0.1(–0.15) mm long, the midpoints reduced to a globular gland, the prickles, if present, 0–4 mm long, 0.1–2(–6) mm wide at the base, straight, sometimes slightly reflexed to curved, perpendicular to the stem, pale yellow to brown; bark of older stems glabrous, dark brown or dark grey to black. Sympodial units difoliate, not geminate. Leaves simple, entire, the blades 0.7–1.5(–3) cm long, 0.7–1.3(–3.5) cm wide, 1(–1.5) times longer than wide, orbicular, sometimes ovate, membranous, drying concolorous, yellowish green, glabrescent on both surfaces, with porrect, sessile, sometimes stalked trichomes, the stalks to 0.1 mm long, the rays 8–16, 0.05–0.1(–0.15) mm long, the midpoints reduced or a mere bump, unarmed on both surfaces; the primary veins not visible or 2–4 pairs, the tertiary venation not visible to the naked eye; base cordate to attenuate; apex rounded to acute; petiole 0.2–1.3 cm long, 1/3 as long to equal in length to the leaf blade, narrowly winged to almost filiform, sparsely stellate-pubescent, unarmed. Inflorescences apparently lateral, 1.5–4 cm long, unbranched, with 1(-2) flowers, 1(-2) flowers open at any one time; peduncle absent; pedicels 0.5–3 cm long, erect, filiform, protruding beyond the leaves, articulated at the base, moderately stellate-pubescent to glabrescent, unarmed; pedicel scars spaced 1–4 mm apart. Buds narrowly ellipsoid, the corolla strongly exserted from the calyx before anthesis. Flowers 4–5-merous, apparently all perfect. Calyx 2–4 mm long, the lobes 0.5–2 mm long, ca. 1 mm wide, deltate to narrowly deltate, apically obtuse to acuminate, sparsely stellate-pubescent, unarmed. Corolla 0.9–1.6 cm in diameter, mauve to purple, stellate, lobed 2/3–4/5 of the way to the base, the lobes 3–6.5 mm long, 1.2–2 mm wide, deltate, reflexed or spreading, stellate-pubescent abaxially, the trichomes porrect, sessile, the rays 8–15, up to 0.1 mm long, the midpoints shorter than the rays or reduced to bulbous base. Stamens equal; filament tube ca. 0.1 mm long; free portion of the filaments 0.5–0.7 mm long; anthers 3–5 mm long, yellow, spreading, tapering, poricidal at the tips, the pores distally directed. Ovary glabrous or with 1–2 stellate trichomes near the apex; style 0.8–0.9 cm long, filiform, curved, glabrous. Fruit a globose berry, 1(-2) per infructescence, 0.6–0.8 cm in diameter, the pericarp thin, glabrous, red at maturity; fruiting pedicels 1.5–3.5 cm long, 0.3–0.4 mm in diameter at the base, 1.5–2 mm in diameter at the apex, herbaceous, pendulous, unarmed; fruiting calyx weakly accrescent, elongating to 3–5 mm long, covering 1/4–1/3 of the mature fruit, unarmed. Seeds ca. 10–20 per berry, 1.8–3 mm long, 1.5–2.2 mm wide, flattened-reniform, dark brown to almost black, the testal cells somewhat sinuate in outline. Chromosome number: n = 12, 2n = 24 (<xref ref-type="bibr" rid="B135">Kumar and Subramaniam 1987</xref>, as <italic><tp:taxon-name><tp:taxon-name-part taxon-name-part-type="genus" reg="Solanum">S.</tp:taxon-name-part><tp:taxon-name-part taxon-name-part-type="species" reg="gracilipes">gracilipes</tp:taxon-name-part></tp:taxon-name></italic>).</p><fig id="F14" position="float" orientation="portrait"><object-id xmlns:xlink="http://www.w3.org/1999/xlink" content-type="doi" xlink:type="simple">10.3897/phytokeys.198.79514.figure14</object-id><object-id xmlns:xlink="http://www.w3.org/1999/xlink" content-type="arpha" xlink:type="simple">6B33964A-DE70-54E7-BD6E-D7AE6F7788F8</object-id><label>Figure 14.</label><caption><p><italic><tp:taxon-name><tp:taxon-name-part taxon-name-part-type="genus" reg="Solanum">Solanum</tp:taxon-name-part><tp:taxon-name-part taxon-name-part-type="species" reg="cordatum">cordatum</tp:taxon-name-part></tp:taxon-name></italic> Forssk. Herbarium specimen collected in India (<italic>Badami 114</italic>, E00757243). Photograph credit: Royal Botanic Garden Edinburgh.</p></caption><graphic xmlns:xlink="http://www.w3.org/1999/xlink" xlink:href="phytokeys-198-001_article-79514__-g014.jpg" position="float" orientation="portrait" xlink:type="simple" id="oo_689707.jpg"><uri content-type="original_file" xlink:type="simple">https://binary.pensoft.net/fig/689707</uri></graphic></fig></tp:treatment-sec><tp:treatment-sec sec-type="distribution" id="SECID0EYQBM"><title>Distribution</title><p><bold>(Fig. <xref ref-type="fig" rid="F15">15</xref>).</bold><italic><tp:taxon-name><tp:taxon-name-part taxon-name-part-type="genus" reg="Solanum">Solanum</tp:taxon-name-part><tp:taxon-name-part taxon-name-part-type="species" reg="cordatum">cordatum</tp:taxon-name-part></tp:taxon-name></italic> occurs from northeastern Africa and the Arabian Peninsula to Pakistan and western India (Punjab, Gujarat, Maharashtra). The record of <italic><tp:taxon-name><tp:taxon-name-part taxon-name-part-type="genus" reg="Solanum">S.</tp:taxon-name-part><tp:taxon-name-part taxon-name-part-type="species" reg="cordatum">cordatum</tp:taxon-name-part></tp:taxon-name></italic> from Tamil Nadu (<xref ref-type="bibr" rid="B202">Ramachandran and Viswanathan 2010</xref>) is based on mis-identified specimens of <italic><tp:taxon-name><tp:taxon-name-part taxon-name-part-type="genus" reg="Solanum">S.</tp:taxon-name-part><tp:taxon-name-part taxon-name-part-type="species" reg="wightii">wightii</tp:taxon-name-part></tp:taxon-name></italic>.</p></tp:treatment-sec><tp:treatment-sec sec-type="ecology" id="SECID0EKSBM"><title>Ecology and habitat.</title><p><italic><tp:taxon-name><tp:taxon-name-part taxon-name-part-type="genus" reg="Solanum">Solanum</tp:taxon-name-part><tp:taxon-name-part taxon-name-part-type="species" reg="cordatum">cordatum</tp:taxon-name-part></tp:taxon-name></italic> occurs in grassland, bushland, and open woodland on silty, sandy, or stony soil; low elevations (not recorded for India, from sea level to 1,500 m fide <xref ref-type="bibr" rid="B259">Vorontsova and Knapp 2016</xref>).</p></tp:treatment-sec><tp:treatment-sec sec-type="Common names and uses" id="SECID0E6SBM"><title>Common names and uses.</title><p>None recorded from the region (see <xref ref-type="bibr" rid="B259">Vorontsova and Knapp 2016</xref> for Africa).</p></tp:treatment-sec><tp:treatment-sec sec-type="conservation status" id="SECID0EJTBM"><title>Conservation status</title><p><bold>(<xref ref-type="bibr" rid="B125">Knapp 2021a</xref>).</bold><italic><tp:taxon-name><tp:taxon-name-part taxon-name-part-type="genus" reg="Solanum">Solanum</tp:taxon-name-part><tp:taxon-name-part taxon-name-part-type="species" reg="cordatum">cordatum</tp:taxon-name-part></tp:taxon-name></italic> has been formally assessed as a species of Least Concern (<abbrev xmlns:xlink="http://www.w3.org/1999/xlink" xlink:title="Least Concern" id="ABBRID0EBUBM" xlink:type="simple">LC</abbrev>; <ext-link xmlns:xlink="http://www.w3.org/1999/xlink" xlink:href="https://www.iucnredlist.org/species/186619213/186619254" ext-link-type="uri" xlink:type="simple">https://www.iucnredlist.org/species/186619213/186619254</ext-link>).</p></tp:treatment-sec><tp:treatment-sec sec-type="discussion" id="SECID0EKUBM"><title>Discussion.</title><p><italic><tp:taxon-name><tp:taxon-name-part taxon-name-part-type="genus" reg="Solanum">Solanum</tp:taxon-name-part><tp:taxon-name-part taxon-name-part-type="species" reg="cordatum">cordatum</tp:taxon-name-part></tp:taxon-name></italic> appears to be much less commonly collected in western India than is the very similar and sympatric <italic><tp:taxon-name><tp:taxon-name-part taxon-name-part-type="genus" reg="Solanum">S.</tp:taxon-name-part><tp:taxon-name-part taxon-name-part-type="species" reg="forskalii">forskalii</tp:taxon-name-part></tp:taxon-name></italic>. It differs from <italic><tp:taxon-name><tp:taxon-name-part taxon-name-part-type="genus" reg="Solanum">S.</tp:taxon-name-part><tp:taxon-name-part taxon-name-part-type="species" reg="forskalii">forskalii</tp:taxon-name-part></tp:taxon-name></italic> in its compact multangulate stem pubescence of trichomes with many very short (&lt;0.1 mm long) rays, <italic><tp:taxon-name><tp:taxon-name-part taxon-name-part-type="genus" reg="Solanum">S.</tp:taxon-name-part><tp:taxon-name-part taxon-name-part-type="species" reg="forskalii">forskalii</tp:taxon-name-part></tp:taxon-name></italic> has porrect-stellate trichomes with fewer rays that are marginally longer (&gt; 0.15 mm long); stems of <italic><tp:taxon-name><tp:taxon-name-part taxon-name-part-type="genus" reg="Solanum">S.</tp:taxon-name-part><tp:taxon-name-part taxon-name-part-type="species" reg="cordatum">cordatum</tp:taxon-name-part></tp:taxon-name></italic> appear white dotted from the stubby trichomes. Leaf petioles of <italic><tp:taxon-name><tp:taxon-name-part taxon-name-part-type="genus" reg="Solanum">S.</tp:taxon-name-part><tp:taxon-name-part taxon-name-part-type="species" reg="cordatum">cordatum</tp:taxon-name-part></tp:taxon-name></italic> are decurrent and narrowly winged, while leaves of <italic><tp:taxon-name><tp:taxon-name-part taxon-name-part-type="genus" reg="Solanum">S.</tp:taxon-name-part><tp:taxon-name-part taxon-name-part-type="species" reg="forskalii">forskalii</tp:taxon-name-part></tp:taxon-name></italic> are distinctly petiolate. The calyx lobes of <italic><tp:taxon-name><tp:taxon-name-part taxon-name-part-type="genus" reg="Solanum">S.</tp:taxon-name-part><tp:taxon-name-part taxon-name-part-type="species" reg="cordatum">cordatum</tp:taxon-name-part></tp:taxon-name></italic> are longer and narrower than those of <italic><tp:taxon-name><tp:taxon-name-part taxon-name-part-type="genus" reg="Solanum">S.</tp:taxon-name-part><tp:taxon-name-part taxon-name-part-type="species" reg="forskalii">forskalii</tp:taxon-name-part></tp:taxon-name></italic>, while anthers are shorter in <italic><tp:taxon-name><tp:taxon-name-part taxon-name-part-type="genus" reg="Solanum">S.</tp:taxon-name-part><tp:taxon-name-part taxon-name-part-type="species" reg="cordatum">cordatum</tp:taxon-name-part></tp:taxon-name></italic> (3–5 mm versus 4.5–7 mm).</p><p>In eastern Africa, <italic><tp:taxon-name><tp:taxon-name-part taxon-name-part-type="genus" reg="Solanum">S.</tp:taxon-name-part><tp:taxon-name-part taxon-name-part-type="species" reg="cordatum">cordatum</tp:taxon-name-part></tp:taxon-name></italic> is deciduous in the dry season, growing opportunistically during times of moisture (<xref ref-type="bibr" rid="B259">Vorontsova and Knapp 2016</xref>). This may be part of the reason for its relatively fewer collections in India than <italic><tp:taxon-name><tp:taxon-name-part taxon-name-part-type="genus" reg="Solanum">S.</tp:taxon-name-part><tp:taxon-name-part taxon-name-part-type="species" reg="forskalii">forskalii</tp:taxon-name-part></tp:taxon-name></italic>; this species has more robust leaves that are not deciduous. <xref ref-type="bibr" rid="B273">Wood (1997)</xref> suggested that <italic><tp:taxon-name><tp:taxon-name-part taxon-name-part-type="genus" reg="Solanum">S.</tp:taxon-name-part><tp:taxon-name-part taxon-name-part-type="species" reg="cordatum">cordatum</tp:taxon-name-part></tp:taxon-name></italic> was an “Indian species which extends west to Yemen but is only found in Africa in Somalia.” It is indeed found only in the Horn of Africa (Somalia, Ethiopia, and northern Kenya).</p><fig id="F15" position="float" orientation="portrait"><object-id xmlns:xlink="http://www.w3.org/1999/xlink" content-type="doi" xlink:type="simple">10.3897/phytokeys.198.79514.figure15</object-id><object-id xmlns:xlink="http://www.w3.org/1999/xlink" content-type="arpha" xlink:type="simple">EC2B4BCE-C7FF-5A0F-A099-6579763DA841</object-id><label>Figure 15.</label><caption><p>Distribution of <italic><tp:taxon-name><tp:taxon-name-part taxon-name-part-type="genus" reg="Solanum">S.</tp:taxon-name-part><tp:taxon-name-part taxon-name-part-type="species" reg="cordatum">cordatum</tp:taxon-name-part></tp:taxon-name></italic>.</p></caption><graphic xmlns:xlink="http://www.w3.org/1999/xlink" xlink:href="phytokeys-198-001_article-79514__-g015.jpg" position="float" orientation="portrait" xlink:type="simple" id="oo_689708.jpg"><uri content-type="original_file" xlink:type="simple">https://binary.pensoft.net/fig/689708</uri></graphic></fig><p><xref ref-type="bibr" rid="B202">Ramachandran and Viswanathan (2010)</xref> reported <italic><tp:taxon-name><tp:taxon-name-part taxon-name-part-type="genus" reg="Solanum">S.</tp:taxon-name-part><tp:taxon-name-part taxon-name-part-type="species" reg="cordatum">cordatum</tp:taxon-name-part></tp:taxon-name></italic> from Sethukadai in the Namakkal District of Tamil Nadu, far from its known range in India. This report is based on mis-identified specimens of <italic><tp:taxon-name><tp:taxon-name-part taxon-name-part-type="genus" reg="Solanum">S.</tp:taxon-name-part><tp:taxon-name-part taxon-name-part-type="species" reg="wightii">wightii</tp:taxon-name-part></tp:taxon-name></italic>; the description in <xref ref-type="bibr" rid="B202">Ramachandran and Viswanathan (2010)</xref> appears to be a mixture of elements from published descriptions of <italic><tp:taxon-name><tp:taxon-name-part taxon-name-part-type="genus" reg="Solanum">S.</tp:taxon-name-part><tp:taxon-name-part taxon-name-part-type="species" reg="cordatum">cordatum</tp:taxon-name-part></tp:taxon-name></italic> and the actual specimens of <italic><tp:taxon-name><tp:taxon-name-part taxon-name-part-type="genus" reg="Solanum">S.</tp:taxon-name-part><tp:taxon-name-part taxon-name-part-type="species" reg="wightii">wightii</tp:taxon-name-part></tp:taxon-name></italic> they used as their new record.</p></tp:treatment-sec><tp:treatment-sec sec-type="material" id="SECID0EX2BM"><title>Specimens examined.</title><p>See Suppl. materials <xref ref-type="supplementary-material" rid="S1">1</xref>–<xref ref-type="supplementary-material" rid="S3">3</xref>.</p></tp:treatment-sec><tp:treatment-sec><!--Section generated to contain objects referenced in tp:taxon-treatment.--><supplementary-material xmlns:xlink="http://www.w3.org/1999/xlink" id="S1" position="float" orientation="portrait" xlink:type="simple"><object-id content-type="doi" xlink:type="simple">10.3897/phytokeys.198.79514.suppl1</object-id><object-id content-type="zenodo_dep_id" xlink:type="simple">7077031</object-id><object-id content-type="arpha" xlink:type="simple">85C6D6EE-35F4-5E07-84A8-4C4F5FFEC2BE</object-id><label>Supplementary material 1</label><caption><p>Index to all numbered collections</p></caption><statement content-type="dataType"><label>Data type</label><p>Occurrences (pdf. file)</p></statement><statement content-type="notes"><label>Explanation note</label><p>Index of all herbarium collections seen for this mongraph.</p></statement><media xlink:href="phytokeys-198-001_article-79514__-s001.pdf" mimetype="application" mime-subtype="pdf" position="float" orientation="portrait" xlink:type="simple" id="oo_689777.pdf"><uri content-type="original_file" xlink:type="simple">https://binary.pensoft.net/file/689777</uri></media><permissions><license xlink:type="simple"><license-p>This dataset is made available under the Open Database License (http://opendatacommons.org/licenses/odbl/1.0/). The Open Database License (ODbL) is a license agreement intended to allow users to freely share, modify, and use this Dataset while maintaining this same freedom for others, provided that the original source and author(s) are credited.</license-p></license></permissions><attrib specific-use="authors">Xavier Aubriot, Sandra Knapp</attrib></supplementary-material><supplementary-material xmlns:xlink="http://www.w3.org/1999/xlink" id="S3" position="float" orientation="portrait" xlink:type="simple"><object-id content-type="doi" xlink:type="simple">10.3897/phytokeys.198.79514.suppl3</object-id><object-id content-type="zenodo_dep_id" xlink:type="simple">7077023</object-id><object-id content-type="arpha" xlink:type="simple">6E8A0A33-9752-5EB7-8540-EB629178D276</object-id><label>Supplementary material 3</label><caption><p>All specimens examined</p></caption><statement content-type="dataType"><label>Data type</label><p>Specimens (csv. file)</p></statement><statement content-type="notes"><label>Explanation note</label><p>A searchable csv file of all specimens examined (worldwide) for this monograph.</p></statement><media xlink:href="phytokeys-198-001_article-79514__-s003.csv" mimetype="text" mime-subtype="csv" position="float" orientation="portrait" xlink:type="simple" id="oo_689779.csv"><uri content-type="original_file" xlink:type="simple">https://binary.pensoft.net/file/689779</uri></media><permissions><license xlink:type="simple"><license-p>This dataset is made available under the Open Database License (http://opendatacommons.org/licenses/odbl/1.0/). The Open Database License (ODbL) is a license agreement intended to allow users to freely share, modify, and use this Dataset while maintaining this same freedom for others, provided that the original source and author(s) are credited.</license-p></license></permissions><attrib specific-use="authors">Xavier Aubriot, Sandra Knapp</attrib></supplementary-material></tp:treatment-sec><ref-list><ref id="B259"><mixed-citation xmlns:xlink="http://www.w3.org/1999/xlink" xlink:type="simple"><person-group><name name-style="western"><surname>Vorontsova</surname><given-names>MS</given-names></name><name name-style="western"><surname>Knapp</surname><given-names>S</given-names></name></person-group> (<year>2016</year>) <article-title>A revision of the “spiny solanums,” <tp:taxon-name><tp:taxon-name-part taxon-name-part-type="genus">Solanum</tp:taxon-name-part><tp:taxon-name-part taxon-name-part-type="infraspecific-rank">subgenus</tp:taxon-name-part><tp:taxon-name-part taxon-name-part-type="subgenus">Leptostemonum</tp:taxon-name-part></tp:taxon-name> (<tp:taxon-name><tp:taxon-name-part taxon-name-part-type="family">Solanaceae</tp:taxon-name-part></tp:taxon-name>), in Africa and Madagascar.</article-title><source>Systematic Botany Monographs</source><volume>99</volume>: <fpage>1</fpage>–<lpage>428</lpage>. <ext-link xlink:href="10.1007/BF03027161" ext-link-type="doi" xlink:type="simple">https://doi.org/10.1007/BF03027161</ext-link></mixed-citation></ref><ref id="B258"><mixed-citation xmlns:xlink="http://www.w3.org/1999/xlink" xlink:type="simple"><person-group><name name-style="western"><surname>Vorontsova</surname><given-names>MS</given-names></name><name name-style="western"><surname>Knapp</surname><given-names>S</given-names></name></person-group> (<year>2010</year>) <article-title>Lost Berlin (B) types of <italic><tp:taxon-name><tp:taxon-name-part taxon-name-part-type="genus">Solanum</tp:taxon-name-part></tp:taxon-name></italic> (<tp:taxon-name><tp:taxon-name-part taxon-name-part-type="family">Solanaceae</tp:taxon-name-part></tp:taxon-name>) – found in Göttingen (GOET).</article-title><source>Taxon</source><volume>59</volume>(<issue>5</issue>): <fpage>1585</fpage>–<lpage>1601</lpage>. <ext-link xlink:href="10.1002/tax.595024" ext-link-type="doi" xlink:type="simple">https://doi.org/10.1002/tax.595024</ext-link></mixed-citation></ref><ref id="B272"><mixed-citation xmlns:xlink="http://www.w3.org/1999/xlink" xlink:type="simple"><person-group><name name-style="western"><surname>Wood</surname><given-names>JRI</given-names></name></person-group> (<year>1984</year>) <article-title>Eight new species and taxonomic notes on the flora of Yemen.</article-title><source>Kew Bulletin</source><volume>39</volume>(<issue>1</issue>): <fpage>123</fpage>–<lpage>139</lpage>. <ext-link xlink:href="10.2307/4107860" ext-link-type="doi" xlink:type="simple">https://doi.org/10.2307/4107860</ext-link></mixed-citation></ref><ref id="B135"><mixed-citation xmlns:xlink="http://www.w3.org/1999/xlink" xlink:type="simple"><person-group><name name-style="western"><surname>Kumar</surname><given-names>V</given-names></name><name name-style="western"><surname>Subramaniam</surname><given-names>B</given-names></name></person-group> (<year>1987</year>) Chromosome atlas of flowering plants of the Indian subcontinent. Botanical Survey of India, New Delhi.</mixed-citation></ref><ref id="B202"><mixed-citation xmlns:xlink="http://www.w3.org/1999/xlink" xlink:type="simple"><person-group><name name-style="western"><surname>Ramachandran</surname><given-names>A</given-names></name><name name-style="western"><surname>Viswanathan</surname><given-names>MB</given-names></name></person-group> (<year>2010</year>) <article-title><italic><tp:taxon-name><tp:taxon-name-part taxon-name-part-type="genus">Solanum</tp:taxon-name-part><tp:taxon-name-part taxon-name-part-type="species">cordatum</tp:taxon-name-part></tp:taxon-name></italic> (<tp:taxon-name><tp:taxon-name-part taxon-name-part-type="family">Solanaceae</tp:taxon-name-part></tp:taxon-name>) – a new record to southern India.</article-title><source>Rheedea</source><volume>20</volume>: <fpage>56</fpage>–<lpage>58</lpage>.</mixed-citation></ref><ref id="B125"><mixed-citation xmlns:xlink="http://www.w3.org/1999/xlink" xlink:type="simple"><person-group><name name-style="western"><surname>Knapp</surname><given-names>S</given-names></name></person-group> (<year>2021a</year>) <italic><tp:taxon-name><tp:taxon-name-part taxon-name-part-type="genus">Solanum</tp:taxon-name-part><tp:taxon-name-part taxon-name-part-type="species">cordatum</tp:taxon-name-part></tp:taxon-name></italic>. The IUCN Red List of Threatened Species 2021: e.T186619213A186619254. <ext-link xlink:href="10.2305/IUCN.UK.2021-1.RLTS.T186619213A186619254.en" ext-link-type="doi" xlink:type="simple">https://doi.org/10.2305/IUCN.UK.2021-1.RLTS.T186619213A186619254.en</ext-link> [accessed 22 November 2021]</mixed-citation></ref><ref id="B273"><mixed-citation xmlns:xlink="http://www.w3.org/1999/xlink" xlink:type="simple"><person-group><name name-style="western"><surname>Wood</surname><given-names>JRI</given-names></name></person-group> (<year>1997</year>) A handbook of the Yemen flora. Royal Botanic Gardens, Kew.</mixed-citation></ref></ref-list></tp:taxon-treatment>
