# Supplementary material for: ﻿A revision of the “spiny solanums” of Tropical Asia (Solanum, the Leptostemonum Clade, Solanaceae)
Source: PhytoKeys. 2022 Jun 1;198:1–270. doi: 10.3897/phytokeys.198.79514 (PMC9849010; doi:10.3897/phytokeys.198.79514)
Supplement: XML Treatment for Solanum cyanocarphium [file phytokeys.198.79514-treatment11.xml]

<!DOCTYPE tp:taxon-treatment
  PUBLIC "-//TaxonX//DTD Taxonomic Treatment Publishing DTD v0 20100105//EN" "tax-treatment-NSO.dtd">
<tp:taxon-treatment xmlns:tp="http://www.plazi.org/taxpub"><tp:treatment-meta><kwd-group><label>Taxon classification</label><kwd>
              <named-content content-type="kingdom">Plantae</named-content>
            </kwd><kwd>
              <named-content content-type="order">Solanales</named-content>
            </kwd><kwd>
              <named-content content-type="family">Solanaceae</named-content>
            </kwd></kwd-group><mixed-citation publication-type="journal"><person-group><name><surname>Aubriot</surname><given-names>Xavier</given-names></name><name><surname>Knapp</surname><given-names>Sandra</given-names></name></person-group><article-title>﻿A revision of the “spiny solanums” of Tropical Asia (<italic><tp:taxon-name><tp:taxon-name-part taxon-name-part-type="genus" reg="Solanum">Solanum</tp:taxon-name-part></tp:taxon-name></italic>, the <tp:taxon-name><tp:taxon-name-part taxon-name-part-type="clade">Leptostemonum</tp:taxon-name-part></tp:taxon-name> Clade, <tp:taxon-name><tp:taxon-name-part taxon-name-part-type="family">Solanaceae</tp:taxon-name-part></tp:taxon-name>)</article-title><source>PhytoKeys</source><day>01</day><month>06</month><year>2022</year><volume>198</volume><fpage>1</fpage><lpage>270</lpage><pub-id pub-id-type="doi">10.3897/phytokeys.198.79514</pub-id></mixed-citation></tp:treatment-meta><tp:nomenclature><label>﻿10.</label><tp:taxon-name>
            <object-id xmlns:xlink="http://www.w3.org/1999/xlink" content-type="arpha" xlink:type="simple">7A20F66F-19CB-51E9-95D0-21DE68DD3DBF</object-id>
            <tp:taxon-name-part taxon-name-part-type="genus" reg="Solanum">Solanum</tp:taxon-name-part>
            <tp:taxon-name-part taxon-name-part-type="species" reg="cyanocarphium">cyanocarphium</tp:taxon-name-part>
          </tp:taxon-name><tp:taxon-authority>Blume, Bijdr. Fl. Ned. Ind. 13: 700. 1826.</tp:taxon-authority><xref ref-type="fig" rid="F1">Figs 1D</xref><xref ref-type="fig" rid="F4">, 4E</xref><xref ref-type="fig" rid="F16">, 16</xref><tp:nomenclature-citation-list><tp:nomenclature-citation><tp:taxon-name>
                <tp:taxon-name-part taxon-name-part-type="genus" reg="Solanum">Solanum</tp:taxon-name-part>
                <tp:taxon-name-part taxon-name-part-type="species" reg="sarmentosum">sarmentosum</tp:taxon-name-part>
              </tp:taxon-name><comment>Nees, Trans. Linn. Soc. London 17(1): 58. 1834, nom. illeg., non <tp:taxon-name><tp:taxon-name-part taxon-name-part-type="genus" reg="Solanum">Solanum</tp:taxon-name-part><tp:taxon-name-part taxon-name-part-type="species" reg="sarmentosum">sarmentosum</tp:taxon-name-part></tp:taxon-name> Lam., 1794. Type. Malaysia. Penang: Sin. loc., 1822, <italic>N. Wallich s.n.</italic> [Wallich Catal. 2628f] (lectotype, designated here: GZU [GZU000255826]; isolectotype: BM [BM000886340], K-W [K001116668]).</comment></tp:nomenclature-citation><tp:nomenclature-citation><tp:taxon-name>
                <tp:taxon-name-part taxon-name-part-type="genus" reg="Solanum">Solanum</tp:taxon-name-part>
                <tp:taxon-name-part taxon-name-part-type="species" reg="bullatorugosum">bullatorugosum</tp:taxon-name-part>
              </tp:taxon-name><comment>Dunal, Prodr. [A. P. de Candolle] 13(1): 236. 1852. Type. Indonesia. Java: Sin. loc., <italic>H. Zollinger 1018</italic> (lectotype, designated here: G-DC [G00145849]; isolectotypes: G [G00301680], P [P00369075, P00369076]).</comment></tp:nomenclature-citation><tp:nomenclature-citation><tp:taxon-name>
                <tp:taxon-name-part taxon-name-part-type="genus" reg="Solanum">Solanum</tp:taxon-name-part>
                <tp:taxon-name-part taxon-name-part-type="species" reg="maingayi">maingayi</tp:taxon-name-part>
              </tp:taxon-name><comment>Kuntze, Revis. Gen. Pl. 454. 1891. Type. Malaysia. Malacca: Sin. loc., <italic>A.C. Maingay 1158</italic> (lectotype designated by <xref ref-type="bibr" rid="B248">Turner 1998</xref>, p. 40, as “holotype”: K [K001080494]; isolectotype: LAE [acc. # 229591]).</comment></tp:nomenclature-citation><tp:nomenclature-citation><tp:taxon-name>
                <tp:taxon-name-part taxon-name-part-type="genus" reg="Solanum">Solanum</tp:taxon-name-part>
                <tp:taxon-name-part taxon-name-part-type="species" reg="sparsiflorum">sparsiflorum</tp:taxon-name-part>
              </tp:taxon-name><comment>Elmer, Leafl. Philipp. Bot. 5: 1838. 1913, nom. illeg., non <tp:taxon-name><tp:taxon-name-part taxon-name-part-type="genus" reg="Solanum">Solanum</tp:taxon-name-part><tp:taxon-name-part taxon-name-part-type="species" reg="sparsiflorum">sparsiflorum</tp:taxon-name-part></tp:taxon-name> Dammer, 1912. Type. Philippines. MIMAROPA: “Puerto Princesa (Mount Pulgar), Province of Palawan, Island of Palawan”, May 1911, <italic>A.D.E. Elmer 13157</italic> (lectotype, designated here: GH [00077851]; isolectotypes: BISH [BISH1005088], BM [BM000778206], CAL [acc. # 316497], E [E00273861], F [acc. # 384070, v0073463F], G [G00343321], HBG [HBG511492], K [K000195917], L [L0003665], LAE [acc. # 229593], LE, MO [acc. # 706769, MO-2289036], NY [00172293], P [P00379711], W [acc. # 1913-0005906], U [U0113978], US [00027804, acc. # 873055]).</comment></tp:nomenclature-citation><tp:nomenclature-citation><tp:taxon-name>
                <tp:taxon-name-part taxon-name-part-type="genus" reg="Solanum">Solanum</tp:taxon-name-part>
                <tp:taxon-name-part taxon-name-part-type="species" reg="thorelii">thorelii</tp:taxon-name-part>
              </tp:taxon-name><comment>Bonati, Bull. Soc. Bot. Genève, 1913, sér. 2, 5: 310. 1914. Type. Vietnam. Tây Ninh: “Caï Cong, environs de village”, 1862, <italic>C. Thorel 1419</italic> (lectotype, designated here: P [P00054148]; isolectotypes: P [P00054149, P00054150]).</comment></tp:nomenclature-citation><tp:nomenclature-citation><tp:taxon-name>
                <tp:taxon-name-part taxon-name-part-type="genus" reg="Solanum">Solanum</tp:taxon-name-part>
                <tp:taxon-name-part taxon-name-part-type="species" reg="sakhanii">sakhanii</tp:taxon-name-part>
              </tp:taxon-name><comment>Hul, Fl. Photogr. Cambodge 522. 2013. Type. Cambodia. Sihanoukville: “Sihanoukville”, 3 May 2008, <italic>K.C. Cheng et al. CL929</italic> (holotype: P [P00836398]; isotypes: P [P00836399, P00836400]).</comment></tp:nomenclature-citation></tp:nomenclature-citation-list></tp:nomenclature><tp:treatment-sec sec-type="material" id="SECID0EJBCM"><title>Type.</title><p>Indonesia. Java: West Java [“in oryzetis siccis montium Seribu” Curug Seribu near Bogor; from protologue], <italic>C.L. Blume s.n.</italic> (lectotype, designated here: L [L0003630]).</p></tp:treatment-sec><tp:treatment-sec sec-type="description" id="SECID0ERBCM"><title>Description.</title><p>Herbs to small shrubs, creeping over the ground, to 1 m tall, armed. Stems decumbent, terete, black to dark brownish, prickly and sparsely stellate-pubescent; prickles to 5 mm long, to 2.5 mm in diameter at the base, straight or curved at the tip, awl-shaped to deltate, flattened, pale yellow in dry material, tan or purplish black in live plants, glabrescent; trichomes porrect-stellate, sessile to stalked, the stalks to 0.1 mm long, the rays 4–7, 0.1–0.4 mm long, the midpoints absent or to 0.4 mm long, sometimes purplish black in live plants; new growth moderately to densely stellate-pubescent, light green in dry material; bark of older stems brownish grey, sparsely stellate-pubescent. Sympodial units plurifoliate, the leaves usually not geminate. Leaves simple, more or less deeply lobed, the blades 4.5–9 cm long, 2–5 cm wide, ca. 2 times longer than wide, elliptic to ovate, chartaceous, slightly discolorous, moderately prickly with 3–7 prickles per leaf side, the prickles to 1 cm long, to 1 mm wide at the base, straight at the tip, awl-shaped, conical, pale yellow in dried material sometimes purplish black in live plants, glabrous; adaxial surface mid-green, moderately stellate-pubescent, the stellate trichomes porrect, sessile to stalked, the stalks to 0.1 mm long, the rays 3–5, 0.1–0.4 mm long, the midpoints to 1 mm long, 2–3 times longer than the rays; abaxial surface light green, moderately stellate-pubescent with trichomes like those of the adaxial surface; major veins 4–5 pairs, drying dark; base cuneate to truncate; margins shallowly to deeply lobed, the lobes 1–4 on each side, 0.5–1 cm long, deltate to oblong, apically rounded, the sinuses extending up to halfway to the midrib; apex rounded to acute; petiole 0.7–2.2 cm long, 1/8–1/5 of the leaf blade length, moderately stellate-pubescent, armed with 1–4 prickles like those of the blades. Inflorescences 1.5–3.5 cm long, apparently lateral, unbranched, with ca. 1–4 flowers, 1–2 flowers open at any one time, sparsely to moderately stellate-pubescent with trichomes like those of the stems but with longer midpoints, unarmed; peduncle 0–8 mm long, unarmed; pedicels 0.5–2 cm long, ca. 0.5 mm in diameter at the base, ca. 1 mm in diameter at the apex, spreading to erect to somewhat nodding at anthesis, unarmed or with 1–11(–16) prickles, moderately stellate-pubescent with trichomes like those of the inflorescence axes, articulated at the base; pedicel scars spaced 0.5–6(–18) mm apart. Buds globose to oval, strongly included in the calyx lobes. Flowers 5-merous, apparently all perfect. Calyx with the tube 2–4 mm long, campanulate, the lobes 2–5 mm long, 1–1.5 mm wide, narrowly deltate, apically acute, densely prickly and stellate-pubescent abaxially with numerous prickles and trichomes like those of the pedicels but with shorter midpoints. Corolla 1–1.5 cm in diameter, white or purple, stellate, lobed ca. 1/2 of the way to the base, the lobes 3–6 mm long, 2–3 mm wide, deltate, spreading or somewhat campanulate and erect (not spreading and perpendicular to the pedicel) at anthesis, glabrous adaxially, moderately to densely stellate pubescent abaxially, the trichomes often purple-tinged. Stamens equal; anthers 3–5 mm long, ca. 0.5 mm wide, connivent, tapering, orange, glabrous, poricidal at the tips, the pores directed distally, not elongating to slits with drying; filament tube minute, glabrous; free portion of the filaments ca. 1 mm long, glabrous. Ovary conical, minutely glandular-puberulent; style ca. 5 mm long, slender, curved at the apex, glabrous; stigma capitate, the surface minutely papillate. Fruit a globose berry, 1–4 per infructescence, 1–1.6 cm in diameter, red when mature, the pericarp thin and smooth, glabrous; fruiting pedicels 2.5–4 cm long, 0.5–1 mm in diameter at the base, 1–1.5 mm in diameter at the apex, woody, deflexed and nodding, unarmed or with 1–10 prickles; fruiting calyx lobes elongating to 1.3 cm long, 1/2–3/4 the length of the mature fruit, the tips slightly reflexed, usually completely enclosing at least the lower half of the berry, with 6–17(–24) prickles, these often purplish black. Seeds 85–170 per berry, 1.75–2 mm long, 1.5–2 mm wide, flattened reniform, dull yellow, the surface minutely pitted, the testal cells sinuate in shape. Chromosome number: not known.</p><fig id="F16" position="float" orientation="portrait"><object-id xmlns:xlink="http://www.w3.org/1999/xlink" content-type="doi" xlink:type="simple">10.3897/phytokeys.198.79514.figure16</object-id><object-id xmlns:xlink="http://www.w3.org/1999/xlink" content-type="arpha" xlink:type="simple">961B08D5-2FFD-5A75-B828-FFBFC17D1F46</object-id><label>Figure 16.</label><caption><p><italic><tp:taxon-name><tp:taxon-name-part taxon-name-part-type="genus" reg="Solanum">Solanum</tp:taxon-name-part><tp:taxon-name-part taxon-name-part-type="species" reg="cyanocarphium">cyanocarphium</tp:taxon-name-part></tp:taxon-name></italic> Blume <bold>A</bold> herbarium specimen collected in Vietnam in 1929 (<italic>Lichy 18</italic>, P00055844) <bold>B</bold> detail of the leaves and prickles (field photograph, unvouchered, Vietnam) <bold>C</bold> detail view of a flower (field photograph, unvouchered, Vietnam) <bold>D</bold> detail view of a fruit (field photograph, unvouchered, Vietnam). Photograph credits: <bold>A</bold> CC-BY, Muséum national d'Histoire naturelle, Paris <bold>B–D</bold> M. Nuraliev.</p></caption><graphic xmlns:xlink="http://www.w3.org/1999/xlink" xlink:href="phytokeys-198-001_article-79514__-g016.jpg" position="float" orientation="portrait" xlink:type="simple" id="oo_689709.jpg"><uri content-type="original_file" xlink:type="simple">https://binary.pensoft.net/fig/689709</uri></graphic></fig></tp:treatment-sec><tp:treatment-sec sec-type="distribution" id="SECID0E3CCM"><title>Distribution</title><p><bold>(Fig. <xref ref-type="fig" rid="F17">17</xref>).</bold><italic><tp:taxon-name><tp:taxon-name-part taxon-name-part-type="genus" reg="Solanum">Solanum</tp:taxon-name-part><tp:taxon-name-part taxon-name-part-type="species" reg="cyanocarphium">cyanocarphium</tp:taxon-name-part></tp:taxon-name></italic> is widely distributed from southeastern Indochina to western Malay Archipelago (Borneo, Java, Sumatra and south Philippines).</p></tp:treatment-sec><tp:treatment-sec sec-type="ecology" id="SECID0EUDCM"><title>Ecology and habitat.</title><p><italic><tp:taxon-name><tp:taxon-name-part taxon-name-part-type="genus" reg="Solanum">Solanum</tp:taxon-name-part><tp:taxon-name-part taxon-name-part-type="species" reg="cyanocarphium">cyanocarphium</tp:taxon-name-part></tp:taxon-name></italic> has been found growing on limestone, in riparian and secondary tropical forests as well as in open degraded vegetation; from 10 to 1,000 m elevation.</p></tp:treatment-sec><tp:treatment-sec sec-type="Common names and uses" id="SECID0EFECM"><title>Common names and uses.</title><p>Cambodia. plone lane [Khmer] (<italic>Chassagne 138</italic>), trâp krab [Khmer] (<xref ref-type="bibr" rid="B101">Hul and Dy Phon 2014</xref>); Indonesia. North Sumatra: tioeng (<italic>Toroes 1639</italic>), teroeng oetan (<italic>Toroes 2926</italic>); Malaysia/Singapore. tĕrong puyoh, tĕrong tikus, tĕrong pipit (all meaning “little brinjal”, <xref ref-type="bibr" rid="B34">Burkill 1935</xref>); Vietnam. Dông Nai: blou xit [Mnong] (<italic>Pierre s.n.</italic>), cà co [Vietnamese] (<italic>Pierre s.n.</italic>).</p><p><italic><tp:taxon-name><tp:taxon-name-part taxon-name-part-type="genus" reg="Solanum">Solanum</tp:taxon-name-part><tp:taxon-name-part taxon-name-part-type="species" reg="cyanocarphium">cyanocarphium</tp:taxon-name-part></tp:taxon-name></italic> is said to have edible berries (<italic>Cuadra A1010</italic>) and the juice is drunk for fever (<xref ref-type="bibr" rid="B34">Burkill 1935</xref>). <xref ref-type="bibr" rid="B34">Burkill (1935)</xref> also records its use to improve the appetite of elephants.</p></tp:treatment-sec><tp:treatment-sec sec-type="Preliminary conservation status" id="SECID0EUFCM"><title>Preliminary conservation status</title><p><bold>(<xref ref-type="bibr" rid="B105">IUCN 2019</xref>).</bold> Least Concern (<abbrev xmlns:xlink="http://www.w3.org/1999/xlink" xlink:title="Least Concern" id="ABBRID0EBGCM" xlink:type="simple">LC</abbrev>); <abbrev xmlns:xlink="http://www.w3.org/1999/xlink" xlink:title="Extent of Occurrence" id="ABBRID0EFGCM" xlink:type="simple">EOO</abbrev> 3,563,723 km<sup>2</sup> (<abbrev xmlns:xlink="http://www.w3.org/1999/xlink" xlink:title="Least Concern" id="ABBRID0ELGCM" xlink:type="simple">LC</abbrev>), <abbrev xmlns:xlink="http://www.w3.org/1999/xlink" xlink:title="Area of Occupancy" id="ABBRID0EPGCM" xlink:type="simple">AOO</abbrev> 92 km<sup>2</sup> (<abbrev xmlns:xlink="http://www.w3.org/1999/xlink" xlink:title="Endangered" id="ABBRID0EVGCM" xlink:type="simple">EN</abbrev>). Historical collections of <italic><tp:taxon-name><tp:taxon-name-part taxon-name-part-type="genus" reg="Solanum">Solanum</tp:taxon-name-part><tp:taxon-name-part taxon-name-part-type="species" reg="cyanocarphium">cyanocarphium</tp:taxon-name-part></tp:taxon-name></italic> suggest that this species is widely distributed but absence of recent collections from large areas of the historical range suggests it may merit conservation concern because of the increasing anthropogenic alteration of natural habitat throughout lowland and coastal tropical Asia (<xref ref-type="bibr" rid="B271">Wikramanayake et al. 2002</xref>).</p></tp:treatment-sec><tp:treatment-sec sec-type="discussion" id="SECID0EIHCM"><title>Discussion.</title><p><italic><tp:taxon-name><tp:taxon-name-part taxon-name-part-type="genus" reg="Solanum">Solanum</tp:taxon-name-part><tp:taxon-name-part taxon-name-part-type="species" reg="cyanocarphium">cyanocarphium</tp:taxon-name-part></tp:taxon-name></italic> is a weakly climbing shrub to vine that scrambles over vegetation with hooked prickles; most specimens are quite thin-stemmed and somewhat scrappy. It is superficially similar to <italic><tp:taxon-name><tp:taxon-name-part taxon-name-part-type="genus" reg="Solanum">S.</tp:taxon-name-part><tp:taxon-name-part taxon-name-part-type="species" reg="procumbens">procumbens</tp:taxon-name-part></tp:taxon-name></italic> but differs from it in the strongly accrescent and spiny fruiting calyx (not accrescent in <italic><tp:taxon-name><tp:taxon-name-part taxon-name-part-type="genus" reg="Solanum">S.</tp:taxon-name-part><tp:taxon-name-part taxon-name-part-type="species" reg="procumbens">procumbens</tp:taxon-name-part></tp:taxon-name></italic>), larger prickles on stems and leaf blades, deeply lobed leaves (leaves usually entire in <italic><tp:taxon-name><tp:taxon-name-part taxon-name-part-type="genus" reg="Solanum">S.</tp:taxon-name-part><tp:taxon-name-part taxon-name-part-type="species" reg="procumbens">procumbens</tp:taxon-name-part></tp:taxon-name></italic>) and larger and many seeded berries. The accrescent calyx in fruit is similar to that of <italic><tp:taxon-name><tp:taxon-name-part taxon-name-part-type="genus" reg="Solanum">S.</tp:taxon-name-part><tp:taxon-name-part taxon-name-part-type="species" reg="involucratum">involucratum</tp:taxon-name-part></tp:taxon-name></italic>, but that species is more robust and has pubescent, rather than glabrous berries. <xref ref-type="bibr" rid="B101">Hul and Dy Phon (2014)</xref> suggested that <italic><tp:taxon-name><tp:taxon-name-part taxon-name-part-type="genus" reg="Solanum">S.</tp:taxon-name-part><tp:taxon-name-part taxon-name-part-type="species" reg="cyanocarphium">cyanocarphium</tp:taxon-name-part></tp:taxon-name></italic> was introduced to Indochina but described what we recognise as a synonym (<italic><tp:taxon-name><tp:taxon-name-part taxon-name-part-type="genus" reg="Solanum">S.</tp:taxon-name-part><tp:taxon-name-part taxon-name-part-type="species" reg="sakhanii">sakhanii</tp:taxon-name-part></tp:taxon-name></italic>) as new; we consider <italic><tp:taxon-name><tp:taxon-name-part taxon-name-part-type="genus" reg="Solanum">S.</tp:taxon-name-part><tp:taxon-name-part taxon-name-part-type="species" reg="cyanocarphium">cyanocarphium</tp:taxon-name-part></tp:taxon-name></italic> to be native across tropical Asia where it occurs.</p><fig id="F17" position="float" orientation="portrait"><object-id xmlns:xlink="http://www.w3.org/1999/xlink" content-type="doi" xlink:type="simple">10.3897/phytokeys.198.79514.figure17</object-id><object-id xmlns:xlink="http://www.w3.org/1999/xlink" content-type="arpha" xlink:type="simple">5665811C-1EAC-5BA8-AED7-829326412E78</object-id><label>Figure 17.</label><caption><p>Distribution of <italic><tp:taxon-name><tp:taxon-name-part taxon-name-part-type="genus" reg="Solanum">S.</tp:taxon-name-part><tp:taxon-name-part taxon-name-part-type="species" reg="cyanocarphium">cyanocarphium</tp:taxon-name-part></tp:taxon-name></italic>.</p></caption><graphic xmlns:xlink="http://www.w3.org/1999/xlink" xlink:href="phytokeys-198-001_article-79514__-g017.jpg" position="float" orientation="portrait" xlink:type="simple" id="oo_689710.jpg"><uri content-type="original_file" xlink:type="simple">https://binary.pensoft.net/fig/689710</uri></graphic></fig><p><xref ref-type="bibr" rid="B8">Aubriot et al. (2016a)</xref> included <italic><tp:taxon-name><tp:taxon-name-part taxon-name-part-type="genus" reg="Solanum">S.</tp:taxon-name-part><tp:taxon-name-part taxon-name-part-type="species" reg="cyanocarphium">cyanocarphium</tp:taxon-name-part></tp:taxon-name></italic> in a clade called ‘<tp:taxon-name><tp:taxon-name-part taxon-name-part-type="genus" reg="Solanum">S.</tp:taxon-name-part><tp:taxon-name-part taxon-name-part-type="species" reg="cyanocarphium">cyanocarphium</tp:taxon-name-part></tp:taxon-name> + <tp:taxon-name><tp:taxon-name-part taxon-name-part-type="genus" reg="Solanum">S.</tp:taxon-name-part><tp:taxon-name-part taxon-name-part-type="species" reg="sakhanii">sakhanii</tp:taxon-name-part></tp:taxon-name>’; subsequent examination shows that the two taxa are synonyms (see above), not surprising given the very short branch lengths (<xref ref-type="bibr" rid="B8">Aubriot et al. 2016a</xref>).</p><p>The Blume specimen in L (L0003630) we have selected as the lectotype of <italic><tp:taxon-name><tp:taxon-name-part taxon-name-part-type="genus" reg="Solanum">S.</tp:taxon-name-part><tp:taxon-name-part taxon-name-part-type="species" reg="cyanocarphium">cyanocarphium</tp:taxon-name-part></tp:taxon-name></italic> is the only one we have found that corresponds to the protologue and is likely to have been the original material that Blume used.</p><p><xref ref-type="bibr" rid="B187">Nees van Esenbeck (1834)</xref> only cited a Wallich catalogue number in the protologue of <italic><tp:taxon-name><tp:taxon-name-part taxon-name-part-type="genus" reg="Solanum">S.</tp:taxon-name-part><tp:taxon-name-part taxon-name-part-type="species" reg="sarmentosum">sarmentosum</tp:taxon-name-part></tp:taxon-name></italic>, but no herbarium. The <tp:taxon-name><tp:taxon-name-part taxon-name-part-type="family">Solanaceae</tp:taxon-name-part></tp:taxon-name> from his own herbarium are now held at the herbarium (GZU) of the University of Graz (<xref ref-type="bibr" rid="B231">Stafleu and Cowan 1981</xref>) and we have selected the specimen there (GZU000255826) as the lectotype, it has flower and fruit and an annotation “<tp:taxon-name><tp:taxon-name-part taxon-name-part-type="genus" reg="Solanum">S.</tp:taxon-name-part><tp:taxon-name-part taxon-name-part-type="species" reg="sarmentosum">sarmentosum</tp:taxon-name-part></tp:taxon-name>” in Nees van Esenbeck’s hand.</p><p>The protologue of <italic><tp:taxon-name><tp:taxon-name-part taxon-name-part-type="genus" reg="Solanum">S.</tp:taxon-name-part><tp:taxon-name-part taxon-name-part-type="species" reg="bullatorugosum">bullatorugosum</tp:taxon-name-part></tp:taxon-name></italic> (<xref ref-type="bibr" rid="B73">Dunal 1852</xref>) cites two specimens at G; we have selected the more complete sheet at G-DC (G00145849) with both flowers and fruits as the lectotype.</p><p>The collection cited in the protologue of <italic><tp:taxon-name><tp:taxon-name-part taxon-name-part-type="genus" reg="Solanum">S.</tp:taxon-name-part><tp:taxon-name-part taxon-name-part-type="species" reg="sparsiflorum">sparsiflorum</tp:taxon-name-part></tp:taxon-name></italic> (<xref ref-type="bibr" rid="B78">Elmer 1913</xref>) without specification of any herbarium (<italic>Elmer 13157</italic>) is represented in many collections; we have chosen that at GH (0007785) as the lectotype because it is the duplicate best matching the protologue and has both flower and mature fruit. <xref ref-type="bibr" rid="B101">Hul and Dy Phon (2014)</xref> cited a sheet in PNH as “holo-, PNH” but this does not constitute effective lectotypification.</p><p><xref ref-type="bibr" rid="B101">Hul and Dy Phon (2014)</xref> cited a holotype at P for <italic><tp:taxon-name><tp:taxon-name-part taxon-name-part-type="genus" reg="Solanum">S.</tp:taxon-name-part><tp:taxon-name-part taxon-name-part-type="species" reg="thorelii">thorelii</tp:taxon-name-part></tp:taxon-name></italic>, but no herbarium was cited in the original protologue (<xref ref-type="bibr" rid="B25">Bonati 1914</xref>). We select here the best preserved of the three duplicates of <italic>Thorel 1419</italic> held at P (P00054148) as the lectotype.</p></tp:treatment-sec><tp:treatment-sec sec-type="material" id="SECID0E3PCM"><title>Specimens examined.</title><p>See Suppl. materials <xref ref-type="supplementary-material" rid="S1">1</xref>–<xref ref-type="supplementary-material" rid="S3">3</xref>.</p></tp:treatment-sec><tp:treatment-sec><!--Section generated to contain objects referenced in tp:taxon-treatment.--><fig id="F1" position="float" orientation="portrait"><object-id xmlns:xlink="http://www.w3.org/1999/xlink" content-type="doi" xlink:type="simple">10.3897/phytokeys.198.79514.figure1</object-id><object-id xmlns:xlink="http://www.w3.org/1999/xlink" content-type="arpha" xlink:type="simple">710BB3EA-6D1E-5204-90AA-A041D09F2AEC</object-id><label>Figure 1.</label><caption><p>Diversity of habits and habitats for <tp:taxon-name><tp:taxon-name-part taxon-name-part-type="genus" reg="Solanum">Solanum</tp:taxon-name-part><tp:taxon-name-part taxon-name-part-type="infraspecific-rank">subgenus</tp:taxon-name-part><tp:taxon-name-part taxon-name-part-type="subgenus" reg="Leptostemonum">Leptostemonum</tp:taxon-name-part></tp:taxon-name> in tropical Asia <bold>A</bold><italic><tp:taxon-name><tp:taxon-name-part taxon-name-part-type="genus" reg="Solanum">Solanum</tp:taxon-name-part><tp:taxon-name-part taxon-name-part-type="species" reg="giganteum">giganteum</tp:taxon-name-part></tp:taxon-name></italic>, a small tree of the tropical forest understory in India and Sri Lanka (field photograph, unvouchered, India) <bold>B</bold><italic><tp:taxon-name><tp:taxon-name-part taxon-name-part-type="genus" reg="Solanum">S.</tp:taxon-name-part><tp:taxon-name-part taxon-name-part-type="species" reg="trilobatum">trilobatum</tp:taxon-name-part></tp:taxon-name></italic>, a scandent species in its typical habitat, along the road in mangrove area (<italic>Meeboonya et al. RM 245</italic>, Thailand) <bold>C</bold><italic><tp:taxon-name><tp:taxon-name-part taxon-name-part-type="genus" reg="Solanum">S.</tp:taxon-name-part><tp:taxon-name-part taxon-name-part-type="species" reg="lasiocarpum">lasiocarpum</tp:taxon-name-part></tp:taxon-name></italic>, an erect shrub found in disturbed and human inhabited areas where it is often cultivated (<italic>Meeboonya et al. RM 272</italic>, Thailand) <bold>D</bold><italic><tp:taxon-name><tp:taxon-name-part taxon-name-part-type="genus" reg="Solanum">S.</tp:taxon-name-part><tp:taxon-name-part taxon-name-part-type="species" reg="cyanocarphium">cyanocarphium</tp:taxon-name-part></tp:taxon-name></italic>, a creeper with decumbent stems in forest understory (field photograph, unvouchered, Vietnam) <bold>E</bold><italic><tp:taxon-name><tp:taxon-name-part taxon-name-part-type="genus" reg="Solanum">S.</tp:taxon-name-part><tp:taxon-name-part taxon-name-part-type="species" reg="camranhense">camranhense</tp:taxon-name-part></tp:taxon-name></italic>, a scandent shrub endemic to the coastal dunes of South Vietnam (field photograph, unvouchered, Vietnam) <bold>F</bold><italic><tp:taxon-name><tp:taxon-name-part taxon-name-part-type="genus" reg="Solanum">S.</tp:taxon-name-part><tp:taxon-name-part taxon-name-part-type="species" reg="insanum">insanum</tp:taxon-name-part></tp:taxon-name></italic>, the wild progenitor of the brinjal eggplant usually found in degraded areas (<italic>Meeboonya et al. RM 305</italic>, Thailand). Photograph credits: <bold>A</bold> S. More <bold>B, C, F</bold> X. Aubriot; <bold>D</bold> M. Nuraliev <bold>E</bold> S. Hul.</p></caption><graphic xmlns:xlink="http://www.w3.org/1999/xlink" xlink:href="phytokeys-198-001_article-79514__-g001.jpg" position="float" orientation="portrait" xlink:type="simple" id="oo_689694.jpg"><uri content-type="original_file" xlink:type="simple">https://binary.pensoft.net/fig/689694</uri></graphic></fig><fig id="F4" position="float" orientation="portrait"><object-id xmlns:xlink="http://www.w3.org/1999/xlink" content-type="doi" xlink:type="simple">10.3897/phytokeys.198.79514.figure4</object-id><object-id xmlns:xlink="http://www.w3.org/1999/xlink" content-type="arpha" xlink:type="simple">CD86DEAD-8CEA-5069-8A98-168C6F92AF45</object-id><label>Figure 4.</label><caption><p>Diversity of fruits and seeds in tropical Asian spiny solanums <bold>A</bold> large oval fruit of <italic><tp:taxon-name><tp:taxon-name-part taxon-name-part-type="genus" reg="Solanum">Solanum</tp:taxon-name-part><tp:taxon-name-part taxon-name-part-type="species" reg="insanum">insanum</tp:taxon-name-part></tp:taxon-name></italic> (<italic>Sampath Kumar et al. 126918</italic>, India) <bold>B</bold> condensed infructescence and small rounded fruits of <italic><tp:taxon-name><tp:taxon-name-part taxon-name-part-type="genus" reg="Solanum">Solanum</tp:taxon-name-part><tp:taxon-name-part taxon-name-part-type="species" reg="hovei">hovei</tp:taxon-name-part></tp:taxon-name></italic> (field photograph, unvouchered, India) <bold>C</bold> large rounded hairy fruit of <italic><tp:taxon-name><tp:taxon-name-part taxon-name-part-type="genus" reg="Solanum">S.</tp:taxon-name-part><tp:taxon-name-part taxon-name-part-type="species" reg="involucratum">involucratum</tp:taxon-name-part></tp:taxon-name></italic> with strongly accrescent and spiny calyx (field photograph, unvouchered, Vietnam) <bold>D</bold> small rounded fruit of <italic><tp:taxon-name><tp:taxon-name-part taxon-name-part-type="genus" reg="Solanum">Solanum</tp:taxon-name-part><tp:taxon-name-part taxon-name-part-type="species" reg="pubescens">pubescens</tp:taxon-name-part></tp:taxon-name></italic> with elongated calyx lobes (<italic>Sampath Kumar et al. 126956</italic>, India) <bold>E</bold> rounded fruit of <italic><tp:taxon-name><tp:taxon-name-part taxon-name-part-type="genus" reg="Solanum">Solanum</tp:taxon-name-part><tp:taxon-name-part taxon-name-part-type="species" reg="cyanocarphium">cyanocarphium</tp:taxon-name-part></tp:taxon-name></italic> with strongly accrescent and spiny calyx (field photograph, unvouchered, Vietnam) <bold>F</bold> small rounded fruit of <italic><tp:taxon-name><tp:taxon-name-part taxon-name-part-type="genus" reg="Solanum">S.</tp:taxon-name-part><tp:taxon-name-part taxon-name-part-type="species" reg="trilobatum">trilobatum</tp:taxon-name-part></tp:taxon-name></italic> in transverse cut (<italic>Meeboonya et al. RM 242</italic>, Thailand) <bold>G</bold> rounded fruit and accrescent calyx of <italic><tp:taxon-name><tp:taxon-name-part taxon-name-part-type="genus" reg="Solanum">S.</tp:taxon-name-part><tp:taxon-name-part taxon-name-part-type="species" reg="praetermissum">praetermissum</tp:taxon-name-part></tp:taxon-name></italic> in transverse cut (field photograph, unvouchered, Vietnam) <bold>H</bold> oval fruit of <italic><tp:taxon-name><tp:taxon-name-part taxon-name-part-type="genus" reg="Solanum">Solanum</tp:taxon-name-part><tp:taxon-name-part taxon-name-part-type="species" reg="virginianum">virginianum</tp:taxon-name-part></tp:taxon-name></italic> in transverse cut (field photograph, unvouchered, India). Photograph credits: <bold>A, B, D, F, H</bold> X. Aubriot <bold>C, E, G</bold> M. Nuraliev.</p></caption><graphic xmlns:xlink="http://www.w3.org/1999/xlink" xlink:href="phytokeys-198-001_article-79514__-g004.jpg" position="float" orientation="portrait" xlink:type="simple" id="oo_689697.jpg"><uri content-type="original_file" xlink:type="simple">https://binary.pensoft.net/fig/689697</uri></graphic></fig><supplementary-material xmlns:xlink="http://www.w3.org/1999/xlink" id="S1" position="float" orientation="portrait" xlink:type="simple"><object-id content-type="doi" xlink:type="simple">10.3897/phytokeys.198.79514.suppl1</object-id><object-id content-type="zenodo_dep_id" xlink:type="simple">7077031</object-id><object-id content-type="arpha" xlink:type="simple">85C6D6EE-35F4-5E07-84A8-4C4F5FFEC2BE</object-id><label>Supplementary material 1</label><caption><p>Index to all numbered collections</p></caption><statement content-type="dataType"><label>Data type</label><p>Occurrences (pdf. file)</p></statement><statement content-type="notes"><label>Explanation note</label><p>Index of all herbarium collections seen for this mongraph.</p></statement><media xlink:href="phytokeys-198-001_article-79514__-s001.pdf" mimetype="application" mime-subtype="pdf" position="float" orientation="portrait" xlink:type="simple" id="oo_689777.pdf"><uri content-type="original_file" xlink:type="simple">https://binary.pensoft.net/file/689777</uri></media><permissions><license xlink:type="simple"><license-p>This dataset is made available under the Open Database License (http://opendatacommons.org/licenses/odbl/1.0/). The Open Database License (ODbL) is a license agreement intended to allow users to freely share, modify, and use this Dataset while maintaining this same freedom for others, provided that the original source and author(s) are credited.</license-p></license></permissions><attrib specific-use="authors">Xavier Aubriot, Sandra Knapp</attrib></supplementary-material><supplementary-material xmlns:xlink="http://www.w3.org/1999/xlink" id="S3" position="float" orientation="portrait" xlink:type="simple"><object-id content-type="doi" xlink:type="simple">10.3897/phytokeys.198.79514.suppl3</object-id><object-id content-type="zenodo_dep_id" xlink:type="simple">7077023</object-id><object-id content-type="arpha" xlink:type="simple">6E8A0A33-9752-5EB7-8540-EB629178D276</object-id><label>Supplementary material 3</label><caption><p>All specimens examined</p></caption><statement content-type="dataType"><label>Data type</label><p>Specimens (csv. file)</p></statement><statement content-type="notes"><label>Explanation note</label><p>A searchable csv file of all specimens examined (worldwide) for this monograph.</p></statement><media xlink:href="phytokeys-198-001_article-79514__-s003.csv" mimetype="text" mime-subtype="csv" position="float" orientation="portrait" xlink:type="simple" id="oo_689779.csv"><uri content-type="original_file" xlink:type="simple">https://binary.pensoft.net/file/689779</uri></media><permissions><license xlink:type="simple"><license-p>This dataset is made available under the Open Database License (http://opendatacommons.org/licenses/odbl/1.0/). The Open Database License (ODbL) is a license agreement intended to allow users to freely share, modify, and use this Dataset while maintaining this same freedom for others, provided that the original source and author(s) are credited.</license-p></license></permissions><attrib specific-use="authors">Xavier Aubriot, Sandra Knapp</attrib></supplementary-material></tp:treatment-sec><ref-list><ref id="B248"><mixed-citation xmlns:xlink="http://www.w3.org/1999/xlink" xlink:type="simple"><person-group><name name-style="western"><surname>Turner</surname><given-names>IM</given-names></name></person-group> (<year>1998</year>) <article-title>Nomenclatural changes for four Malayan species in <italic><tp:taxon-name><tp:taxon-name-part taxon-name-part-type="genus">Phrynium</tp:taxon-name-part></tp:taxon-name></italic> (<tp:taxon-name><tp:taxon-name-part taxon-name-part-type="family">Marantaceae</tp:taxon-name-part></tp:taxon-name>), <italic><tp:taxon-name><tp:taxon-name-part taxon-name-part-type="genus">Solanum</tp:taxon-name-part></tp:taxon-name></italic> (<tp:taxon-name><tp:taxon-name-part taxon-name-part-type="family">Solanaceae</tp:taxon-name-part></tp:taxon-name>), <italic><tp:taxon-name><tp:taxon-name-part taxon-name-part-type="genus">Stachyphrynium</tp:taxon-name-part></tp:taxon-name></italic> (<tp:taxon-name><tp:taxon-name-part taxon-name-part-type="family">Marantaceae</tp:taxon-name-part></tp:taxon-name>) and <italic><tp:taxon-name><tp:taxon-name-part taxon-name-part-type="genus">Boesenbergia</tp:taxon-name-part></tp:taxon-name></italic> (<tp:taxon-name><tp:taxon-name-part taxon-name-part-type="family">Zingiberaceae</tp:taxon-name-part></tp:taxon-name>).</article-title><source>Gardens’ Bulletin (Singapore)</source><volume>50</volume>: <fpage>39</fpage>–<lpage>41</lpage>.</mixed-citation></ref><ref id="B101"><mixed-citation xmlns:xlink="http://www.w3.org/1999/xlink" xlink:type="simple"><person-group><name name-style="western"><surname>Hul</surname><given-names>S</given-names></name><name name-style="western"><surname>Dy Phon</surname><given-names>P</given-names></name></person-group> (<year>2014</year>) <article-title><tp:taxon-name><tp:taxon-name-part taxon-name-part-type="family">Solanaceae</tp:taxon-name-part></tp:taxon-name>.</article-title> In: <person-group><name name-style="western"><surname>Aubréville</surname><given-names>A</given-names></name><name name-style="western"><surname>Leroy</surname><given-names>J</given-names></name><name name-style="western"><surname>Morat</surname><given-names>P</given-names></name></person-group> (<role>Eds</role>) <issue-title>Flore du Cambodge, du Laos et du Vietnam.</issue-title><source>Muséum National d’Histoire Naturelle &amp; Royal Botanic Garden Edinburgh, Paris &amp; Edinburgh</source>, <fpage>1</fpage>–<lpage>93</lpage>.</mixed-citation></ref><ref id="B34"><mixed-citation xmlns:xlink="http://www.w3.org/1999/xlink" xlink:type="simple"><person-group><name name-style="western"><surname>Burkill</surname><given-names>IH</given-names></name></person-group> (<year>1935</year>) A dictionary of the economic products of the Malay Peninsula. Vol. 2: I-Z. Crown Agents for the Colonies, London.</mixed-citation></ref><ref id="B105"><mixed-citation xmlns:xlink="http://www.w3.org/1999/xlink" xlink:type="simple">IUCN (<year>2019</year>) Guidelines for Using the IUCN Red List Categories and Criteria. Version 13. Prepared by the Standards and Petitions Subcommittee of the IUCN Species Survival Commission. <ext-link xlink:href="http://www.iucnredlist.org/documents/RedListGuidelines.pdf" ext-link-type="uri" xlink:type="simple">http://www.iucnredlist.org/documents/RedListGuidelines.pdf</ext-link></mixed-citation></ref><ref id="B271"><mixed-citation xmlns:xlink="http://www.w3.org/1999/xlink" xlink:type="simple"><person-group><name name-style="western"><surname>Wikramanayake</surname><given-names>E</given-names></name><name name-style="western"><surname>Dinerstein</surname><given-names>E</given-names></name><name name-style="western"><surname>Loucks</surname><given-names>CJ</given-names></name><name name-style="western"><surname>Olson</surname><given-names>DM</given-names></name><name name-style="western"><surname>Morrison</surname><given-names>J</given-names></name><name name-style="western"><surname>Lamoreux</surname><given-names>J</given-names></name><name name-style="western"><surname>McKnight</surname><given-names>M</given-names></name><name name-style="western"><surname>Hedao</surname><given-names>P</given-names></name></person-group> (<year>2002</year>) <source>Terrestrial ecoregions of the Indo-Pacific: a conservation assessment.</source><publisher-name>Island Press</publisher-name>, <publisher-loc>London</publisher-loc>, <size units="page">824 pp</size>.</mixed-citation></ref><ref id="B8"><mixed-citation xmlns:xlink="http://www.w3.org/1999/xlink" xlink:type="simple"><person-group><name name-style="western"><surname>Aubriot</surname><given-names>X</given-names></name><name name-style="western"><surname>Singh</surname><given-names>P</given-names></name><name name-style="western"><surname>Knapp</surname><given-names>S</given-names></name></person-group> (<year>2016a</year>) <article-title>Tropical Asian species show the Old World clade of “spiny solanums” (subgenus <italic><tp:taxon-name><tp:taxon-name-part taxon-name-part-type="genus"/><tp:taxon-name-part taxon-name-part-type="subgenus">Leptostemonum</tp:taxon-name-part></tp:taxon-name> pro parte</italic>: <tp:taxon-name><tp:taxon-name-part taxon-name-part-type="family">Solanaceae</tp:taxon-name-part></tp:taxon-name>) is not monophyletic.</article-title><source>Botanical Journal of the Linnean Society</source><volume>181</volume>(<issue>2</issue>): <fpage>199</fpage>–<lpage>223</lpage>. <ext-link xlink:href="10.1111/boj.12412" ext-link-type="doi" xlink:type="simple">https://doi.org/10.1111/boj.12412</ext-link></mixed-citation></ref><ref id="B187"><mixed-citation xmlns:xlink="http://www.w3.org/1999/xlink" xlink:type="simple"><person-group><name name-style="western"><surname>Nees van Esenbeck</surname><given-names>CG</given-names></name></person-group> (<year>1834</year>) <article-title>Monograph of East Indian Solanaeae.</article-title><source>Transactions of the Linnean Society of London</source><volume>17</volume>(<issue>1</issue>): <fpage>37</fpage>–<lpage>82</lpage>. <ext-link xlink:href="10.1111/j.1095-8339.1834.tb00017.x" ext-link-type="doi" xlink:type="simple">https://doi.org/10.1111/j.1095-8339.1834.tb00017.x</ext-link></mixed-citation></ref><ref id="B231"><mixed-citation xmlns:xlink="http://www.w3.org/1999/xlink" xlink:type="simple"><person-group><name name-style="western"><surname>Stafleu</surname><given-names>FA</given-names></name><name name-style="western"><surname>Cowan</surname><given-names>RS</given-names></name></person-group> (<year>1981</year>) Taxonomic Literature II. Vol 3: Authors Lh-O, ed. 2. Bonn, Scheltema &amp; Holkema, Utrecht. <ext-link xlink:href="https://www.sil.si.edu/DigitalCollections/tl-2/browse.cfm?vol=3#page/721" ext-link-type="uri" xlink:type="simple">https://www.sil.si.edu/DigitalCollections/tl-2/browse.cfm?vol=3#page/721</ext-link></mixed-citation></ref><ref id="B73"><mixed-citation xmlns:xlink="http://www.w3.org/1999/xlink" xlink:type="simple"><person-group><name name-style="western"><surname>Dunal</surname><given-names>M-F</given-names></name></person-group> (<year>1852</year>) <article-title><tp:taxon-name><tp:taxon-name-part taxon-name-part-type="family">Solanaceae</tp:taxon-name-part></tp:taxon-name>. In: Candolle AP de (Ed.</article-title><source>) <tp:taxon-name><tp:taxon-name-part taxon-name-part-type="genus">Prodromus</tp:taxon-name-part></tp:taxon-name> systematis naturalis regni vegetabilis</source><volume>13</volume>(<issue>1</issue>): <fpage>1</fpage>–<lpage>690</lpage>. [V. Masson, Paris]</mixed-citation></ref><ref id="B78"><mixed-citation xmlns:xlink="http://www.w3.org/1999/xlink" xlink:type="simple"><person-group><name name-style="western"><surname>Elmer</surname><given-names>ADE</given-names></name></person-group> (<year>1913</year>) <article-title>Four score of new plants.</article-title><source>Leaflets of Philippine Botany</source><volume>5</volume>: <fpage>1791</fpage>–<lpage>1854</lpage>.</mixed-citation></ref><ref id="B25"><mixed-citation xmlns:xlink="http://www.w3.org/1999/xlink" xlink:type="simple"><person-group><name name-style="western"><surname>Bonati</surname><given-names>G</given-names></name></person-group> (<year>1914</year>) Primulacées, Solanacées et Scrofulariacées nouvelles de la Chine, de l’Indochine et du Turkestan. Bulletin de la Société Botanique de Genève, sér., 2 5: 297–316.</mixed-citation></ref></ref-list></tp:taxon-treatment>
