# Supplementary material for: ﻿A revision of the “spiny solanums” of Tropical Asia (Solanum, the Leptostemonum Clade, Solanaceae)
Source: PhytoKeys. 2022 Jun 1;198:1–270. doi: 10.3897/phytokeys.198.79514 (PMC9849010; doi:10.3897/phytokeys.198.79514)
Supplement: XML Treatment for Solanum deflexicarpum [file phytokeys.198.79514-treatment12.xml]

<!DOCTYPE tp:taxon-treatment
  PUBLIC "-//TaxonX//DTD Taxonomic Treatment Publishing DTD v0 20100105//EN" "tax-treatment-NSO.dtd">
<tp:taxon-treatment xmlns:tp="http://www.plazi.org/taxpub"><tp:treatment-meta><kwd-group><label>Taxon classification</label><kwd>
              <named-content content-type="kingdom">Plantae</named-content>
            </kwd><kwd>
              <named-content content-type="order">Solanales</named-content>
            </kwd><kwd>
              <named-content content-type="family">Solanaceae</named-content>
            </kwd></kwd-group><mixed-citation publication-type="journal"><person-group><name><surname>Aubriot</surname><given-names>Xavier</given-names></name><name><surname>Knapp</surname><given-names>Sandra</given-names></name></person-group><article-title>﻿A revision of the “spiny solanums” of Tropical Asia (<italic><tp:taxon-name><tp:taxon-name-part taxon-name-part-type="genus" reg="Solanum">Solanum</tp:taxon-name-part></tp:taxon-name></italic>, the <tp:taxon-name><tp:taxon-name-part taxon-name-part-type="clade">Leptostemonum</tp:taxon-name-part></tp:taxon-name> Clade, <tp:taxon-name><tp:taxon-name-part taxon-name-part-type="family">Solanaceae</tp:taxon-name-part></tp:taxon-name>)</article-title><source>PhytoKeys</source><day>01</day><month>06</month><year>2022</year><volume>198</volume><fpage>1</fpage><lpage>270</lpage><pub-id pub-id-type="doi">10.3897/phytokeys.198.79514</pub-id></mixed-citation></tp:treatment-meta><tp:nomenclature><label>﻿11.</label><tp:taxon-name>
            <object-id xmlns:xlink="http://www.w3.org/1999/xlink" content-type="arpha" xlink:type="simple">38FC8F48-72A3-5B27-9031-6870769AA74B</object-id>
            <tp:taxon-name-part taxon-name-part-type="genus" reg="Solanum">Solanum</tp:taxon-name-part>
            <tp:taxon-name-part taxon-name-part-type="species" reg="deflexicarpum">deflexicarpum</tp:taxon-name-part>
          </tp:taxon-name><tp:taxon-authority>C.Y.Wu &amp; S.C.Huang, Acta Phytotax. Sin. 16(2): 73. 1978.</tp:taxon-authority><xref ref-type="fig" rid="F18">Fig. 18</xref><tp:nomenclature-citation-list><tp:nomenclature-citation><tp:taxon-name>
                <tp:taxon-name-part taxon-name-part-type="genus" reg="Solanum">Solanum</tp:taxon-name-part>
                <tp:taxon-name-part taxon-name-part-type="species" reg="indicum">indicum</tp:taxon-name-part>
                <tp:taxon-name-part taxon-name-part-type="authority">L.</tp:taxon-name-part>
                <tp:taxon-name-part taxon-name-part-type="infraspecific-rank">var.</tp:taxon-name-part>
                <tp:taxon-name-part taxon-name-part-type="variety" reg="recurvatum">recurvatum</tp:taxon-name-part>
              </tp:taxon-name><comment>C.Y.Wu &amp; S.C.Huang, Acta Phytotax. Sin. 16(2): 73. 1978. Type. China. Yunnan: Dali, “Bohai city [transl. from the label]”, 21 Feb 1957, <italic>Yunnan expedition 5005</italic> (holotype: KUN [KUN184304]; isotypes: IBK [IBK00241973], IBSC [IBSC0004706], PE [PE00031389, PE02079736], SZ [SZ00254985, SZ00254997]).</comment></tp:nomenclature-citation></tp:nomenclature-citation-list></tp:nomenclature><tp:treatment-sec sec-type="material" id="SECID0ENSCM"><title>Type.</title><p>China. Yunnan: “Xiangping Mountain, Xishou [transl. from protologue]”, 29 Aug 1947, <italic>G. Feng 11429</italic> (holotype: KUN [KUN484279]; isotypes: A [A00310057], PE [PE00730648], WUK [WUK0194818]).</p></tp:treatment-sec><tp:treatment-sec sec-type="description" id="SECID0EVSCM"><title>Description.</title><p>Shrubs to 2 m tall, unarmed or rarely sparsely armed. Stems erect, terete, moderately stellate-pubescent; prickles, if present, to 5 mm long, to 3 mm wide at the base, broad-based, curved, pale yellowish tan, sparsely stellate-pubescent near the base; pubescence of sessile to very short-stalked porrect-stellate trichomes, the rays 5–7, 0.1–0.4 mm long, the midpoints absent or to 0.5 mm long; new growth densely stellate-pubescent, the trichomes white and tangled, soon deciduous and the stems glabrate; bark of older stems greyish brown to grey. Sympodial units difoliate, the leaves geminate, or not geminate, the leaves of a pair equal in size and shape. Leaves simple, shallowly lobed, the blades 5–11 cm long, 2.5–7.5 cm wide, ca. 2 times longer than wide, elliptic, chartaceous, discolorous, unarmed or sparsely armed along the midrib and major veins with small curved prickles; adaxial surface evenly and sparsely to moderately stellate-pubescent with white-cream sessile porrect trichomes, the rays 4–6, 0.1–0.2 mm long, the midpoints 0.5–1.3 mm long; abaxial surface with similar sessile porrect-stellate trichomes, but with some short-stalked stellate trichomes with stalks to 0.5 mm and longer rays to 0.5 mm long; major veins 3–4 pairs, densely pubescent especially abaxially; base abruptly truncate, somewhat oblique; margins shallowly lobed, the lobes 3–4 on each side, 0.3–1 cm long, broadly deltate, apically rounded, the sinuses less than halfway to the midrib; apex acute; petioles 1–2 cm long, 1/4–1/2 as long as the leaf blades, sparsely prickly and moderately pubescent, the prickles 0–3, like those of the stems, the pubescence of sessile stellate-trichomes like those of the stems. Inflorescences 1–3 cm long, internodal and lateral, unbranched, with 5–10 flowers, only 1 or 2 flowers open at any one time, pubescent with sessile stellate-porrect trichomes like those of the stems, with 4–6 rays ca. 0.2 mm long and midpoints to 0.5 mm long, unarmed or with a few small prickles to 3 mm long; peduncle 0.1–0.8 cm long, unarmed; pedicels 0.35–0.5 cm long, 0.5–1 mm in diameter at the base, ca. 1 mm in diameter at the apex, spreading and slightly nodding at anthesis, unarmed or with a few small prickles to 1 mm long, densely stellate-pubescent like the inflorescence axes, articulated at the base; pedicel scars irregularly spaced 3–4 mm apart. Buds ellipsoid and somewhat tapering, strongly exserted from the calyx before anthesis. Flowers 5-merous, apparently all perfect, but some distal flowers may be short-styled. Calyx with the tube 2–2.5 mm long, conical, the lobes 1–2 mm long, ca. 1 mm wide, deltate, unarmed or with a few small prickles to 3 mm long and densely stellate-pubescent abaxially with sessile porrect-stellate trichomes like those of the pedicels. Corolla 0.8–1 cm in diameter, white, deeply stellate, lobed 3/4 of the way to the base, interpetalar tissue present, the lobes 4–4.5 mm long, 2–2.5 mm wide, deltate, spreading at anthesis, mostly glabrous adaxially but with a few stellate trichomes at the tips, densely stellate-pubescent abaxially with densely tangled sessile trichomes where exposed in bud, these densest at the tips. Stamens equal; anthers 3–4 mm long, ca. 2 mm wide, slightly tapering, yellow, glabrous, poricidal at the tips, the pores directed distally, not elongating to slits with drying; filament tube minute, glabrous; free portion of the filaments ca. 0.5 mm long, glabrous. Ovary conical, glabrous; style 5–6 mm long, glabrous; stigma capitate, the surfaces minutely papillose, bright green in live plants. Fruit a globose berry, several to many per infructescence, 1–1.2 cm in diameter, orange-red when ripe, the pericarp thin and shiny, glabrous; fruiting pedicels 0.8–1 cm long, 1–1.2 mm in diameter at the base, ca. 2 mm in diameter at the apex, somewhat woody, sharply deflexed and nodding, unarmed or with small prickles; fruiting calyx not accrescent, the lobes often breaking off. Seeds 50–60 per berry, 2–3 mm long, 2–3 mm wide, flattened reniform, pale tan or yellowish brown, the surfaces minutely pitted, the testal cells with sinuate margins. Chromosome number: not known.</p><fig id="F18" position="float" orientation="portrait"><object-id xmlns:xlink="http://www.w3.org/1999/xlink" content-type="doi" xlink:type="simple">10.3897/phytokeys.198.79514.figure18</object-id><object-id xmlns:xlink="http://www.w3.org/1999/xlink" content-type="arpha" xlink:type="simple">3806A3EC-17E0-5701-89B1-AFDBAF2FCDB1</object-id><label>Figure 18.</label><caption><p><italic><tp:taxon-name><tp:taxon-name-part taxon-name-part-type="genus" reg="Solanum">Solanum</tp:taxon-name-part><tp:taxon-name-part taxon-name-part-type="species" reg="deflexicarpum">deflexicarpum</tp:taxon-name-part></tp:taxon-name></italic> C.Y.Wu &amp; S.C.Huang <bold>A</bold> herbarium specimen collected in China in 2007 (<italic>Knapp et al. 10130</italic>, BM001019378) <bold>B</bold> detail of a fertile branch (<italic>Knapp et al. 10130</italic>, China) <bold>C</bold> detail view of a flower (<italic>Knapp et al. 10130</italic>, China) <bold>D</bold> detail view of an infructescence (<italic>Knapp et al. 10130</italic>, China). Photograph credits: <bold>A</bold> CC-BY, © copyright The Trustees of the Natural History Museum, London <bold>B–D</bold> S. Knapp.</p></caption><graphic xmlns:xlink="http://www.w3.org/1999/xlink" xlink:href="phytokeys-198-001_article-79514__-g018.jpg" position="float" orientation="portrait" xlink:type="simple" id="oo_689711.jpg"><uri content-type="original_file" xlink:type="simple">https://binary.pensoft.net/fig/689711</uri></graphic></fig></tp:treatment-sec><tp:treatment-sec sec-type="distribution" id="SECID0EGUCM"><title>Distribution</title><p><bold>(Fig. <xref ref-type="fig" rid="F19">19</xref>).</bold><italic><tp:taxon-name><tp:taxon-name-part taxon-name-part-type="genus" reg="Solanum">Solanum</tp:taxon-name-part><tp:taxon-name-part taxon-name-part-type="species" reg="deflexicarpum">deflexicarpum</tp:taxon-name-part></tp:taxon-name></italic> is endemic to China (Yunnan province) and only known from few collections; potentially also present in northeastern Myanmar (<italic>Andrew s.n.</italic> collected in ‘Poneshee’ close to the boarder with Myanmar).</p><fig id="F19" position="float" orientation="portrait"><object-id xmlns:xlink="http://www.w3.org/1999/xlink" content-type="doi" xlink:type="simple">10.3897/phytokeys.198.79514.figure19</object-id><object-id xmlns:xlink="http://www.w3.org/1999/xlink" content-type="arpha" xlink:type="simple">ECD90A56-06B4-5E32-A9CD-F7F5F067FABB</object-id><label>Figure 19.</label><caption><p>Distribution of <italic><tp:taxon-name><tp:taxon-name-part taxon-name-part-type="genus" reg="Solanum">S.</tp:taxon-name-part><tp:taxon-name-part taxon-name-part-type="species" reg="deflexicarpum">deflexicarpum</tp:taxon-name-part></tp:taxon-name></italic>.</p></caption><graphic xmlns:xlink="http://www.w3.org/1999/xlink" xlink:href="phytokeys-198-001_article-79514__-g019.jpg" position="float" orientation="portrait" xlink:type="simple" id="oo_689712.jpg"><uri content-type="original_file" xlink:type="simple">https://binary.pensoft.net/fig/689712</uri></graphic></fig></tp:treatment-sec><tp:treatment-sec sec-type="ecology" id="SECID0EYVCM"><title>Ecology and habitat.</title><p><italic><tp:taxon-name><tp:taxon-name-part taxon-name-part-type="genus" reg="Solanum">Solanum</tp:taxon-name-part><tp:taxon-name-part taxon-name-part-type="species" reg="deflexicarpum">deflexicarpum</tp:taxon-name-part></tp:taxon-name></italic> grows in open vegetation and roadsides in semideciduous tropical forests, from 1,255 to 1,500 m elevation.</p></tp:treatment-sec><tp:treatment-sec sec-type="Common names and uses" id="SECID0EJWCM"><title>Common names and uses.</title><p>China. ku ci (<xref ref-type="bibr" rid="B280">Zhang et al. 1994</xref>); Yunnan: ku ci, wan bing ci tian qie (pedicel curved and spiny, high altitude) [Mandarin] (<italic>Feng 11429</italic>).</p></tp:treatment-sec><tp:treatment-sec sec-type="Preliminary conservation status" id="SECID0EVWCM"><title>Preliminary conservation status</title><p><bold>(<xref ref-type="bibr" rid="B105">IUCN 2019</xref>).</bold> Near Threatened (<abbrev xmlns:xlink="http://www.w3.org/1999/xlink" xlink:title="Near Threatened" id="ABBRID0ECXCM" xlink:type="simple">NT</abbrev>). <abbrev xmlns:xlink="http://www.w3.org/1999/xlink" xlink:title="Extent of Occurrence" id="ABBRID0EGXCM" xlink:type="simple">EOO</abbrev> (65,755 km<sup>2</sup>); <abbrev xmlns:xlink="http://www.w3.org/1999/xlink" xlink:title="Area of Occupancy" id="ABBRID0EMXCM" xlink:type="simple">AOO</abbrev> (16 km<sup>2</sup>). <italic><tp:taxon-name><tp:taxon-name-part taxon-name-part-type="genus" reg="Solanum">Solanum</tp:taxon-name-part><tp:taxon-name-part taxon-name-part-type="species" reg="deflexicarpum">deflexicarpum</tp:taxon-name-part></tp:taxon-name></italic> occurs over a relatively wide range, but there are very few collections; the paucity of collections suggest that the species is of some conservation concern, meriting further study.</p></tp:treatment-sec><tp:treatment-sec sec-type="discussion" id="SECID0E4XCM"><title>Discussion.</title><p><italic><tp:taxon-name><tp:taxon-name-part taxon-name-part-type="genus" reg="Solanum">Solanum</tp:taxon-name-part><tp:taxon-name-part taxon-name-part-type="species" reg="deflexicarpum">deflexicarpum</tp:taxon-name-part></tp:taxon-name></italic> is morphologically similar to the sympatric and very widespread <italic><tp:taxon-name><tp:taxon-name-part taxon-name-part-type="genus" reg="Solanum">S.</tp:taxon-name-part><tp:taxon-name-part taxon-name-part-type="species" reg="violaceum">violaceum</tp:taxon-name-part></tp:taxon-name></italic> and to the Indian endemics <italic><tp:taxon-name><tp:taxon-name-part taxon-name-part-type="genus" reg="Solanum">S.</tp:taxon-name-part><tp:taxon-name-part taxon-name-part-type="species" reg="hovei">hovei</tp:taxon-name-part></tp:taxon-name></italic> and <italic><tp:taxon-name><tp:taxon-name-part taxon-name-part-type="genus" reg="Solanum">S.</tp:taxon-name-part><tp:taxon-name-part taxon-name-part-type="species" reg="multiflorum">multiflorum</tp:taxon-name-part></tp:taxon-name></italic>; in the analyses of <xref ref-type="bibr" rid="B8">Aubriot et al. (2016a)</xref> it is part of a monophyletic group with those species. It differs from <italic><tp:taxon-name><tp:taxon-name-part taxon-name-part-type="genus" reg="Solanum">S.</tp:taxon-name-part><tp:taxon-name-part taxon-name-part-type="species" reg="violaceum">violaceum</tp:taxon-name-part></tp:taxon-name></italic> in its condensed inflorescences with white rather than violet flowers and strongly down-curved fruiting pedicels; the fruiting pedicels of <italic><tp:taxon-name><tp:taxon-name-part taxon-name-part-type="genus" reg="Solanum">S.</tp:taxon-name-part><tp:taxon-name-part taxon-name-part-type="species" reg="violaceum">violaceum</tp:taxon-name-part></tp:taxon-name></italic> are more spaced, straight and are strongly spreading from the axis. <italic><tp:taxon-name><tp:taxon-name-part taxon-name-part-type="genus" reg="Solanum">Solanum</tp:taxon-name-part><tp:taxon-name-part taxon-name-part-type="species" reg="deflexiflorum">deflexiflorum</tp:taxon-name-part></tp:taxon-name></italic> differs from <italic><tp:taxon-name><tp:taxon-name-part taxon-name-part-type="genus" reg="Solanum">S.</tp:taxon-name-part><tp:taxon-name-part taxon-name-part-type="species" reg="hovei">hovei</tp:taxon-name-part></tp:taxon-name></italic> in its recurved fruiting pedicels (straight in <italic><tp:taxon-name><tp:taxon-name-part taxon-name-part-type="genus" reg="Solanum">S.</tp:taxon-name-part><tp:taxon-name-part taxon-name-part-type="species" reg="hovei">hovei</tp:taxon-name-part></tp:taxon-name></italic>) and truncate, oblique (versus attenuate) leaf bases. The inflorescences of <italic><tp:taxon-name><tp:taxon-name-part taxon-name-part-type="genus" reg="Solanum">S.</tp:taxon-name-part><tp:taxon-name-part taxon-name-part-type="species" reg="multiflorum">multiflorum</tp:taxon-name-part></tp:taxon-name></italic> are similarly condensed, but <italic><tp:taxon-name><tp:taxon-name-part taxon-name-part-type="genus" reg="Solanum">S.</tp:taxon-name-part><tp:taxon-name-part taxon-name-part-type="species" reg="deflexicarpum">deflexicarpum</tp:taxon-name-part></tp:taxon-name></italic> differs from that species in its more compact trichomes, fewer flowers per inflorescence, and its distribution in southern China.</p></tp:treatment-sec><tp:treatment-sec sec-type="material" id="SECID0EA3CM"><title>Specimens examined.</title><p>See Suppl. materials <xref ref-type="supplementary-material" rid="S1">1</xref>–<xref ref-type="supplementary-material" rid="S3">3</xref>.</p></tp:treatment-sec><tp:treatment-sec><!--Section generated to contain objects referenced in tp:taxon-treatment.--><supplementary-material xmlns:xlink="http://www.w3.org/1999/xlink" id="S1" position="float" orientation="portrait" xlink:type="simple"><object-id content-type="doi" xlink:type="simple">10.3897/phytokeys.198.79514.suppl1</object-id><object-id content-type="zenodo_dep_id" xlink:type="simple">7077031</object-id><object-id content-type="arpha" xlink:type="simple">85C6D6EE-35F4-5E07-84A8-4C4F5FFEC2BE</object-id><label>Supplementary material 1</label><caption><p>Index to all numbered collections</p></caption><statement content-type="dataType"><label>Data type</label><p>Occurrences (pdf. file)</p></statement><statement content-type="notes"><label>Explanation note</label><p>Index of all herbarium collections seen for this mongraph.</p></statement><media xlink:href="phytokeys-198-001_article-79514__-s001.pdf" mimetype="application" mime-subtype="pdf" position="float" orientation="portrait" xlink:type="simple" id="oo_689777.pdf"><uri content-type="original_file" xlink:type="simple">https://binary.pensoft.net/file/689777</uri></media><permissions><license xlink:type="simple"><license-p>This dataset is made available under the Open Database License (http://opendatacommons.org/licenses/odbl/1.0/). The Open Database License (ODbL) is a license agreement intended to allow users to freely share, modify, and use this Dataset while maintaining this same freedom for others, provided that the original source and author(s) are credited.</license-p></license></permissions><attrib specific-use="authors">Xavier Aubriot, Sandra Knapp</attrib></supplementary-material><supplementary-material xmlns:xlink="http://www.w3.org/1999/xlink" id="S3" position="float" orientation="portrait" xlink:type="simple"><object-id content-type="doi" xlink:type="simple">10.3897/phytokeys.198.79514.suppl3</object-id><object-id content-type="zenodo_dep_id" xlink:type="simple">7077023</object-id><object-id content-type="arpha" xlink:type="simple">6E8A0A33-9752-5EB7-8540-EB629178D276</object-id><label>Supplementary material 3</label><caption><p>All specimens examined</p></caption><statement content-type="dataType"><label>Data type</label><p>Specimens (csv. file)</p></statement><statement content-type="notes"><label>Explanation note</label><p>A searchable csv file of all specimens examined (worldwide) for this monograph.</p></statement><media xlink:href="phytokeys-198-001_article-79514__-s003.csv" mimetype="text" mime-subtype="csv" position="float" orientation="portrait" xlink:type="simple" id="oo_689779.csv"><uri content-type="original_file" xlink:type="simple">https://binary.pensoft.net/file/689779</uri></media><permissions><license xlink:type="simple"><license-p>This dataset is made available under the Open Database License (http://opendatacommons.org/licenses/odbl/1.0/). The Open Database License (ODbL) is a license agreement intended to allow users to freely share, modify, and use this Dataset while maintaining this same freedom for others, provided that the original source and author(s) are credited.</license-p></license></permissions><attrib specific-use="authors">Xavier Aubriot, Sandra Knapp</attrib></supplementary-material></tp:treatment-sec><ref-list><ref id="B280"><mixed-citation xmlns:xlink="http://www.w3.org/1999/xlink" xlink:type="simple"><person-group><name name-style="western"><surname>Zhang</surname><given-names>Z-Y</given-names></name><name name-style="western"><surname>Lu</surname><given-names>A</given-names></name><name name-style="western"><surname>D’Arcy</surname><given-names>WG</given-names></name></person-group> (<year>1994</year>) <tp:taxon-name><tp:taxon-name-part taxon-name-part-type="family">Solanaceae</tp:taxon-name-part></tp:taxon-name>. In: Wu ZY, Raven PH (Eds) Flora of China. Vol. 17 (<tp:taxon-name><tp:taxon-name-part taxon-name-part-type="family">Verbenaceae</tp:taxon-name-part></tp:taxon-name> through <tp:taxon-name><tp:taxon-name-part taxon-name-part-type="family">Solanaceae</tp:taxon-name-part></tp:taxon-name>). Science Press &amp; Missouri Botanical Garden Press, Beijing &amp; St. Louis.</mixed-citation></ref><ref id="B105"><mixed-citation xmlns:xlink="http://www.w3.org/1999/xlink" xlink:type="simple">IUCN (<year>2019</year>) Guidelines for Using the IUCN Red List Categories and Criteria. Version 13. Prepared by the Standards and Petitions Subcommittee of the IUCN Species Survival Commission. <ext-link xlink:href="http://www.iucnredlist.org/documents/RedListGuidelines.pdf" ext-link-type="uri" xlink:type="simple">http://www.iucnredlist.org/documents/RedListGuidelines.pdf</ext-link></mixed-citation></ref><ref id="B8"><mixed-citation xmlns:xlink="http://www.w3.org/1999/xlink" xlink:type="simple"><person-group><name name-style="western"><surname>Aubriot</surname><given-names>X</given-names></name><name name-style="western"><surname>Singh</surname><given-names>P</given-names></name><name name-style="western"><surname>Knapp</surname><given-names>S</given-names></name></person-group> (<year>2016a</year>) <article-title>Tropical Asian species show the Old World clade of “spiny solanums” (subgenus <italic><tp:taxon-name><tp:taxon-name-part taxon-name-part-type="genus"/><tp:taxon-name-part taxon-name-part-type="subgenus">Leptostemonum</tp:taxon-name-part></tp:taxon-name> pro parte</italic>: <tp:taxon-name><tp:taxon-name-part taxon-name-part-type="family">Solanaceae</tp:taxon-name-part></tp:taxon-name>) is not monophyletic.</article-title><source>Botanical Journal of the Linnean Society</source><volume>181</volume>(<issue>2</issue>): <fpage>199</fpage>–<lpage>223</lpage>. <ext-link xlink:href="10.1111/boj.12412" ext-link-type="doi" xlink:type="simple">https://doi.org/10.1111/boj.12412</ext-link></mixed-citation></ref></ref-list></tp:taxon-treatment>
