# Supplementary material for: ﻿A revision of the “spiny solanums” of Tropical Asia (Solanum, the Leptostemonum Clade, Solanaceae)
Source: PhytoKeys. 2022 Jun 1;198:1–270. doi: 10.3897/phytokeys.198.79514 (PMC9849010; doi:10.3897/phytokeys.198.79514)
Supplement: XML Treatment for Solanum dunalianum [file phytokeys.198.79514-treatment13.xml]

<!DOCTYPE tp:taxon-treatment
  PUBLIC "-//TaxonX//DTD Taxonomic Treatment Publishing DTD v0 20100105//EN" "tax-treatment-NSO.dtd">
<tp:taxon-treatment xmlns:tp="http://www.plazi.org/taxpub"><tp:treatment-meta><kwd-group><label>Taxon classification</label><kwd>
              <named-content content-type="kingdom">Plantae</named-content>
            </kwd><kwd>
              <named-content content-type="order">Solanales</named-content>
            </kwd><kwd>
              <named-content content-type="family">Solanaceae</named-content>
            </kwd></kwd-group><mixed-citation publication-type="journal"><person-group><name><surname>Aubriot</surname><given-names>Xavier</given-names></name><name><surname>Knapp</surname><given-names>Sandra</given-names></name></person-group><article-title>﻿A revision of the “spiny solanums” of Tropical Asia (<italic><tp:taxon-name><tp:taxon-name-part taxon-name-part-type="genus" reg="Solanum">Solanum</tp:taxon-name-part></tp:taxon-name></italic>, the <tp:taxon-name><tp:taxon-name-part taxon-name-part-type="clade">Leptostemonum</tp:taxon-name-part></tp:taxon-name> Clade, <tp:taxon-name><tp:taxon-name-part taxon-name-part-type="family">Solanaceae</tp:taxon-name-part></tp:taxon-name>)</article-title><source>PhytoKeys</source><day>01</day><month>06</month><year>2022</year><volume>198</volume><fpage>1</fpage><lpage>270</lpage><pub-id pub-id-type="doi">10.3897/phytokeys.198.79514</pub-id></mixed-citation></tp:treatment-meta><tp:nomenclature><label>﻿12.</label><tp:taxon-name>
            <object-id xmlns:xlink="http://www.w3.org/1999/xlink" content-type="arpha" xlink:type="simple">49CD997C-01F9-566E-BCA9-A22F53E28CC4</object-id>
            <tp:taxon-name-part taxon-name-part-type="genus" reg="Solanum">Solanum</tp:taxon-name-part>
            <tp:taxon-name-part taxon-name-part-type="species" reg="dunalianum">dunalianum</tp:taxon-name-part>
          </tp:taxon-name><tp:taxon-authority>Gaudich., Voy. Uranie 448. 1828.</tp:taxon-authority><xref ref-type="fig" rid="F20">Fig. 20</xref><tp:nomenclature-citation-list><tp:nomenclature-citation><tp:taxon-name>
                <tp:taxon-name-part taxon-name-part-type="genus" reg="Solanum">Solanum</tp:taxon-name-part>
                <tp:taxon-name-part taxon-name-part-type="species" reg="pulvinare">pulvinare</tp:taxon-name-part>
              </tp:taxon-name><comment>Scheff., Ann. Jard. Bot. Buitenzorg 1: 39. 1876, as “<italic>pulvinaris</italic>”. Type. Indonesia. West Papua: Ajambori, near Doré [Dorei Bay], <italic>J.E Teijsmann s.n.</italic> [7854] (lectotype designated by <xref ref-type="bibr" rid="B239">Symon 1985</xref>, pg. 129: BO [acc. # 1324393]; isolectotype: MEL [MEL0104159]).</comment></tp:nomenclature-citation><tp:nomenclature-citation><tp:taxon-name>
                <tp:taxon-name-part taxon-name-part-type="genus" reg="Solanum">Solanum</tp:taxon-name-part>
                <tp:taxon-name-part taxon-name-part-type="species" reg="dunalianum">dunalianum</tp:taxon-name-part>
                <tp:taxon-name-part taxon-name-part-type="authority">Gaudich.</tp:taxon-name-part>
                <tp:taxon-name-part taxon-name-part-type="infraspecific-rank">var.</tp:taxon-name-part>
                <tp:taxon-name-part taxon-name-part-type="variety" reg="lanceolatum">lanceolatum</tp:taxon-name-part>
              </tp:taxon-name><comment>Witasek, Repert. Spec. Nov. Regni Veg. 5: 166. 1908. Type. Papua New Guinea. East New Britain: “Vulcanes Kaia” [volcano Kaia], Sep 1905, <italic>K. Rechinger &amp; L. Rechinger 4821</italic> (lectotype designated by <xref ref-type="bibr" rid="B239">Symon 1985</xref>, p. 129: W [acc. # 0022303]).</comment></tp:nomenclature-citation><tp:nomenclature-citation><tp:taxon-name>
                <tp:taxon-name-part taxon-name-part-type="genus" reg="Solanum">Solanum</tp:taxon-name-part>
                <tp:taxon-name-part taxon-name-part-type="species" reg="dunalianum">dunalianum</tp:taxon-name-part>
                <tp:taxon-name-part taxon-name-part-type="authority">Gaudich.</tp:taxon-name-part>
                <tp:taxon-name-part taxon-name-part-type="infraspecific-rank">var.</tp:taxon-name-part>
                <tp:taxon-name-part taxon-name-part-type="variety" reg="puberius">puberius</tp:taxon-name-part>
              </tp:taxon-name><comment>Bitter, Bot. Jahrb. Syst. 55: 72. 1919. Type. New Guinea. East Sepik: “Kaiser-Wilhelmsland, Hauptlager Malu” [base camp near present-day town of Ambunti], <italic>C.L. Ledermann 10718, 12250</italic> (syntypes; type material presumably destroyed at B, see <xref ref-type="bibr" rid="B256">Veldkamp et al. 1988</xref>; no duplicates found).</comment></tp:nomenclature-citation></tp:nomenclature-citation-list></tp:nomenclature><tp:treatment-sec sec-type="material" id="SECID0EHADM"><title>Type.</title><p>Indonesia. Malaku: Pisang Island, Moluccas Islands, [Dec 1818], <italic>C. Gaudichaud s.n.</italic> (lectotype designated by <xref ref-type="bibr" rid="B15">Bean 2004</xref>, pg. 672: P [P00369093]; isolectotype: P [P00369092]).</p></tp:treatment-sec><tp:treatment-sec sec-type="description" id="SECID0ETADM"><title>Description.</title><p>Shrub or small tree to 4 m tall, unarmed or sparsely prickly. Stems erect, unarmed or with a few scattered prickles, glabrous or very sparsely stellate-pubescent; prickles to 3.2 mm long, to 3.6 mm at the base, straight, narrowly triangular with the sides concave from a wide base, yellow-ferruginous, glabrous; trichomes porrect-stellate, sessile, the rays 6–8, ca. 0.1 mm long, the midpoints shorter to equal to the rays, white to yellow in dry material; new growth glabrous to sparsely pubescent with mixture of stellate and minute glandular trichomes, brownish to black in dry material; bark of older stems dark brownish red, glabrous. Sympodial units difoliate, the leaves geminate. Leaves simple, not lobed, the blades of major leaves 19.7–30 cm long, 9.5–16 cm wide, ca. 2 times longer than wide, ovate to elliptic, the minor leaves half as large as or the same size as the major leaves, subcoriaceous, slightly discolorous, unarmed or with a few prickles along the midrib; adaxial surface densely pubescent with a mixture of numerous minute glandular trichomes and a few porrect-stellate trichomes, the glandular hairs to ca. 0.04 mm long, the stellate trichomes with 6–8 rays, 0.1–0.2 mm long, the midpoints shorter to equal to the rays; abaxial surface moderately pubescent with similar sessile porrect-stellate and glandular trichomes; major veins 12–16 pairs, drying light brownish yellow; base short to very long attenuate, oblique; margin entire or slightly wavy; apex subacute to acute, or short acuminate; petioles 1.5–9 cm long, 1/9–1/6 of the leaf blade length, unarmed or occasionally armed with a few broad-based prickles to 3.9 mm long, to 2.5 mm in diameter at the base, straight, yellow-ferruginous, glabrous or with a few stellate trichomes like those of the blades. Inflorescence to 2 cm, apparently lateral, forked or several-branched, with ca. 50 flowers, 5–15 flowers open at any one time, glabrous to moderately stellate-pubescent on the youngest parts, with sessile porrect trichomes like those of the stems; peduncle 4–12.6 mm long, unarmed; pedicels 5.1–18.6 mm long, 0.3–0.4 mm in diameter at the base, 0.7–1.1 mm in diameter at the apex, erect, unarmed, glabrous to moderately stellate-pubescent with porrect trichomes like the inflorescence but often with longer rays, articulated at the base. Buds fusiform, exserted from the calyx before anthesis. Flowers 4–5-merous, apparently all perfect. Calyx with the tube 1.4–1.9 mm long, campanulate, the lobes 1–1.5 mm long, 1.5–1.8 mm wide, deltate, apex acuminate, the abaxial surface more or less strongly keeled along the midvein, unarmed and glabrous or sparsely stellate-pubescent abaxially with a few porrect-stellate trichomes like those of the pedicels. Corolla 1.8–2 cm in diameter, lavender to violet, stellate, lobed ca. 4/5 of the way to the base, the lobes 8.2–10.5 mm long, 2.5–2.9 mm wide, oblong, spreading at anthesis, densely stellate-pubescent abaxially on parts exposed in bud. Stamens equal; anthers 3.7–5.7 mm long, 0.8–1.3 mm wide, connivent, tapering, yellow, glabrous, poricidal at the tips, the pores directed distally, not elongating to slits with drying. Ovary conical, with a few stellate trichomes; style 6.5–9.5 mm long, filiform, curved towards the apex, glabrous; stigma capitate or slightly bilobed. Fruit a globose berry, several to many per infructescence, 0.8–1.2 cm in diameter, orange to red when mature, the pericarp thin and shiny, glabrous; fruiting pedicels 10.8–18.2 mm long, 0.7–0.9 mm in diameter at the base, ca. 1.5 mm in diameter at the apex, erect; fruiting calyx lobes slightly expending to 1.7 cm long, covering 1/4 of the berry or reflexed, glabrous. Seeds ca. 40 per berry, 1.7–2.5 mm long, 2.5–2.8 mm wide, flattened-orbicular to flattened-reniform, yellow-tan to yellow-ferruginous, the surface minutely pitted, the testal cells pentagonal to sinuate in outline. Chromosome number: not known.</p><fig id="F20" position="float" orientation="portrait"><object-id xmlns:xlink="http://www.w3.org/1999/xlink" content-type="doi" xlink:type="simple">10.3897/phytokeys.198.79514.figure20</object-id><object-id xmlns:xlink="http://www.w3.org/1999/xlink" content-type="arpha" xlink:type="simple">5EC68E8E-E835-52EA-AB87-FFAE8517366D</object-id><label>Figure 20.</label><caption><p><italic><tp:taxon-name><tp:taxon-name-part taxon-name-part-type="genus" reg="Solanum">Solanum</tp:taxon-name-part><tp:taxon-name-part taxon-name-part-type="species" reg="dunalianum">dunalianum</tp:taxon-name-part></tp:taxon-name></italic> Gaudich. Herbarium specimen collected in Indonesia in 1917 (<italic>Kaudern 57</italic>, L.4319974). Photograph credit: Naturalis Biodiversity Center.</p></caption><graphic xmlns:xlink="http://www.w3.org/1999/xlink" xlink:href="phytokeys-198-001_article-79514__-g020.jpg" position="float" orientation="portrait" xlink:type="simple" id="oo_689713.jpg"><uri content-type="original_file" xlink:type="simple">https://binary.pensoft.net/fig/689713</uri></graphic></fig></tp:treatment-sec><tp:treatment-sec sec-type="distribution" id="SECID0ESBDM"><title>Distribution</title><p><bold>(Fig. <xref ref-type="fig" rid="F21">21</xref>).</bold><italic><tp:taxon-name><tp:taxon-name-part taxon-name-part-type="genus" reg="Solanum">Solanum</tp:taxon-name-part><tp:taxon-name-part taxon-name-part-type="species" reg="dunalianum">dunalianum</tp:taxon-name-part></tp:taxon-name></italic> is found from Sulawesi east through New Guinea and south to the Cape York Peninsula in Queensland, Australia. It has also been collected in Vanuatu and Tonga (<xref ref-type="bibr" rid="B239">Symon 1985</xref>).</p></tp:treatment-sec><tp:treatment-sec sec-type="ecology" id="SECID0EOCDM"><title>Ecology and habitat.</title><p><italic><tp:taxon-name><tp:taxon-name-part taxon-name-part-type="genus" reg="Solanum">Solanum</tp:taxon-name-part><tp:taxon-name-part taxon-name-part-type="species" reg="dunalianum">dunalianum</tp:taxon-name-part></tp:taxon-name></italic> typically occurs in disturbed habitats and has been found in secondary rainforest, along roads, in clearings, along streams, and gardens; from sea level to 1,200 m elevation (on New Guinea).</p></tp:treatment-sec><tp:treatment-sec sec-type="Common names and uses" id="SECID0E6CDM"><title>Common names and uses.</title><p>None recorded from the region treated here. Papua New Guinea. Eastern Highlands: gonovise (<italic>Kerenga LAE 56923</italic>); Tonga. Vava‘u: polo jongo (<italic>Soakai 1048</italic>).</p></tp:treatment-sec><tp:treatment-sec sec-type="Preliminary conservation status" id="SECID0EJDDM"><title>Preliminary conservation status</title><p><bold>(<xref ref-type="bibr" rid="B105">IUCN 2019</xref>).</bold> Least Concern (<abbrev xmlns:xlink="http://www.w3.org/1999/xlink" xlink:title="Least Concern" id="ABBRID0EWDDM" xlink:type="simple">LC</abbrev>). <abbrev xmlns:xlink="http://www.w3.org/1999/xlink" xlink:title="Extent of Occurrence" id="ABBRID0E1DDM" xlink:type="simple">EOO</abbrev> (887,043 km<sup>2</sup>); <abbrev xmlns:xlink="http://www.w3.org/1999/xlink" xlink:title="Area of Occupancy" id="ABBRID0EAEDM" xlink:type="simple">AOO</abbrev> (100 km<sup>2</sup>). <italic><tp:taxon-name><tp:taxon-name-part taxon-name-part-type="genus" reg="Solanum">Solanum</tp:taxon-name-part><tp:taxon-name-part taxon-name-part-type="species" reg="dunalianum">dunalianum</tp:taxon-name-part></tp:taxon-name></italic> is at the northeastern edge of its range in tropical Asia, the species is common and widely distributed in New Guinea.</p></tp:treatment-sec><tp:treatment-sec sec-type="discussion" id="SECID0EREDM"><title>Discussion.</title><p><italic><tp:taxon-name><tp:taxon-name-part taxon-name-part-type="genus" reg="Solanum">Solanum</tp:taxon-name-part><tp:taxon-name-part taxon-name-part-type="species" reg="dunalianum">dunalianum</tp:taxon-name-part></tp:taxon-name></italic> is a species primarily of northern Australia and the island of New Guinea (<xref ref-type="bibr" rid="B161">McClelland 2012</xref>) that only just gets into tropical Asia. It was treated as a member of section <tp:taxon-name><tp:taxon-name-part taxon-name-part-type="genus" reg="Solanum"/><tp:taxon-name-part taxon-name-part-type="section" reg="Dunaliana">Dunaliana</tp:taxon-name-part></tp:taxon-name> Bitter by <xref ref-type="bibr" rid="B161">McClelland (2012)</xref> along with a number of other Pacific species such as <italic><tp:taxon-name><tp:taxon-name-part taxon-name-part-type="genus" reg="Solanum">S.</tp:taxon-name-part><tp:taxon-name-part taxon-name-part-type="species" reg="viridifolium">viridifolium</tp:taxon-name-part></tp:taxon-name></italic> Dunal and <italic><tp:taxon-name><tp:taxon-name-part taxon-name-part-type="genus" reg="Solanum">S.</tp:taxon-name-part><tp:taxon-name-part taxon-name-part-type="species" reg="labyrinthinum">labyrinthinum</tp:taxon-name-part></tp:taxon-name></italic> D.McClelland (see <xref ref-type="bibr" rid="B162">McClelland et al. 2020</xref>). <italic><tp:taxon-name><tp:taxon-name-part taxon-name-part-type="genus" reg="Solanum">Solanum</tp:taxon-name-part><tp:taxon-name-part taxon-name-part-type="species" reg="dunalianum">dunalianum</tp:taxon-name-part></tp:taxon-name></italic> is one of the few species in this group that has been included in molecular analyses (e.g., <xref ref-type="bibr" rid="B8">Aubriot et al. 2016a</xref>) and it resolves as part of the ‘Sahul-Pacific clade’ and member of a group with <italic><tp:taxon-name><tp:taxon-name-part taxon-name-part-type="genus" reg="Solanum">S.</tp:taxon-name-part><tp:taxon-name-part taxon-name-part-type="species" reg="schefferi">schefferi</tp:taxon-name-part></tp:taxon-name></italic> (as <italic><tp:taxon-name><tp:taxon-name-part taxon-name-part-type="genus" reg="Solanum">S.</tp:taxon-name-part><tp:taxon-name-part taxon-name-part-type="species" reg="lianoides">lianoides</tp:taxon-name-part></tp:taxon-name></italic>) and <italic><tp:taxon-name><tp:taxon-name-part taxon-name-part-type="genus" reg="Solanum">S.</tp:taxon-name-part><tp:taxon-name-part taxon-name-part-type="species" reg="graciliflorum">graciliflorum</tp:taxon-name-part></tp:taxon-name></italic>. Within the area treated here, <italic><tp:taxon-name><tp:taxon-name-part taxon-name-part-type="genus" reg="Solanum">S.</tp:taxon-name-part><tp:taxon-name-part taxon-name-part-type="species" reg="dunalianum">dunalianum</tp:taxon-name-part></tp:taxon-name></italic> is distinctive in its branched inflorescence with small red fruits and almost glabrous vegetative parts with very few, if any prickles. Other taxa in the area with several-branched inflorescences are usually densely and variously pubescent (e.g., <italic><tp:taxon-name><tp:taxon-name-part taxon-name-part-type="genus" reg="Solanum">S.</tp:taxon-name-part><tp:taxon-name-part taxon-name-part-type="species" reg="giganteum">giganteum</tp:taxon-name-part></tp:taxon-name></italic>, <italic><tp:taxon-name><tp:taxon-name-part taxon-name-part-type="genus" reg="Solanum">S.</tp:taxon-name-part><tp:taxon-name-part taxon-name-part-type="species" reg="graciliflorum">graciliflorum</tp:taxon-name-part></tp:taxon-name></italic>, <italic><tp:taxon-name><tp:taxon-name-part taxon-name-part-type="genus" reg="Solanum">S.</tp:taxon-name-part><tp:taxon-name-part taxon-name-part-type="species" reg="pseudosaponaceum">pseudosaponaceum</tp:taxon-name-part></tp:taxon-name></italic>, <italic><tp:taxon-name><tp:taxon-name-part taxon-name-part-type="genus" reg="Solanum">S.</tp:taxon-name-part><tp:taxon-name-part taxon-name-part-type="species" reg="torvoideum">torvoideum</tp:taxon-name-part></tp:taxon-name></italic>).</p><fig id="F21" position="float" orientation="portrait"><object-id xmlns:xlink="http://www.w3.org/1999/xlink" content-type="doi" xlink:type="simple">10.3897/phytokeys.198.79514.figure21</object-id><object-id xmlns:xlink="http://www.w3.org/1999/xlink" content-type="arpha" xlink:type="simple">87816924-C9BC-5167-A9DB-34DCEEDA55E9</object-id><label>Figure 21.</label><caption><p>Distribution of <italic><tp:taxon-name><tp:taxon-name-part taxon-name-part-type="genus" reg="Solanum">Solanum</tp:taxon-name-part><tp:taxon-name-part taxon-name-part-type="species" reg="dunalianum">dunalianum</tp:taxon-name-part></tp:taxon-name></italic>.</p></caption><graphic xmlns:xlink="http://www.w3.org/1999/xlink" xlink:href="phytokeys-198-001_article-79514__-g021.jpg" position="float" orientation="portrait" xlink:type="simple" id="oo_689714.jpg"><uri content-type="original_file" xlink:type="simple">https://binary.pensoft.net/fig/689714</uri></graphic></fig><fig id="F22" position="float" orientation="portrait"><object-id xmlns:xlink="http://www.w3.org/1999/xlink" content-type="doi" xlink:type="simple">10.3897/phytokeys.198.79514.figure22</object-id><object-id xmlns:xlink="http://www.w3.org/1999/xlink" content-type="arpha" xlink:type="simple">E7DA3A80-79D8-5344-8F2E-79F70DC8301E</object-id><label>Figure 22.</label><caption><p>Introduced species of <italic><tp:taxon-name><tp:taxon-name-part taxon-name-part-type="genus" reg="Solanum">Solanum.</tp:taxon-name-part></tp:taxon-name><tp:taxon-name><tp:taxon-name-part taxon-name-part-type="genus" reg="Solanum">Solanum</tp:taxon-name-part><tp:taxon-name-part taxon-name-part-type="species" reg="chrysotrichum">chrysotrichum</tp:taxon-name-part></tp:taxon-name></italic> Schltdl. <bold>A</bold> detail of inflorescence (field photograph, unvouchered, India). <italic><tp:taxon-name><tp:taxon-name-part taxon-name-part-type="genus" reg="Solanum">Solanum</tp:taxon-name-part><tp:taxon-name-part taxon-name-part-type="species" reg="elaeagnifolium">elaeagnifolium</tp:taxon-name-part></tp:taxon-name></italic> Cav. <bold>B</bold> habit (<italic>Sampath Kumar et al. 126972</italic>, India) <bold>C</bold> detail view of a flower (<italic>Sampath Kumar et al. 126972</italic>, India) <bold>D</bold> detail view of a fruit (field photograph, unvouchered, India). <italic><tp:taxon-name><tp:taxon-name-part taxon-name-part-type="genus" reg="Solanum">Solanum</tp:taxon-name-part><tp:taxon-name-part taxon-name-part-type="species" reg="jamaicense">jamaicense</tp:taxon-name-part></tp:taxon-name></italic> Mill. <bold>E</bold> detail view of a flower (<italic>Stern 265</italic>, Trinidad and Tobago) <bold>F</bold> detail view of fruits (<italic>Stern 265</italic>, Trinidad and Tobago). <italic><tp:taxon-name><tp:taxon-name-part taxon-name-part-type="genus" reg="Solanum">Solanum</tp:taxon-name-part><tp:taxon-name-part taxon-name-part-type="species" reg="macrocarpon">macrocarpon</tp:taxon-name-part></tp:taxon-name></italic> L. <bold>G</bold> detail view of flower (in cultivation at GAFL Avignon, unvouchered) <bold>H</bold> detail view of fruit (in cultivation at Radboud University, Nigmegen, unvouchered, material now at CGN, Wageningen). Photograph credits: <bold>A</bold> S.Knapp <bold>B–D</bold> X. Aubriot <bold>E, F</bold> S. Stern <bold>G, H</bold> S. Knapp.</p></caption><graphic xmlns:xlink="http://www.w3.org/1999/xlink" xlink:href="phytokeys-198-001_article-79514__-g022.jpg" position="float" orientation="portrait" xlink:type="simple" id="oo_689715.jpg"><uri content-type="original_file" xlink:type="simple">https://binary.pensoft.net/fig/689715</uri></graphic></fig><p>The two collections from northern Papua New Guinea cited in the protologue of <tp:taxon-name><tp:taxon-name-part taxon-name-part-type="genus" reg="Solanum">S.</tp:taxon-name-part><tp:taxon-name-part taxon-name-part-type="species" reg="dunalianum">dunalianum</tp:taxon-name-part><tp:taxon-name-part taxon-name-part-type="infraspecific-rank">var.</tp:taxon-name-part><tp:taxon-name-part taxon-name-part-type="variety" reg="puberius">puberius</tp:taxon-name-part></tp:taxon-name> were destroyed in Berlin, and we have found no duplicates of these, despite extensive searches. Ledermann’s travels are well-documented (<xref ref-type="bibr" rid="B138">Ledermann 1919</xref>; <xref ref-type="bibr" rid="B253">van Steenis-Kruseman 1985</xref>; <xref ref-type="bibr" rid="B256">Veldkamp et al. 1988</xref>), and many of the areas he visited have not been accessed since (<xref ref-type="bibr" rid="B242">Takeuchi and Golman 2002</xref>), so we delay neotypifying this name until such collections are available or duplicates of Ledermann’s collections are found.</p></tp:treatment-sec><tp:treatment-sec sec-type="material" id="SECID0EOODM"><title>Specimens examined.</title><p>See Suppl. materials <xref ref-type="supplementary-material" rid="S1">1</xref>–<xref ref-type="supplementary-material" rid="S3">3</xref>.</p></tp:treatment-sec><tp:treatment-sec><!--Section generated to contain objects referenced in tp:taxon-treatment.--><supplementary-material xmlns:xlink="http://www.w3.org/1999/xlink" id="S1" position="float" orientation="portrait" xlink:type="simple"><object-id content-type="doi" xlink:type="simple">10.3897/phytokeys.198.79514.suppl1</object-id><object-id content-type="zenodo_dep_id" xlink:type="simple">7077031</object-id><object-id content-type="arpha" xlink:type="simple">85C6D6EE-35F4-5E07-84A8-4C4F5FFEC2BE</object-id><label>Supplementary material 1</label><caption><p>Index to all numbered collections</p></caption><statement content-type="dataType"><label>Data type</label><p>Occurrences (pdf. file)</p></statement><statement content-type="notes"><label>Explanation note</label><p>Index of all herbarium collections seen for this mongraph.</p></statement><media xlink:href="phytokeys-198-001_article-79514__-s001.pdf" mimetype="application" mime-subtype="pdf" position="float" orientation="portrait" xlink:type="simple" id="oo_689777.pdf"><uri content-type="original_file" xlink:type="simple">https://binary.pensoft.net/file/689777</uri></media><permissions><license xlink:type="simple"><license-p>This dataset is made available under the Open Database License (http://opendatacommons.org/licenses/odbl/1.0/). The Open Database License (ODbL) is a license agreement intended to allow users to freely share, modify, and use this Dataset while maintaining this same freedom for others, provided that the original source and author(s) are credited.</license-p></license></permissions><attrib specific-use="authors">Xavier Aubriot, Sandra Knapp</attrib></supplementary-material><supplementary-material xmlns:xlink="http://www.w3.org/1999/xlink" id="S3" position="float" orientation="portrait" xlink:type="simple"><object-id content-type="doi" xlink:type="simple">10.3897/phytokeys.198.79514.suppl3</object-id><object-id content-type="zenodo_dep_id" xlink:type="simple">7077023</object-id><object-id content-type="arpha" xlink:type="simple">6E8A0A33-9752-5EB7-8540-EB629178D276</object-id><label>Supplementary material 3</label><caption><p>All specimens examined</p></caption><statement content-type="dataType"><label>Data type</label><p>Specimens (csv. file)</p></statement><statement content-type="notes"><label>Explanation note</label><p>A searchable csv file of all specimens examined (worldwide) for this monograph.</p></statement><media xlink:href="phytokeys-198-001_article-79514__-s003.csv" mimetype="text" mime-subtype="csv" position="float" orientation="portrait" xlink:type="simple" id="oo_689779.csv"><uri content-type="original_file" xlink:type="simple">https://binary.pensoft.net/file/689779</uri></media><permissions><license xlink:type="simple"><license-p>This dataset is made available under the Open Database License (http://opendatacommons.org/licenses/odbl/1.0/). The Open Database License (ODbL) is a license agreement intended to allow users to freely share, modify, and use this Dataset while maintaining this same freedom for others, provided that the original source and author(s) are credited.</license-p></license></permissions><attrib specific-use="authors">Xavier Aubriot, Sandra Knapp</attrib></supplementary-material></tp:treatment-sec><ref-list><ref id="B239"><mixed-citation xmlns:xlink="http://www.w3.org/1999/xlink" xlink:type="simple"><person-group><name name-style="western"><surname>Symon</surname><given-names>DE</given-names></name></person-group> (<year>1985</year>) <article-title>The <tp:taxon-name><tp:taxon-name-part taxon-name-part-type="family">Solanaceae</tp:taxon-name-part></tp:taxon-name> of New Guinea.</article-title><source>Journal of the Adelaide Botanic Gardens</source><volume>8</volume>: <fpage>1</fpage>–<lpage>171</lpage>.</mixed-citation></ref><ref id="B256"><mixed-citation xmlns:xlink="http://www.w3.org/1999/xlink" xlink:type="simple"><person-group><name name-style="western"><surname>Veldkamp</surname><given-names>JF</given-names></name><name name-style="western"><surname>Vink</surname><given-names>W</given-names></name><name name-style="western"><surname>Frodin</surname><given-names>DG</given-names></name></person-group> (<year>1988</year>) <article-title>XI. Ledermann’s and some other German localities in Papua New Guinea.</article-title><source>Flora Malesiana Bulletin</source><volume>10</volume>: <fpage>32</fpage>–<lpage>38</lpage>.</mixed-citation></ref><ref id="B15"><mixed-citation xmlns:xlink="http://www.w3.org/1999/xlink" xlink:type="simple"><person-group><name name-style="western"><surname>Bean</surname><given-names>AR</given-names></name></person-group> (<year>2004</year>) <article-title>The taxonomy and ecology of <tp:taxon-name><tp:taxon-name-part taxon-name-part-type="genus">Solanum</tp:taxon-name-part><tp:taxon-name-part taxon-name-part-type="infraspecific-rank">subg.</tp:taxon-name-part><tp:taxon-name-part taxon-name-part-type="subgenus">Leptostemonum</tp:taxon-name-part></tp:taxon-name> (Dunal) Bitter (<tp:taxon-name><tp:taxon-name-part taxon-name-part-type="family">Solanaceae</tp:taxon-name-part></tp:taxon-name>) in Queensland and far north-eastern New South Wales, Australia.</article-title><source>Austrobaileya</source><volume>6</volume>(<issue>4</issue>): <fpage>639</fpage>–<lpage>816</lpage>.</mixed-citation></ref><ref id="B105"><mixed-citation xmlns:xlink="http://www.w3.org/1999/xlink" xlink:type="simple">IUCN (<year>2019</year>) Guidelines for Using the IUCN Red List Categories and Criteria. Version 13. Prepared by the Standards and Petitions Subcommittee of the IUCN Species Survival Commission. <ext-link xlink:href="http://www.iucnredlist.org/documents/RedListGuidelines.pdf" ext-link-type="uri" xlink:type="simple">http://www.iucnredlist.org/documents/RedListGuidelines.pdf</ext-link></mixed-citation></ref><ref id="B161"><mixed-citation xmlns:xlink="http://www.w3.org/1999/xlink" xlink:type="simple"><person-group><name name-style="western"><surname>McClelland</surname><given-names>DHR</given-names></name></person-group> (<year>2012</year>) Systematics and taxonomy of <italic><tp:taxon-name><tp:taxon-name-part taxon-name-part-type="genus">Solanum</tp:taxon-name-part></tp:taxon-name></italic> sections <italic><tp:taxon-name><tp:taxon-name-part taxon-name-part-type="genus">Dunaliana</tp:taxon-name-part></tp:taxon-name></italic> and <italic><tp:taxon-name><tp:taxon-name-part taxon-name-part-type="genus">Irenosolanum</tp:taxon-name-part></tp:taxon-name></italic> (<tp:taxon-name><tp:taxon-name-part taxon-name-part-type="family">Solanaceae</tp:taxon-name-part></tp:taxon-name>). Doctoral dissertation presented to the City University of New York, New York.</mixed-citation></ref><ref id="B162"><mixed-citation xmlns:xlink="http://www.w3.org/1999/xlink" xlink:type="simple"><person-group><name name-style="western"><surname>McClelland</surname><given-names>DHR</given-names></name><name name-style="western"><surname>Nee</surname><given-names>M</given-names></name><name name-style="western"><surname>Knapp</surname><given-names>S</given-names></name></person-group> (<year>2020</year>) <article-title>new names and status for Pacific spiny species of <italic><tp:taxon-name><tp:taxon-name-part taxon-name-part-type="genus">Solanum</tp:taxon-name-part></tp:taxon-name></italic> (<tp:taxon-name><tp:taxon-name-part taxon-name-part-type="family">Solanaceae</tp:taxon-name-part></tp:taxon-name>, subgenus <tp:taxon-name><tp:taxon-name-part taxon-name-part-type="genus"/><tp:taxon-name-part taxon-name-part-type="subgenus">Leptostemonum</tp:taxon-name-part></tp:taxon-name> Bitter; the <tp:taxon-name><tp:taxon-name-part taxon-name-part-type="clade">Leptostemonum</tp:taxon-name-part></tp:taxon-name> Clade).</article-title><source>PhytoKeys</source><volume>145</volume>: <fpage>1</fpage>–<lpage>36</lpage>. <ext-link xlink:href="10.3897/phytokeys.145.48531" ext-link-type="doi" xlink:type="simple">https://doi.org/10.3897/phytokeys.145.48531</ext-link></mixed-citation></ref><ref id="B8"><mixed-citation xmlns:xlink="http://www.w3.org/1999/xlink" xlink:type="simple"><person-group><name name-style="western"><surname>Aubriot</surname><given-names>X</given-names></name><name name-style="western"><surname>Singh</surname><given-names>P</given-names></name><name name-style="western"><surname>Knapp</surname><given-names>S</given-names></name></person-group> (<year>2016a</year>) <article-title>Tropical Asian species show the Old World clade of “spiny solanums” (subgenus <italic><tp:taxon-name><tp:taxon-name-part taxon-name-part-type="genus"/><tp:taxon-name-part taxon-name-part-type="subgenus">Leptostemonum</tp:taxon-name-part></tp:taxon-name> pro parte</italic>: <tp:taxon-name><tp:taxon-name-part taxon-name-part-type="family">Solanaceae</tp:taxon-name-part></tp:taxon-name>) is not monophyletic.</article-title><source>Botanical Journal of the Linnean Society</source><volume>181</volume>(<issue>2</issue>): <fpage>199</fpage>–<lpage>223</lpage>. <ext-link xlink:href="10.1111/boj.12412" ext-link-type="doi" xlink:type="simple">https://doi.org/10.1111/boj.12412</ext-link></mixed-citation></ref><ref id="B138"><mixed-citation xmlns:xlink="http://www.w3.org/1999/xlink" xlink:type="simple"><person-group><name name-style="western"><surname>Ledermann</surname><given-names>C</given-names></name></person-group> (<year>1919</year>) <article-title>Einiges von der Kaiserin-Augusta-Fluß-Expedition.</article-title><source>Botanische Jahrbücher für Systematik, Pflanzengeschichte und Pflanzengeographie</source><volume>55</volume>: <fpage>33</fpage>–<lpage>44</lpage>.</mixed-citation></ref><ref id="B253"><mixed-citation xmlns:xlink="http://www.w3.org/1999/xlink" xlink:type="simple"><person-group><name name-style="western"><surname>van Steenis-Kruseman</surname><given-names>MJ</given-names></name></person-group> (<year>1985</year>) Malyasian plant collectors and collections, being a cyclopedia of botanical exploration in Malaysia. Martinius Nijhoff (Kluwer Academic Publishers), Boston, Dordrecht, Lancaster. [originally published 1950 in Djakarta]</mixed-citation></ref><ref id="B242"><mixed-citation xmlns:xlink="http://www.w3.org/1999/xlink" xlink:type="simple"><person-group><name name-style="western"><surname>Takeuchi</surname><given-names>S</given-names></name><name name-style="western"><surname>Golman</surname><given-names>M</given-names></name></person-group> (<year>2002</year>) <article-title>The present status of Ledermann’s April River localities in Papua New Guinea.</article-title><source>Sida</source><volume>20</volume>: <fpage>55</fpage>–<lpage>70</lpage>.</mixed-citation></ref></ref-list></tp:taxon-treatment>
