# Supplementary material for: ﻿A revision of the “spiny solanums” of Tropical Asia (Solanum, the Leptostemonum Clade, Solanaceae)
Source: PhytoKeys. 2022 Jun 1;198:1–270. doi: 10.3897/phytokeys.198.79514 (PMC9849010; doi:10.3897/phytokeys.198.79514)
Supplement: XML Treatment for Solanum forskalii [file phytokeys.198.79514-treatment15.xml]

<!DOCTYPE tp:taxon-treatment
  PUBLIC "-//TaxonX//DTD Taxonomic Treatment Publishing DTD v0 20100105//EN" "tax-treatment-NSO.dtd">
<tp:taxon-treatment xmlns:tp="http://www.plazi.org/taxpub"><tp:treatment-meta><kwd-group><label>Taxon classification</label><kwd>
              <named-content content-type="kingdom">Plantae</named-content>
            </kwd><kwd>
              <named-content content-type="order">Solanales</named-content>
            </kwd><kwd>
              <named-content content-type="family">Solanaceae</named-content>
            </kwd></kwd-group><mixed-citation publication-type="journal"><person-group><name><surname>Aubriot</surname><given-names>Xavier</given-names></name><name><surname>Knapp</surname><given-names>Sandra</given-names></name></person-group><article-title>﻿A revision of the “spiny solanums” of Tropical Asia (<italic><tp:taxon-name><tp:taxon-name-part taxon-name-part-type="genus" reg="Solanum">Solanum</tp:taxon-name-part></tp:taxon-name></italic>, the <tp:taxon-name><tp:taxon-name-part taxon-name-part-type="clade">Leptostemonum</tp:taxon-name-part></tp:taxon-name> Clade, <tp:taxon-name><tp:taxon-name-part taxon-name-part-type="family">Solanaceae</tp:taxon-name-part></tp:taxon-name>)</article-title><source>PhytoKeys</source><day>01</day><month>06</month><year>2022</year><volume>198</volume><fpage>1</fpage><lpage>270</lpage><pub-id pub-id-type="doi">10.3897/phytokeys.198.79514</pub-id></mixed-citation></tp:treatment-meta><tp:nomenclature><label>﻿14.</label><tp:taxon-name>
            <object-id xmlns:xlink="http://www.w3.org/1999/xlink" content-type="arpha" xlink:type="simple">1BBAC478-CE81-51B4-8EB1-632CD8BCD13D</object-id>
            <tp:taxon-name-part taxon-name-part-type="genus" reg="Solanum">Solanum</tp:taxon-name-part>
            <tp:taxon-name-part taxon-name-part-type="species" reg="forskalii">forskalii</tp:taxon-name-part>
          </tp:taxon-name><tp:taxon-authority>Dunal, Hist. Nat. Solanum 237. 1813.</tp:taxon-authority><xref ref-type="fig" rid="F23">Fig. 23</xref><tp:nomenclature-citation-list><tp:nomenclature-citation><tp:taxon-name>
                <tp:taxon-name-part taxon-name-part-type="genus" reg="Solanum">Solanum</tp:taxon-name-part>
                <tp:taxon-name-part taxon-name-part-type="species" reg="villosum">villosum</tp:taxon-name-part>
              </tp:taxon-name><comment>Forssk., Fl. Aegypt.-Arab. 47. 1775, nom. illeg. non <tp:taxon-name><tp:taxon-name-part taxon-name-part-type="genus" reg="Solanum">Solanum</tp:taxon-name-part><tp:taxon-name-part taxon-name-part-type="species" reg="villosum">villosum</tp:taxon-name-part></tp:taxon-name> Mill. Type. Yemen. Wadi Surdud, Feb 1763, <italic>Herb. P. Forsskål 414</italic> (holotype: C [C10003107]).</comment></tp:nomenclature-citation><tp:nomenclature-citation><tp:taxon-name>
                <tp:taxon-name-part taxon-name-part-type="genus" reg="Solanum">Solanum</tp:taxon-name-part>
                <tp:taxon-name-part taxon-name-part-type="species" reg="macilentum">macilentum</tp:taxon-name-part>
              </tp:taxon-name><comment>A.Rich., Tent. Fl. Abyss. 2: 105. 1850. Type. Ethiopia. Choho, <italic>R. Quartin-Dillon &amp; A. Petit s.n.</italic> (lectotype, designated by <xref ref-type="bibr" rid="B139">Lester 1997</xref>, pg. 286: P [P000343696]; isolectotypes: P [P0003436967, P000343698]).</comment></tp:nomenclature-citation><tp:nomenclature-citation><tp:taxon-name>
                <tp:taxon-name-part taxon-name-part-type="genus" reg="Solanum">Solanum</tp:taxon-name-part>
                <tp:taxon-name-part taxon-name-part-type="species" reg="albicaule">albicaule</tp:taxon-name-part>
              </tp:taxon-name><comment>Kotschy ex Dunal, Prodr. [A. P. de Candolle] 13(1): 204. 1852. Type. Sudan. Kordofan: Nubia, Cordofan Chursi, 29 Dec 1839, <italic>C. Kotschy 309</italic> (lectotype, designated by <xref ref-type="bibr" rid="B139">Lester 1997</xref>, pg. 287: G-DC [G00145871]; isolectotypes: B, BM [BM000778322], E [E00193284], ER, GOET, K [K000414013, K000414014, K000414015], LZ, M [M0105605, M0105606], MO [acc. # 3942648], MPU, NY, P [P00344693, P00344694, P00344695], STU [STU000027], TCD [TCD0000843], W [acc. # 1889-0293762, acc. # 0000634], WAG [WAG0003359]).</comment></tp:nomenclature-citation><tp:nomenclature-citation><tp:taxon-name>
                <tp:taxon-name-part taxon-name-part-type="genus" reg="Solanum">Solanum</tp:taxon-name-part>
                <tp:taxon-name-part taxon-name-part-type="species" reg="heudelotii">heudelotii</tp:taxon-name-part>
              </tp:taxon-name><comment>Dunal, Prodr. [A. P. de Candolle] 13(1): 205. 1852. Type. Senegal. near Gabor, 1839, <italic>J. Heudelot 417</italic> (<italic>45</italic>) (lectotype, designated by <xref ref-type="bibr" rid="B139">Lester 1997</xref>, pg. 287: P [P00344004]; isolectotypes: K [K000414051], MPU, P [P00344005, P00344006], UPS).</comment></tp:nomenclature-citation><tp:nomenclature-citation><tp:taxon-name>
                <tp:taxon-name-part taxon-name-part-type="genus" reg="Solanum">Solanum</tp:taxon-name-part>
                <tp:taxon-name-part taxon-name-part-type="species" reg="hadaq">hadaq</tp:taxon-name-part>
              </tp:taxon-name><comment>Deflers, Bull. Soc. Bot. France 43: 122. 1896. Type. Yemen. Schoukra, Bilad Fodhli, J. Areys, 30 k a’ l E.N.E. de Schughra, 150 m, 22 Mar 1890, <italic>M. Deflers 377</italic> (lectotype, designated by <xref ref-type="bibr" rid="B259">Vorontsova and Knapp 2016</xref>, pg. 159: P [P00051780]; isolectotypes: K [K000441183], P [P00051781, P00051782).</comment></tp:nomenclature-citation><tp:nomenclature-citation><tp:taxon-name>
                <tp:taxon-name-part taxon-name-part-type="genus" reg="Solanum">Solanum</tp:taxon-name-part>
                <tp:taxon-name-part taxon-name-part-type="species" reg="scindicum">scindicum</tp:taxon-name-part>
              </tp:taxon-name><comment>Prain, J. Asiat. Soc. Bengal, Pt. 2, Nat. Hist. 65: 542. 1896. Type. Pakistan. Sind: Scinde, <italic>T. Cooke s.n.</italic> (lectotype, designated by <xref ref-type="bibr" rid="B259">Vorontsova and Knapp 2016</xref>, pg. 159: CAL [CAL0000018701]; isolectotype: K [K000441223]).</comment></tp:nomenclature-citation><tp:nomenclature-citation><tp:taxon-name>
                <tp:taxon-name-part taxon-name-part-type="genus" reg="Solanum">Solanum</tp:taxon-name-part>
                <tp:taxon-name-part taxon-name-part-type="species" reg="albicaule">albicaule</tp:taxon-name-part>
                <tp:taxon-name-part taxon-name-part-type="authority">Kotschy ex Dunal</tp:taxon-name-part>
                <tp:taxon-name-part taxon-name-part-type="infraspecific-rank">var.</tp:taxon-name-part>
                <tp:taxon-name-part taxon-name-part-type="variety" reg="parvifrons">parvifrons</tp:taxon-name-part>
              </tp:taxon-name><comment>Bitter, Repert. Spec. Nov. Regni Veg. Beih. 16: 102. 1923. Type. South Sudan. “Nördliches Darfur, El Fascher”, <italic>J.D.C. Pfund 407</italic> (syntypes: B, destroyed, Z, not found; no additional duplicates found).</comment></tp:nomenclature-citation></tp:nomenclature-citation-list></tp:nomenclature><tp:treatment-sec sec-type="material" id="SECID0EIZDM"><title>Type.</title><p>Based on (replacement name for) <italic><tp:taxon-name><tp:taxon-name-part taxon-name-part-type="genus" reg="Solanum">Solanum</tp:taxon-name-part><tp:taxon-name-part taxon-name-part-type="species" reg="villosum">villosum</tp:taxon-name-part></tp:taxon-name></italic> Forssk.</p></tp:treatment-sec><tp:treatment-sec sec-type="description" id="SECID0EZZDM"><title>Description.</title><p>Erect or scandent shrub, 0.5–1 m, prickly. Young stems slender, ascendent to erect, densely stellate-pubescent and prickly, the pubescence of porrect, sessile or occasionally stalked trichomes, the stalks to 0.15 mm long, the rays 6–10, 0.15–0.3(–0.5) mm long, the midpoints same length as the rays or up to 1.5 mm, occasionally rounded, the prickles 3–10 mm long, 1–3 mm wide at the base, straight, occasionally curved, flattened, strongly reflexed, pale yellow to brown, spaced 1–10 mm apart; bark of older stems densely stellate-pubescent, sometimes glabrescent, brown to grey or orange-grey. Sympodial units difoliate, not geminate. Leaves simple, entire to weakly lobed, the blades 1–4(–6) cm long, 0.5–3(–4) cm wide, 1–2 times longer than wide, ovate, membranous to chartaceous, drying concolorous to discolorous, yellow-green to grey-green or brown-green, glabrescent to moderately stellate-pubescent on both surfaces, with porrect, sessile, sometimes stalked trichomes, the stalks to 0.2 mm long, the rays 6–10, 0.2–0.4(–1) mm long, the midpoints ca. same length as the rays, sometimes to 1.5 mm long, with 0(-3) prickles on both surfaces; the primary veins 2–3 pairs, the tertiary venation not visible to the naked eye; base cordate to rounded, the lobes 2(-3) on each side, 0.2–0.4 cm long, extending to 1/4 of the distance to the midvein, broadly deltate, apically rounded to obtuse; apex rounded to obtuse; petiole 0.2–1.6(–2.5) cm long, 1/4–2/3 of the leaf blade length, densely stellate-pubescent, with 0(-5) prickles. Buds ellipsoid, the corolla strongly exserted from the calyx before anthesis. Inflorescences apparently terminal or lateral, 2–6.5 cm long, unbranched or forked, with (1–)2–20 flowers, 1–10 flowers open at any one time, densely stellate-pubescent, with 0(-5) prickles; peduncle 0.1–0.4(–1.5) cm long; pedicels 0.2–1 cm long, erect, articulated at the base, densely stellate-pubescent, with 0(-6) prickles; pedicel scars spaced 0.5–1.5 mm apart. Flowers 5-merous, apparently all perfect. Calyx 2–4.5 mm long, the lobes 0.5–2 mm long, ca. 1 mm wide, deltate, apically acuminate, moderately stellate-pubescent, with 0(-5) prickles. Corolla 1.3–2.4 cm in diameter, mauve to purple, stellate, lobed ca. 4/5 of its length, the lobes 6–11 mm long, 1.5–2 mm wide, deltate, reflexed or spreading, stellate-pubescent abaxially, the trichomes porrect, sessile or stalked, the stalks to 0.15 mm, the rays 4–10, 0.1–0.2 mm long, the midpoints shorter than the rays or to 0.5 mm long. Stamens equal; filament tube ca. 0.1 mm long; free portion of the filaments 0.7–1 mm long; anthers 4.5–7 mm long, connivent to spreading, tapering, yellow, poricidal at the tips, the pores directed distally. Ovary glabrous; style 0.9–1.2 cm long, slender, curved at the apex, glabrous. Fruit a globose berry, 1–10 per infructescence, 0.6–0.9 cm in diameter, the pericarp smooth, orange to red at maturity; fruiting pedicels 0.7–1.6 cm long, 0.3–0.4 mm in diameter at the base, 2–2.5 mm in diameter at the apex, spreading to somewhat deflexed from the weight of the fruit, with 0(-10) prickles; fruiting calyx not accrescent, covering 1/4(–1/2) of the mature fruit, with 0(-5) prickles. Seeds ca. 5–15 per berry, 2.5–4 mm long, 1.8–3 mm wide, flattened-reniform, almost black, the testal cells somewhat sinuate in outline. Chromosome number: n = 12 (<xref ref-type="bibr" rid="B113">Khatoon and Ali 1993</xref>), 2n = 24 (<xref ref-type="bibr" rid="B1">Al Wadi 2002</xref>).</p><fig id="F23" position="float" orientation="portrait"><object-id xmlns:xlink="http://www.w3.org/1999/xlink" content-type="doi" xlink:type="simple">10.3897/phytokeys.198.79514.figure23</object-id><object-id xmlns:xlink="http://www.w3.org/1999/xlink" content-type="arpha" xlink:type="simple">DB394EAB-F649-5046-8E7B-9D276017AD21</object-id><label>Figure 23.</label><caption><p><italic><tp:taxon-name><tp:taxon-name-part taxon-name-part-type="genus" reg="Solanum">Solanum</tp:taxon-name-part><tp:taxon-name-part taxon-name-part-type="species" reg="forsskalii">forsskalii</tp:taxon-name-part></tp:taxon-name></italic> Dunal. Herbarium specimen collected in India in 1973 (<italic>Tiwari 941</italic>, CAL0000031126). Photograph credit: © The Director, Botanical Survey of India, Kolkata.</p></caption><graphic xmlns:xlink="http://www.w3.org/1999/xlink" xlink:href="phytokeys-198-001_article-79514__-g023.jpg" position="float" orientation="portrait" xlink:type="simple" id="oo_689716.jpg"><uri content-type="original_file" xlink:type="simple">https://binary.pensoft.net/fig/689716</uri></graphic></fig></tp:treatment-sec><tp:treatment-sec sec-type="distribution" id="SECID0EB2DM"><title>Distribution</title><p><bold>(Fig. <xref ref-type="fig" rid="F24">24</xref>).</bold><italic><tp:taxon-name><tp:taxon-name-part taxon-name-part-type="genus" reg="Solanum">Solanum</tp:taxon-name-part><tp:taxon-name-part taxon-name-part-type="species" reg="forskalii">forskalii</tp:taxon-name-part></tp:taxon-name></italic> is found from northeastern Africa and Arabian Peninsula to Pakistan and western India (Rajasthan and Gujarat).</p></tp:treatment-sec><tp:treatment-sec sec-type="ecology" id="SECID0EZ2DM"><title>Ecology and habitat.</title><p><italic><tp:taxon-name><tp:taxon-name-part taxon-name-part-type="genus" reg="Solanum">Solanum</tp:taxon-name-part><tp:taxon-name-part taxon-name-part-type="species" reg="forskalii">forskalii</tp:taxon-name-part></tp:taxon-name></italic> is a desert plant growing on stony ground and rocky slopes, often on granite, elevation not recorded on herbarium sheets we have seen from India (from sea level to 2,000 m elevation fide <xref ref-type="bibr" rid="B259">Vorontsova and Knapp 2016</xref>)</p></tp:treatment-sec><tp:treatment-sec sec-type="Common names and uses" id="SECID0EO3DM"><title>Common names and uses.</title><p>India. Rajasthan: nar-kanta [Hindi] (<xref ref-type="bibr" rid="B227">Singh 1991</xref>, as <italic><tp:taxon-name><tp:taxon-name-part taxon-name-part-type="genus" reg="Solanum">S.</tp:taxon-name-part><tp:taxon-name-part taxon-name-part-type="species" reg="albicaule">albicaule</tp:taxon-name-part></tp:taxon-name></italic>).</p></tp:treatment-sec><tp:treatment-sec sec-type="conservation status" id="SECID0ED4DM"><title>Conservation status</title><p><bold>(<xref ref-type="bibr" rid="B126">Knapp 2021b</xref>).</bold><italic><tp:taxon-name><tp:taxon-name-part taxon-name-part-type="genus" reg="Solanum">Solanum</tp:taxon-name-part><tp:taxon-name-part taxon-name-part-type="species" reg="forskalii">forskalii</tp:taxon-name-part></tp:taxon-name></italic> has been formally assessed as least concern (<abbrev xmlns:xlink="http://www.w3.org/1999/xlink" xlink:title="Least Concern" id="ABBRID0E24DM" xlink:type="simple">LC</abbrev>; <ext-link xmlns:xlink="http://www.w3.org/1999/xlink" xlink:href="https://www.iucnredlist.org/species/101526207/101526210" ext-link-type="uri" xlink:type="simple">https://www.iucnredlist.org/species/101526207/101526210</ext-link>).</p></tp:treatment-sec><tp:treatment-sec sec-type="discussion" id="SECID0EE5DM"><title>Discussion.</title><p>Although <xref ref-type="bibr" rid="B259">Vorontsova and Knapp (2016)</xref> suggested collections of <italic><tp:taxon-name><tp:taxon-name-part taxon-name-part-type="genus" reg="Solanum">S.</tp:taxon-name-part><tp:taxon-name-part taxon-name-part-type="species" reg="forskalii">forskalii</tp:taxon-name-part></tp:taxon-name></italic> from India might be accidental introductions, it is reported as fairly common in the Indian state of Rajasthan (<xref ref-type="bibr" rid="B227">Singh 1991</xref>). It is easily recognised by its white-coloured stems, resulting from the dense pubescence of overlapping stellate trichomes with long, delicate rays, and abundant, recurved prickles.</p><p><italic><tp:taxon-name><tp:taxon-name-part taxon-name-part-type="genus" reg="Solanum">Solanum</tp:taxon-name-part><tp:taxon-name-part taxon-name-part-type="species" reg="forskalii">forskalii</tp:taxon-name-part></tp:taxon-name></italic> can be distinguished from <italic><tp:taxon-name><tp:taxon-name-part taxon-name-part-type="genus" reg="Solanum">S.</tp:taxon-name-part><tp:taxon-name-part taxon-name-part-type="species" reg="cordatum">cordatum</tp:taxon-name-part></tp:taxon-name></italic> by its porrect trichomes with 6–10 rays over 0.15 mm long on the young stems (versus trichomes with 12–18 rays under 0.15 mm long on the young stems of <italic><tp:taxon-name><tp:taxon-name-part taxon-name-part-type="genus" reg="Solanum">S.</tp:taxon-name-part><tp:taxon-name-part taxon-name-part-type="species" reg="cordatum">cordatum</tp:taxon-name-part></tp:taxon-name></italic>), 1–20 flowers per inflorescence (versus 1–2 flowers per inflorescence in <italic><tp:taxon-name><tp:taxon-name-part taxon-name-part-type="genus" reg="Solanum">S.</tp:taxon-name-part><tp:taxon-name-part taxon-name-part-type="species" reg="cordatum">cordatum</tp:taxon-name-part></tp:taxon-name></italic>), and anthers 4.5–7 mm long (versus anthers 3–5 mm long in <italic><tp:taxon-name><tp:taxon-name-part taxon-name-part-type="genus" reg="Solanum">S.</tp:taxon-name-part><tp:taxon-name-part taxon-name-part-type="species" reg="cordatum">cordatum</tp:taxon-name-part></tp:taxon-name></italic>). The trichome rays of <italic><tp:taxon-name><tp:taxon-name-part taxon-name-part-type="genus" reg="Solanum">S.</tp:taxon-name-part><tp:taxon-name-part taxon-name-part-type="species" reg="forskalii">forskalii</tp:taxon-name-part></tp:taxon-name></italic> are much thinner and more delicate than those of <italic><tp:taxon-name><tp:taxon-name-part taxon-name-part-type="genus" reg="Solanum">S.</tp:taxon-name-part><tp:taxon-name-part taxon-name-part-type="species" reg="cordatum">cordatum</tp:taxon-name-part></tp:taxon-name></italic>, which appear stout and almost lepidote. There is considerable variability within <italic><tp:taxon-name><tp:taxon-name-part taxon-name-part-type="genus" reg="Solanum">S.</tp:taxon-name-part><tp:taxon-name-part taxon-name-part-type="species" reg="forskalii">forskalii</tp:taxon-name-part></tp:taxon-name></italic> in Africa with respect to inflorescence length, prickle size and trichome midpoint length (<xref ref-type="bibr" rid="B259">Vorontsova and Knapp 2016</xref>).</p><fig id="F24" position="float" orientation="portrait"><object-id xmlns:xlink="http://www.w3.org/1999/xlink" content-type="doi" xlink:type="simple">10.3897/phytokeys.198.79514.figure24</object-id><object-id xmlns:xlink="http://www.w3.org/1999/xlink" content-type="arpha" xlink:type="simple">F88F4136-C3F9-5BF2-B8BE-970122FACF83</object-id><label>Figure 24.</label><caption><p>Distribution of <italic><tp:taxon-name><tp:taxon-name-part taxon-name-part-type="genus" reg="Solanum">S.</tp:taxon-name-part><tp:taxon-name-part taxon-name-part-type="species" reg="forsskalii">forsskalii</tp:taxon-name-part></tp:taxon-name></italic>.</p></caption><graphic xmlns:xlink="http://www.w3.org/1999/xlink" xlink:href="phytokeys-198-001_article-79514__-g024.jpg" position="float" orientation="portrait" xlink:type="simple" id="oo_689717.jpg"><uri content-type="original_file" xlink:type="simple">https://binary.pensoft.net/fig/689717</uri></graphic></fig></tp:treatment-sec><tp:treatment-sec sec-type="material" id="SECID0ETCEM"><title>Specimens examined.</title><p>See Suppl. materials <xref ref-type="supplementary-material" rid="S1">1</xref>–<xref ref-type="supplementary-material" rid="S3">3</xref>.</p></tp:treatment-sec><tp:treatment-sec><!--Section generated to contain objects referenced in tp:taxon-treatment.--><supplementary-material xmlns:xlink="http://www.w3.org/1999/xlink" id="S1" position="float" orientation="portrait" xlink:type="simple"><object-id content-type="doi" xlink:type="simple">10.3897/phytokeys.198.79514.suppl1</object-id><object-id content-type="zenodo_dep_id" xlink:type="simple">7077031</object-id><object-id content-type="arpha" xlink:type="simple">85C6D6EE-35F4-5E07-84A8-4C4F5FFEC2BE</object-id><label>Supplementary material 1</label><caption><p>Index to all numbered collections</p></caption><statement content-type="dataType"><label>Data type</label><p>Occurrences (pdf. file)</p></statement><statement content-type="notes"><label>Explanation note</label><p>Index of all herbarium collections seen for this mongraph.</p></statement><media xlink:href="phytokeys-198-001_article-79514__-s001.pdf" mimetype="application" mime-subtype="pdf" position="float" orientation="portrait" xlink:type="simple" id="oo_689777.pdf"><uri content-type="original_file" xlink:type="simple">https://binary.pensoft.net/file/689777</uri></media><permissions><license xlink:type="simple"><license-p>This dataset is made available under the Open Database License (http://opendatacommons.org/licenses/odbl/1.0/). The Open Database License (ODbL) is a license agreement intended to allow users to freely share, modify, and use this Dataset while maintaining this same freedom for others, provided that the original source and author(s) are credited.</license-p></license></permissions><attrib specific-use="authors">Xavier Aubriot, Sandra Knapp</attrib></supplementary-material><supplementary-material xmlns:xlink="http://www.w3.org/1999/xlink" id="S3" position="float" orientation="portrait" xlink:type="simple"><object-id content-type="doi" xlink:type="simple">10.3897/phytokeys.198.79514.suppl3</object-id><object-id content-type="zenodo_dep_id" xlink:type="simple">7077023</object-id><object-id content-type="arpha" xlink:type="simple">6E8A0A33-9752-5EB7-8540-EB629178D276</object-id><label>Supplementary material 3</label><caption><p>All specimens examined</p></caption><statement content-type="dataType"><label>Data type</label><p>Specimens (csv. file)</p></statement><statement content-type="notes"><label>Explanation note</label><p>A searchable csv file of all specimens examined (worldwide) for this monograph.</p></statement><media xlink:href="phytokeys-198-001_article-79514__-s003.csv" mimetype="text" mime-subtype="csv" position="float" orientation="portrait" xlink:type="simple" id="oo_689779.csv"><uri content-type="original_file" xlink:type="simple">https://binary.pensoft.net/file/689779</uri></media><permissions><license xlink:type="simple"><license-p>This dataset is made available under the Open Database License (http://opendatacommons.org/licenses/odbl/1.0/). The Open Database License (ODbL) is a license agreement intended to allow users to freely share, modify, and use this Dataset while maintaining this same freedom for others, provided that the original source and author(s) are credited.</license-p></license></permissions><attrib specific-use="authors">Xavier Aubriot, Sandra Knapp</attrib></supplementary-material></tp:treatment-sec><ref-list><ref id="B139"><mixed-citation xmlns:xlink="http://www.w3.org/1999/xlink" xlink:type="simple"><person-group><name name-style="western"><surname>Lester</surname><given-names>RN</given-names></name></person-group> (<year>1997</year>) Typification of nineteen names of African <italic><tp:taxon-name><tp:taxon-name-part taxon-name-part-type="genus">Solanum</tp:taxon-name-part></tp:taxon-name></italic> species described by A. Richard and others, including <italic><tp:taxon-name><tp:taxon-name-part taxon-name-part-type="genus">S.</tp:taxon-name-part><tp:taxon-name-part taxon-name-part-type="species">campylacanthum</tp:taxon-name-part></tp:taxon-name></italic> and <italic><tp:taxon-name><tp:taxon-name-part taxon-name-part-type="genus">S.</tp:taxon-name-part><tp:taxon-name-part taxon-name-part-type="species">panduriforme</tp:taxon-name-part></tp:taxon-name></italic>. Botanical Journal of the Linnean Society 125(4): 273–293. <ext-link xlink:href="10.1111/j.1095-8339.1997.tb02258.x" ext-link-type="doi" xlink:type="simple">https://doi.org/10.1111/j.1095-8339.1997.tb02258.x</ext-link></mixed-citation></ref><ref id="B259"><mixed-citation xmlns:xlink="http://www.w3.org/1999/xlink" xlink:type="simple"><person-group><name name-style="western"><surname>Vorontsova</surname><given-names>MS</given-names></name><name name-style="western"><surname>Knapp</surname><given-names>S</given-names></name></person-group> (<year>2016</year>) <article-title>A revision of the “spiny solanums,” <tp:taxon-name><tp:taxon-name-part taxon-name-part-type="genus">Solanum</tp:taxon-name-part><tp:taxon-name-part taxon-name-part-type="infraspecific-rank">subgenus</tp:taxon-name-part><tp:taxon-name-part taxon-name-part-type="subgenus">Leptostemonum</tp:taxon-name-part></tp:taxon-name> (<tp:taxon-name><tp:taxon-name-part taxon-name-part-type="family">Solanaceae</tp:taxon-name-part></tp:taxon-name>), in Africa and Madagascar.</article-title><source>Systematic Botany Monographs</source><volume>99</volume>: <fpage>1</fpage>–<lpage>428</lpage>. <ext-link xlink:href="10.1007/BF03027161" ext-link-type="doi" xlink:type="simple">https://doi.org/10.1007/BF03027161</ext-link></mixed-citation></ref><ref id="B113"><mixed-citation xmlns:xlink="http://www.w3.org/1999/xlink" xlink:type="simple"><person-group><name name-style="western"><surname>Khatoon</surname><given-names>S</given-names></name><name name-style="western"><surname>Ali</surname><given-names>SI</given-names></name></person-group> (<year>1993</year>) Chromosome atlas of the angiosperms of Pakistan. University of Karachi, Karachi.</mixed-citation></ref><ref id="B1"><mixed-citation xmlns:xlink="http://www.w3.org/1999/xlink" xlink:type="simple"><person-group><name name-style="western"><surname>Al Wadi</surname><given-names>HM</given-names></name></person-group> (<year>2002</year>) <article-title>Cytomorphology of three <italic><tp:taxon-name><tp:taxon-name-part taxon-name-part-type="genus">Solanum</tp:taxon-name-part></tp:taxon-name></italic> species in the Aseer Region, South-West Saudi Arabia.</article-title><source>Online Journal of Biological Sciences</source><volume>2</volume>(<issue>2</issue>): <fpage>106</fpage>–<lpage>108</lpage>. <ext-link xlink:href="10.3923/jbs.2002.106.108" ext-link-type="doi" xlink:type="simple">https://doi.org/10.3923/jbs.2002.106.108</ext-link></mixed-citation></ref><ref id="B227"><mixed-citation xmlns:xlink="http://www.w3.org/1999/xlink" xlink:type="simple"><person-group><name name-style="western"><surname>Singh</surname><given-names>V</given-names></name></person-group> (<year>1991</year>) <article-title><tp:taxon-name><tp:taxon-name-part taxon-name-part-type="family">Solanaceae</tp:taxon-name-part></tp:taxon-name>.</article-title> In: <person-group><name name-style="western"><surname>Shetty</surname><given-names>BV</given-names></name><name name-style="western"><surname>Singh</surname><given-names>V</given-names></name></person-group> (<role>Eds</role>) <issue-title>Flora of Rajasthan Vol.</issue-title><source>2. Botanical Survey of India, Calcutta</source>, <fpage>562</fpage>–<lpage>579</lpage>.</mixed-citation></ref><ref id="B126"><mixed-citation xmlns:xlink="http://www.w3.org/1999/xlink" xlink:type="simple"><person-group><name name-style="western"><surname>Knapp</surname><given-names>S</given-names></name></person-group> (<year>2021b</year>) <italic><tp:taxon-name><tp:taxon-name-part taxon-name-part-type="genus">Solanum</tp:taxon-name-part><tp:taxon-name-part taxon-name-part-type="species">forskalii</tp:taxon-name-part></tp:taxon-name></italic>. The IUCN Red List of Threatened Species 2021: e.T101526207A101526210. <ext-link xlink:href="10.2305/IUCN.UK.2021-1.RLTS.T101526207A101526210.en" ext-link-type="doi" xlink:type="simple">https://doi.org/10.2305/IUCN.UK.2021-1.RLTS.T101526207A101526210.en</ext-link> [accessed 22 November 2021]</mixed-citation></ref></ref-list></tp:taxon-treatment>
