# Supplementary material for: ﻿A revision of the “spiny solanums” of Tropical Asia (Solanum, the Leptostemonum Clade, Solanaceae)
Source: PhytoKeys. 2022 Jun 1;198:1–270. doi: 10.3897/phytokeys.198.79514 (PMC9849010; doi:10.3897/phytokeys.198.79514)
Supplement: XML Treatment for Solanum giganteum [file phytokeys.198.79514-treatment16.xml]

<!DOCTYPE tp:taxon-treatment
  PUBLIC "-//TaxonX//DTD Taxonomic Treatment Publishing DTD v0 20100105//EN" "tax-treatment-NSO.dtd">
<tp:taxon-treatment xmlns:tp="http://www.plazi.org/taxpub"><tp:treatment-meta><kwd-group><label>Taxon classification</label><kwd>
              <named-content content-type="kingdom">Plantae</named-content>
            </kwd><kwd>
              <named-content content-type="order">Solanales</named-content>
            </kwd><kwd>
              <named-content content-type="family">Solanaceae</named-content>
            </kwd></kwd-group><mixed-citation publication-type="journal"><person-group><name><surname>Aubriot</surname><given-names>Xavier</given-names></name><name><surname>Knapp</surname><given-names>Sandra</given-names></name></person-group><article-title>﻿A revision of the “spiny solanums” of Tropical Asia (<italic><tp:taxon-name><tp:taxon-name-part taxon-name-part-type="genus" reg="Solanum">Solanum</tp:taxon-name-part></tp:taxon-name></italic>, the <tp:taxon-name><tp:taxon-name-part taxon-name-part-type="clade">Leptostemonum</tp:taxon-name-part></tp:taxon-name> Clade, <tp:taxon-name><tp:taxon-name-part taxon-name-part-type="family">Solanaceae</tp:taxon-name-part></tp:taxon-name>)</article-title><source>PhytoKeys</source><day>01</day><month>06</month><year>2022</year><volume>198</volume><fpage>1</fpage><lpage>270</lpage><pub-id pub-id-type="doi">10.3897/phytokeys.198.79514</pub-id></mixed-citation></tp:treatment-meta><tp:nomenclature><label>﻿15.</label><tp:taxon-name>
            <object-id xmlns:xlink="http://www.w3.org/1999/xlink" content-type="arpha" xlink:type="simple">9F74F65E-374D-56DE-9E37-7CE273967E54</object-id>
            <tp:taxon-name-part taxon-name-part-type="genus" reg="Solanum">Solanum</tp:taxon-name-part>
            <tp:taxon-name-part taxon-name-part-type="species" reg="giganteum">giganteum</tp:taxon-name-part>
          </tp:taxon-name><tp:taxon-authority>Jacq., Collectanea 4: 125. 1791.</tp:taxon-authority><xref ref-type="fig" rid="F1">Figs 1A</xref><xref ref-type="fig" rid="F25">, 25</xref><tp:nomenclature-citation-list><tp:nomenclature-citation><tp:taxon-name>
                <tp:taxon-name-part taxon-name-part-type="genus" reg="Solanum">Solanum</tp:taxon-name-part>
                <tp:taxon-name-part taxon-name-part-type="species" reg="niveum">niveum</tp:taxon-name-part>
              </tp:taxon-name><comment>Vahl, Symb. Bot. 2: 41. 1791. Type. South Africa. “Cape”, sin. loc., <italic>C. Thunberg s. n.</italic> (holotype: UPS-THUNB [microfiche 1036, no. 5209]).</comment></tp:nomenclature-citation><tp:nomenclature-citation><tp:taxon-name>
                <tp:taxon-name-part taxon-name-part-type="genus" reg="Solanum">Solanum</tp:taxon-name-part>
                <tp:taxon-name-part taxon-name-part-type="species" reg="farinosum">farinosum</tp:taxon-name-part>
              </tp:taxon-name><comment>Wallich in Roxburgh, Fl. Ind. (Carey &amp; Wallich ed.) 2: 255. 1824. Type. India. “Babobad”, <italic>Herb. Heyne s. n.</italic> (lectotype, designated by <xref ref-type="bibr" rid="B259">Vorontsova and Knapp 2016</xref>, pg. 163: K [K000658975]).</comment></tp:nomenclature-citation><tp:nomenclature-citation><tp:taxon-name>
                <tp:taxon-name-part taxon-name-part-type="genus" reg="Solanum">Solanum</tp:taxon-name-part>
                <tp:taxon-name-part taxon-name-part-type="species" reg="farinaceum">farinaceum</tp:taxon-name-part>
              </tp:taxon-name><comment>Griffith, Itin. Pl. Khasyah Mts. 111. 1848. Type. Bhutan. Dewanagiri, 1837, <italic>W. Griffith 148</italic> (no specimens cited; no original material found at K).</comment></tp:nomenclature-citation><tp:nomenclature-citation><tp:taxon-name>
                <tp:taxon-name-part taxon-name-part-type="genus" reg="Solanum">Solanum</tp:taxon-name-part>
                <tp:taxon-name-part taxon-name-part-type="species" reg="giganteum">giganteum</tp:taxon-name-part>
                <tp:taxon-name-part taxon-name-part-type="infraspecific-rank">var.</tp:taxon-name-part>
                <tp:taxon-name-part taxon-name-part-type="variety" reg="tenuifolium">tenuifolium</tp:taxon-name-part>
              </tp:taxon-name><comment>Dunal, Prodr. [A. P. de Candolle] 13(1): 259. 1852. Type. India. Tamil Nadu: Madras State, Nilgiri Hills [“Nellighery”], Nedaubetta, 1840, <italic>G. S. Perrottet 520</italic> (lectotype, designated by <xref ref-type="bibr" rid="B259">Vorontsova and Knapp 2016</xref>, pg. 163: P [P00049799]; isolectotype: P P00049800]).</comment></tp:nomenclature-citation><tp:nomenclature-citation><tp:taxon-name>
                <tp:taxon-name-part taxon-name-part-type="genus" reg="Solanum">Solanum</tp:taxon-name-part>
                <tp:taxon-name-part taxon-name-part-type="species" reg="giganteum">giganteum</tp:taxon-name-part>
                <tp:taxon-name-part taxon-name-part-type="infraspecific-rank">var.</tp:taxon-name-part>
                <tp:taxon-name-part taxon-name-part-type="variety" reg="longifolium">longifolium</tp:taxon-name-part>
              </tp:taxon-name><comment>Dunal, Prodr. [A. P. de Candolle] 13(1): 259. 1852. Type. India. Sin. loc., <italic>Anonymous s. n. [Wallich cat. 2610</italic>] (lectotype, designated by <xref ref-type="bibr" rid="B259">Vorontsova and Knapp 2016</xref>, pg. 163: G-DC [G00145950]).</comment></tp:nomenclature-citation><tp:nomenclature-citation><tp:taxon-name>
                <tp:taxon-name-part taxon-name-part-type="genus" reg="Solanum">Solanum</tp:taxon-name-part>
                <tp:taxon-name-part taxon-name-part-type="species" reg="bequaertii">bequaertii</tp:taxon-name-part>
              </tp:taxon-name><comment>De Wild., Repert. Spec. Nov. Regni Veg. 13: 141. 1914. Type. Democratic Republic of the Congo. Katanga: Shaba Prov., Lubumbashi [Elisabethville], 2 Mar 1912, <italic>J. Bequaert 219</italic> (holotype: BR [BR0000008994356]; isotype: BR [BR0000008993045]).</comment></tp:nomenclature-citation><tp:nomenclature-citation><tp:taxon-name>
                <tp:taxon-name-part taxon-name-part-type="genus" reg="Solanum">Solanum</tp:taxon-name-part>
                <tp:taxon-name-part taxon-name-part-type="species" reg="sordidescens">sordidescens</tp:taxon-name-part>
              </tp:taxon-name><comment>Bitter, Bot. Jahrb. Syst. 57: 260. 1921. Type. Tanzania. Lindi: Kilwa-Kiwindje Distr., Tschumo, Matumbi Mts., 250 m, Jul 1903, <italic>W. Busse III 3097</italic> (lectotype, designated by <xref ref-type="bibr" rid="B259">Vorontsova and Knapp 2016</xref>, pg. 164: EA [EA000001237]; isolectotypes: BM [BM001070317], BR [BR0000006495435]).</comment></tp:nomenclature-citation><tp:nomenclature-citation><tp:taxon-name>
                <tp:taxon-name-part taxon-name-part-type="genus" reg="Solanum">Solanum</tp:taxon-name-part>
                <tp:taxon-name-part taxon-name-part-type="species" reg="seretii">seretii</tp:taxon-name-part>
              </tp:taxon-name><comment>De Wild., Miss. Em. Laurent, 1: 439, tab. 122. 1907. Type. Democratic Republic of the Congo. Orientale: Kisangani, Bima to Bambili, 25 Oct 1905, <italic>F. Seret 166</italic> (holotype: BR [BR0000008993465]; isotype: BR [BR0000008993168]).</comment></tp:nomenclature-citation><tp:nomenclature-citation><tp:taxon-name>
                <tp:taxon-name-part taxon-name-part-type="genus" reg="Solanum">Solanum</tp:taxon-name-part>
                <tp:taxon-name-part taxon-name-part-type="species" reg="muansense">muansense</tp:taxon-name-part>
              </tp:taxon-name><comment>Dammer, Bot. Jahrb. Syst. 48: 243. 1912. Type. Tanzania. Mwanza: Mwanza, May 1892, <italic>F. L. Stuhlmann 4504</italic> (type: B?, destroyed; no duplicates found).</comment></tp:nomenclature-citation></tp:nomenclature-citation-list></tp:nomenclature><tp:treatment-sec sec-type="material" id="SECID0EUJEM"><title>Type.</title><p>Cultivated in Vienna, original material from South Africa, Cape of Good Hope, <italic>N.J. Jacquin s.n.</italic> (lectotype, designated by <xref ref-type="bibr" rid="B259">Vorontsova and Knapp 2016</xref>, pg. 163: W [acc. # 0000608]; isolectotype: W [acc. # 0000609]).</p></tp:treatment-sec><tp:treatment-sec sec-type="description" id="SECID0EAKEM"><title>Description.</title><p>Erect shrub to small tree, to 4 m tall, armed or occasionally unarmed. Stems erect, terete, prickly, densely stellate-pubescent; prickles to 7 mm long, to 5 mm wide at the base, straight, occasionally curved, deltate, orange-brown to almost white, glabrescent to stellate-pubescent in the lower 3/4; pubescence of stalked multangulate-stellate trichomes, the stalks to 0.7 mm long, the rays 10–25, 0.05–0.2 mm long, the midpoints ca. same length as the rays; new growth densely stellate-pubescent with a pale whitish grey pubescence; bark of older stems glabrescent to densely stellate-pubescent, light brown. Sympodial units plurifoliate, the leaves usually not geminate, if geminate the leaves of a pair differing slightly in size but not in shape, in addition often with small stipule-like leaves along the stem. Leaves simple, entire, the blades 12–40 cm long (if geminate the minor blades usually ca. 3 cm long), (3–)4–13 cm wide, ca. 2.5 times longer than wide, elliptic, chartaceous, strongly discolorous, unarmed; adaxial surface drying green-brown to red-brown, glabrescent; abaxial surface drying light grey-green, moderately to densely stellate-pubescent with multangulate stalked trichomes, the stalks to 0.3 mm long, the rays 8–25, 0.1–0.2 mm long, the midpoints ca. same length as the rays; major veins 8–12 pairs, the finer venation visible on both surfaces; base cuneate; margins entire; apex acute to acuminate; petiole 1.5–5.5 cm long, 1/8–1/4 of the leaf blade length, weakly to densely stellate-pubescent with multangulate trichomes like those of the blades, unarmed. Inflorescences 5–13(–20) cm long, apparently terminal or lateral, several times branched, with 30–150 flowers, 10–30 flowers open at any one time, weakly to densely stellate-pubescent with multangulate trichomes like those of the stems, unarmed; peduncle 20–60 mm long, unarmed; pedicels 0.4–1.5 cm long, 1–1.2 mm in diameter at the base, 2–2.5 mm in diameter at the apex, erect to recurved, unarmed, moderately to densely stellate-pubescent with multangulate trichomes like those of the inflorescence axes, articulated at the base; pedicel scars unevenly spaced 1.5–10 mm apart. Buds ovoid, the corolla strongly exserted from the calyx tube before anthesis. Flowers 4–5-merous, apparently all perfect. Calyx with the tube 2.5–3 mm long, conical, the lobes 0.5–2.5(–4) mm long, 1.3–2.2 mm wide, deltate, apically obtuse to acute, unarmed, moderately to densely stellate-pubescent abaxially with multangulate trichomes like those of the rest of the plant, these often deciduous. Corolla 0.8–1.5 cm in diameter, usually mauve, sometimes white, stellate, lobed 2/3–3/4 of the way to the base, the lobes 3.5–6 mm long, 1.5–2.5 mm wide, deltate, spreading or not opening fully, moderately stellate-pubescent abaxially, the trichomes porrect, sessile or stalked, the stalks to 0.1 mm, the rays 8–15, 0.05–0.15 mm long, the midpoints ca. same length as the rays. Stamens equal; anthers 2.5–3 mm long, ca. 1 mm wide, connivent, tapering, yellow, glabrous, poricidal at the tips, the pores not elongating to slits with drying; filament tube ca. 1 mm long, glabrous; free portion of the filaments 0.4–0.8 mm long, glabrous; Ovary conical, glabrous; style 0.45–0.65 cm long, slender, straight or gently curved, glabrous; stigma small capitate. Fruit a globose berry, many per infructescence, 0.6–0.8 cm in diameter, the pericarp smooth, evenly green when young, bright red at maturity, glabrous; fruiting pedicels 0.8–1.6 cm long, 0.5–1.2 mm in diameter at the base, 1.2–2 mm in diameter at the apex, woody, erect, unarmed; fruiting calyx lobes not elongating, ca. 1/3 the length of the mature fruit, reflexed, unarmed. Seeds ca. 15–30 per berry, 2.3–2.9 mm long, 1.5–2.5 mm wide, flattened-reniform, dull yellow to orange-brown, the surface minutely pitted, testal cell margins sinuate. Chromosome number: not known.</p><fig id="F25" position="float" orientation="portrait"><object-id xmlns:xlink="http://www.w3.org/1999/xlink" content-type="doi" xlink:type="simple">10.3897/phytokeys.198.79514.figure25</object-id><object-id xmlns:xlink="http://www.w3.org/1999/xlink" content-type="arpha" xlink:type="simple">EB942B40-AC6C-51B0-8D3B-3D745CED0D96</object-id><label>Figure 25.</label><caption><p><italic><tp:taxon-name><tp:taxon-name-part taxon-name-part-type="genus" reg="Solanum">Solanum</tp:taxon-name-part><tp:taxon-name-part taxon-name-part-type="species" reg="giganteum">giganteum</tp:taxon-name-part></tp:taxon-name></italic> Jacq. <bold>A</bold> herbarium specimen collected in ‘Brooks’ (Sri Lanka) in 1931 (<italic>Simpson 8890</italic>, BM000900133) <bold>B</bold> detail of leaves and infructescence (field photograph, unvouchered, India) <bold>C</bold> detail of an inflorescence (field photograph, unvouchered, India). Photograph credits: <bold>A</bold> CC-BY, © copyright The Trustees of the Natural History Museum, London <bold>B</bold> P. Kumar <bold>C</bold> A. Prashant.</p></caption><graphic xmlns:xlink="http://www.w3.org/1999/xlink" xlink:href="phytokeys-198-001_article-79514__-g025.jpg" position="float" orientation="portrait" xlink:type="simple" id="oo_689718.jpg"><uri content-type="original_file" xlink:type="simple">https://binary.pensoft.net/fig/689718</uri></graphic></fig><fig id="F26" position="float" orientation="portrait"><object-id xmlns:xlink="http://www.w3.org/1999/xlink" content-type="doi" xlink:type="simple">10.3897/phytokeys.198.79514.figure26</object-id><object-id xmlns:xlink="http://www.w3.org/1999/xlink" content-type="arpha" xlink:type="simple">A66A7950-6162-59ED-8303-499E83319CDB</object-id><label>Figure 26.</label><caption><p>Distribution of <italic><tp:taxon-name><tp:taxon-name-part taxon-name-part-type="genus" reg="Solanum">S.</tp:taxon-name-part><tp:taxon-name-part taxon-name-part-type="species" reg="giganteum">giganteum</tp:taxon-name-part></tp:taxon-name></italic>.</p></caption><graphic xmlns:xlink="http://www.w3.org/1999/xlink" xlink:href="phytokeys-198-001_article-79514__-g026.jpg" position="float" orientation="portrait" xlink:type="simple" id="oo_689719.jpg"><uri content-type="original_file" xlink:type="simple">https://binary.pensoft.net/fig/689719</uri></graphic></fig></tp:treatment-sec><tp:treatment-sec sec-type="distribution" id="SECID0EDMEM"><title>Distribution</title><p><bold>(Fig. <xref ref-type="fig" rid="F26">26</xref>).</bold><italic><tp:taxon-name><tp:taxon-name-part taxon-name-part-type="genus" reg="Solanum">Solanum</tp:taxon-name-part><tp:taxon-name-part taxon-name-part-type="species" reg="giganteum">giganteum</tp:taxon-name-part></tp:taxon-name></italic> is a widespread species occurring from Sri Lanka and southern India and throughout eastern and southern Africa (but is absent from western Africa, see <xref ref-type="bibr" rid="B259">Vorontsova and Knapp 2016</xref>). It is recently being recorded as adventive in Australia (<ext-link xmlns:xlink="http://www.w3.org/1999/xlink" xlink:href="http://www.flora.sa.gov.au/" ext-link-type="uri" xlink:type="simple">http://www.flora.sa.gov.au/</ext-link>) where it has not yet naturalised.</p></tp:treatment-sec><tp:treatment-sec sec-type="ecology" id="SECID0EENEM"><title>Ecology and habitat.</title><p><italic><tp:taxon-name><tp:taxon-name-part taxon-name-part-type="genus" reg="Solanum">Solanum</tp:taxon-name-part><tp:taxon-name-part taxon-name-part-type="species" reg="giganteum">giganteum</tp:taxon-name-part></tp:taxon-name></italic> is a weedy species growing at the edges of forests and re-growth in clearings, disturbed areas, sometimes in rocky places or open grasslands; from sea level to 2,100 m elevation.</p></tp:treatment-sec><tp:treatment-sec sec-type="Common names and uses" id="SECID0EVNEM"><title>Common names and uses.</title><p>English common names for <italic><tp:taxon-name><tp:taxon-name-part taxon-name-part-type="genus" reg="Solanum">S.</tp:taxon-name-part><tp:taxon-name-part taxon-name-part-type="species" reg="giganteum">giganteum</tp:taxon-name-part></tp:taxon-name></italic> in large parts of India are red bitter berry or healing-leaf tree; other local names in India are kurti [Marathi], paintilkkakkoti, paintilikam, peyccuntai-p-palam [Tamil] (<xref ref-type="bibr" rid="B255">Ved et al. 2016</xref>, <ext-link xmlns:xlink="http://www.w3.org/1999/xlink" xlink:type="simple" ext-link-type="uri" xlink:href="http://envis.frlht.org">envis.frlht.org</ext-link>); Kerala: cheruchunda (<xref ref-type="bibr" rid="B255">Ved et al. 2016</xref>, <ext-link xmlns:xlink="http://www.w3.org/1999/xlink" xlink:type="simple" ext-link-type="uri" xlink:href="http://envis.frlht.org">envis.frlht.org</ext-link>); Tamil Nadu: sambal kilurai [Tamil] (<xref ref-type="bibr" rid="B159">Matthew 1983</xref>); peyccundai, anaiccundai [Tamil] (<xref ref-type="bibr" rid="B183">Nair and Nayar 1987</xref>), putharichunda, sambal kilurae [Tamil] (<xref ref-type="bibr" rid="B94">Henry et al. 1987</xref>).</p><p><italic><tp:taxon-name><tp:taxon-name-part taxon-name-part-type="genus" reg="Solanum">Solanum</tp:taxon-name-part><tp:taxon-name-part taxon-name-part-type="species" reg="giganteum">giganteum</tp:taxon-name-part></tp:taxon-name></italic> is planted as a shade tree and widely used medicinally in Africa for treatment of sores and ulcers (<xref ref-type="bibr" rid="B104">Hutchings et al. 1996</xref>) and in folk medicine in India (<xref ref-type="bibr" rid="B255">Ved et al. 2016</xref>).</p></tp:treatment-sec><tp:treatment-sec sec-type="conservation status" id="SECID0EZPEM"><title>Conservation status</title><p><bold>(<xref ref-type="bibr" rid="B105">IUCN 2019</xref>).</bold><italic><tp:taxon-name><tp:taxon-name-part taxon-name-part-type="genus" reg="Solanum">Solanum</tp:taxon-name-part><tp:taxon-name-part taxon-name-part-type="species" reg="giganteum">giganteum</tp:taxon-name-part></tp:taxon-name></italic> has been formally assessed as <abbrev xmlns:xlink="http://www.w3.org/1999/xlink" xlink:title="Least Concern" id="ABBRID0ERQEM" xlink:type="simple">LC</abbrev> (Least Concern) due to its wide range and weedy nature and is so listed on the IUCN Red List (Botanic Gardens Conservation International (BGCI) and IUCN SSC Global Tree Specialist Group 2020).</p></tp:treatment-sec><tp:treatment-sec sec-type="discussion" id="SECID0EVQEM"><title>Discussion.</title><p><italic><tp:taxon-name><tp:taxon-name-part taxon-name-part-type="genus" reg="Solanum">Solanum</tp:taxon-name-part><tp:taxon-name-part taxon-name-part-type="species" reg="giganteum">giganteum</tp:taxon-name-part></tp:taxon-name></italic> is a common small tree in the understory of forests in India and Sri Lanka. Its large discolorous leaves accompanied by small stipule-like leaves along the stems, large bunches of bright red berries, deltate stem prickles and farinaceous white pubescence are distinctive and not shared by any other species in the region. The copious pubescence of multangulate trichomes is brittle and powdery, it easily detaches and rubs off leaves and stems, which is the origin of the specific epithet of the synonym <italic><tp:taxon-name><tp:taxon-name-part taxon-name-part-type="genus" reg="Solanum">S.</tp:taxon-name-part><tp:taxon-name-part taxon-name-part-type="species" reg="farinosum">farinosum</tp:taxon-name-part></tp:taxon-name></italic>. <italic><tp:taxon-name><tp:taxon-name-part taxon-name-part-type="genus" reg="Solanum">Solanum</tp:taxon-name-part><tp:taxon-name-part taxon-name-part-type="species" reg="vagum">vagum</tp:taxon-name-part></tp:taxon-name></italic> of southern India and Sri Lanka is somewhat similar in overall appearance to <italic><tp:taxon-name><tp:taxon-name-part taxon-name-part-type="genus" reg="Solanum">S.</tp:taxon-name-part><tp:taxon-name-part taxon-name-part-type="species" reg="giganteum">giganteum</tp:taxon-name-part></tp:taxon-name></italic>, but has smaller, more lanceolate leaves, smaller inflorescences and less copious, non-deciduous pubescence (see description of <italic><tp:taxon-name><tp:taxon-name-part taxon-name-part-type="genus" reg="Solanum">S.</tp:taxon-name-part><tp:taxon-name-part taxon-name-part-type="species" reg="vagum">vagum</tp:taxon-name-part></tp:taxon-name></italic>). The broad stem prickles common in young plants of <italic><tp:taxon-name><tp:taxon-name-part taxon-name-part-type="genus" reg="Solanum">S.</tp:taxon-name-part><tp:taxon-name-part taxon-name-part-type="species" reg="giganteum">giganteum</tp:taxon-name-part></tp:taxon-name></italic> are absent in <italic><tp:taxon-name><tp:taxon-name-part taxon-name-part-type="genus" reg="Solanum">S.</tp:taxon-name-part><tp:taxon-name-part taxon-name-part-type="species" reg="vagum">vagum</tp:taxon-name-part></tp:taxon-name></italic>. Populations of <italic><tp:taxon-name><tp:taxon-name-part taxon-name-part-type="genus" reg="Solanum">S.</tp:taxon-name-part><tp:taxon-name-part taxon-name-part-type="species" reg="giganteum">giganteum</tp:taxon-name-part></tp:taxon-name></italic> in India are generally found to have smaller leaves and inflorescences than those of Africa (<xref ref-type="bibr" rid="B259">Vorontsova and Knapp 2016</xref>).</p><p>In analyses of phylogeny using molecular data <italic><tp:taxon-name><tp:taxon-name-part taxon-name-part-type="genus" reg="Solanum">S.</tp:taxon-name-part><tp:taxon-name-part taxon-name-part-type="species" reg="giganteum">giganteum</tp:taxon-name-part></tp:taxon-name></italic> is part of a strongly supported monophyletic group with African species <italic><tp:taxon-name><tp:taxon-name-part taxon-name-part-type="genus" reg="Solanum">S.</tp:taxon-name-part><tp:taxon-name-part taxon-name-part-type="species" reg="anomalum">anomalum</tp:taxon-name-part></tp:taxon-name></italic> Thonn., <italic><tp:taxon-name><tp:taxon-name-part taxon-name-part-type="genus" reg="Solanum">S.</tp:taxon-name-part><tp:taxon-name-part taxon-name-part-type="species" reg="schimperianum">schimperianum</tp:taxon-name-part></tp:taxon-name></italic> A.Rich., <italic><tp:taxon-name><tp:taxon-name-part taxon-name-part-type="genus" reg="Solanum">S.</tp:taxon-name-part><tp:taxon-name-part taxon-name-part-type="species" reg="schleibenii">schleibenii</tp:taxon-name-part></tp:taxon-name></italic> Werderm., <italic><tp:taxon-name><tp:taxon-name-part taxon-name-part-type="genus" reg="Solanum">S.</tp:taxon-name-part><tp:taxon-name-part taxon-name-part-type="species" reg="schumannianum">schumannianum</tp:taxon-name-part></tp:taxon-name></italic> Dammer and <italic><tp:taxon-name><tp:taxon-name-part taxon-name-part-type="genus" reg="Solanum">S.</tp:taxon-name-part><tp:taxon-name-part taxon-name-part-type="species" reg="somalense">somalense</tp:taxon-name-part></tp:taxon-name></italic> Franch. (Vorontsova et al. 2103). Also part of this group is the Indian species <italic><tp:taxon-name><tp:taxon-name-part taxon-name-part-type="genus" reg="Solanum">S.</tp:taxon-name-part><tp:taxon-name-part taxon-name-part-type="species" reg="pubescens">pubescens</tp:taxon-name-part></tp:taxon-name></italic> (<xref ref-type="bibr" rid="B8">Aubriot et al. 2016a</xref>).</p><p><italic><tp:taxon-name><tp:taxon-name-part taxon-name-part-type="genus" reg="Solanum">Solanum</tp:taxon-name-part><tp:taxon-name-part taxon-name-part-type="species" reg="giganteum">giganteum</tp:taxon-name-part></tp:taxon-name></italic> has a long history of cultivation, both in its native range as a shade tree and for fencing and outside of its range in European botanical gardens (see <xref ref-type="bibr" rid="B259">Vorontsova and Knapp 2016</xref>). <xref ref-type="bibr" rid="B76">Edmonds (2012)</xref> suggests it is native only to the Cape region of South Africa, but we feel this is a biased assessment due to its early introduction from there into Europe.</p></tp:treatment-sec><tp:treatment-sec sec-type="material" id="SECID0E6WEM"><title>Specimens examined.</title><p>See Suppl. materials <xref ref-type="supplementary-material" rid="S1">1</xref>–<xref ref-type="supplementary-material" rid="S3">3</xref>.</p></tp:treatment-sec><tp:treatment-sec><!--Section generated to contain objects referenced in tp:taxon-treatment.--><fig id="F1" position="float" orientation="portrait"><object-id xmlns:xlink="http://www.w3.org/1999/xlink" content-type="doi" xlink:type="simple">10.3897/phytokeys.198.79514.figure1</object-id><object-id xmlns:xlink="http://www.w3.org/1999/xlink" content-type="arpha" xlink:type="simple">710BB3EA-6D1E-5204-90AA-A041D09F2AEC</object-id><label>Figure 1.</label><caption><p>Diversity of habits and habitats for <tp:taxon-name><tp:taxon-name-part taxon-name-part-type="genus" reg="Solanum">Solanum</tp:taxon-name-part><tp:taxon-name-part taxon-name-part-type="infraspecific-rank">subgenus</tp:taxon-name-part><tp:taxon-name-part taxon-name-part-type="subgenus" reg="Leptostemonum">Leptostemonum</tp:taxon-name-part></tp:taxon-name> in tropical Asia <bold>A</bold><italic><tp:taxon-name><tp:taxon-name-part taxon-name-part-type="genus" reg="Solanum">Solanum</tp:taxon-name-part><tp:taxon-name-part taxon-name-part-type="species" reg="giganteum">giganteum</tp:taxon-name-part></tp:taxon-name></italic>, a small tree of the tropical forest understory in India and Sri Lanka (field photograph, unvouchered, India) <bold>B</bold><italic><tp:taxon-name><tp:taxon-name-part taxon-name-part-type="genus" reg="Solanum">S.</tp:taxon-name-part><tp:taxon-name-part taxon-name-part-type="species" reg="trilobatum">trilobatum</tp:taxon-name-part></tp:taxon-name></italic>, a scandent species in its typical habitat, along the road in mangrove area (<italic>Meeboonya et al. RM 245</italic>, Thailand) <bold>C</bold><italic><tp:taxon-name><tp:taxon-name-part taxon-name-part-type="genus" reg="Solanum">S.</tp:taxon-name-part><tp:taxon-name-part taxon-name-part-type="species" reg="lasiocarpum">lasiocarpum</tp:taxon-name-part></tp:taxon-name></italic>, an erect shrub found in disturbed and human inhabited areas where it is often cultivated (<italic>Meeboonya et al. RM 272</italic>, Thailand) <bold>D</bold><italic><tp:taxon-name><tp:taxon-name-part taxon-name-part-type="genus" reg="Solanum">S.</tp:taxon-name-part><tp:taxon-name-part taxon-name-part-type="species" reg="cyanocarphium">cyanocarphium</tp:taxon-name-part></tp:taxon-name></italic>, a creeper with decumbent stems in forest understory (field photograph, unvouchered, Vietnam) <bold>E</bold><italic><tp:taxon-name><tp:taxon-name-part taxon-name-part-type="genus" reg="Solanum">S.</tp:taxon-name-part><tp:taxon-name-part taxon-name-part-type="species" reg="camranhense">camranhense</tp:taxon-name-part></tp:taxon-name></italic>, a scandent shrub endemic to the coastal dunes of South Vietnam (field photograph, unvouchered, Vietnam) <bold>F</bold><italic><tp:taxon-name><tp:taxon-name-part taxon-name-part-type="genus" reg="Solanum">S.</tp:taxon-name-part><tp:taxon-name-part taxon-name-part-type="species" reg="insanum">insanum</tp:taxon-name-part></tp:taxon-name></italic>, the wild progenitor of the brinjal eggplant usually found in degraded areas (<italic>Meeboonya et al. RM 305</italic>, Thailand). Photograph credits: <bold>A</bold> S. More <bold>B, C, F</bold> X. Aubriot; <bold>D</bold> M. Nuraliev <bold>E</bold> S. Hul.</p></caption><graphic xmlns:xlink="http://www.w3.org/1999/xlink" xlink:href="phytokeys-198-001_article-79514__-g001.jpg" position="float" orientation="portrait" xlink:type="simple" id="oo_689694.jpg"><uri content-type="original_file" xlink:type="simple">https://binary.pensoft.net/fig/689694</uri></graphic></fig><supplementary-material xmlns:xlink="http://www.w3.org/1999/xlink" id="S1" position="float" orientation="portrait" xlink:type="simple"><object-id content-type="doi" xlink:type="simple">10.3897/phytokeys.198.79514.suppl1</object-id><object-id content-type="zenodo_dep_id" xlink:type="simple">7077031</object-id><object-id content-type="arpha" xlink:type="simple">85C6D6EE-35F4-5E07-84A8-4C4F5FFEC2BE</object-id><label>Supplementary material 1</label><caption><p>Index to all numbered collections</p></caption><statement content-type="dataType"><label>Data type</label><p>Occurrences (pdf. file)</p></statement><statement content-type="notes"><label>Explanation note</label><p>Index of all herbarium collections seen for this mongraph.</p></statement><media xlink:href="phytokeys-198-001_article-79514__-s001.pdf" mimetype="application" mime-subtype="pdf" position="float" orientation="portrait" xlink:type="simple" id="oo_689777.pdf"><uri content-type="original_file" xlink:type="simple">https://binary.pensoft.net/file/689777</uri></media><permissions><license xlink:type="simple"><license-p>This dataset is made available under the Open Database License (http://opendatacommons.org/licenses/odbl/1.0/). The Open Database License (ODbL) is a license agreement intended to allow users to freely share, modify, and use this Dataset while maintaining this same freedom for others, provided that the original source and author(s) are credited.</license-p></license></permissions><attrib specific-use="authors">Xavier Aubriot, Sandra Knapp</attrib></supplementary-material><supplementary-material xmlns:xlink="http://www.w3.org/1999/xlink" id="S3" position="float" orientation="portrait" xlink:type="simple"><object-id content-type="doi" xlink:type="simple">10.3897/phytokeys.198.79514.suppl3</object-id><object-id content-type="zenodo_dep_id" xlink:type="simple">7077023</object-id><object-id content-type="arpha" xlink:type="simple">6E8A0A33-9752-5EB7-8540-EB629178D276</object-id><label>Supplementary material 3</label><caption><p>All specimens examined</p></caption><statement content-type="dataType"><label>Data type</label><p>Specimens (csv. file)</p></statement><statement content-type="notes"><label>Explanation note</label><p>A searchable csv file of all specimens examined (worldwide) for this monograph.</p></statement><media xlink:href="phytokeys-198-001_article-79514__-s003.csv" mimetype="text" mime-subtype="csv" position="float" orientation="portrait" xlink:type="simple" id="oo_689779.csv"><uri content-type="original_file" xlink:type="simple">https://binary.pensoft.net/file/689779</uri></media><permissions><license xlink:type="simple"><license-p>This dataset is made available under the Open Database License (http://opendatacommons.org/licenses/odbl/1.0/). The Open Database License (ODbL) is a license agreement intended to allow users to freely share, modify, and use this Dataset while maintaining this same freedom for others, provided that the original source and author(s) are credited.</license-p></license></permissions><attrib specific-use="authors">Xavier Aubriot, Sandra Knapp</attrib></supplementary-material></tp:treatment-sec><ref-list><ref id="B259"><mixed-citation xmlns:xlink="http://www.w3.org/1999/xlink" xlink:type="simple"><person-group><name name-style="western"><surname>Vorontsova</surname><given-names>MS</given-names></name><name name-style="western"><surname>Knapp</surname><given-names>S</given-names></name></person-group> (<year>2016</year>) <article-title>A revision of the “spiny solanums,” <tp:taxon-name><tp:taxon-name-part taxon-name-part-type="genus">Solanum</tp:taxon-name-part><tp:taxon-name-part taxon-name-part-type="infraspecific-rank">subgenus</tp:taxon-name-part><tp:taxon-name-part taxon-name-part-type="subgenus">Leptostemonum</tp:taxon-name-part></tp:taxon-name> (<tp:taxon-name><tp:taxon-name-part taxon-name-part-type="family">Solanaceae</tp:taxon-name-part></tp:taxon-name>), in Africa and Madagascar.</article-title><source>Systematic Botany Monographs</source><volume>99</volume>: <fpage>1</fpage>–<lpage>428</lpage>. <ext-link xlink:href="10.1007/BF03027161" ext-link-type="doi" xlink:type="simple">https://doi.org/10.1007/BF03027161</ext-link></mixed-citation></ref><ref id="B255"><mixed-citation xmlns:xlink="http://www.w3.org/1999/xlink" xlink:type="simple"><person-group><name name-style="western"><surname>Ved</surname><given-names>DK</given-names></name><name name-style="western"><surname>Sureshchandra</surname><given-names>ST</given-names></name><name name-style="western"><surname>Brave</surname><given-names>V</given-names></name><name name-style="western"><surname>Srinivas</surname><given-names>V</given-names></name><name name-style="western"><surname>Sangeetha</surname><given-names>S</given-names></name><name name-style="western"><surname>Ravikumar</surname><given-names>K</given-names></name><name name-style="western"><surname>Kartikeyan Kulkarni</surname><given-names>V</given-names></name><name name-style="western"><surname>Kumar</surname><given-names>AS</given-names></name><name name-style="western"><surname>Venugopal</surname><given-names>SN</given-names></name><name name-style="western"><surname>Somashekhar</surname><given-names>BS</given-names></name><name name-style="western"><surname>Sumanth</surname><given-names>MV</given-names></name><name name-style="western"><surname>Begum</surname><given-names>M</given-names></name><name name-style="western"><surname>Rani</surname><given-names>S</given-names></name><name name-style="western"><surname>Surekha</surname><given-names>KV</given-names></name><name name-style="western"><surname>Desale</surname><given-names>N</given-names></name></person-group> (<year>2016</year>) FRLHT’s ENVIS Centre on Medicinal Plants. Bengaluru. <ext-link xlink:href="https://frht.envis.org" ext-link-type="uri" xlink:type="simple">https://frht.envis.org</ext-link></mixed-citation></ref><ref id="B159"><mixed-citation xmlns:xlink="http://www.w3.org/1999/xlink" xlink:type="simple"><person-group><name name-style="western"><surname>Matthew</surname><given-names>KM</given-names></name></person-group> (<year>1983</year>) Flora of the Tamilnadu Carnatic. Volume 3. Dioscesan Press, Madras [Chennai].</mixed-citation></ref><ref id="B183"><mixed-citation xmlns:xlink="http://www.w3.org/1999/xlink" xlink:type="simple"><person-group><name name-style="western"><surname>Nair</surname><given-names>KKN</given-names></name><name name-style="western"><surname>Nayar</surname><given-names>M</given-names></name></person-group> (<year>1987</year>) Flora of Courtallum. Vol. 2. Botanical Survey of India, New Delhi.</mixed-citation></ref><ref id="B94"><mixed-citation xmlns:xlink="http://www.w3.org/1999/xlink" xlink:type="simple"><person-group><name name-style="western"><surname>Henry</surname><given-names>AN</given-names></name><name name-style="western"><surname>Kumari</surname><given-names>GR</given-names></name><name name-style="western"><surname>Chithra</surname><given-names>V</given-names></name></person-group> (<year>1987</year>) Flora of Tamil Nadu, India. Series I: Analysis. Botanical Survey of India, Coimbatore.</mixed-citation></ref><ref id="B104"><mixed-citation xmlns:xlink="http://www.w3.org/1999/xlink" xlink:type="simple"><person-group><name name-style="western"><surname>Hutchings</surname><given-names>A</given-names></name><name name-style="western"><surname>Scott</surname><given-names>AH</given-names></name><name name-style="western"><surname>Lewis</surname><given-names>G</given-names></name><name name-style="western"><surname>Cunningham</surname><given-names>AB</given-names></name></person-group> (<year>1996</year>) Zulu medicinal plants: an inventory. University of Natal Press, Pietermaritzburg.</mixed-citation></ref><ref id="B105"><mixed-citation xmlns:xlink="http://www.w3.org/1999/xlink" xlink:type="simple">IUCN (<year>2019</year>) Guidelines for Using the IUCN Red List Categories and Criteria. Version 13. Prepared by the Standards and Petitions Subcommittee of the IUCN Species Survival Commission. <ext-link xlink:href="http://www.iucnredlist.org/documents/RedListGuidelines.pdf" ext-link-type="uri" xlink:type="simple">http://www.iucnredlist.org/documents/RedListGuidelines.pdf</ext-link></mixed-citation></ref><ref id="B8"><mixed-citation xmlns:xlink="http://www.w3.org/1999/xlink" xlink:type="simple"><person-group><name name-style="western"><surname>Aubriot</surname><given-names>X</given-names></name><name name-style="western"><surname>Singh</surname><given-names>P</given-names></name><name name-style="western"><surname>Knapp</surname><given-names>S</given-names></name></person-group> (<year>2016a</year>) <article-title>Tropical Asian species show the Old World clade of “spiny solanums” (subgenus <italic><tp:taxon-name><tp:taxon-name-part taxon-name-part-type="genus"/><tp:taxon-name-part taxon-name-part-type="subgenus">Leptostemonum</tp:taxon-name-part></tp:taxon-name> pro parte</italic>: <tp:taxon-name><tp:taxon-name-part taxon-name-part-type="family">Solanaceae</tp:taxon-name-part></tp:taxon-name>) is not monophyletic.</article-title><source>Botanical Journal of the Linnean Society</source><volume>181</volume>(<issue>2</issue>): <fpage>199</fpage>–<lpage>223</lpage>. <ext-link xlink:href="10.1111/boj.12412" ext-link-type="doi" xlink:type="simple">https://doi.org/10.1111/boj.12412</ext-link></mixed-citation></ref><ref id="B76"><mixed-citation xmlns:xlink="http://www.w3.org/1999/xlink" xlink:type="simple"><person-group><name name-style="western"><surname>Edmonds</surname><given-names>JM</given-names></name></person-group> (<year>2012</year>) <article-title><italic><tp:taxon-name><tp:taxon-name-part taxon-name-part-type="genus">Solanum</tp:taxon-name-part><tp:taxon-name-part taxon-name-part-type="species">giganteum</tp:taxon-name-part></tp:taxon-name></italic>.</article-title> In: <person-group><name name-style="western"><surname>Beentje</surname><given-names>H</given-names></name></person-group> (<role>Ed.</role>) <issue-title>Flora of Tropical East Africa.</issue-title><source><tp:taxon-name><tp:taxon-name-part taxon-name-part-type="family">Solanaceae</tp:taxon-name-part></tp:taxon-name>. Royal Botanic Gardens Kew</source>, <fpage>133</fpage>–<lpage>135</lpage>.</mixed-citation></ref></ref-list></tp:taxon-treatment>
