# Supplementary material for: ﻿A revision of the “spiny solanums” of Tropical Asia (Solanum, the Leptostemonum Clade, Solanaceae)
Source: PhytoKeys. 2022 Jun 1;198:1–270. doi: 10.3897/phytokeys.198.79514 (PMC9849010; doi:10.3897/phytokeys.198.79514)
Supplement: XML Treatment for Solanum graciliflorum [file phytokeys.198.79514-treatment17.xml]

<!DOCTYPE tp:taxon-treatment
  PUBLIC "-//TaxonX//DTD Taxonomic Treatment Publishing DTD v0 20100105//EN" "tax-treatment-NSO.dtd">
<tp:taxon-treatment xmlns:tp="http://www.plazi.org/taxpub"><tp:treatment-meta><kwd-group><label>Taxon classification</label><kwd>
              <named-content content-type="kingdom">Plantae</named-content>
            </kwd><kwd>
              <named-content content-type="order">Solanales</named-content>
            </kwd><kwd>
              <named-content content-type="family">Solanaceae</named-content>
            </kwd></kwd-group><mixed-citation publication-type="journal"><person-group><name><surname>Aubriot</surname><given-names>Xavier</given-names></name><name><surname>Knapp</surname><given-names>Sandra</given-names></name></person-group><article-title>﻿A revision of the “spiny solanums” of Tropical Asia (<italic><tp:taxon-name><tp:taxon-name-part taxon-name-part-type="genus" reg="Solanum">Solanum</tp:taxon-name-part></tp:taxon-name></italic>, the <tp:taxon-name><tp:taxon-name-part taxon-name-part-type="clade">Leptostemonum</tp:taxon-name-part></tp:taxon-name> Clade, <tp:taxon-name><tp:taxon-name-part taxon-name-part-type="family">Solanaceae</tp:taxon-name-part></tp:taxon-name>)</article-title><source>PhytoKeys</source><day>01</day><month>06</month><year>2022</year><volume>198</volume><fpage>1</fpage><lpage>270</lpage><pub-id pub-id-type="doi">10.3897/phytokeys.198.79514</pub-id></mixed-citation></tp:treatment-meta><tp:nomenclature><label>﻿16.</label><tp:taxon-name>
            <object-id xmlns:xlink="http://www.w3.org/1999/xlink" content-type="arpha" xlink:type="simple">B91622AD-7E19-56FC-B0DD-02E94CFD2D0A</object-id>
            <tp:taxon-name-part taxon-name-part-type="genus" reg="Solanum">Solanum</tp:taxon-name-part>
            <tp:taxon-name-part taxon-name-part-type="species" reg="graciliflorum">graciliflorum</tp:taxon-name-part>
          </tp:taxon-name><tp:taxon-authority>Dunal, Encycl. [J. Lamarck &amp; al.] Suppl. 3: 763. 1814.</tp:taxon-authority><xref ref-type="fig" rid="F27">Fig. 27</xref><tp:nomenclature-citation-list><tp:nomenclature-citation><tp:taxon-name>
                <tp:taxon-name-part taxon-name-part-type="genus" reg="Solanum">Solanum</tp:taxon-name-part>
                <tp:taxon-name-part taxon-name-part-type="species" reg="athroanthum">athroanthum</tp:taxon-name-part>
              </tp:taxon-name><comment>Dunal, Prodr. [A. P. de Candolle] 13(1): 208. 1852. Type. Indonesia. Java: [Prov. Banjinwanyne] “in sylvis prope Sukaradja” [Sukaraja], 1846, <italic>H. Zollinger 2907</italic> (holotype: G-DC [G00145833]; isotypes: BM [BM000778325], G [G00301684, G003043306], MPU [MPU012648], P [P00368939, P00368940, P00368941]).</comment></tp:nomenclature-citation></tp:nomenclature-citation-list></tp:nomenclature><tp:treatment-sec sec-type="material" id="SECID0EGZEM"><title>Type.</title><p>Based on an unpublished illustration of Leschenault collection kept in the Node-Véran collection in Montpellier (lectotype, designated by <xref ref-type="bibr" rid="B9">Aubriot et al. 2016b</xref>, pg. 100: Sol. Tab. 47 [MPU028534]).</p><fig id="F27" position="float" orientation="portrait"><object-id xmlns:xlink="http://www.w3.org/1999/xlink" content-type="doi" xlink:type="simple">10.3897/phytokeys.198.79514.figure27</object-id><object-id xmlns:xlink="http://www.w3.org/1999/xlink" content-type="arpha" xlink:type="simple">BA3DBB4A-05BF-5E86-93EC-96EEECC67EFA</object-id><label>Figure 27.</label><caption><p><italic><tp:taxon-name><tp:taxon-name-part taxon-name-part-type="genus" reg="Solanum">Solanum</tp:taxon-name-part><tp:taxon-name-part taxon-name-part-type="species" reg="graciliflorum">graciliflorum</tp:taxon-name-part></tp:taxon-name></italic> Dunal Herbarium specimen (epitype) collected in Indonesia (<italic>Horsfield s.n.</italic>, BM000886121). Photograph credit: CC-BY, © copyright The Trustees of the Natural History Museum, London.</p></caption><graphic xmlns:xlink="http://www.w3.org/1999/xlink" xlink:href="phytokeys-198-001_article-79514__-g027.jpg" position="float" orientation="portrait" xlink:type="simple" id="oo_689720.jpg"><uri content-type="original_file" xlink:type="simple">https://binary.pensoft.net/fig/689720</uri></graphic></fig></tp:treatment-sec><tp:treatment-sec sec-type="description" id="SECID0EO1EM"><title>Description.</title><p>Scandent shrub to 2 m tall, armed. Stems apparently erect to decumbent, prickly and very sparsely stellate-pubescent; prickles to 7 mm long, to 8 mm wide at the base, curved, deltate, laterally flattened, pale yellow, glabrous; trichomes porrect-stellate, sessile to subsessile, the rays (4–)5–8, 0.1–0.25 mm long, the midpoints to 0.15 mm long; new growth sparsely stellate-pubescent; bark of older stems dark brownish grey, glabrescent. Sympodial units difoliate, the leaves geminate, usually similar in size. Leaves simple, more or less deeply lobed, the blades (4.5–)7–11 cm long, (1.5–)3–5 cm wide, ca. 2 times longer than wide, elliptic to ovate, chartaceous, slightly discolorous, usually prickly with 1–10(–12) prickles per leaf side, mostly along the midvein, to 9 mm long, to 2 mm wide at the base, straight or slightly curved at the tip, awl-shaped, conical, pale yellow, glabrous; adaxial and abaxial surfaces sparsely to very sparsely stellate-pubescent with sessile to subsessile porrect-stellate trichomes, the rays 6–8, 0.1–0.25 mm long, the midpoint to 0.25 mm long, usually as long as the rays; major veins 3–4 pairs drying dark; base attenuate to truncate; margins shallowly to deeply lobed, the lobes 1–3 on each side, 0.5–2.5 cm long, broadly deltate, apically rounded, the sinuses extending up to 2/3 to the midrib; apex rounded to acute; petiole 0.5–1.8 cm long, 1/10–1/6 of the leaf blade length, unarmed or prickly with 1–2 prickles like those of the blades, sparsely stellate-pubescent with porrect, subsessile trichomes denser at the very base. Inflorescences 2–4 cm long, leaf-opposed or apparently lateral and borne between leaf pairs, unbranched to up to 6 times branched, with 15–50+ flowers, many flowers open at any one time, sparsely to very sparsely stellate-pubescent with trichomes like those of the stems, unarmed; peduncle 1–2(–2.5) cm long, with 0–1 prickles like those of the leaves and stems; pedicels 4–7 mm long, ca. 0.5 mm in diameter at the base, ca. 1 mm in diameter at the apex, erect, unarmed and very sparsely stellate-pubescent with trichomes like those of the stems, articulated at the base; pedicel scars spaced 1–5 mm apart. Buds ellipsoid, strongly exserted from the calyx before anthesis. Flowers 5-merous, apparently all perfect. Calyx with the tube 1–1.5 mm long, campanulate, the lobes 0.25–0.75 mm long, 0.25–0.75 mm wide, deltate, apically acute, unarmed and pubescent abaxially with sessile porrect-stellate trichomes like those of the stems. Corolla 0.5–1 cm in diameter, white to pale lilac, stellate, lobed nearly to the base, the lobes 4–5 mm long, ca. 1 mm wide, narrowly deltate to linear, reflexed at anthesis, glabrous adaxially, densely stellate-pubescent abaxially with sessile porrect trichomes where exposed in bud. Stamens slightly unequal; anthers unequal, three of the five 4.5–5 mm long and two 3–4 mm long, all 0.5–0.75 mm wide, somewhat connivent, tapering, yellow, glabrous, poricidal at the tips, the pores not elongating to slits with drying; filament tube &lt;0.5 mm long, glabrous; free portion of the filaments almost equal, 0.5–1.25 mm long, glabrous. Ovary conical, minutely glandular-puberulent; style ca. 5.5 mm long, slender, curved at the apex, glabrous; stigma capitate, the surfaces minutely papillate. Fruit a globose berry, several to many per infructescence, 0.3–0.5 cm in diameter, red when mature, the pericarp shiny, glabrous; fruiting pedicels 0.8–1.2 cm long, ca. 0.5 mm in diameter at the base, tapering to a slightly enlarged apex, 0.75–1 mm in diameter at the apex, somewhat woody, spreading, unarmed; fruiting calyx lobes slightly expanding to 1.5 mm long, ca. 1/5 the length of the mature fruit, deltate to lanceolate, unarmed. Seeds 6–9 per berry, 3.5–4 mm long, 3–3.5 mm wide, flattened-reniform, orange-brown, the surface minutely pitted, the testal cells pentagonal in outline. Chromosome number: not known.</p><fig id="F28" position="float" orientation="portrait"><object-id xmlns:xlink="http://www.w3.org/1999/xlink" content-type="doi" xlink:type="simple">10.3897/phytokeys.198.79514.figure28</object-id><object-id xmlns:xlink="http://www.w3.org/1999/xlink" content-type="arpha" xlink:type="simple">D0A5125D-51D3-57DC-8E1A-C2F5FBD75465</object-id><label>Figure 28.</label><caption><p>Distribution of <italic><tp:taxon-name><tp:taxon-name-part taxon-name-part-type="genus" reg="Solanum">S.</tp:taxon-name-part><tp:taxon-name-part taxon-name-part-type="species" reg="graciliflorum">graciliflorum</tp:taxon-name-part></tp:taxon-name></italic>.</p></caption><graphic xmlns:xlink="http://www.w3.org/1999/xlink" xlink:href="phytokeys-198-001_article-79514__-g028.jpg" position="float" orientation="portrait" xlink:type="simple" id="oo_689721.jpg"><uri content-type="original_file" xlink:type="simple">https://binary.pensoft.net/fig/689721</uri></graphic></fig></tp:treatment-sec><tp:treatment-sec sec-type="distribution" id="SECID0EL2EM"><title>Distribution</title><p><bold>(Fig. <xref ref-type="fig" rid="F28">28</xref>).</bold><italic><tp:taxon-name><tp:taxon-name-part taxon-name-part-type="genus" reg="Solanum">Solanum</tp:taxon-name-part><tp:taxon-name-part taxon-name-part-type="species" reg="graciliflorum">graciliflorum</tp:taxon-name-part></tp:taxon-name></italic> is known from only a few collections from the islands of Java, Bali, Sulawesi and Ambon (Indonesia).</p></tp:treatment-sec><tp:treatment-sec sec-type="ecology" id="SECID0ED3EM"><title>Ecology and habitat.</title><p><italic><tp:taxon-name><tp:taxon-name-part taxon-name-part-type="genus" reg="Solanum">Solanum</tp:taxon-name-part><tp:taxon-name-part taxon-name-part-type="species" reg="graciliflorum">graciliflorum</tp:taxon-name-part></tp:taxon-name></italic> is a plant of tropical rainforest understory; elevation not recorded.</p></tp:treatment-sec><tp:treatment-sec sec-type="Common names and uses" id="SECID0EU3EM"><title>Common names and uses.</title><p>None recorded.</p></tp:treatment-sec><tp:treatment-sec sec-type="Preliminary conservation status" id="SECID0EZ3EM"><title>Preliminary conservation status</title><p><bold>(<xref ref-type="bibr" rid="B105">IUCN 2019</xref>).</bold> Near Threatened (<abbrev xmlns:xlink="http://www.w3.org/1999/xlink" xlink:title="Near Threatened" id="ABBRID0EG4EM" xlink:type="simple">NT</abbrev>). <abbrev xmlns:xlink="http://www.w3.org/1999/xlink" xlink:title="Extent of Occurrence" id="ABBRID0EK4EM" xlink:type="simple">EOO</abbrev> (131,936 km<sup>2</sup>); <abbrev xmlns:xlink="http://www.w3.org/1999/xlink" xlink:title="Area of Occupancy" id="ABBRID0EQ4EM" xlink:type="simple">AOO</abbrev> (16 km<sup>2</sup>). <italic><tp:taxon-name><tp:taxon-name-part taxon-name-part-type="genus" reg="Solanum">Solanum</tp:taxon-name-part><tp:taxon-name-part taxon-name-part-type="species" reg="graciliflorum">graciliflorum</tp:taxon-name-part></tp:taxon-name></italic> is known only from seven collections, several of which are of uncertain localities. It has not been re-collected since the first half of the 20<sup>th</sup> century, indicating it is certainly of conservation concern, thus we suggest a threat status of Near Threatened to reflect this. Additional collection of this species and exploration of the type locality are priorities.</p></tp:treatment-sec><tp:treatment-sec sec-type="discussion" id="SECID0ED5EM"><title>Discussion.</title><p><italic><tp:taxon-name><tp:taxon-name-part taxon-name-part-type="genus" reg="Solanum">Solanum</tp:taxon-name-part><tp:taxon-name-part taxon-name-part-type="species" reg="graciliflorum">graciliflorum</tp:taxon-name-part></tp:taxon-name></italic> is morphologically similar to the sympatric <italic><tp:taxon-name><tp:taxon-name-part taxon-name-part-type="genus" reg="Solanum">S.</tp:taxon-name-part><tp:taxon-name-part taxon-name-part-type="species" reg="cyanocarphium">cyanocarphium</tp:taxon-name-part></tp:taxon-name></italic> in being a weak, scrambling plant with hooked prickles, but differs from it in its branched inflorescences, smaller flowers and fruits and calyx that is not accrescent in fruit. The inflorescence of <italic><tp:taxon-name><tp:taxon-name-part taxon-name-part-type="genus" reg="Solanum">S.</tp:taxon-name-part><tp:taxon-name-part taxon-name-part-type="species" reg="cyanocarphium">cyanocarphium</tp:taxon-name-part></tp:taxon-name></italic> is unbranched and the calyx strongly accrescent and covers the berry in fruit.</p><p><xref ref-type="bibr" rid="B9">Aubriot et al. (2016b)</xref> superfluously lectotypified <italic><tp:taxon-name><tp:taxon-name-part taxon-name-part-type="genus" reg="Solanum">S.</tp:taxon-name-part><tp:taxon-name-part taxon-name-part-type="species" reg="athroanthum">athroanthum</tp:taxon-name-part></tp:taxon-name></italic> with the specimen in G-DC (G00145833) but <xref ref-type="bibr" rid="B73">Dunal (1852)</xref> clearly cited only this specimen in the protologue, thus making it the holotype.</p></tp:treatment-sec><tp:treatment-sec sec-type="material" id="SECID0E66EM"><title>Specimens examined.</title><p>See Suppl. materials <xref ref-type="supplementary-material" rid="S1">1</xref>–<xref ref-type="supplementary-material" rid="S3">3</xref>.</p></tp:treatment-sec><tp:treatment-sec><!--Section generated to contain objects referenced in tp:taxon-treatment.--><supplementary-material xmlns:xlink="http://www.w3.org/1999/xlink" id="S1" position="float" orientation="portrait" xlink:type="simple"><object-id content-type="doi" xlink:type="simple">10.3897/phytokeys.198.79514.suppl1</object-id><object-id content-type="zenodo_dep_id" xlink:type="simple">7077031</object-id><object-id content-type="arpha" xlink:type="simple">85C6D6EE-35F4-5E07-84A8-4C4F5FFEC2BE</object-id><label>Supplementary material 1</label><caption><p>Index to all numbered collections</p></caption><statement content-type="dataType"><label>Data type</label><p>Occurrences (pdf. file)</p></statement><statement content-type="notes"><label>Explanation note</label><p>Index of all herbarium collections seen for this mongraph.</p></statement><media xlink:href="phytokeys-198-001_article-79514__-s001.pdf" mimetype="application" mime-subtype="pdf" position="float" orientation="portrait" xlink:type="simple" id="oo_689777.pdf"><uri content-type="original_file" xlink:type="simple">https://binary.pensoft.net/file/689777</uri></media><permissions><license xlink:type="simple"><license-p>This dataset is made available under the Open Database License (http://opendatacommons.org/licenses/odbl/1.0/). The Open Database License (ODbL) is a license agreement intended to allow users to freely share, modify, and use this Dataset while maintaining this same freedom for others, provided that the original source and author(s) are credited.</license-p></license></permissions><attrib specific-use="authors">Xavier Aubriot, Sandra Knapp</attrib></supplementary-material><supplementary-material xmlns:xlink="http://www.w3.org/1999/xlink" id="S3" position="float" orientation="portrait" xlink:type="simple"><object-id content-type="doi" xlink:type="simple">10.3897/phytokeys.198.79514.suppl3</object-id><object-id content-type="zenodo_dep_id" xlink:type="simple">7077023</object-id><object-id content-type="arpha" xlink:type="simple">6E8A0A33-9752-5EB7-8540-EB629178D276</object-id><label>Supplementary material 3</label><caption><p>All specimens examined</p></caption><statement content-type="dataType"><label>Data type</label><p>Specimens (csv. file)</p></statement><statement content-type="notes"><label>Explanation note</label><p>A searchable csv file of all specimens examined (worldwide) for this monograph.</p></statement><media xlink:href="phytokeys-198-001_article-79514__-s003.csv" mimetype="text" mime-subtype="csv" position="float" orientation="portrait" xlink:type="simple" id="oo_689779.csv"><uri content-type="original_file" xlink:type="simple">https://binary.pensoft.net/file/689779</uri></media><permissions><license xlink:type="simple"><license-p>This dataset is made available under the Open Database License (http://opendatacommons.org/licenses/odbl/1.0/). The Open Database License (ODbL) is a license agreement intended to allow users to freely share, modify, and use this Dataset while maintaining this same freedom for others, provided that the original source and author(s) are credited.</license-p></license></permissions><attrib specific-use="authors">Xavier Aubriot, Sandra Knapp</attrib></supplementary-material></tp:treatment-sec><ref-list><ref id="B9"><mixed-citation xmlns:xlink="http://www.w3.org/1999/xlink" xlink:type="simple"><person-group><name name-style="western"><surname>Aubriot</surname><given-names>X</given-names></name><name name-style="western"><surname>Loup</surname><given-names>C</given-names></name><name name-style="western"><surname>Knapp</surname><given-names>S</given-names></name></person-group> (<year>2016b</year>) <article-title>Confirming the identity of two enigmatic “spiny solanums” (<tp:taxon-name><tp:taxon-name-part taxon-name-part-type="genus">Solanum</tp:taxon-name-part><tp:taxon-name-part taxon-name-part-type="infraspecific-rank">subgenus</tp:taxon-name-part><tp:taxon-name-part taxon-name-part-type="subgenus">Leptostemonum</tp:taxon-name-part></tp:taxon-name>, <tp:taxon-name><tp:taxon-name-part taxon-name-part-type="family">Solanaceae</tp:taxon-name-part></tp:taxon-name>) collected by Jean-Baptiste Leschenault in Java.</article-title><source>PhytoKeys</source><volume>70</volume>: <fpage>97</fpage>–<lpage>110</lpage>. <ext-link xlink:href="10.3897/phytokeys.70.9758" ext-link-type="doi" xlink:type="simple">https://doi.org/10.3897/phytokeys.70.9758</ext-link></mixed-citation></ref><ref id="B105"><mixed-citation xmlns:xlink="http://www.w3.org/1999/xlink" xlink:type="simple">IUCN (<year>2019</year>) Guidelines for Using the IUCN Red List Categories and Criteria. Version 13. Prepared by the Standards and Petitions Subcommittee of the IUCN Species Survival Commission. <ext-link xlink:href="http://www.iucnredlist.org/documents/RedListGuidelines.pdf" ext-link-type="uri" xlink:type="simple">http://www.iucnredlist.org/documents/RedListGuidelines.pdf</ext-link></mixed-citation></ref><ref id="B73"><mixed-citation xmlns:xlink="http://www.w3.org/1999/xlink" xlink:type="simple"><person-group><name name-style="western"><surname>Dunal</surname><given-names>M-F</given-names></name></person-group> (<year>1852</year>) <article-title><tp:taxon-name><tp:taxon-name-part taxon-name-part-type="family">Solanaceae</tp:taxon-name-part></tp:taxon-name>. In: Candolle AP de (Ed.</article-title><source>) <tp:taxon-name><tp:taxon-name-part taxon-name-part-type="genus">Prodromus</tp:taxon-name-part></tp:taxon-name> systematis naturalis regni vegetabilis</source><volume>13</volume>(<issue>1</issue>): <fpage>1</fpage>–<lpage>690</lpage>. [V. Masson, Paris]</mixed-citation></ref></ref-list></tp:taxon-treatment>
