# Supplementary material for: ﻿A revision of the “spiny solanums” of Tropical Asia (Solanum, the Leptostemonum Clade, Solanaceae)
Source: PhytoKeys. 2022 Jun 1;198:1–270. doi: 10.3897/phytokeys.198.79514 (PMC9849010; doi:10.3897/phytokeys.198.79514)
Supplement: XML Treatment for Solanum harmandii [file phytokeys.198.79514-treatment18.xml]

<!DOCTYPE tp:taxon-treatment
  PUBLIC "-//TaxonX//DTD Taxonomic Treatment Publishing DTD v0 20100105//EN" "tax-treatment-NSO.dtd">
<tp:taxon-treatment xmlns:tp="http://www.plazi.org/taxpub"><tp:treatment-meta><kwd-group><label>Taxon classification</label><kwd>
              <named-content content-type="kingdom">Plantae</named-content>
            </kwd><kwd>
              <named-content content-type="order">Solanales</named-content>
            </kwd><kwd>
              <named-content content-type="family">Solanaceae</named-content>
            </kwd></kwd-group><mixed-citation publication-type="journal"><person-group><name><surname>Aubriot</surname><given-names>Xavier</given-names></name><name><surname>Knapp</surname><given-names>Sandra</given-names></name></person-group><article-title>﻿A revision of the “spiny solanums” of Tropical Asia (<italic><tp:taxon-name><tp:taxon-name-part taxon-name-part-type="genus" reg="Solanum">Solanum</tp:taxon-name-part></tp:taxon-name></italic>, the <tp:taxon-name><tp:taxon-name-part taxon-name-part-type="clade">Leptostemonum</tp:taxon-name-part></tp:taxon-name> Clade, <tp:taxon-name><tp:taxon-name-part taxon-name-part-type="family">Solanaceae</tp:taxon-name-part></tp:taxon-name>)</article-title><source>PhytoKeys</source><day>01</day><month>06</month><year>2022</year><volume>198</volume><fpage>1</fpage><lpage>270</lpage><pub-id pub-id-type="doi">10.3897/phytokeys.198.79514</pub-id></mixed-citation></tp:treatment-meta><tp:nomenclature><label>﻿17.</label><tp:taxon-name>
            <object-id xmlns:xlink="http://www.w3.org/1999/xlink" content-type="arpha" xlink:type="simple">1695A8F1-995D-59EF-991E-C48F2837B2F6</object-id>
            <tp:taxon-name-part taxon-name-part-type="genus" reg="Solanum">Solanum</tp:taxon-name-part>
            <tp:taxon-name-part taxon-name-part-type="species" reg="harmandii">harmandii</tp:taxon-name-part>
          </tp:taxon-name><tp:taxon-authority>Bonati, Bull. Soc. Bot. Genève, sér. 2, 3: 310. 1914.</tp:taxon-authority><xref ref-type="fig" rid="F29">Fig. 29</xref></tp:nomenclature><tp:treatment-sec sec-type="material" id="SECID0EWBFM"><title>Type.</title><p>Cambodia. Sin. loc., <italic>F.J. Harmand s.n.</italic> (lectotype, designated here: P [P00055939]).</p></tp:treatment-sec><tp:treatment-sec sec-type="description" id="SECID0E5BFM"><title>Description.</title><p>Shrub, size unknown, armed. Stems erect, terete, prickly and densely stellate-pubescent; prickles to 1 cm long, to 0.5 cm wide at the base, straight, deltate, laterally flattened, orange brownish, sparsely to moderately stellate-pubescent in the lower half; trichomes porrect-stellate, mixture of sessile and stalked, the stalks to 0.1 mm long, the rays 5–8, 0.1–0.4 mm long, the midpoints absent or up to 0.1 mm long, with bulbous bases; new growth densely pubescent, light brownish; bark of older stems greyish, moderately stellate-pubescent. Sympodial units plurifoliate, the leaves not geminate. Leaves simple, shallowly lobed, the blades 6–16.5 cm long, 3–10 cm wide, ca. 1.5 times longer than wide, elliptic to ovate, chartaceous, discolorous, unarmed on both surfaces, or occasionally with a few prickles along the midvein; adaxial surface green, moderately to densely stellate-pubescent, the stellate trichomes porrect, sessile to stalked, the stalks to 0.2 mm long, the rays 5–8, 0.1–0.5 mm long, the midpoints to 0.25 mm long; abaxial surface densely whitish stellate-pubescent with trichomes like those of the adaxial surface; major veins 5–7 pairs drying light-green; base shortly attenuate to truncate; margins shallowly lobed, the lobes 3–4 on each side, 0.5–1.5 cm long, broadly deltate, apically rounded, the sinuses less than halfway to the midrib; apex acute; petiole 1–2.5 cm long, 1/10–1/5 of the leaf blade length, unarmed or prickly with 1–3 prickles, densely stellate-pubescent. Inflorescences 2.5–4 cm long, apparently lateral, forked or 2 times branched, with ca. 8–9 flowers, 2 flowers open at any one time, densely whitish stellate-pubescent, trichomes like those of the stems but with longer stalks, unarmed; peduncle ca. 0.5 cm long, unarmed; pedicels 0.25–0.4 cm long, ca. 1 mm in diameter at the base, ca. 2 mm in diameter at the apex, erect, unarmed, densely whitish stellate-pubescent like the inflorescence axes, articulated at the base; pedicel scars spaced 1.5–3 mm apart. Flowers 5-merous, apparently all perfect. Calyx with the tube ca. 2 mm long, campanulate, the lobes 1–2.5 mm long, 1.5–2 mm wide, deltate with an elongate acute apex, unarmed and densely whitish stellate-pubescent with trichomes like those of the pedicels. Corolla 0.7–1.2 cm in diameter, colour unknown, stellate, lobed 1/2–2/3 of the way to the base, the lobes 5–7 mm long, 2.5–4 mm wide, deltate, spreading at anthesis, glabrous adaxially, densely stellate-pubescent abaxially on parts exposed in bud. Stamens equal; anthers ca. 8 mm long, ca. 1 mm wide, glabrous, not tightly connivent, tapering, orange, glabrous, poricidal at the tips, the pores not elongating to slits with drying; filament tube &lt;0.5 mm long, glabrous; free portion of the filaments ca. 0.5 mm long, glabrous. Ovary conical, with simple glandular hairs in the upper 1/4; style ca. 3.5 mm long, slender, curved at the apex, glabrous; stigma capitate, minutely papillate. Fruits and seeds unknown. Chromosome number: not known.</p></tp:treatment-sec><tp:treatment-sec sec-type="distribution" id="SECID0EDCFM"><title>Distribution</title><p><bold>(Fig. <xref ref-type="fig" rid="F30">30</xref>).</bold><italic><tp:taxon-name><tp:taxon-name-part taxon-name-part-type="genus" reg="Solanum">Solanum</tp:taxon-name-part><tp:taxon-name-part taxon-name-part-type="species" reg="harmandii">harmandii</tp:taxon-name-part></tp:taxon-name></italic> is endemic to Cambodia, but without specific locality.</p><fig id="F29" position="float" orientation="portrait"><object-id xmlns:xlink="http://www.w3.org/1999/xlink" content-type="doi" xlink:type="simple">10.3897/phytokeys.198.79514.figure29</object-id><object-id xmlns:xlink="http://www.w3.org/1999/xlink" content-type="arpha" xlink:type="simple">3991F709-1512-50A1-9EBE-CC92F3862FBE</object-id><label>Figure 29.</label><caption><p><italic><tp:taxon-name><tp:taxon-name-part taxon-name-part-type="genus" reg="Solanum">Solanum</tp:taxon-name-part><tp:taxon-name-part taxon-name-part-type="species" reg="harmandii">harmandii</tp:taxon-name-part></tp:taxon-name></italic> Bonati Herbarium specimen (lectotype) collected in Cambodia (<italic>Harmand s.n.</italic>, P00055939). Photograph credit: CC-BY, Muséum national d’Histoire naturelle, Paris.</p></caption><graphic xmlns:xlink="http://www.w3.org/1999/xlink" xlink:href="phytokeys-198-001_article-79514__-g029.jpg" position="float" orientation="portrait" xlink:type="simple" id="oo_689722.jpg"><uri content-type="original_file" xlink:type="simple">https://binary.pensoft.net/fig/689722</uri></graphic></fig><fig id="F30" position="float" orientation="portrait"><object-id xmlns:xlink="http://www.w3.org/1999/xlink" content-type="doi" xlink:type="simple">10.3897/phytokeys.198.79514.figure30</object-id><object-id xmlns:xlink="http://www.w3.org/1999/xlink" content-type="arpha" xlink:type="simple">858CF557-44BA-544F-B181-8875AEBC5891</object-id><label>Figure 30.</label><caption><p>Distribution of <italic><tp:taxon-name><tp:taxon-name-part taxon-name-part-type="genus" reg="Solanum">S.</tp:taxon-name-part><tp:taxon-name-part taxon-name-part-type="species" reg="harmandii">harmandii</tp:taxon-name-part></tp:taxon-name></italic>.</p></caption><graphic xmlns:xlink="http://www.w3.org/1999/xlink" xlink:href="phytokeys-198-001_article-79514__-g030.jpg" position="float" orientation="portrait" xlink:type="simple" id="oo_689723.jpg"><uri content-type="original_file" xlink:type="simple">https://binary.pensoft.net/fig/689723</uri></graphic></fig></tp:treatment-sec><tp:treatment-sec sec-type="ecology" id="SECID0ENEFM"><title>Ecology and habitat.</title><p><italic><tp:taxon-name><tp:taxon-name-part taxon-name-part-type="genus" reg="Solanum">Solanum</tp:taxon-name-part><tp:taxon-name-part taxon-name-part-type="species" reg="harmandii">harmandii</tp:taxon-name-part></tp:taxon-name></italic> is known only from the type collection, on which no habitat information was recorded.</p></tp:treatment-sec><tp:treatment-sec sec-type="Common names and uses" id="SECID0E5EFM"><title>Common names and uses.</title><p>None recorded.</p></tp:treatment-sec><tp:treatment-sec sec-type="Preliminary conservation status" id="SECID0EDFFM"><title>Preliminary conservation status</title><p><bold>(<xref ref-type="bibr" rid="B105">IUCN 2019</xref>).</bold> Data Deficient (<abbrev xmlns:xlink="http://www.w3.org/1999/xlink" xlink:title="Data Deficient" id="ABBRID0EQFFM" xlink:type="simple">DD</abbrev>). Known only from the type collection, probably collected between 1875 and 1877 (see below). No locality or habitat information was recorded which makes the recollection of this plant a priority.</p></tp:treatment-sec><tp:treatment-sec sec-type="discussion" id="SECID0EUFFM"><title>Discussion.</title><p><italic><tp:taxon-name><tp:taxon-name-part taxon-name-part-type="genus" reg="Solanum">Solanum</tp:taxon-name-part><tp:taxon-name-part taxon-name-part-type="species" reg="harmandii">harmandii</tp:taxon-name-part></tp:taxon-name></italic> is a stout shrub that is morphologically very different from all the other spiny solanums treated here. The growth form is reminiscent of members of the Brevantherum clade (sensu <xref ref-type="bibr" rid="B82">Gagnon et al. 2022</xref>), but it possesses copious prickles and in flower morphology it is a typical spiny solanum with tapering anthers opening by distally directed pores. <italic><tp:taxon-name><tp:taxon-name-part taxon-name-part-type="genus" reg="Solanum">Solanum</tp:taxon-name-part><tp:taxon-name-part taxon-name-part-type="species" reg="giganteum">giganteum</tp:taxon-name-part></tp:taxon-name></italic> of the Indian subcontinent has similar overall morphology, with many-branched inflorescences, but differs from <italic><tp:taxon-name><tp:taxon-name-part taxon-name-part-type="genus" reg="Solanum">S.</tp:taxon-name-part><tp:taxon-name-part taxon-name-part-type="species" reg="harmandii">harmandii</tp:taxon-name-part></tp:taxon-name></italic> in its scurfy white pubescence of multangulate trichomes and entire leaves that are usually almost glabrous adaxially.</p><p><xref ref-type="bibr" rid="B101">Hul and Dy Phon (2014)</xref> cited “holo-P” in their treatment of <italic><tp:taxon-name><tp:taxon-name-part taxon-name-part-type="genus" reg="Solanum">S.</tp:taxon-name-part><tp:taxon-name-part taxon-name-part-type="species" reg="harmandii">harmandii</tp:taxon-name-part></tp:taxon-name></italic>, but <xref ref-type="bibr" rid="B25">Bonati (1914)</xref> cited no herbarium in any part of the publication of this species. Although he was known to have worked in Paris, this does not constitute effective lectotypification. We here designate the single specimen in P (P00055939) as the lectotype. The type specimen was collected during a French expedition led by Dr. Jules Harmand, then medical officer in the region previously known as Indochina, between 1875 and 1877 (<xref ref-type="bibr" rid="B7">Arousseau 1922</xref>); detailed itineraries are not available for his collecting trips.</p></tp:treatment-sec><tp:treatment-sec sec-type="material" id="SECID0EYHFM"><title>Specimens examined.</title><p>See Suppl. materials <xref ref-type="supplementary-material" rid="S1">1</xref>–<xref ref-type="supplementary-material" rid="S3">3</xref>.</p></tp:treatment-sec><tp:treatment-sec><!--Section generated to contain objects referenced in tp:taxon-treatment.--><supplementary-material xmlns:xlink="http://www.w3.org/1999/xlink" id="S1" position="float" orientation="portrait" xlink:type="simple"><object-id content-type="doi" xlink:type="simple">10.3897/phytokeys.198.79514.suppl1</object-id><object-id content-type="zenodo_dep_id" xlink:type="simple">7077031</object-id><object-id content-type="arpha" xlink:type="simple">85C6D6EE-35F4-5E07-84A8-4C4F5FFEC2BE</object-id><label>Supplementary material 1</label><caption><p>Index to all numbered collections</p></caption><statement content-type="dataType"><label>Data type</label><p>Occurrences (pdf. file)</p></statement><statement content-type="notes"><label>Explanation note</label><p>Index of all herbarium collections seen for this mongraph.</p></statement><media xlink:href="phytokeys-198-001_article-79514__-s001.pdf" mimetype="application" mime-subtype="pdf" position="float" orientation="portrait" xlink:type="simple" id="oo_689777.pdf"><uri content-type="original_file" xlink:type="simple">https://binary.pensoft.net/file/689777</uri></media><permissions><license xlink:type="simple"><license-p>This dataset is made available under the Open Database License (http://opendatacommons.org/licenses/odbl/1.0/). The Open Database License (ODbL) is a license agreement intended to allow users to freely share, modify, and use this Dataset while maintaining this same freedom for others, provided that the original source and author(s) are credited.</license-p></license></permissions><attrib specific-use="authors">Xavier Aubriot, Sandra Knapp</attrib></supplementary-material><supplementary-material xmlns:xlink="http://www.w3.org/1999/xlink" id="S3" position="float" orientation="portrait" xlink:type="simple"><object-id content-type="doi" xlink:type="simple">10.3897/phytokeys.198.79514.suppl3</object-id><object-id content-type="zenodo_dep_id" xlink:type="simple">7077023</object-id><object-id content-type="arpha" xlink:type="simple">6E8A0A33-9752-5EB7-8540-EB629178D276</object-id><label>Supplementary material 3</label><caption><p>All specimens examined</p></caption><statement content-type="dataType"><label>Data type</label><p>Specimens (csv. file)</p></statement><statement content-type="notes"><label>Explanation note</label><p>A searchable csv file of all specimens examined (worldwide) for this monograph.</p></statement><media xlink:href="phytokeys-198-001_article-79514__-s003.csv" mimetype="text" mime-subtype="csv" position="float" orientation="portrait" xlink:type="simple" id="oo_689779.csv"><uri content-type="original_file" xlink:type="simple">https://binary.pensoft.net/file/689779</uri></media><permissions><license xlink:type="simple"><license-p>This dataset is made available under the Open Database License (http://opendatacommons.org/licenses/odbl/1.0/). The Open Database License (ODbL) is a license agreement intended to allow users to freely share, modify, and use this Dataset while maintaining this same freedom for others, provided that the original source and author(s) are credited.</license-p></license></permissions><attrib specific-use="authors">Xavier Aubriot, Sandra Knapp</attrib></supplementary-material></tp:treatment-sec><ref-list><ref id="B105"><mixed-citation xmlns:xlink="http://www.w3.org/1999/xlink" xlink:type="simple">IUCN (<year>2019</year>) Guidelines for Using the IUCN Red List Categories and Criteria. Version 13. Prepared by the Standards and Petitions Subcommittee of the IUCN Species Survival Commission. <ext-link xlink:href="http://www.iucnredlist.org/documents/RedListGuidelines.pdf" ext-link-type="uri" xlink:type="simple">http://www.iucnredlist.org/documents/RedListGuidelines.pdf</ext-link></mixed-citation></ref><ref id="B82"><mixed-citation xmlns:xlink="http://www.w3.org/1999/xlink" xlink:type="simple"><person-group><name name-style="western"><surname>Gagnon</surname><given-names>E</given-names></name><name name-style="western"><surname>Hilgenhof</surname><given-names>R</given-names></name><name name-style="western"><surname>Orejuela</surname><given-names>A</given-names></name><name name-style="western"><surname>McDonnell</surname><given-names>A</given-names></name><name name-style="western"><surname>Sablok</surname><given-names>G</given-names></name><name name-style="western"><surname>Aubriot</surname><given-names>X</given-names></name><name name-style="western"><surname>Giacomin</surname><given-names>L</given-names></name><name name-style="western"><surname>Gouvêa</surname><given-names>Y</given-names></name><name name-style="western"><surname>Bragonis</surname><given-names>T</given-names></name><name name-style="western"><surname>Stehmann</surname><given-names>JR</given-names></name><name name-style="western"><surname>Bohs</surname><given-names>L</given-names></name><name name-style="western"><surname>Dodsworth</surname><given-names>S</given-names></name><name name-style="western"><surname>Martine</surname><given-names>C</given-names></name><name name-style="western"><surname>Poczai</surname><given-names>P</given-names></name><name name-style="western"><surname>Knapp</surname><given-names>S</given-names></name><name name-style="western"><surname>Särkinen</surname><given-names>T</given-names></name></person-group> (<year>2022</year>) <article-title>Phylogenomic discordance suggests polytomies along the backbone of the large genus <italic><tp:taxon-name><tp:taxon-name-part taxon-name-part-type="genus">Solanum</tp:taxon-name-part></tp:taxon-name></italic>.</article-title><source>American Journal of Botany</source><volume>109</volume>(<issue>4</issue>): <fpage>580</fpage>–<lpage>601</lpage>. [online 16 Feb 2022] <ext-link xlink:href="10.1002/ajb2.1827" ext-link-type="doi" xlink:type="simple">https://doi.org/10.1002/ajb2.1827</ext-link></mixed-citation></ref><ref id="B101"><mixed-citation xmlns:xlink="http://www.w3.org/1999/xlink" xlink:type="simple"><person-group><name name-style="western"><surname>Hul</surname><given-names>S</given-names></name><name name-style="western"><surname>Dy Phon</surname><given-names>P</given-names></name></person-group> (<year>2014</year>) <article-title><tp:taxon-name><tp:taxon-name-part taxon-name-part-type="family">Solanaceae</tp:taxon-name-part></tp:taxon-name>.</article-title> In: <person-group><name name-style="western"><surname>Aubréville</surname><given-names>A</given-names></name><name name-style="western"><surname>Leroy</surname><given-names>J</given-names></name><name name-style="western"><surname>Morat</surname><given-names>P</given-names></name></person-group> (<role>Eds</role>) <issue-title>Flore du Cambodge, du Laos et du Vietnam.</issue-title><source>Muséum National d’Histoire Naturelle &amp; Royal Botanic Garden Edinburgh, Paris &amp; Edinburgh</source>, <fpage>1</fpage>–<lpage>93</lpage>.</mixed-citation></ref><ref id="B25"><mixed-citation xmlns:xlink="http://www.w3.org/1999/xlink" xlink:type="simple"><person-group><name name-style="western"><surname>Bonati</surname><given-names>G</given-names></name></person-group> (<year>1914</year>) Primulacées, Solanacées et Scrofulariacées nouvelles de la Chine, de l’Indochine et du Turkestan. Bulletin de la Société Botanique de Genève, sér., 2 5: 297–316.</mixed-citation></ref><ref id="B7"><mixed-citation xmlns:xlink="http://www.w3.org/1999/xlink" xlink:type="simple"><person-group><name name-style="western"><surname>Arousseau</surname><given-names>L</given-names></name></person-group> (<year>1922</year>) <article-title>Jules Harmand.</article-title> In: (<role>Ed.</role>) <issue-title>Bulletin de l’École française d’Extrême-Orient.</issue-title><source>F.-H. Schneider, Hanoi, 22</source>, <fpage>402</fpage>–<lpage>404</lpage>. <ext-link xlink:href="10.3406/befeo.1922.2980" ext-link-type="doi" xlink:type="simple">https://doi.org/10.3406/befeo.1922.2980</ext-link></mixed-citation></ref></ref-list></tp:taxon-treatment>
