# Supplementary material for: ﻿A revision of the “spiny solanums” of Tropical Asia (Solanum, the Leptostemonum Clade, Solanaceae)
Source: PhytoKeys. 2022 Jun 1;198:1–270. doi: 10.3897/phytokeys.198.79514 (PMC9849010; doi:10.3897/phytokeys.198.79514)
Supplement: XML Treatment for Solanum hovei [file phytokeys.198.79514-treatment19.xml]

<!DOCTYPE tp:taxon-treatment
  PUBLIC "-//TaxonX//DTD Taxonomic Treatment Publishing DTD v0 20100105//EN" "tax-treatment-NSO.dtd">
<tp:taxon-treatment xmlns:tp="http://www.plazi.org/taxpub"><tp:treatment-meta><kwd-group><label>Taxon classification</label><kwd>
              <named-content content-type="kingdom">Plantae</named-content>
            </kwd><kwd>
              <named-content content-type="order">Solanales</named-content>
            </kwd><kwd>
              <named-content content-type="family">Solanaceae</named-content>
            </kwd></kwd-group><mixed-citation publication-type="journal"><person-group><name><surname>Aubriot</surname><given-names>Xavier</given-names></name><name><surname>Knapp</surname><given-names>Sandra</given-names></name></person-group><article-title>﻿A revision of the “spiny solanums” of Tropical Asia (<italic><tp:taxon-name><tp:taxon-name-part taxon-name-part-type="genus" reg="Solanum">Solanum</tp:taxon-name-part></tp:taxon-name></italic>, the <tp:taxon-name><tp:taxon-name-part taxon-name-part-type="clade">Leptostemonum</tp:taxon-name-part></tp:taxon-name> Clade, <tp:taxon-name><tp:taxon-name-part taxon-name-part-type="family">Solanaceae</tp:taxon-name-part></tp:taxon-name>)</article-title><source>PhytoKeys</source><day>01</day><month>06</month><year>2022</year><volume>198</volume><fpage>1</fpage><lpage>270</lpage><pub-id pub-id-type="doi">10.3897/phytokeys.198.79514</pub-id></mixed-citation></tp:treatment-meta><tp:nomenclature><label>﻿18.</label><tp:taxon-name>
            <object-id xmlns:xlink="http://www.w3.org/1999/xlink" content-type="arpha" xlink:type="simple">76B282B2-5833-5C63-8F8A-36E68D81EB9A</object-id>
            <tp:taxon-name-part taxon-name-part-type="genus" reg="Solanum">Solanum</tp:taxon-name-part>
            <tp:taxon-name-part taxon-name-part-type="species" reg="hovei">hovei</tp:taxon-name-part>
          </tp:taxon-name><tp:taxon-authority>Dunal, Prodr. [A. P. de Candolle] 13(1): 311. 1852.</tp:taxon-authority><xref ref-type="fig" rid="F2">Figs 2E</xref><xref ref-type="fig" rid="F4">, 4B</xref><xref ref-type="fig" rid="F31">, 31</xref><tp:nomenclature-citation-list><tp:nomenclature-citation><tp:taxon-name>
                <tp:taxon-name-part taxon-name-part-type="genus" reg="Solanum">Solanum</tp:taxon-name-part>
                <tp:taxon-name-part taxon-name-part-type="species" reg="jacquemontii">jacquemontii</tp:taxon-name-part>
              </tp:taxon-name><comment>Dunal, Prodr. [A. P. de Candolle] 13(1): 287. 1852. Type. India. Sin. loc., <italic>V.V. Jacquemont 563</italic> [593 in protologue] (lectotype, designated here: MPU [MPU858235]; isolectotype: P [P00049910]).</comment></tp:nomenclature-citation></tp:nomenclature-citation-list></tp:nomenclature><tp:treatment-sec sec-type="material" id="SECID0EHKFM"><title>Type.</title><p>India. Gujarat: Ahmedabad district, Dolca [Dholka] near Sabermatty, <italic>A.P. Hove s.n.</italic> (holotype: BM [BM000900293]).</p></tp:treatment-sec><tp:treatment-sec sec-type="description" id="SECID0EPKFM"><title>Description.</title><p>Subshrubs to shrubs, to 1.5 m tall, armed. Stems erect, terete, prickly, sparsely stellate-pubescent; prickles to 7 mm long, to 3.5 mm in diameter at the base, straight to slightly recurved, broad-based, laterally compressed, light orange to brown, glabrous; pubescence of mixed sessile and short-stalked porrect-stellate trichomes, the stalks ca. 0.3 mm long, the rays 4–8, ca. 0.3–0.4 mm long, the midpoint up to 0.3 mm long; new growth sparsely to densely stellate-pubescent; bark of older stems grey to pale greenish brown, glabrescent. Sympodial units difoliate, the leaves usually geminate. Leaves simple, shallowly lobed, the blades 5–21 cm long, 2–9 cm wide, ca. 2–3 times longer than wide, rhombic to subelliptic, chartaceous, discolorous, armed along the central and occasionally the lateral veins, the prickles to 1 cm long, to 2 mm at the base, straight, flattened, often tinged with purple at the base in live plants; adaxial surface dark green, moderately to sparsely stellate-pubescent, the trichomes porrect, thick-stalked, the stalks to 0.2 mm, the rays 3–8, 0.1–0.4 mm long, the midpoint to 1 mm; abaxial surface light green, moderately to densely stellate-pubescent, trichomes a mixture of porrect and multangulate, sessile or short-stalked, the stalks to 0.4 mm, the midpoint and lateral rays relatively equal in length, ca. 0.3–0.4 mm; major veins 4–6 pairs; base cuneate to short attenuate, somewhat oblique; margins entire to shallowly lobed, the lobes 2–3 on each side, 0.1–0.5 cm long, triangular, broadly acute to obtuse, the sinuses less than 1/4 of the way to the midrib; apex narrowly acute; petiole 0.7–2.5 cm, ca. 1/10–1/5 of the leaf blade length, moderately to densely stellate-pubescent, prickly or sometimes unarmed, the prickles similar to those on the blades. Inflorescences 0.4–4 cm long, extra-axillary, unbranched, with ca. 4–10 flowers, 1–3 flowers open at any one time, moderately to densely stellate-pubescent, glabrescent, with a mix of sessile and short-stalked stellate-porrect trichomes like those of the stems, unarmed; peduncle ca. 0–1.3 cm long, unarmed; pedicels 5–9 mm long, ca. 0.5 mm in diameter at the base, ca. 1 mm in diameter at the apex, spreading at anthesis, unarmed or prickly with a few straight and broad-based prickles, sparsely to moderately pubescent with stellate-porrect trichomes like those of the stems, articulated at the base; pedicel scars spaced 0.5–8 mm apart. Buds ellipsoid to ovoid, exserted from the calyx before anthesis. Flowers 5-merous, apparently all perfect. Calyx with the tube 0.7–2.5 mm long, conical, the lobes 0.5–1.6 mm long, 1.3–2 mm wide, broadly deltate, unarmed or very sparsely prickly with straight to slightly recurved prickles, moderately to densely stellate-pubescent abaxially with porrect-stellate trichomes like those of the pedicels, sometimes purple-tinged on living plants. Corolla 1.2–1.5 cm in diameter, light blue or purple, rotate-stellate, lobed ca. halfway to the base, interpetalar tissue somewhat present, the lobes 4–5.5 mm long, 3–4 mm wide, ovate, spreading at anthesis, sparsely stellate-pubescent along the midvein and on the lower half of lobe adaxially, the hairs sessile, multangulate, moderately to densely stellate-pubescent abaxially, the hairs subsessile, porrect-stellate and multangulate. Stamens equal; anthers 4–5.5 mm long, 0.6–1.2 mm wide, orange or orangish yellow, connivent, glabrous, poricidal at the tips, the pores directed distally, not elongating to slits with drying; filament tube minute, glabrous; free portion of the filaments 0.3–0.4 mm long, glabrous. Ovary oblong-conical, moderately stellate-pubescent towards the apex; style 6–9 mm long, sparsely to moderately stellate-pubescent on proximal 2/3–3/4, the hairs sessile, porrect-stellate or multangulate; stigma subcapitate, the surfaces minutely papillose. Fruit a subglobose berry, 1–5 per infructescence, 0.6–1 m in diameter, orange when ripe, the pericarp thin and shiny, glabrous; fruiting pedicels 1–1.5 cm long, ca. 0.6 mm in diameter at the base, ca. 2 mm in diameter at the apex, strongly deflexed; fruiting calyx not markedly accrescent, the lobes 2–3 mm long, 1–1.5 mm wide, often breaking off in dry material. Seeds 10–20 per berry, 2.8–4.1 mm long, 2.2–3 mm wide, flattened reniform, yellowish brown, the surfaces minutely pitted, the testal cells with slightly sinuate margins. Chromosome number: not known.</p><fig id="F31" position="float" orientation="portrait"><object-id xmlns:xlink="http://www.w3.org/1999/xlink" content-type="doi" xlink:type="simple">10.3897/phytokeys.198.79514.figure31</object-id><object-id xmlns:xlink="http://www.w3.org/1999/xlink" content-type="arpha" xlink:type="simple">ED68E8FF-FFDF-5FBA-8654-51A43C0FF1B6</object-id><label>Figure 31.</label><caption><p><italic><tp:taxon-name><tp:taxon-name-part taxon-name-part-type="genus" reg="Solanum">Solanum</tp:taxon-name-part><tp:taxon-name-part taxon-name-part-type="species" reg="hovei">hovei</tp:taxon-name-part></tp:taxon-name></italic> Dunal <bold>A</bold> herbarium specimen (holotype) collected in India (<italic>Hove s.n.</italic>, BM000900293) <bold>B</bold> habit and leaves (field photograph, unvouchered, India) <bold>C</bold> detail of a fertile branch (field photograph, unvouchered, India) <bold>D</bold> detail view of a flower (field photograph, unvouchered, India) <bold>E</bold> detail view of a fruit (field photograph, unvouchered, India). Photograph credits: <bold>A</bold> CC-BY, © copyright The Trustees of the Natural History Museum, London <bold>B–E</bold> X. Aubriot.</p></caption><graphic xmlns:xlink="http://www.w3.org/1999/xlink" xlink:href="phytokeys-198-001_article-79514__-g031.jpg" position="float" orientation="portrait" xlink:type="simple" id="oo_689724.jpg"><uri content-type="original_file" xlink:type="simple">https://binary.pensoft.net/fig/689724</uri></graphic></fig></tp:treatment-sec><tp:treatment-sec sec-type="distribution" id="SECID0E3LFM"><title>Distribution</title><p><bold>(Fig. <xref ref-type="fig" rid="F32">32</xref>).</bold><italic><tp:taxon-name><tp:taxon-name-part taxon-name-part-type="genus" reg="Solanum">Solanum</tp:taxon-name-part><tp:taxon-name-part taxon-name-part-type="species" reg="hovei">hovei</tp:taxon-name-part></tp:taxon-name></italic> is endemic to India and occurs primarily along the Western Ghats range in the states of Goa, Gujarat, Karnataka and Maharashtra with most of the collections of this species having been made in the surroundings of Mumbai and Pune.</p></tp:treatment-sec><tp:treatment-sec sec-type="ecology" id="SECID0EUMFM"><title>Ecology and habitat.</title><p><italic><tp:taxon-name><tp:taxon-name-part taxon-name-part-type="genus" reg="Solanum">Solanum</tp:taxon-name-part><tp:taxon-name-part taxon-name-part-type="species" reg="hovei">hovei</tp:taxon-name-part></tp:taxon-name></italic> grows in open areas on plateaus and along roadsides and forest outskirts from 150 to 1,200 m elevation.</p></tp:treatment-sec><tp:treatment-sec sec-type="Common names and uses" id="SECID0EFNFM"><title>Common names and uses.</title><p>India. Goa: mothirigani (<xref ref-type="bibr" rid="B184">Naithani et al. 1997</xref>).</p></tp:treatment-sec><tp:treatment-sec sec-type="Preliminary conservation status" id="SECID0EPNFM"><title>Preliminary conservation status</title><p><bold>(<xref ref-type="bibr" rid="B105">IUCN 2019</xref>).</bold> Least Concern (<abbrev xmlns:xlink="http://www.w3.org/1999/xlink" xlink:title="Least Concern" id="ABBRID0E3NFM" xlink:type="simple">LC</abbrev>). <abbrev xmlns:xlink="http://www.w3.org/1999/xlink" xlink:title="Extent of Occurrence" id="ABBRID0EAOFM" xlink:type="simple">EOO</abbrev> (173,911 km<sup>2</sup>, <abbrev xmlns:xlink="http://www.w3.org/1999/xlink" xlink:title="Least Concern" id="ABBRID0EGOFM" xlink:type="simple">LC</abbrev>); <abbrev xmlns:xlink="http://www.w3.org/1999/xlink" xlink:title="Area of Occupancy" id="ABBRID0EKOFM" xlink:type="simple">AOO</abbrev> (564 km<sup>2</sup>, <abbrev xmlns:xlink="http://www.w3.org/1999/xlink" xlink:title="Vulnerable" id="ABBRID0EQOFM" xlink:type="simple">VU</abbrev>). <italic><tp:taxon-name><tp:taxon-name-part taxon-name-part-type="genus" reg="Solanum">Solanum</tp:taxon-name-part><tp:taxon-name-part taxon-name-part-type="species" reg="hovei">hovei</tp:taxon-name-part></tp:taxon-name></italic> is a relatively common and widely distributed species in the Western Ghats biodiversity hotspot.</p></tp:treatment-sec><tp:treatment-sec sec-type="discussion" id="SECID0E6OFM"><title>Discussion.</title><p><italic><tp:taxon-name><tp:taxon-name-part taxon-name-part-type="genus" reg="Solanum">Solanum</tp:taxon-name-part><tp:taxon-name-part taxon-name-part-type="species" reg="hovei">hovei</tp:taxon-name-part></tp:taxon-name></italic> is a member of a group of species identified in the molecular analyses of <xref ref-type="bibr" rid="B8">Aubriot et al. (2016a)</xref> as the ‘<tp:taxon-name><tp:taxon-name-part taxon-name-part-type="genus" reg="Solanum">S.</tp:taxon-name-part><tp:taxon-name-part taxon-name-part-type="species" reg="violaceum">violaceum</tp:taxon-name-part></tp:taxon-name> group’. It is morphologically similar to the sympatric and widespread <italic><tp:taxon-name><tp:taxon-name-part taxon-name-part-type="genus" reg="Solanum">S.</tp:taxon-name-part><tp:taxon-name-part taxon-name-part-type="species" reg="violaceum">violaceum</tp:taxon-name-part></tp:taxon-name></italic> but differs from it in having leaves with more sparsely pubescent adaxial surfaces and cuneate (rather than acute or truncate) bases. The pedicels of <italic><tp:taxon-name><tp:taxon-name-part taxon-name-part-type="genus" reg="Solanum">S.</tp:taxon-name-part><tp:taxon-name-part taxon-name-part-type="species" reg="hovei">hovei</tp:taxon-name-part></tp:taxon-name></italic> are strongly deflexed in fruit, while those of <italic><tp:taxon-name><tp:taxon-name-part taxon-name-part-type="genus" reg="Solanum">S.</tp:taxon-name-part><tp:taxon-name-part taxon-name-part-type="species" reg="violaceum">violaceum</tp:taxon-name-part></tp:taxon-name></italic> are spreading. <italic><tp:taxon-name><tp:taxon-name-part taxon-name-part-type="genus" reg="Solanum">Solanum</tp:taxon-name-part><tp:taxon-name-part taxon-name-part-type="species" reg="multiflorum">multiflorum</tp:taxon-name-part></tp:taxon-name></italic> of western India also has strongly deflexed pedicels, but they are shorter, and the leaves are densely pubescent with longer trichomes.</p><p><xref ref-type="bibr" rid="B225">Sen Gupta (1964)</xref> suggested <italic><tp:taxon-name><tp:taxon-name-part taxon-name-part-type="genus" reg="Solanum">S.</tp:taxon-name-part><tp:taxon-name-part taxon-name-part-type="species" reg="hovei">hovei</tp:taxon-name-part></tp:taxon-name></italic> was a rare plant in the Western Ghats, but the number of recent collections in local herbaria suggest otherwise. It is probable that <italic><tp:taxon-name><tp:taxon-name-part taxon-name-part-type="genus" reg="Solanum">S.</tp:taxon-name-part><tp:taxon-name-part taxon-name-part-type="species" reg="hovei">hovei</tp:taxon-name-part></tp:taxon-name></italic> was largely confused with <italic><tp:taxon-name><tp:taxon-name-part taxon-name-part-type="genus" reg="Solanum">S.</tp:taxon-name-part><tp:taxon-name-part taxon-name-part-type="species" reg="violaceum">violaceum</tp:taxon-name-part></tp:taxon-name></italic> in herbaria (usually identified as <italic><tp:taxon-name><tp:taxon-name-part taxon-name-part-type="genus" reg="Solanum">S.</tp:taxon-name-part><tp:taxon-name-part taxon-name-part-type="species" reg="indicum">indicum</tp:taxon-name-part></tp:taxon-name></italic>).</p><fig id="F32" position="float" orientation="portrait"><object-id xmlns:xlink="http://www.w3.org/1999/xlink" content-type="doi" xlink:type="simple">10.3897/phytokeys.198.79514.figure32</object-id><object-id xmlns:xlink="http://www.w3.org/1999/xlink" content-type="arpha" xlink:type="simple">22D46A38-5784-5F2A-B000-5209F5F5AD72</object-id><label>Figure 32.</label><caption><p>Distribution of <italic><tp:taxon-name><tp:taxon-name-part taxon-name-part-type="genus" reg="Solanum">S.</tp:taxon-name-part><tp:taxon-name-part taxon-name-part-type="species" reg="hovei">hovei</tp:taxon-name-part></tp:taxon-name></italic>.</p></caption><graphic xmlns:xlink="http://www.w3.org/1999/xlink" xlink:href="phytokeys-198-001_article-79514__-g032.jpg" position="float" orientation="portrait" xlink:type="simple" id="oo_689725.jpg"><uri content-type="original_file" xlink:type="simple">https://binary.pensoft.net/fig/689725</uri></graphic></fig><p>The protologue of <italic><tp:taxon-name><tp:taxon-name-part taxon-name-part-type="genus" reg="Solanum">S.</tp:taxon-name-part><tp:taxon-name-part taxon-name-part-type="species" reg="jacquemontii">jacquemontii</tp:taxon-name-part></tp:taxon-name></italic> (<xref ref-type="bibr" rid="B73">Dunal 1852</xref>) cites duplicates of “<italic>Jacquemont 593</italic>” in both P and MPU. The specimen we have selected as the lectotype has an annotation with this name in Dunal’s hand and is numbered “<italic>563</italic>”, we are treating this as an error to be corrected in the protologue.</p></tp:treatment-sec><tp:treatment-sec sec-type="material" id="SECID0EJUFM"><title>Specimens examined.</title><p>See Suppl. materials <xref ref-type="supplementary-material" rid="S1">1</xref>–<xref ref-type="supplementary-material" rid="S3">3</xref>.</p></tp:treatment-sec><tp:treatment-sec><!--Section generated to contain objects referenced in tp:taxon-treatment.--><fig id="F2" position="float" orientation="portrait"><object-id xmlns:xlink="http://www.w3.org/1999/xlink" content-type="doi" xlink:type="simple">10.3897/phytokeys.198.79514.figure2</object-id><object-id xmlns:xlink="http://www.w3.org/1999/xlink" content-type="arpha" xlink:type="simple">C3CC6085-46FE-5190-A346-8B52EC9A87C6</object-id><label>Figure 2.</label><caption><p>Vegetative characters for tropical Asian spiny solanums <bold>A</bold> large and densely hairy repand leaf of <italic><tp:taxon-name><tp:taxon-name-part taxon-name-part-type="genus" reg="Solanum">S.</tp:taxon-name-part><tp:taxon-name-part taxon-name-part-type="species" reg="lasiocarpum">lasiocarpum</tp:taxon-name-part></tp:taxon-name></italic> (<italic>Meeboonya et al. RM 287</italic>, Thailand) <bold>B</bold> small, pubescent, very shallowly lobed leaf of <italic><tp:taxon-name><tp:taxon-name-part taxon-name-part-type="genus" reg="Solanum">S.</tp:taxon-name-part><tp:taxon-name-part taxon-name-part-type="species" reg="miyakojimense">miyakojimense</tp:taxon-name-part></tp:taxon-name></italic> (field photograph, unvouchered, Taiwan) <bold>C</bold> entire, pubescent leaf of <italic><tp:taxon-name><tp:taxon-name-part taxon-name-part-type="genus" reg="Solanum">S.</tp:taxon-name-part><tp:taxon-name-part taxon-name-part-type="species" reg="robinsonii">robinsonii</tp:taxon-name-part></tp:taxon-name></italic> (<italic>Nuraliev 3031</italic>, Vietnam) <bold>D</bold> glabrescent and deeply dissected leaf of <italic><tp:taxon-name><tp:taxon-name-part taxon-name-part-type="genus" reg="Solanum">S.</tp:taxon-name-part><tp:taxon-name-part taxon-name-part-type="species" reg="virginianum">virginianum</tp:taxon-name-part></tp:taxon-name></italic> (<italic>Sampath Kumar et al. 126968</italic>, India) <bold>E</bold> conical straight prickles on a pubescent young stem of <italic><tp:taxon-name><tp:taxon-name-part taxon-name-part-type="genus" reg="Solanum">S.</tp:taxon-name-part><tp:taxon-name-part taxon-name-part-type="species" reg="hovei">hovei</tp:taxon-name-part></tp:taxon-name></italic> (field photograph, unvouchered, India) <bold>F</bold> strongly hooked prickles on a glabrous young stem and on the abaxial leaf surface of <italic><tp:taxon-name><tp:taxon-name-part taxon-name-part-type="genus" reg="Solanum">S.</tp:taxon-name-part><tp:taxon-name-part taxon-name-part-type="species" reg="trilobatum">trilobatum</tp:taxon-name-part></tp:taxon-name></italic> (<italic>Meeboonya et al. RM 242</italic>, Thailand) <bold>G</bold> needle-like purple prickles on the adaxial leaf surface of <italic><tp:taxon-name><tp:taxon-name-part taxon-name-part-type="genus" reg="Solanum">S.</tp:taxon-name-part><tp:taxon-name-part taxon-name-part-type="species" reg="cyanocarphium">cyanocarphium</tp:taxon-name-part></tp:taxon-name></italic> (field photograph, unvouchered, Vietnam) <bold>H</bold> pubescent young stem of <italic><tp:taxon-name><tp:taxon-name-part taxon-name-part-type="genus" reg="Solanum">S.</tp:taxon-name-part><tp:taxon-name-part taxon-name-part-type="species" reg="barbisetum">barbisetum</tp:taxon-name-part></tp:taxon-name></italic> armed with prickles and bristles (<italic>Suksathan et al. PS 3832</italic>, Thailand). Photograph credits: <bold>A, B, D–F</bold> X. Aubriot <bold>C, G</bold> M. Nuraliev <bold>H</bold> D. Pedersen.</p></caption><graphic xmlns:xlink="http://www.w3.org/1999/xlink" xlink:href="phytokeys-198-001_article-79514__-g002.jpg" position="float" orientation="portrait" xlink:type="simple" id="oo_689695.jpg"><uri content-type="original_file" xlink:type="simple">https://binary.pensoft.net/fig/689695</uri></graphic></fig><fig id="F4" position="float" orientation="portrait"><object-id xmlns:xlink="http://www.w3.org/1999/xlink" content-type="doi" xlink:type="simple">10.3897/phytokeys.198.79514.figure4</object-id><object-id xmlns:xlink="http://www.w3.org/1999/xlink" content-type="arpha" xlink:type="simple">CD86DEAD-8CEA-5069-8A98-168C6F92AF45</object-id><label>Figure 4.</label><caption><p>Diversity of fruits and seeds in tropical Asian spiny solanums <bold>A</bold> large oval fruit of <italic><tp:taxon-name><tp:taxon-name-part taxon-name-part-type="genus" reg="Solanum">Solanum</tp:taxon-name-part><tp:taxon-name-part taxon-name-part-type="species" reg="insanum">insanum</tp:taxon-name-part></tp:taxon-name></italic> (<italic>Sampath Kumar et al. 126918</italic>, India) <bold>B</bold> condensed infructescence and small rounded fruits of <italic><tp:taxon-name><tp:taxon-name-part taxon-name-part-type="genus" reg="Solanum">Solanum</tp:taxon-name-part><tp:taxon-name-part taxon-name-part-type="species" reg="hovei">hovei</tp:taxon-name-part></tp:taxon-name></italic> (field photograph, unvouchered, India) <bold>C</bold> large rounded hairy fruit of <italic><tp:taxon-name><tp:taxon-name-part taxon-name-part-type="genus" reg="Solanum">S.</tp:taxon-name-part><tp:taxon-name-part taxon-name-part-type="species" reg="involucratum">involucratum</tp:taxon-name-part></tp:taxon-name></italic> with strongly accrescent and spiny calyx (field photograph, unvouchered, Vietnam) <bold>D</bold> small rounded fruit of <italic><tp:taxon-name><tp:taxon-name-part taxon-name-part-type="genus" reg="Solanum">Solanum</tp:taxon-name-part><tp:taxon-name-part taxon-name-part-type="species" reg="pubescens">pubescens</tp:taxon-name-part></tp:taxon-name></italic> with elongated calyx lobes (<italic>Sampath Kumar et al. 126956</italic>, India) <bold>E</bold> rounded fruit of <italic><tp:taxon-name><tp:taxon-name-part taxon-name-part-type="genus" reg="Solanum">Solanum</tp:taxon-name-part><tp:taxon-name-part taxon-name-part-type="species" reg="cyanocarphium">cyanocarphium</tp:taxon-name-part></tp:taxon-name></italic> with strongly accrescent and spiny calyx (field photograph, unvouchered, Vietnam) <bold>F</bold> small rounded fruit of <italic><tp:taxon-name><tp:taxon-name-part taxon-name-part-type="genus" reg="Solanum">S.</tp:taxon-name-part><tp:taxon-name-part taxon-name-part-type="species" reg="trilobatum">trilobatum</tp:taxon-name-part></tp:taxon-name></italic> in transverse cut (<italic>Meeboonya et al. RM 242</italic>, Thailand) <bold>G</bold> rounded fruit and accrescent calyx of <italic><tp:taxon-name><tp:taxon-name-part taxon-name-part-type="genus" reg="Solanum">S.</tp:taxon-name-part><tp:taxon-name-part taxon-name-part-type="species" reg="praetermissum">praetermissum</tp:taxon-name-part></tp:taxon-name></italic> in transverse cut (field photograph, unvouchered, Vietnam) <bold>H</bold> oval fruit of <italic><tp:taxon-name><tp:taxon-name-part taxon-name-part-type="genus" reg="Solanum">Solanum</tp:taxon-name-part><tp:taxon-name-part taxon-name-part-type="species" reg="virginianum">virginianum</tp:taxon-name-part></tp:taxon-name></italic> in transverse cut (field photograph, unvouchered, India). Photograph credits: <bold>A, B, D, F, H</bold> X. Aubriot <bold>C, E, G</bold> M. Nuraliev.</p></caption><graphic xmlns:xlink="http://www.w3.org/1999/xlink" xlink:href="phytokeys-198-001_article-79514__-g004.jpg" position="float" orientation="portrait" xlink:type="simple" id="oo_689697.jpg"><uri content-type="original_file" xlink:type="simple">https://binary.pensoft.net/fig/689697</uri></graphic></fig><supplementary-material xmlns:xlink="http://www.w3.org/1999/xlink" id="S1" position="float" orientation="portrait" xlink:type="simple"><object-id content-type="doi" xlink:type="simple">10.3897/phytokeys.198.79514.suppl1</object-id><object-id content-type="zenodo_dep_id" xlink:type="simple">7077031</object-id><object-id content-type="arpha" xlink:type="simple">85C6D6EE-35F4-5E07-84A8-4C4F5FFEC2BE</object-id><label>Supplementary material 1</label><caption><p>Index to all numbered collections</p></caption><statement content-type="dataType"><label>Data type</label><p>Occurrences (pdf. file)</p></statement><statement content-type="notes"><label>Explanation note</label><p>Index of all herbarium collections seen for this mongraph.</p></statement><media xlink:href="phytokeys-198-001_article-79514__-s001.pdf" mimetype="application" mime-subtype="pdf" position="float" orientation="portrait" xlink:type="simple" id="oo_689777.pdf"><uri content-type="original_file" xlink:type="simple">https://binary.pensoft.net/file/689777</uri></media><permissions><license xlink:type="simple"><license-p>This dataset is made available under the Open Database License (http://opendatacommons.org/licenses/odbl/1.0/). The Open Database License (ODbL) is a license agreement intended to allow users to freely share, modify, and use this Dataset while maintaining this same freedom for others, provided that the original source and author(s) are credited.</license-p></license></permissions><attrib specific-use="authors">Xavier Aubriot, Sandra Knapp</attrib></supplementary-material><supplementary-material xmlns:xlink="http://www.w3.org/1999/xlink" id="S3" position="float" orientation="portrait" xlink:type="simple"><object-id content-type="doi" xlink:type="simple">10.3897/phytokeys.198.79514.suppl3</object-id><object-id content-type="zenodo_dep_id" xlink:type="simple">7077023</object-id><object-id content-type="arpha" xlink:type="simple">6E8A0A33-9752-5EB7-8540-EB629178D276</object-id><label>Supplementary material 3</label><caption><p>All specimens examined</p></caption><statement content-type="dataType"><label>Data type</label><p>Specimens (csv. file)</p></statement><statement content-type="notes"><label>Explanation note</label><p>A searchable csv file of all specimens examined (worldwide) for this monograph.</p></statement><media xlink:href="phytokeys-198-001_article-79514__-s003.csv" mimetype="text" mime-subtype="csv" position="float" orientation="portrait" xlink:type="simple" id="oo_689779.csv"><uri content-type="original_file" xlink:type="simple">https://binary.pensoft.net/file/689779</uri></media><permissions><license xlink:type="simple"><license-p>This dataset is made available under the Open Database License (http://opendatacommons.org/licenses/odbl/1.0/). The Open Database License (ODbL) is a license agreement intended to allow users to freely share, modify, and use this Dataset while maintaining this same freedom for others, provided that the original source and author(s) are credited.</license-p></license></permissions><attrib specific-use="authors">Xavier Aubriot, Sandra Knapp</attrib></supplementary-material></tp:treatment-sec><ref-list><ref id="B184"><mixed-citation xmlns:xlink="http://www.w3.org/1999/xlink" xlink:type="simple"><person-group><name name-style="western"><surname>Naithani</surname><given-names>HB</given-names></name><name name-style="western"><surname>Sahni</surname><given-names>KC</given-names></name><name name-style="western"><surname>Bennett</surname><given-names>SSR</given-names></name></person-group> (<year>1997</year>) Forest flora of Goa. International Book distributors, Dehra Dun.</mixed-citation></ref><ref id="B105"><mixed-citation xmlns:xlink="http://www.w3.org/1999/xlink" xlink:type="simple">IUCN (<year>2019</year>) Guidelines for Using the IUCN Red List Categories and Criteria. Version 13. Prepared by the Standards and Petitions Subcommittee of the IUCN Species Survival Commission. <ext-link xlink:href="http://www.iucnredlist.org/documents/RedListGuidelines.pdf" ext-link-type="uri" xlink:type="simple">http://www.iucnredlist.org/documents/RedListGuidelines.pdf</ext-link></mixed-citation></ref><ref id="B8"><mixed-citation xmlns:xlink="http://www.w3.org/1999/xlink" xlink:type="simple"><person-group><name name-style="western"><surname>Aubriot</surname><given-names>X</given-names></name><name name-style="western"><surname>Singh</surname><given-names>P</given-names></name><name name-style="western"><surname>Knapp</surname><given-names>S</given-names></name></person-group> (<year>2016a</year>) <article-title>Tropical Asian species show the Old World clade of “spiny solanums” (subgenus <italic><tp:taxon-name><tp:taxon-name-part taxon-name-part-type="genus"/><tp:taxon-name-part taxon-name-part-type="subgenus">Leptostemonum</tp:taxon-name-part></tp:taxon-name> pro parte</italic>: <tp:taxon-name><tp:taxon-name-part taxon-name-part-type="family">Solanaceae</tp:taxon-name-part></tp:taxon-name>) is not monophyletic.</article-title><source>Botanical Journal of the Linnean Society</source><volume>181</volume>(<issue>2</issue>): <fpage>199</fpage>–<lpage>223</lpage>. <ext-link xlink:href="10.1111/boj.12412" ext-link-type="doi" xlink:type="simple">https://doi.org/10.1111/boj.12412</ext-link></mixed-citation></ref><ref id="B225"><mixed-citation xmlns:xlink="http://www.w3.org/1999/xlink" xlink:type="simple"><person-group><name name-style="western"><surname>Sen Gupta</surname><given-names>G</given-names></name></person-group> (<year>1964</year>) <article-title>A rare and interesting <tp:taxon-name><tp:taxon-name-part taxon-name-part-type="genus">Solanum</tp:taxon-name-part></tp:taxon-name> (<italic><tp:taxon-name><tp:taxon-name-part taxon-name-part-type="genus">S.</tp:taxon-name-part><tp:taxon-name-part taxon-name-part-type="species">hovei</tp:taxon-name-part></tp:taxon-name></italic> Dun.) from western India.</article-title><source>Bulletin of the Botanical Society of Bengal</source><volume>17</volume>: <fpage>3</fpage>–<lpage>5</lpage>.</mixed-citation></ref><ref id="B73"><mixed-citation xmlns:xlink="http://www.w3.org/1999/xlink" xlink:type="simple"><person-group><name name-style="western"><surname>Dunal</surname><given-names>M-F</given-names></name></person-group> (<year>1852</year>) <article-title><tp:taxon-name><tp:taxon-name-part taxon-name-part-type="family">Solanaceae</tp:taxon-name-part></tp:taxon-name>. In: Candolle AP de (Ed.</article-title><source>) <tp:taxon-name><tp:taxon-name-part taxon-name-part-type="genus">Prodromus</tp:taxon-name-part></tp:taxon-name> systematis naturalis regni vegetabilis</source><volume>13</volume>(<issue>1</issue>): <fpage>1</fpage>–<lpage>690</lpage>. [V. Masson, Paris]</mixed-citation></ref></ref-list></tp:taxon-treatment>
