# Supplementary material for: ﻿A revision of the “spiny solanums” of Tropical Asia (Solanum, the Leptostemonum Clade, Solanaceae)
Source: PhytoKeys. 2022 Jun 1;198:1–270. doi: 10.3897/phytokeys.198.79514 (PMC9849010; doi:10.3897/phytokeys.198.79514)
Supplement: XML Treatment for Solanum insanum [file phytokeys.198.79514-treatment20.xml]

<!DOCTYPE tp:taxon-treatment
  PUBLIC "-//TaxonX//DTD Taxonomic Treatment Publishing DTD v0 20100105//EN" "tax-treatment-NSO.dtd">
<tp:taxon-treatment xmlns:tp="http://www.plazi.org/taxpub"><tp:treatment-meta><kwd-group><label>Taxon classification</label><kwd>
              <named-content content-type="kingdom">Plantae</named-content>
            </kwd><kwd>
              <named-content content-type="order">Solanales</named-content>
            </kwd><kwd>
              <named-content content-type="family">Solanaceae</named-content>
            </kwd></kwd-group><mixed-citation publication-type="journal"><person-group><name><surname>Aubriot</surname><given-names>Xavier</given-names></name><name><surname>Knapp</surname><given-names>Sandra</given-names></name></person-group><article-title>﻿A revision of the “spiny solanums” of Tropical Asia (<italic><tp:taxon-name><tp:taxon-name-part taxon-name-part-type="genus" reg="Solanum">Solanum</tp:taxon-name-part></tp:taxon-name></italic>, the <tp:taxon-name><tp:taxon-name-part taxon-name-part-type="clade">Leptostemonum</tp:taxon-name-part></tp:taxon-name> Clade, <tp:taxon-name><tp:taxon-name-part taxon-name-part-type="family">Solanaceae</tp:taxon-name-part></tp:taxon-name>)</article-title><source>PhytoKeys</source><day>01</day><month>06</month><year>2022</year><volume>198</volume><fpage>1</fpage><lpage>270</lpage><pub-id pub-id-type="doi">10.3897/phytokeys.198.79514</pub-id></mixed-citation></tp:treatment-meta><tp:nomenclature><label>﻿19.</label><tp:taxon-name>
            <object-id xmlns:xlink="http://www.w3.org/1999/xlink" content-type="arpha" xlink:type="simple">78F3F677-984C-5580-ACA0-BD1D3A95FA7C</object-id>
            <tp:taxon-name-part taxon-name-part-type="genus" reg="Solanum">Solanum</tp:taxon-name-part>
            <tp:taxon-name-part taxon-name-part-type="species" reg="insanum">insanum</tp:taxon-name-part>
          </tp:taxon-name><tp:taxon-authority>L., Mant. 1: 46. 1767.</tp:taxon-authority><xref ref-type="fig" rid="F1">Figs 1F</xref><xref ref-type="fig" rid="F3">, 3E</xref><xref ref-type="fig" rid="F4">, 4A</xref><xref ref-type="fig" rid="F33">, 33</xref><tp:nomenclature-citation-list><tp:nomenclature-citation><tp:taxon-name>
                <tp:taxon-name-part taxon-name-part-type="genus" reg="Solanum">Solanum</tp:taxon-name-part>
                <tp:taxon-name-part taxon-name-part-type="species" reg="undatum">undatum</tp:taxon-name-part>
              </tp:taxon-name><comment>Lam., Tabl. Encycl. 2: 22. 1794. Type. Mauritius. Sin. loc., “Insula Franciae”, <italic>J. Martin s.n.</italic> (lectotype, designated by <xref ref-type="bibr" rid="B259">Vorontsova and Knapp 2016</xref>, pg. 197: P-LA (P00357695, Morton neg. 8392]).</comment></tp:nomenclature-citation><tp:nomenclature-citation><tp:taxon-name>
                <tp:taxon-name-part taxon-name-part-type="genus" reg="Solanum">Solanum</tp:taxon-name-part>
                <tp:taxon-name-part taxon-name-part-type="species" reg="trongum">trongum</tp:taxon-name-part>
              </tp:taxon-name><comment>Poir., Encycl. (Lamarck) 4: 308. 1797. Type. Indonesia. Malaku: “Amboina” [Ambon Island] (no specimens cited; lectotype, designated by <xref ref-type="bibr" rid="B166">Merrill 1917</xref>, pg. 463, as “type”: “Trongum <tp:taxon-name><tp:taxon-name-part taxon-name-part-type="genus" reg="Solanum"/><tp:taxon-name-part taxon-name-part-type="species" reg="agreste">agreste</tp:taxon-name-part></tp:taxon-name> spinosum”, Rumphius, Herb. Ambion. 5: 240, t. 86, f.1. 1747).</comment></tp:nomenclature-citation><tp:nomenclature-citation><tp:taxon-name>
                <tp:taxon-name-part taxon-name-part-type="genus" reg="Solanum">Solanum</tp:taxon-name-part>
                <tp:taxon-name-part taxon-name-part-type="species" reg="gula">gula</tp:taxon-name-part>
              </tp:taxon-name><comment>Buch.-Ham., Trans. Linn. Soc. London 14(2): 267. 1824. Type. India. Karnakata: Kowdhalli “Caudhully [protologue – Mysore]”, Oct 1800, <italic>J. Buchanan-Hamilton s.n.</italic> (lectotype, designated here: BM [BM000900233]).</comment></tp:nomenclature-citation><tp:nomenclature-citation><tp:taxon-name>
                <tp:taxon-name-part taxon-name-part-type="genus" reg="Solanum">Solanum</tp:taxon-name-part>
                <tp:taxon-name-part taxon-name-part-type="species" reg="himalense">himalense</tp:taxon-name-part>
              </tp:taxon-name><comment>Dunal, Prodr. [A. P. de Candolle] 13(1): 300. 1852. Type. India. “Sivala &amp; sub Himala” [protologue: In Himalae et Sivalae montibus altit. 4600 ped., Edgeworth, pl. exs. Ind. n. 116], <italic>M.P. Edgeworth 116</italic> (holotype: MPU [MPU981115]).</comment></tp:nomenclature-citation><tp:nomenclature-citation><tp:taxon-name>
                <tp:taxon-name-part taxon-name-part-type="genus" reg="Solanum">Solanum</tp:taxon-name-part>
                <tp:taxon-name-part taxon-name-part-type="species" reg="indicum">indicum</tp:taxon-name-part>
                <tp:taxon-name-part taxon-name-part-type="authority">Nees</tp:taxon-name-part>
                <tp:taxon-name-part taxon-name-part-type="infraspecific-rank">var.</tp:taxon-name-part>
                <tp:taxon-name-part taxon-name-part-type="variety" reg="pubescens">pubescens</tp:taxon-name-part>
              </tp:taxon-name><comment>Dunal, Prodr. [A. P. de Candolle] 13(1): 310. 1852. Type. [India]. Sin. loc., <italic>N. Wallich s.n.</italic> [Wallich Catal. 2626g] (lectotype, designated here: G-DC [G00130396]; isolectotype: K-W [K001116650 pro parte, R-hand two stems]).</comment></tp:nomenclature-citation><tp:nomenclature-citation><tp:taxon-name>
                <tp:taxon-name-part taxon-name-part-type="genus" reg="Solanum">Solanum</tp:taxon-name-part>
                <tp:taxon-name-part taxon-name-part-type="species" reg="melanocarpum">melanocarpum</tp:taxon-name-part>
              </tp:taxon-name><comment>Dunal, Prodr. [A. P. de Candolle] 13(1): 355. 1852, nom. illeg. superfl. Type. Based on <tp:taxon-name><tp:taxon-name-part taxon-name-part-type="genus" reg="Solanum">Solanum</tp:taxon-name-part><tp:taxon-name-part taxon-name-part-type="species" reg="insanum">insanum</tp:taxon-name-part></tp:taxon-name> L. (cited in synonymy; “Nomen <tp:taxon-name><tp:taxon-name-part taxon-name-part-type="genus" reg="Solanum"/><tp:taxon-name-part taxon-name-part-type="species" reg="insanum">insanum</tp:taxon-name-part></tp:taxon-name> mutavi, quia adeo non <tp:taxon-name><tp:taxon-name-part taxon-name-part-type="genus" reg="Solanum"/><tp:taxon-name-part taxon-name-part-type="species" reg="insanum">insanum</tp:taxon-name-part></tp:taxon-name> videtur ut potius fructus edules credibilius sunt, quemadmodum nomina <tp:taxon-name><tp:taxon-name-part taxon-name-part-type="genus" reg="Solanum"/><tp:taxon-name-part taxon-name-part-type="species" reg="insanum">insanum</tp:taxon-name-part></tp:taxon-name> et melongean, saepissime fuerunt confusa” [I changed the name <tp:taxon-name><tp:taxon-name-part taxon-name-part-type="genus" reg="Solanum"/><tp:taxon-name-part taxon-name-part-type="species" reg="insanum">insanum</tp:taxon-name-part></tp:taxon-name> because it does not seem harmful, the fruits are probably edible, and <tp:taxon-name><tp:taxon-name-part taxon-name-part-type="genus" reg="Solanum"/><tp:taxon-name-part taxon-name-part-type="species" reg="insanum">insanum</tp:taxon-name-part></tp:taxon-name> and <tp:taxon-name><tp:taxon-name-part taxon-name-part-type="genus" reg="Solanum"/><tp:taxon-name-part taxon-name-part-type="species" reg="melongena">melongena</tp:taxon-name-part></tp:taxon-name> were very often getting confused]).</comment></tp:nomenclature-citation><tp:nomenclature-citation><tp:taxon-name>
                <tp:taxon-name-part taxon-name-part-type="genus" reg="Solanum">Solanum</tp:taxon-name-part>
                <tp:taxon-name-part taxon-name-part-type="species" reg="melanocarpum">melanocarpum</tp:taxon-name-part>
                <tp:taxon-name-part taxon-name-part-type="authority">Dunal</tp:taxon-name-part>
                <tp:taxon-name-part taxon-name-part-type="infraspecific-rank">var.</tp:taxon-name-part>
                <tp:taxon-name-part taxon-name-part-type="variety" reg="atropurpureum">atropurpureum</tp:taxon-name-part>
              </tp:taxon-name><comment>Dunal, Prodr. [A. P. de Candolle] 13(1): 356. 1852. Type. Indonesia. Java: sin. loc., <italic>H. Zollinger 698</italic> (lectotype, designated here: G-DC [G00131525]; isolectotypes: G [G00301647], G-DC [G00131526, as <italic>Zollinger 698b</italic>], P [P00379566, P00379567]).</comment></tp:nomenclature-citation><tp:nomenclature-citation><tp:taxon-name>
                <tp:taxon-name-part taxon-name-part-type="genus" reg="Solanum">Solanum</tp:taxon-name-part>
                <tp:taxon-name-part taxon-name-part-type="species" reg="undatum">undatum</tp:taxon-name-part>
                <tp:taxon-name-part taxon-name-part-type="authority">Lam.</tp:taxon-name-part>
                <tp:taxon-name-part taxon-name-part-type="infraspecific-rank">var.</tp:taxon-name-part>
                <tp:taxon-name-part taxon-name-part-type="variety" reg="aurantiacum">aurantiacum</tp:taxon-name-part>
              </tp:taxon-name><comment>Dunal, Prodr. [A. P. de Candolle] 13(1): 359. 1852. Type. Cultivated, sin. loc., <italic>Anonymous s.n.</italic> (lectotype, designated by <xref ref-type="bibr" rid="B259">Vorontsova and Knapp 2016</xref>, pg. 198: G-DC [G00131519]).</comment></tp:nomenclature-citation><tp:nomenclature-citation><tp:taxon-name>
                <tp:taxon-name-part taxon-name-part-type="genus" reg="Solanum">Solanum</tp:taxon-name-part>
                <tp:taxon-name-part taxon-name-part-type="species" reg="undatum">undatum</tp:taxon-name-part>
                <tp:taxon-name-part taxon-name-part-type="authority">Lam.</tp:taxon-name-part>
                <tp:taxon-name-part taxon-name-part-type="infraspecific-rank">var.</tp:taxon-name-part>
                <tp:taxon-name-part taxon-name-part-type="variety" reg="violaceum">violaceum</tp:taxon-name-part>
              </tp:taxon-name><comment>Dunal, Prodr. [A. P. de Candolle] 13(1): 359. 1852. Type. Mauritius. Sin. loc., <italic>L. Bouton s.n.</italic> (lectotype, designated by <xref ref-type="bibr" rid="B259">Vorontsova and Knapp 2016</xref>, pg. 198: G-DC [G00131506]; isolectotype: G [G00131504]).</comment></tp:nomenclature-citation><tp:nomenclature-citation><tp:taxon-name>
                <tp:taxon-name-part taxon-name-part-type="genus" reg="Solanum">Solanum</tp:taxon-name-part>
                <tp:taxon-name-part taxon-name-part-type="species" reg="trongum">trongum</tp:taxon-name-part>
                <tp:taxon-name-part taxon-name-part-type="authority">Poir.</tp:taxon-name-part>
                <tp:taxon-name-part taxon-name-part-type="infraspecific-rank">var.</tp:taxon-name-part>
                <tp:taxon-name-part taxon-name-part-type="variety" reg="divaricatum">divaricatum</tp:taxon-name-part>
              </tp:taxon-name><comment>Dunal, Prodr. [A. P. de Candolle] 13(1): 361. 1852. Type. Sri Lanka. “Trinquemalay”, <italic>A.A. Reynaud s.n.</italic> (lectotype, designated here: P [P00049887]).</comment></tp:nomenclature-citation><tp:nomenclature-citation><tp:taxon-name>
                <tp:taxon-name-part taxon-name-part-type="genus" reg="Solanum">Solanum</tp:taxon-name-part>
                <tp:taxon-name-part taxon-name-part-type="species" reg="trongum">trongum</tp:taxon-name-part>
                <tp:taxon-name-part taxon-name-part-type="authority">Poir.</tp:taxon-name-part>
                <tp:taxon-name-part taxon-name-part-type="infraspecific-rank">var.</tp:taxon-name-part>
                <tp:taxon-name-part taxon-name-part-type="variety" reg="rumphii">rumphii</tp:taxon-name-part>
              </tp:taxon-name><comment>Dunal, Prodr. [A. P. de Candolle] 13(1): 361. 1852, nom. illeg. Type. Described using same material as <tp:taxon-name><tp:taxon-name-part taxon-name-part-type="genus" reg="Solanum">S.</tp:taxon-name-part><tp:taxon-name-part taxon-name-part-type="species" reg="trongum">trongum</tp:taxon-name-part></tp:taxon-name> Poir. (should be var. <tp:taxon-name><tp:taxon-name-part taxon-name-part-type="genus" reg="Solanum"/><tp:taxon-name-part taxon-name-part-type="species" reg="trongum"/><tp:taxon-name-part taxon-name-part-type="variety" reg="trongum">trongum</tp:taxon-name-part></tp:taxon-name>)</comment></tp:nomenclature-citation><tp:nomenclature-citation><tp:taxon-name>
                <tp:taxon-name-part taxon-name-part-type="genus" reg="Solanum">Solanum</tp:taxon-name-part>
                <tp:taxon-name-part taxon-name-part-type="species" reg="trongum">trongum</tp:taxon-name-part>
                <tp:taxon-name-part taxon-name-part-type="authority">Poir.</tp:taxon-name-part>
                <tp:taxon-name-part taxon-name-part-type="infraspecific-rank">var.</tp:taxon-name-part>
                <tp:taxon-name-part taxon-name-part-type="variety" reg="sinuatopinnatifidum">sinuatopinnatifidum</tp:taxon-name-part>
              </tp:taxon-name><comment>Dunal, Prodr. [A. P. de Candolle] 13(1): 361. 1852, nom. illeg. Type. Based on <tp:taxon-name><tp:taxon-name-part taxon-name-part-type="genus" reg="Solanum">Solanum</tp:taxon-name-part><tp:taxon-name-part taxon-name-part-type="species" reg="trongum">trongum</tp:taxon-name-part></tp:taxon-name> Poir. [sensu <xref ref-type="bibr" rid="B21">Blume 1826</xref>] (should be var. <tp:taxon-name><tp:taxon-name-part taxon-name-part-type="genus" reg="Solanum"/><tp:taxon-name-part taxon-name-part-type="species" reg="trongum"/><tp:taxon-name-part taxon-name-part-type="variety" reg="trongum">trongum</tp:taxon-name-part></tp:taxon-name>)</comment></tp:nomenclature-citation><tp:nomenclature-citation><tp:taxon-name>
                <tp:taxon-name-part taxon-name-part-type="genus" reg="Solanum">Solanum</tp:taxon-name-part>
                <tp:taxon-name-part taxon-name-part-type="species" reg="trongum">trongum</tp:taxon-name-part>
                <tp:taxon-name-part taxon-name-part-type="authority">Poir.</tp:taxon-name-part>
                <tp:taxon-name-part taxon-name-part-type="infraspecific-rank">var.</tp:taxon-name-part>
                <tp:taxon-name-part taxon-name-part-type="variety" reg="tongdongense">tongdongense</tp:taxon-name-part>
              </tp:taxon-name><comment>Dunal, Prodr. [A. P. de Candolle] 13(1): 361. 1852. Type. Myanmar. “Tong dong”, 7 Jan 1827, <italic>N. Wallich s.n.</italic> [Wallich Catal. Burm. 135] (lectotype, designated here: G-DC [G00131531]; isolectotype: G-DC [G00131371]).</comment></tp:nomenclature-citation><tp:nomenclature-citation><tp:taxon-name>
                <tp:taxon-name-part taxon-name-part-type="genus" reg="Solanum">Solanum</tp:taxon-name-part>
                <tp:taxon-name-part taxon-name-part-type="species" reg="album">album</tp:taxon-name-part>
                <tp:taxon-name-part taxon-name-part-type="authority">Lour.</tp:taxon-name-part>
                <tp:taxon-name-part taxon-name-part-type="infraspecific-rank">var.</tp:taxon-name-part>
                <tp:taxon-name-part taxon-name-part-type="variety" reg="gaudichaudii">gaudichaudii</tp:taxon-name-part>
              </tp:taxon-name><comment>Dunal, Prodr. [A. P. de Candolle] 13(1): 361. 1852. Type. Vietnam. Sin. loc., 1839, “Cochinchina”, <italic>C. Gaudichaud s.n.</italic> (holotype: G-DC [G00131563]).</comment></tp:nomenclature-citation><tp:nomenclature-citation><tp:taxon-name>
                <tp:taxon-name-part taxon-name-part-type="genus" reg="Solanum">Solanum</tp:taxon-name-part>
                <tp:taxon-name-part taxon-name-part-type="species" reg="cyanocarphium">cyanocarphium</tp:taxon-name-part>
                <tp:taxon-name-part taxon-name-part-type="authority">Blume</tp:taxon-name-part>
                <tp:taxon-name-part taxon-name-part-type="infraspecific-rank">var.</tp:taxon-name-part>
                <tp:taxon-name-part taxon-name-part-type="variety" reg="obtusangulum">obtusangulum</tp:taxon-name-part>
              </tp:taxon-name><comment>Dunal, Prodr. [A. P. de Candolle] 13(1): 362. 1852. Type. Indonesia. Java: Sin. loc., 1837, <italic>J.C. von Hoffmannsegg 119</italic> (lectotype, designated here: G-DC [G00131561]).</comment></tp:nomenclature-citation><tp:nomenclature-citation><tp:taxon-name>
                <tp:taxon-name-part taxon-name-part-type="genus" reg="Solanum">Solanum</tp:taxon-name-part>
                <tp:taxon-name-part taxon-name-part-type="species" reg="cumingii">cumingii</tp:taxon-name-part>
              </tp:taxon-name><comment>Dunal, Prodr. [A. P. de Candolle] 13(1): 363. 1852. Type. Philippines. Sin. loc., <italic>H. Cuming 443</italic> (lectotype, designated here: G [G00076245]; isolectotypes: BM [BM000778205], E [E00190694], G [G00076246, G00076247], K [K000195960, K000195961], L [L0003628], LE, ME [MEL2444029], P [P00578602, P00578613], W [acc. # 0000622, acc. # 1889-0084423]).</comment></tp:nomenclature-citation><tp:nomenclature-citation><tp:taxon-name>
                <tp:taxon-name-part taxon-name-part-type="genus" reg="Solanum">Solanum</tp:taxon-name-part>
                <tp:taxon-name-part taxon-name-part-type="species" reg="immane">immane</tp:taxon-name-part>
              </tp:taxon-name><comment>Hance ex Walp., Ann. Bot. Syst. 3(1): 165. 1852. Type. China. Hongkong: “Hong Kong”, [<italic>Herb.] H.F. Hance 860</italic> (no specimens or herbaria cited; lectotype, designated here: BM [BM000942450]).</comment></tp:nomenclature-citation><tp:nomenclature-citation><tp:taxon-name>
                <tp:taxon-name-part taxon-name-part-type="genus" reg="Solanum">Solanum</tp:taxon-name-part>
                <tp:taxon-name-part taxon-name-part-type="species" reg="melongena">melongena</tp:taxon-name-part>
                <tp:taxon-name-part taxon-name-part-type="authority">L.</tp:taxon-name-part>
                <tp:taxon-name-part taxon-name-part-type="infraspecific-rank">var.</tp:taxon-name-part>
                <tp:taxon-name-part taxon-name-part-type="variety" reg="insanum">insanum</tp:taxon-name-part>
              </tp:taxon-name><comment>Prain, Bengal Pl. 746. 1903. Type. Based on <tp:taxon-name><tp:taxon-name-part taxon-name-part-type="genus" reg="Solanum">Solanum</tp:taxon-name-part><tp:taxon-name-part taxon-name-part-type="species" reg="insanum">insanum</tp:taxon-name-part></tp:taxon-name> L.</comment></tp:nomenclature-citation><tp:nomenclature-citation><tp:taxon-name>
                <tp:taxon-name-part taxon-name-part-type="genus" reg="Solanum">Solanum</tp:taxon-name-part>
                <tp:taxon-name-part taxon-name-part-type="species" reg="mirikense">mirikense</tp:taxon-name-part>
              </tp:taxon-name><comment>C.R.Mukhop., J. Indian Soc. Bot. 72(1-2): 185. 1993. Type. India. West Bengal: Darjeeling, Mirik, 1700 m, 5 Oct 1985, <italic>C.R. Mukhopadhyay 428A</italic> (holotype: CAL [CAL0000018719]).</comment></tp:nomenclature-citation><tp:nomenclature-citation><tp:taxon-name>
                <tp:taxon-name-part taxon-name-part-type="genus" reg="Solanum">Solanum</tp:taxon-name-part>
                <tp:taxon-name-part taxon-name-part-type="species" reg="melongena">melongena</tp:taxon-name-part>
                <tp:taxon-name-part taxon-name-part-type="authority">L.</tp:taxon-name-part>
                <tp:taxon-name-part taxon-name-part-type="infraspecific-rank">var.</tp:taxon-name-part>
                <tp:taxon-name-part taxon-name-part-type="variety" reg="cumingii">cumingii</tp:taxon-name-part>
              </tp:taxon-name><comment>(Dunal) J.Samuels, Proc. XV EUCARPIA Mtg. 258. 2013. Type. Based on <tp:taxon-name><tp:taxon-name-part taxon-name-part-type="genus" reg="Solanum">Solanum</tp:taxon-name-part><tp:taxon-name-part taxon-name-part-type="species" reg="cumingii">cumingii</tp:taxon-name-part></tp:taxon-name> Dunal</comment></tp:nomenclature-citation><tp:nomenclature-citation><tp:taxon-name>
                <tp:taxon-name-part taxon-name-part-type="genus" reg="Solanum">Solanum</tp:taxon-name-part>
                <tp:taxon-name-part taxon-name-part-type="species" reg="melongena">melongena</tp:taxon-name-part>
                <tp:taxon-name-part taxon-name-part-type="authority">L.</tp:taxon-name-part>
                <tp:taxon-name-part taxon-name-part-type="infraspecific-rank">subsp.</tp:taxon-name-part>
                <tp:taxon-name-part taxon-name-part-type="subspecies" reg="insanum">insanum</tp:taxon-name-part>
              </tp:taxon-name><comment>Banfi, Galasso &amp; Bartolucci, Nat. Hist. Sci. 15(1): 19. 2017. Type. Based on <tp:taxon-name><tp:taxon-name-part taxon-name-part-type="genus" reg="Solanum">Solanum</tp:taxon-name-part><tp:taxon-name-part taxon-name-part-type="species" reg="insanum">insanum</tp:taxon-name-part></tp:taxon-name> L.</comment></tp:nomenclature-citation></tp:nomenclature-citation-list></tp:nomenclature><tp:treatment-sec sec-type="material" id="SECID0E3JGM"><title>Type.</title><p>India. Gujarat: Surat, <italic>Anonymous s.n.</italic> (lectotype, designated by <xref ref-type="bibr" rid="B97">Hepper and Jaeger 1985</xref>, pg. 389: LINN [acc. # 248.29]).</p></tp:treatment-sec><tp:treatment-sec sec-type="description" id="SECID0EIKGM"><title>Description.</title><p>Erect shrub, to 1 m tall, armed. Stems erect, terete, prickly, moderately stellate-pubescent to glabrescent; prickles to 8 mm long, to 5 mm wide at the base, straight, flattened, yellow-orange, glabrous; pubescence of stalked porrect-stellate trichomes, the stalks to 0.2 mm long, the rays 6–12, 0.2–0.4 mm long, the midpoints ca. same length as the rays or elongated to 1 mm; new growth densely stellate-pubescent, light brownish in dry material; bark of older stems grey to brown, glabrescent. Sympodial units difoliate, the leaves not geminate. Leaves simple, moderately lobed, the blades 2.5–12 cm long, 1.3–8 cm wide, ca. 1.5 times longer than wide, ovate, chartaceous, concolorous to weakly discolorous, armed with 2–20 prickles on both surfaces, these yellow-tan or purple-tinged; adaxial and abaxial surfaces yellow-green, moderately pubescent, with porrect-stellate trichomes, sessile or stalked, the stalks to 0.2 mm, the rays 5–8, 0.2–0.7(–1) mm long, the midpoints ca. same length as the rays; major veins 3–5 pairs; base truncate, sometimes obtuse; margins lobed, the lobes 2–3 on each side, 0.5–1.2 cm long, broad-deltate, apically rounded, the sinuses less than halfway to the midrib; apex rounded to acute; petiole 0.7–3 cm long, 1/4–1/3 of the leaf blade length, unarmed or prickly with 1–5 prickles, moderately stellate-pubescent to glabrescent, the pubescence with stellate-porrect trichomes like those of the stems. Inflorescences 2.5–3.5 cm long, apparently terminal or lateral, unbranched, with 1–3 flowers, 1 flower open at any one time, moderately to densely stellate-pubescent with porrect trichomes like those of the stems, unarmed; peduncle 0–13 mm long, unarmed or with a few prickles; pedicels 0.8–2.5 cm long, ca. 1 mm in diameter at the base, ca. 2 mm in diameter at the apex, erect, unarmed or with a few scattered prickles, densely stellate-pubescent with porrect trichomes like those of the inflorescence axes, articulated at the base; pedicel scars spaced 1–2 mm apart. Buds ovoid, poorly exserted from the calyx before anthesis. Flowers 5(-6)-merous, heterostylous and the plants andromonoecious, with the lowermost flower(s) long-styled and hermaphrodite, the distal flowers short-styled and staminate. Calyx with the tube 4–5 mm long, campanulate, the lobes 4–6 mm long, 2–2.5 mm wide, deltate, apically acute, unarmed or with 1–15 prickles, densely stellate-pubescent with porrect trichomes like those of the pedicels. Corolla 1.8–2.5 cm in diameter, mauve or white, almost rotate with abundant interpetalar tissue, lobed ca. 1/4 of the way to the base, the lobes ca. 7 mm long, ca. 10 mm wide, broadly deltate, spreading at anthesis, glabrous to sparsely stellate-pubescent adaxially with porrect-trichomes mostly on the midvein and the tips, densely stellate-pubescent abaxially with variously stalked porrect trichomes. Stamens equal; anthers 4–5 mm long, ca. 1 mm wide, tapering, yellow, glabrous, poricidal at the tips, the pores directed distally, not elongating to slits with drying; filament tube ca. 1.5 mm long, glabrous; free portion of the filaments 1–2 mm long, glabrous. Ovary conical to ovoid, stellate-pubescent and glandular in the upper 1/4; style 2–3 mm in short-styled flowers, 5–7 mm long in long-styled flowers, moderately stellate-pubescent in the lower 1/2; stigma capitate or occasionally somewhat bilobed, the surfaces minutely papillose. Fruit a globose berry, 1 per infructescence, 1.5–3 cm in diameter, dark green with pale green and cream markings when young, yellow at maturity, the pericarp smooth, glabrous; fruiting pedicels 1.5–2.2 cm long, 1.5–3 mm in diameter at the base, 4–5 mm in diameter at the apex, unarmed or with a few stout prickles, woody, pendulous; fruiting calyx lobes elongating to 9–15 mm long, 1/4–1/3 the length of the mature fruit, reflexed, with 2–30 prickles. Seeds ca. 50–150 per berry, 2.4–2.8 mm long, 1.8–2.2 mm wide, flattened-reniform, orange-brown, the surface minutely pitted, the testal cells with sinuate margins. Chromosome number: n = 12 (<xref ref-type="bibr" rid="B171">Meyer et al. 2012</xref>, as <italic><tp:taxon-name><tp:taxon-name-part taxon-name-part-type="genus" reg="Solanum">S.</tp:taxon-name-part><tp:taxon-name-part taxon-name-part-type="species" reg="undatum">undatum</tp:taxon-name-part></tp:taxon-name></italic>).</p><fig id="F33" position="float" orientation="portrait"><object-id xmlns:xlink="http://www.w3.org/1999/xlink" content-type="doi" xlink:type="simple">10.3897/phytokeys.198.79514.figure33</object-id><object-id xmlns:xlink="http://www.w3.org/1999/xlink" content-type="arpha" xlink:type="simple">92CE22AC-5F7A-5FE5-888E-F0413B7FDD48</object-id><label>Figure 33.</label><caption><p><italic><tp:taxon-name><tp:taxon-name-part taxon-name-part-type="genus" reg="Solanum">Solanum</tp:taxon-name-part><tp:taxon-name-part taxon-name-part-type="species" reg="insanum">insanum</tp:taxon-name-part></tp:taxon-name></italic> L. <bold>A</bold> herbarium specimen collected in India in 1994 (<italic>Chorley &amp; Bharatan 3</italic>, BM000013803) <bold>B</bold> habit (<italic>Meeboonya et al. RM 257</italic>) <bold>C</bold> detail view of a hermaphroditic flower (<italic>Meeboonya et al. RM 251</italic>, Thailand) <bold>D</bold> detail view of an inflorescence with an opened staminate flower (<italic>Meeboonya et al. RM 257</italic>, Thailand) <bold>E</bold> detail view of an immature fruit (<italic>Meeboonya et al. RM 277</italic>, Thailand). Photograph credits: <bold>A</bold> CC-BY, © copyright The Trustees of the Natural History Museum, London <bold>B–E</bold> X. Aubriot.</p></caption><graphic xmlns:xlink="http://www.w3.org/1999/xlink" xlink:href="phytokeys-198-001_article-79514__-g033.jpg" position="float" orientation="portrait" xlink:type="simple" id="oo_689726.jpg"><uri content-type="original_file" xlink:type="simple">https://binary.pensoft.net/fig/689726</uri></graphic></fig></tp:treatment-sec><tp:treatment-sec sec-type="distribution" id="SECID0ENMGM"><title>Distribution</title><p><bold>(Fig. <xref ref-type="fig" rid="F34">34</xref>).</bold><italic><tp:taxon-name><tp:taxon-name-part taxon-name-part-type="genus" reg="Solanum">Solanum</tp:taxon-name-part><tp:taxon-name-part taxon-name-part-type="species" reg="insanum">insanum</tp:taxon-name-part></tp:taxon-name></italic> is widely distributed in India and southeastern Asia (east to the Philippines) and is also found as far west as Madagascar and Mauritius (possibly introduced there from Asia for its medicinal properties).</p></tp:treatment-sec><tp:treatment-sec sec-type="ecology" id="SECID0EFNGM"><title>Ecology and habitat.</title><p><italic><tp:taxon-name><tp:taxon-name-part taxon-name-part-type="genus" reg="Solanum">Solanum</tp:taxon-name-part><tp:taxon-name-part taxon-name-part-type="species" reg="insanum">insanum</tp:taxon-name-part></tp:taxon-name></italic> is a plant of degraded scrubland and secondary vegetation and occurs from sea level to ca. 500 m elevation.</p></tp:treatment-sec><tp:treatment-sec sec-type="Common names and uses" id="SECID0EWNGM"><title>Common names and uses.</title><p>Cambodia. trâp rôm nhong (<xref ref-type="bibr" rid="B101">Hul and Dy Phon 2014</xref>), trôp (<italic>Collard 56</italic>), trôp som nhon (<italic>Collard 32</italic>), China. ye qie (<xref ref-type="bibr" rid="B280">Zhang et al. 1994</xref>); Hainan: ngou ke tzi (<italic>Lei 392</italic>). India. Andhra Pradesh: challa mulaga (<italic>Foulkes 83</italic>); Chattisgarh: anpa, jangli bhata (<italic>Kumar CNH-15565</italic>); Rajasthan: bhutkataiya [Hindi] (<xref ref-type="bibr" rid="B227">Singh 1991</xref>, as <italic><tp:taxon-name><tp:taxon-name-part taxon-name-part-type="genus" reg="Solanum">S.</tp:taxon-name-part><tp:taxon-name-part taxon-name-part-type="species" reg="incanum">incanum</tp:taxon-name-part></tp:taxon-name></italic>); Tamil Nadu: thalamoolagah, nullamoolaga (<italic>Wight 1573 Ab</italic>); Uttar Pradesh: bari bhatkatanja (<italic>Bell 863</italic>), jangli bengan (<italic>Sarin NC-5079</italic>). Indonesia. Borneo: terong nasi (<italic>Ambriansyah 687</italic>); Java: terong-glate (<italic>Hoffmansegg 119</italic>). Laos. mok kua kim (<italic>Spire 914</italic>), mok khma lê (<italic>Pottier 263</italic>). Malaysia/Singapore. tĕrong (with various qualifiers, <xref ref-type="bibr" rid="B34">Burkill 1935</xref>). Malaysia. Sabah: soguntung [Rungus] (<italic>Jones 152</italic>). Singapore. terong nyonya (<italic>Corner SFN-37775</italic>). Sri Lanka. Uva: ela batu [Sinhala] (<italic>Hepper &amp; Silva 4719</italic>). Vietnam. heng khôm (<italic>Spire 1081</italic>), cà co [Annamite] (<italic>Pierre 706</italic>), la plonh [Moi] (<italic>Poilane 85</italic>), blon blok (<italic>Schmid 1608</italic>).</p><fig id="F34" position="float" orientation="portrait"><object-id xmlns:xlink="http://www.w3.org/1999/xlink" content-type="doi" xlink:type="simple">10.3897/phytokeys.198.79514.figure34</object-id><object-id xmlns:xlink="http://www.w3.org/1999/xlink" content-type="arpha" xlink:type="simple">5D0E1F2D-7A02-5643-BE4D-E045EF036159</object-id><label>Figure 34.</label><caption><p>Distribution of <italic><tp:taxon-name><tp:taxon-name-part taxon-name-part-type="genus" reg="Solanum">S.</tp:taxon-name-part><tp:taxon-name-part taxon-name-part-type="species" reg="insanum">insanum</tp:taxon-name-part></tp:taxon-name></italic>.</p></caption><graphic xmlns:xlink="http://www.w3.org/1999/xlink" xlink:href="phytokeys-198-001_article-79514__-g034.jpg" position="float" orientation="portrait" xlink:type="simple" id="oo_689727.jpg"><uri content-type="original_file" xlink:type="simple">https://binary.pensoft.net/fig/689727</uri></graphic></fig></tp:treatment-sec><tp:treatment-sec sec-type="Preliminary conservation status" id="SECID0EVQGM"><title>Preliminary conservation status</title><p><bold>(<xref ref-type="bibr" rid="B105">IUCN 2019</xref>).</bold> Least Concern (<abbrev xmlns:xlink="http://www.w3.org/1999/xlink" xlink:title="Least Concern" id="ABBRID0ECRGM" xlink:type="simple">LC</abbrev>). <abbrev xmlns:xlink="http://www.w3.org/1999/xlink" xlink:title="Extent of Occurrence" id="ABBRID0EGRGM" xlink:type="simple">EOO</abbrev> (10,914,652 km<sup>2</sup>, <abbrev xmlns:xlink="http://www.w3.org/1999/xlink" xlink:title="Least Concern" id="ABBRID0EMRGM" xlink:type="simple">LC</abbrev>); <abbrev xmlns:xlink="http://www.w3.org/1999/xlink" xlink:title="Area of Occupancy" id="ABBRID0EQRGM" xlink:type="simple">AOO</abbrev> (1,052 km<sup>2</sup>, <abbrev xmlns:xlink="http://www.w3.org/1999/xlink" xlink:title="Vulnerable" id="ABBRID0EWRGM" xlink:type="simple">VU</abbrev>). <italic><tp:taxon-name><tp:taxon-name-part taxon-name-part-type="genus" reg="Solanum">Solanum</tp:taxon-name-part><tp:taxon-name-part taxon-name-part-type="species" reg="insanum">insanum</tp:taxon-name-part></tp:taxon-name></italic> is a widespread weedy species of disturbed areas and agricultural margins. It was not considered of conservation concern in an assessment of eggplant wild relatives (<xref ref-type="bibr" rid="B235">Syfert et al. 2016</xref>).</p></tp:treatment-sec><tp:treatment-sec sec-type="discussion" id="SECID0EJSGM"><title>Discussion.</title><p><italic><tp:taxon-name><tp:taxon-name-part taxon-name-part-type="genus" reg="Solanum">Solanum</tp:taxon-name-part><tp:taxon-name-part taxon-name-part-type="species" reg="insanum">insanum</tp:taxon-name-part></tp:taxon-name></italic> is the wild progenitor of the cultivated eggplant (aubergine; <italic><tp:taxon-name><tp:taxon-name-part taxon-name-part-type="genus" reg="Solanum">S.</tp:taxon-name-part><tp:taxon-name-part taxon-name-part-type="species" reg="melongena">melongena</tp:taxon-name-part></tp:taxon-name></italic>) and readily crosses with that species (<xref ref-type="bibr" rid="B58">Davidar et al. 2015</xref>; <xref ref-type="bibr" rid="B181">Mutegi et al. 2015</xref>), thus complicating its recognition in the past (see references and discussion in <xref ref-type="bibr" rid="B130">Knapp et al. 2013</xref>; <xref ref-type="bibr" rid="B203">Ranil et al. 2016</xref>). We have chosen to recognise the two as distinct species rather than as infraspecific taxa (e.g., <xref ref-type="bibr" rid="B141">Lester and Hasan 1991</xref>; <xref ref-type="bibr" rid="B56">Daunay and Hazra 2012</xref>) because cultivated and wild plants are on distinct evolutionary trajectories. Wild plants are subject to natural selection, while cultivated plants are commensal with human beings. We recognise that this can lead to difficulties in identifying individual specimens, particularly those from old collections where details of provenance are not clear.</p><p>Distinguishing <italic><tp:taxon-name><tp:taxon-name-part taxon-name-part-type="genus" reg="Solanum">S.</tp:taxon-name-part><tp:taxon-name-part taxon-name-part-type="species" reg="insanum">insanum</tp:taxon-name-part></tp:taxon-name></italic> from the cultivated <italic><tp:taxon-name><tp:taxon-name-part taxon-name-part-type="genus" reg="Solanum">S.</tp:taxon-name-part><tp:taxon-name-part taxon-name-part-type="species" reg="melongena">melongena</tp:taxon-name-part></tp:taxon-name></italic> can be difficult in the absence of fruits. Keys in previous publications (<xref ref-type="bibr" rid="B130">Knapp et al. 2013</xref>; <xref ref-type="bibr" rid="B203">Ranil et al. 2016</xref>) can be used for identification, but in general specimens we assign to <italic><tp:taxon-name><tp:taxon-name-part taxon-name-part-type="genus" reg="Solanum">S.</tp:taxon-name-part><tp:taxon-name-part taxon-name-part-type="species" reg="insanum">insanum</tp:taxon-name-part></tp:taxon-name></italic> are pricklier, with smaller flowers and fruit, and more ruderal than those we assign to <italic><tp:taxon-name><tp:taxon-name-part taxon-name-part-type="genus" reg="Solanum">S.</tp:taxon-name-part><tp:taxon-name-part taxon-name-part-type="species" reg="melongena">melongena</tp:taxon-name-part></tp:taxon-name></italic>. Local cultivars of <italic><tp:taxon-name><tp:taxon-name-part taxon-name-part-type="genus" reg="Solanum">S.</tp:taxon-name-part><tp:taxon-name-part taxon-name-part-type="species" reg="melongena">melongena</tp:taxon-name-part></tp:taxon-name></italic> in tropical Asia can be especially difficult to distinguish from <italic><tp:taxon-name><tp:taxon-name-part taxon-name-part-type="genus" reg="Solanum">S.</tp:taxon-name-part><tp:taxon-name-part taxon-name-part-type="species" reg="insanum">insanum</tp:taxon-name-part></tp:taxon-name></italic>.</p><p><italic><tp:taxon-name><tp:taxon-name-part taxon-name-part-type="genus" reg="Solanum">Solanum</tp:taxon-name-part><tp:taxon-name-part taxon-name-part-type="species" reg="incanum">incanum</tp:taxon-name-part></tp:taxon-name></italic> L. is another species with which <italic><tp:taxon-name><tp:taxon-name-part taxon-name-part-type="genus" reg="Solanum">S.</tp:taxon-name-part><tp:taxon-name-part taxon-name-part-type="species" reg="insanum">insanum</tp:taxon-name-part></tp:taxon-name></italic> is frequently confused, and the name <italic><tp:taxon-name><tp:taxon-name-part taxon-name-part-type="genus" reg="Solanum">S.</tp:taxon-name-part><tp:taxon-name-part taxon-name-part-type="species" reg="incanum">incanum</tp:taxon-name-part></tp:taxon-name></italic> has frequently been used in the past literature for all “wild eggplants” (see <xref ref-type="bibr" rid="B130">Knapp et al. 2013</xref> for the history of nomenclature of the wild eggplant relatives both in Asia and Africa). <italic><tp:taxon-name><tp:taxon-name-part taxon-name-part-type="genus" reg="Solanum">Solanum</tp:taxon-name-part><tp:taxon-name-part taxon-name-part-type="species" reg="incanum">incanum</tp:taxon-name-part></tp:taxon-name></italic> occurs from across northern Africa and the Middle East to Pakistan; we have seen no specimens identifiable as <italic><tp:taxon-name><tp:taxon-name-part taxon-name-part-type="genus" reg="Solanum">S.</tp:taxon-name-part><tp:taxon-name-part taxon-name-part-type="species" reg="incanum">incanum</tp:taxon-name-part></tp:taxon-name></italic> from the area treated here. The many specimens labelled “Punjab” from early collections in “British India” have all proved to be from Pakistan, not from adjacent India, but <italic><tp:taxon-name><tp:taxon-name-part taxon-name-part-type="genus" reg="Solanum">S.</tp:taxon-name-part><tp:taxon-name-part taxon-name-part-type="species" reg="incanum">incanum</tp:taxon-name-part></tp:taxon-name></italic> potentially occurs near border areas. <italic><tp:taxon-name><tp:taxon-name-part taxon-name-part-type="genus" reg="Solanum">Solanum</tp:taxon-name-part><tp:taxon-name-part taxon-name-part-type="species" reg="incanum">incanum</tp:taxon-name-part></tp:taxon-name></italic> is a more densely pubescent plant than is <italic><tp:taxon-name><tp:taxon-name-part taxon-name-part-type="genus" reg="Solanum">S.</tp:taxon-name-part><tp:taxon-name-part taxon-name-part-type="species" reg="insanum">insanum</tp:taxon-name-part></tp:taxon-name></italic>, with long-stalked trichomes that dry a distinctive yellow colour (see <xref ref-type="bibr" rid="B259">Vorontsova and Knapp 2016</xref> for a description) and plants are generally pricklier, although this character is extremely variable within these taxa; it generally grows in much drier habitats than does <italic><tp:taxon-name><tp:taxon-name-part taxon-name-part-type="genus" reg="Solanum">S.</tp:taxon-name-part><tp:taxon-name-part taxon-name-part-type="species" reg="insanum">insanum</tp:taxon-name-part></tp:taxon-name></italic>. Crossability of these two taxa is not known, confusion over the identity of accessions used in crossing studies (e.g., <xref ref-type="bibr" rid="B56">Daunay and Hazra 2012</xref>) means that this remains to be tested.</p><p><xref ref-type="bibr" rid="B173">Mill (2001</xref>: 1050) suggested <italic><tp:taxon-name><tp:taxon-name-part taxon-name-part-type="genus" reg="Solanum">S.</tp:taxon-name-part><tp:taxon-name-part taxon-name-part-type="species" reg="mirikense">mirikense</tp:taxon-name-part></tp:taxon-name></italic>, treated as a synonym of <italic><tp:taxon-name><tp:taxon-name-part taxon-name-part-type="genus" reg="Solanum">S.</tp:taxon-name-part><tp:taxon-name-part taxon-name-part-type="species" reg="insanum">insanum</tp:taxon-name-part></tp:taxon-name></italic> here, was synonymous with <italic><tp:taxon-name><tp:taxon-name-part taxon-name-part-type="genus" reg="Solanum">S.</tp:taxon-name-part><tp:taxon-name-part taxon-name-part-type="species" reg="mauritianum">mauritianum</tp:taxon-name-part></tp:taxon-name></italic> Scop., an introduced member of the Brevantherum clade. He had not seen the type specimen in CAL, which clearly places it as a synonym of <italic><tp:taxon-name><tp:taxon-name-part taxon-name-part-type="genus" reg="Solanum">S.</tp:taxon-name-part><tp:taxon-name-part taxon-name-part-type="species" reg="insanum">insanum</tp:taxon-name-part></tp:taxon-name></italic>.</p><p>The sole element cited in <xref ref-type="bibr" rid="B194">Poiret’s (1797)</xref> description of <italic><tp:taxon-name><tp:taxon-name-part taxon-name-part-type="genus" reg="Solanum">S.</tp:taxon-name-part><tp:taxon-name-part taxon-name-part-type="species" reg="trongum">trongum</tp:taxon-name-part></tp:taxon-name></italic> is the treatment and illustration of “Trongum <tp:taxon-name><tp:taxon-name-part taxon-name-part-type="genus" reg="Solanum"/><tp:taxon-name-part taxon-name-part-type="species" reg="agreste">agreste</tp:taxon-name-part></tp:taxon-name> spinosum” in Rumphius (1747), and <xref ref-type="bibr" rid="B166">Merrill (1917)</xref> effectively lectotypified the name with this illustration by stating “type”. The illustration is of a very spiny plant, which Rumphius (1747) stated was wild and described as “ingrata et <tp:taxon-name><tp:taxon-name-part taxon-name-part-type="genus" reg="Melongena"/><tp:taxon-name-part taxon-name-part-type="species" reg="spinosa">spinosa</tp:taxon-name-part></tp:taxon-name> herba” (ungrateful and spiny herb).</p><p>The name <italic><tp:taxon-name><tp:taxon-name-part taxon-name-part-type="genus" reg="Solanum">S.</tp:taxon-name-part><tp:taxon-name-part taxon-name-part-type="species" reg="gula">gula</tp:taxon-name-part></tp:taxon-name></italic> has been placed in the synonymy of various spiny solanums over the years (R.N. Lester, m.s.). In the protologue <xref ref-type="bibr" rid="B32">Buchanan-Hamilton (1824)</xref> states “I found it first in my journey to Mysore, where it is called Gula, and in 1806 I gave specimens, a drawing and a description of it to Sir J.E. Smith”. No specimens are extant in the Smith herbarium at the Linnean Society of London, but the drawing held there (see <ext-link xmlns:xlink="http://www.w3.org/1999/xlink" xlink:href="https://linnean-online.org/168572/" ext-link-type="uri" xlink:type="simple">https://linnean-online.org/168572/</ext-link>) is clearly of <italic><tp:taxon-name><tp:taxon-name-part taxon-name-part-type="genus" reg="Solanum">S.</tp:taxon-name-part><tp:taxon-name-part taxon-name-part-type="species" reg="insanum">insanum</tp:taxon-name-part></tp:taxon-name></italic> and has been annotated as such in James Edward Smith’s hand. A specimen at BM (BM000900233) is labelled “<tp:taxon-name><tp:taxon-name-part taxon-name-part-type="genus" reg="Solanum">Solanum</tp:taxon-name-part><tp:taxon-name-part taxon-name-part-type="species" reg="gula">gula</tp:taxon-name-part></tp:taxon-name> B” by Buchanan-Hamilton and also has an annotation of “<tp:taxon-name><tp:taxon-name-part taxon-name-part-type="genus" reg="Solanum"/><tp:taxon-name-part taxon-name-part-type="species" reg="insanum">insanum</tp:taxon-name-part></tp:taxon-name> L” in Smith’s hand. This is certainly the specimen mentioned in the protologue and is here designated as the lectotype of <italic><tp:taxon-name><tp:taxon-name-part taxon-name-part-type="genus" reg="Solanum">S.</tp:taxon-name-part><tp:taxon-name-part taxon-name-part-type="species" reg="gula">gula</tp:taxon-name-part></tp:taxon-name></italic>.</p><p>In the protologue of <tp:taxon-name><tp:taxon-name-part taxon-name-part-type="genus" reg="Solanum">S.</tp:taxon-name-part><tp:taxon-name-part taxon-name-part-type="species" reg="indicum">indicum</tp:taxon-name-part><tp:taxon-name-part taxon-name-part-type="infraspecific-rank">var.</tp:taxon-name-part><tp:taxon-name-part taxon-name-part-type="variety" reg="pubescens">pubescens</tp:taxon-name-part></tp:taxon-name><xref ref-type="bibr" rid="B73">Dunal (1852)</xref> cited two Wallich catalogue numbers, “2629 a, ex parte” and “2626 g”, and stated that he had seen specimens in G-DC and “herb. Wall.”. The catalogue number 2629 is a mixture of various species (including <italic><tp:taxon-name><tp:taxon-name-part taxon-name-part-type="genus" reg="Solanum">S.</tp:taxon-name-part><tp:taxon-name-part taxon-name-part-type="species" reg="pubescens">pubescens</tp:taxon-name-part></tp:taxon-name></italic>), so we have chosen the G-DC sheet of Wallich cat. 2626g (G00130396) as the lectotype because it is unambiguous, it matches the protologue and it was clearly seen by Dunal. The specimen labelled “Wallich cat. 2626G” at Kew in the Wallich Herbarium (K00116650) is a mixture of two taxa; the left-hand stem corresponds to <italic><tp:taxon-name><tp:taxon-name-part taxon-name-part-type="genus" reg="Solanum">S.</tp:taxon-name-part><tp:taxon-name-part taxon-name-part-type="species" reg="multiflorum">multiflorum</tp:taxon-name-part></tp:taxon-name></italic> and the two right hand stems to <italic><tp:taxon-name><tp:taxon-name-part taxon-name-part-type="genus" reg="Solanum">S.</tp:taxon-name-part><tp:taxon-name-part taxon-name-part-type="species" reg="insanum">insanum</tp:taxon-name-part></tp:taxon-name></italic>, only these two right-handstems are considered isolectotype material here.</p><p>Two of the four infraspecific taxa described by <xref ref-type="bibr" rid="B73">Dunal (1852)</xref> under <italic><tp:taxon-name><tp:taxon-name-part taxon-name-part-type="genus" reg="Solanum">S.</tp:taxon-name-part><tp:taxon-name-part taxon-name-part-type="species" reg="trongum">trongum</tp:taxon-name-part></tp:taxon-name></italic> were described with no specimens cited, the only references are to previously published works and the descriptions are copied from those. Var. <tp:taxon-name><tp:taxon-name-part taxon-name-part-type="genus" reg="Solanum"/><tp:taxon-name-part taxon-name-part-type="species" reg="trongum"/><tp:taxon-name-part taxon-name-part-type="variety" reg="sinuato-pinnatifidum">sinuato-pinnatifidum</tp:taxon-name-part></tp:taxon-name> cites only “Blum. bijdr. 700, <italic>karondong</italic>, nomen Indicum”; this is a reference to <xref ref-type="bibr" rid="B21">Blume’s (1826</xref>: 702, an error in citation of page) <italic><tp:taxon-name><tp:taxon-name-part taxon-name-part-type="genus" reg="Solanum">S.</tp:taxon-name-part><tp:taxon-name-part taxon-name-part-type="species" reg="trongum">trongum</tp:taxon-name-part></tp:taxon-name></italic> Poir., where the name karondong is stated, but no material or localities cited. We consider this homotypic with <italic><tp:taxon-name><tp:taxon-name-part taxon-name-part-type="genus" reg="Solanum">S.</tp:taxon-name-part><tp:taxon-name-part taxon-name-part-type="species" reg="trongum">trongum</tp:taxon-name-part></tp:taxon-name></italic> and do not recognise Blume’s treatment of <italic><tp:taxon-name><tp:taxon-name-part taxon-name-part-type="genus" reg="Solanum">S.</tp:taxon-name-part><tp:taxon-name-part taxon-name-part-type="species" reg="trongum">trongum</tp:taxon-name-part></tp:taxon-name></italic> as a distinct species. We consider var. <tp:taxon-name><tp:taxon-name-part taxon-name-part-type="genus" reg="Solanum"/><tp:taxon-name-part taxon-name-part-type="species" reg="trongum"/><tp:taxon-name-part taxon-name-part-type="variety" reg="rumphii">rumphii</tp:taxon-name-part></tp:taxon-name> to be illegitimate because <xref ref-type="bibr" rid="B73">Dunal (1852)</xref> cited the same type as that of <italic><tp:taxon-name><tp:taxon-name-part taxon-name-part-type="genus" reg="Solanum">S.</tp:taxon-name-part><tp:taxon-name-part taxon-name-part-type="species" reg="trongum">trongum</tp:taxon-name-part></tp:taxon-name></italic>; Dunal appears to be using this as the “typical” variety. Both of the other varieties had specimens cited. Two Wallich catalogue numbers (burm. 135, 2628E) were cited in the protologue of <tp:taxon-name><tp:taxon-name-part taxon-name-part-type="genus" reg="Solanum">S.</tp:taxon-name-part><tp:taxon-name-part taxon-name-part-type="species" reg="trongum">trongum</tp:taxon-name-part><tp:taxon-name-part taxon-name-part-type="infraspecific-rank">var.</tp:taxon-name-part><tp:taxon-name-part taxon-name-part-type="variety" reg="tongdongense">tongdongense</tp:taxon-name-part></tp:taxon-name>, both of which were seen in G-DC (“v.s. h. DC”). We have selected one of the duplicates of the best preserved of these, Wallich cat. iter. Burm. <italic>135</italic>, at G-DC as the lectotype. The protologue of var. <tp:taxon-name><tp:taxon-name-part taxon-name-part-type="genus" reg="Solanum"/><tp:taxon-name-part taxon-name-part-type="species" reg="trongum"/><tp:taxon-name-part taxon-name-part-type="variety" reg="divaricatum">divaricatum</tp:taxon-name-part></tp:taxon-name> cites two collections (<italic>Perottet s.n.</italic> from “Pondicherry” [India], <italic>Reynaud s.n.</italic> from “Ceylon”) both seen in Paris. Both collections are <italic><tp:taxon-name><tp:taxon-name-part taxon-name-part-type="genus" reg="Solanum">S.</tp:taxon-name-part><tp:taxon-name-part taxon-name-part-type="species" reg="insanum">insanum</tp:taxon-name-part></tp:taxon-name></italic>; we have selected the Reynaud specimen from Sri Lanka (P00049887) as the lectotype because it has both flowers and fruits.</p><p>Two collections from Java, <italic>Hoffmansegg 119</italic> in G-DC and <italic>Roemer s.n.</italic> in G (”herb. Boiss.”) were cited in the protologue of <tp:taxon-name><tp:taxon-name-part taxon-name-part-type="genus" reg="Solanum">S.</tp:taxon-name-part><tp:taxon-name-part taxon-name-part-type="species" reg="cyanocarphium">cyanocarphium</tp:taxon-name-part><tp:taxon-name-part taxon-name-part-type="infraspecific-rank">var.</tp:taxon-name-part><tp:taxon-name-part taxon-name-part-type="variety" reg="obtusangulum">obtusangulum</tp:taxon-name-part></tp:taxon-name>; we have selected the first of these as the lectotype of the name because the number makes it unambiguous. Although Java collections are attributed to him (as here), Hoffmansegg never visited Java (<xref ref-type="bibr" rid="B253">van Steenis-Kruseman 1985</xref>); plants in his herbarium were collected for him there by a friend.</p><p>Of the many duplicates of <italic>Cuming 443</italic>, the sole collection cited in the protologue of <italic><tp:taxon-name><tp:taxon-name-part taxon-name-part-type="genus" reg="Solanum">S.</tp:taxon-name-part><tp:taxon-name-part taxon-name-part-type="species" reg="cumingi">cumingi</tp:taxon-name-part></tp:taxon-name></italic>, we have selected the one in G cited by <xref ref-type="bibr" rid="B73">Dunal (1852</xref>, as ”herb. Boiss.”) that bears an annotation label in hand as the lectoytpe (G00076245).</p><p>The protologue of <italic><tp:taxon-name><tp:taxon-name-part taxon-name-part-type="genus" reg="Solanum">S.</tp:taxon-name-part><tp:taxon-name-part taxon-name-part-type="species" reg="immane">immane</tp:taxon-name-part></tp:taxon-name></italic> cites no specimens or herbaria, but the name (and probably the description) is taken from Henry Fletcher Hance’s unpublished manuscript describing Chinese plants (<xref ref-type="bibr" rid="B263">Walpers 1852</xref>). Walpers worked in Berlin, and any specimens he saw are likely to have been destroyed. Of the specimens we have seen that could correspond to original material or duplicates of the Hance collection used to describe <italic><tp:taxon-name><tp:taxon-name-part taxon-name-part-type="genus" reg="Solanum">S.</tp:taxon-name-part><tp:taxon-name-part taxon-name-part-type="species" reg="immane">immane</tp:taxon-name-part></tp:taxon-name></italic>, only one specimen at BM (<italic>Herb. Hance 860</italic>, BM000942450) matches both the protologue description and the collection locality; we have selected this as the lectotype for the name. Other duplicates of <italic>Hance 860</italic> in P are either from different localities (i.e., P00049897, from “prope Cantonem”) or represent different species (e.g., P00055662 = <italic><tp:taxon-name><tp:taxon-name-part taxon-name-part-type="genus" reg="Solanum">S.</tp:taxon-name-part><tp:taxon-name-part taxon-name-part-type="species" reg="violaceum">violaceum</tp:taxon-name-part></tp:taxon-name></italic>).</p></tp:treatment-sec><tp:treatment-sec sec-type="material" id="SECID0ECIHM"><title>Specimens examined.</title><p>See Suppl. materials <xref ref-type="supplementary-material" rid="S1">1</xref>–<xref ref-type="supplementary-material" rid="S3">3</xref>.</p></tp:treatment-sec><tp:treatment-sec><!--Section generated to contain objects referenced in tp:taxon-treatment.--><fig id="F1" position="float" orientation="portrait"><object-id xmlns:xlink="http://www.w3.org/1999/xlink" content-type="doi" xlink:type="simple">10.3897/phytokeys.198.79514.figure1</object-id><object-id xmlns:xlink="http://www.w3.org/1999/xlink" content-type="arpha" xlink:type="simple">710BB3EA-6D1E-5204-90AA-A041D09F2AEC</object-id><label>Figure 1.</label><caption><p>Diversity of habits and habitats for <tp:taxon-name><tp:taxon-name-part taxon-name-part-type="genus" reg="Solanum">Solanum</tp:taxon-name-part><tp:taxon-name-part taxon-name-part-type="infraspecific-rank">subgenus</tp:taxon-name-part><tp:taxon-name-part taxon-name-part-type="subgenus" reg="Leptostemonum">Leptostemonum</tp:taxon-name-part></tp:taxon-name> in tropical Asia <bold>A</bold><italic><tp:taxon-name><tp:taxon-name-part taxon-name-part-type="genus" reg="Solanum">Solanum</tp:taxon-name-part><tp:taxon-name-part taxon-name-part-type="species" reg="giganteum">giganteum</tp:taxon-name-part></tp:taxon-name></italic>, a small tree of the tropical forest understory in India and Sri Lanka (field photograph, unvouchered, India) <bold>B</bold><italic><tp:taxon-name><tp:taxon-name-part taxon-name-part-type="genus" reg="Solanum">S.</tp:taxon-name-part><tp:taxon-name-part taxon-name-part-type="species" reg="trilobatum">trilobatum</tp:taxon-name-part></tp:taxon-name></italic>, a scandent species in its typical habitat, along the road in mangrove area (<italic>Meeboonya et al. RM 245</italic>, Thailand) <bold>C</bold><italic><tp:taxon-name><tp:taxon-name-part taxon-name-part-type="genus" reg="Solanum">S.</tp:taxon-name-part><tp:taxon-name-part taxon-name-part-type="species" reg="lasiocarpum">lasiocarpum</tp:taxon-name-part></tp:taxon-name></italic>, an erect shrub found in disturbed and human inhabited areas where it is often cultivated (<italic>Meeboonya et al. RM 272</italic>, Thailand) <bold>D</bold><italic><tp:taxon-name><tp:taxon-name-part taxon-name-part-type="genus" reg="Solanum">S.</tp:taxon-name-part><tp:taxon-name-part taxon-name-part-type="species" reg="cyanocarphium">cyanocarphium</tp:taxon-name-part></tp:taxon-name></italic>, a creeper with decumbent stems in forest understory (field photograph, unvouchered, Vietnam) <bold>E</bold><italic><tp:taxon-name><tp:taxon-name-part taxon-name-part-type="genus" reg="Solanum">S.</tp:taxon-name-part><tp:taxon-name-part taxon-name-part-type="species" reg="camranhense">camranhense</tp:taxon-name-part></tp:taxon-name></italic>, a scandent shrub endemic to the coastal dunes of South Vietnam (field photograph, unvouchered, Vietnam) <bold>F</bold><italic><tp:taxon-name><tp:taxon-name-part taxon-name-part-type="genus" reg="Solanum">S.</tp:taxon-name-part><tp:taxon-name-part taxon-name-part-type="species" reg="insanum">insanum</tp:taxon-name-part></tp:taxon-name></italic>, the wild progenitor of the brinjal eggplant usually found in degraded areas (<italic>Meeboonya et al. RM 305</italic>, Thailand). Photograph credits: <bold>A</bold> S. More <bold>B, C, F</bold> X. Aubriot; <bold>D</bold> M. Nuraliev <bold>E</bold> S. Hul.</p></caption><graphic xmlns:xlink="http://www.w3.org/1999/xlink" xlink:href="phytokeys-198-001_article-79514__-g001.jpg" position="float" orientation="portrait" xlink:type="simple" id="oo_689694.jpg"><uri content-type="original_file" xlink:type="simple">https://binary.pensoft.net/fig/689694</uri></graphic></fig><fig id="F3" position="float" orientation="portrait"><object-id xmlns:xlink="http://www.w3.org/1999/xlink" content-type="doi" xlink:type="simple">10.3897/phytokeys.198.79514.figure3</object-id><object-id xmlns:xlink="http://www.w3.org/1999/xlink" content-type="arpha" xlink:type="simple">1CBC456F-92B3-5D11-9451-670F23C7FF48</object-id><label>Figure 3.</label><caption><p>Diversity of inflorescences and flowers in tropical Asian spiny solanums <bold>A</bold> lax, spreading inflorescences and stellate flowers of <italic><tp:taxon-name><tp:taxon-name-part taxon-name-part-type="genus" reg="Solanum">Solanum</tp:taxon-name-part><tp:taxon-name-part taxon-name-part-type="species" reg="violaceum">violaceum</tp:taxon-name-part></tp:taxon-name></italic> (<italic>Sampath Kumar et al. 126945</italic>, India) <bold>B</bold> condensed, recurved inflorescences and stellate flowers of <italic><tp:taxon-name><tp:taxon-name-part taxon-name-part-type="genus" reg="Solanum">S.</tp:taxon-name-part><tp:taxon-name-part taxon-name-part-type="species" reg="multiflorum">multiflorum</tp:taxon-name-part></tp:taxon-name></italic> (<italic>Sampath Kumar et al. 126950</italic>, India) <bold>C</bold> inflorescences and large stellate flowers of <italic><tp:taxon-name><tp:taxon-name-part taxon-name-part-type="genus" reg="Solanum">S.</tp:taxon-name-part><tp:taxon-name-part taxon-name-part-type="species" reg="involucratum">involucratum</tp:taxon-name-part></tp:taxon-name></italic> (field photograph, unvouchered, Vietnam) <bold>D</bold> inflorescences and stellate flowers of <italic><tp:taxon-name><tp:taxon-name-part taxon-name-part-type="genus" reg="Solanum">S.</tp:taxon-name-part><tp:taxon-name-part taxon-name-part-type="species" reg="pubescens">pubescens</tp:taxon-name-part></tp:taxon-name></italic> with unequal stamens, one long and recurved (<italic>Sampath Kumar et al. 126956</italic>, India) <bold>E</bold> large rotate flower of <italic><tp:taxon-name><tp:taxon-name-part taxon-name-part-type="genus" reg="Solanum">S.</tp:taxon-name-part><tp:taxon-name-part taxon-name-part-type="species" reg="insanum">insanum</tp:taxon-name-part></tp:taxon-name></italic> with abundant interpetalar corolla tissues (<italic>Sampath Kumar et al. 126918</italic>, India) <bold>F</bold> many flowered inflorescence and infructescence of <italic><tp:taxon-name><tp:taxon-name-part taxon-name-part-type="genus" reg="Solanum">S.</tp:taxon-name-part><tp:taxon-name-part taxon-name-part-type="species" reg="pseudosaponaceum">pseudosaponaceum</tp:taxon-name-part></tp:taxon-name></italic> (field photograph, unvouchered, Philippines) <bold>G</bold> many flowered inflorescences of <italic><tp:taxon-name><tp:taxon-name-part taxon-name-part-type="genus" reg="Solanum">S.</tp:taxon-name-part><tp:taxon-name-part taxon-name-part-type="species" reg="torvum">torvum</tp:taxon-name-part></tp:taxon-name></italic>; flowers with well-developed interpetalar corolla tissues (<italic>Suksathan et al. PS 3815</italic>, Thailand) <bold>H</bold> small stellate flowers of <italic><tp:taxon-name><tp:taxon-name-part taxon-name-part-type="genus" reg="Solanum">S.</tp:taxon-name-part><tp:taxon-name-part taxon-name-part-type="species" reg="viarum">viarum</tp:taxon-name-part></tp:taxon-name></italic> (<italic>Sampath Kumar et al. 126944</italic>, India). Photograph credits: <bold>A, B, D, E, H</bold> X. Aubriot <bold>C</bold> M. Nuraliev <bold>F</bold> D. Tandang <bold>G</bold> D. Pedersen.</p></caption><graphic xmlns:xlink="http://www.w3.org/1999/xlink" xlink:href="phytokeys-198-001_article-79514__-g003.jpg" position="float" orientation="portrait" xlink:type="simple" id="oo_689696.jpg"><uri content-type="original_file" xlink:type="simple">https://binary.pensoft.net/fig/689696</uri></graphic></fig><fig id="F4" position="float" orientation="portrait"><object-id xmlns:xlink="http://www.w3.org/1999/xlink" content-type="doi" xlink:type="simple">10.3897/phytokeys.198.79514.figure4</object-id><object-id xmlns:xlink="http://www.w3.org/1999/xlink" content-type="arpha" xlink:type="simple">CD86DEAD-8CEA-5069-8A98-168C6F92AF45</object-id><label>Figure 4.</label><caption><p>Diversity of fruits and seeds in tropical Asian spiny solanums <bold>A</bold> large oval fruit of <italic><tp:taxon-name><tp:taxon-name-part taxon-name-part-type="genus" reg="Solanum">Solanum</tp:taxon-name-part><tp:taxon-name-part taxon-name-part-type="species" reg="insanum">insanum</tp:taxon-name-part></tp:taxon-name></italic> (<italic>Sampath Kumar et al. 126918</italic>, India) <bold>B</bold> condensed infructescence and small rounded fruits of <italic><tp:taxon-name><tp:taxon-name-part taxon-name-part-type="genus" reg="Solanum">Solanum</tp:taxon-name-part><tp:taxon-name-part taxon-name-part-type="species" reg="hovei">hovei</tp:taxon-name-part></tp:taxon-name></italic> (field photograph, unvouchered, India) <bold>C</bold> large rounded hairy fruit of <italic><tp:taxon-name><tp:taxon-name-part taxon-name-part-type="genus" reg="Solanum">S.</tp:taxon-name-part><tp:taxon-name-part taxon-name-part-type="species" reg="involucratum">involucratum</tp:taxon-name-part></tp:taxon-name></italic> with strongly accrescent and spiny calyx (field photograph, unvouchered, Vietnam) <bold>D</bold> small rounded fruit of <italic><tp:taxon-name><tp:taxon-name-part taxon-name-part-type="genus" reg="Solanum">Solanum</tp:taxon-name-part><tp:taxon-name-part taxon-name-part-type="species" reg="pubescens">pubescens</tp:taxon-name-part></tp:taxon-name></italic> with elongated calyx lobes (<italic>Sampath Kumar et al. 126956</italic>, India) <bold>E</bold> rounded fruit of <italic><tp:taxon-name><tp:taxon-name-part taxon-name-part-type="genus" reg="Solanum">Solanum</tp:taxon-name-part><tp:taxon-name-part taxon-name-part-type="species" reg="cyanocarphium">cyanocarphium</tp:taxon-name-part></tp:taxon-name></italic> with strongly accrescent and spiny calyx (field photograph, unvouchered, Vietnam) <bold>F</bold> small rounded fruit of <italic><tp:taxon-name><tp:taxon-name-part taxon-name-part-type="genus" reg="Solanum">S.</tp:taxon-name-part><tp:taxon-name-part taxon-name-part-type="species" reg="trilobatum">trilobatum</tp:taxon-name-part></tp:taxon-name></italic> in transverse cut (<italic>Meeboonya et al. RM 242</italic>, Thailand) <bold>G</bold> rounded fruit and accrescent calyx of <italic><tp:taxon-name><tp:taxon-name-part taxon-name-part-type="genus" reg="Solanum">S.</tp:taxon-name-part><tp:taxon-name-part taxon-name-part-type="species" reg="praetermissum">praetermissum</tp:taxon-name-part></tp:taxon-name></italic> in transverse cut (field photograph, unvouchered, Vietnam) <bold>H</bold> oval fruit of <italic><tp:taxon-name><tp:taxon-name-part taxon-name-part-type="genus" reg="Solanum">Solanum</tp:taxon-name-part><tp:taxon-name-part taxon-name-part-type="species" reg="virginianum">virginianum</tp:taxon-name-part></tp:taxon-name></italic> in transverse cut (field photograph, unvouchered, India). Photograph credits: <bold>A, B, D, F, H</bold> X. Aubriot <bold>C, E, G</bold> M. Nuraliev.</p></caption><graphic xmlns:xlink="http://www.w3.org/1999/xlink" xlink:href="phytokeys-198-001_article-79514__-g004.jpg" position="float" orientation="portrait" xlink:type="simple" id="oo_689697.jpg"><uri content-type="original_file" xlink:type="simple">https://binary.pensoft.net/fig/689697</uri></graphic></fig><supplementary-material xmlns:xlink="http://www.w3.org/1999/xlink" id="S1" position="float" orientation="portrait" xlink:type="simple"><object-id content-type="doi" xlink:type="simple">10.3897/phytokeys.198.79514.suppl1</object-id><object-id content-type="zenodo_dep_id" xlink:type="simple">7077031</object-id><object-id content-type="arpha" xlink:type="simple">85C6D6EE-35F4-5E07-84A8-4C4F5FFEC2BE</object-id><label>Supplementary material 1</label><caption><p>Index to all numbered collections</p></caption><statement content-type="dataType"><label>Data type</label><p>Occurrences (pdf. file)</p></statement><statement content-type="notes"><label>Explanation note</label><p>Index of all herbarium collections seen for this mongraph.</p></statement><media xlink:href="phytokeys-198-001_article-79514__-s001.pdf" mimetype="application" mime-subtype="pdf" position="float" orientation="portrait" xlink:type="simple" id="oo_689777.pdf"><uri content-type="original_file" xlink:type="simple">https://binary.pensoft.net/file/689777</uri></media><permissions><license xlink:type="simple"><license-p>This dataset is made available under the Open Database License (http://opendatacommons.org/licenses/odbl/1.0/). The Open Database License (ODbL) is a license agreement intended to allow users to freely share, modify, and use this Dataset while maintaining this same freedom for others, provided that the original source and author(s) are credited.</license-p></license></permissions><attrib specific-use="authors">Xavier Aubriot, Sandra Knapp</attrib></supplementary-material><supplementary-material xmlns:xlink="http://www.w3.org/1999/xlink" id="S3" position="float" orientation="portrait" xlink:type="simple"><object-id content-type="doi" xlink:type="simple">10.3897/phytokeys.198.79514.suppl3</object-id><object-id content-type="zenodo_dep_id" xlink:type="simple">7077023</object-id><object-id content-type="arpha" xlink:type="simple">6E8A0A33-9752-5EB7-8540-EB629178D276</object-id><label>Supplementary material 3</label><caption><p>All specimens examined</p></caption><statement content-type="dataType"><label>Data type</label><p>Specimens (csv. file)</p></statement><statement content-type="notes"><label>Explanation note</label><p>A searchable csv file of all specimens examined (worldwide) for this monograph.</p></statement><media xlink:href="phytokeys-198-001_article-79514__-s003.csv" mimetype="text" mime-subtype="csv" position="float" orientation="portrait" xlink:type="simple" id="oo_689779.csv"><uri content-type="original_file" xlink:type="simple">https://binary.pensoft.net/file/689779</uri></media><permissions><license xlink:type="simple"><license-p>This dataset is made available under the Open Database License (http://opendatacommons.org/licenses/odbl/1.0/). The Open Database License (ODbL) is a license agreement intended to allow users to freely share, modify, and use this Dataset while maintaining this same freedom for others, provided that the original source and author(s) are credited.</license-p></license></permissions><attrib specific-use="authors">Xavier Aubriot, Sandra Knapp</attrib></supplementary-material></tp:treatment-sec><ref-list><ref id="B259"><mixed-citation xmlns:xlink="http://www.w3.org/1999/xlink" xlink:type="simple"><person-group><name name-style="western"><surname>Vorontsova</surname><given-names>MS</given-names></name><name name-style="western"><surname>Knapp</surname><given-names>S</given-names></name></person-group> (<year>2016</year>) <article-title>A revision of the “spiny solanums,” <tp:taxon-name><tp:taxon-name-part taxon-name-part-type="genus">Solanum</tp:taxon-name-part><tp:taxon-name-part taxon-name-part-type="infraspecific-rank">subgenus</tp:taxon-name-part><tp:taxon-name-part taxon-name-part-type="subgenus">Leptostemonum</tp:taxon-name-part></tp:taxon-name> (<tp:taxon-name><tp:taxon-name-part taxon-name-part-type="family">Solanaceae</tp:taxon-name-part></tp:taxon-name>), in Africa and Madagascar.</article-title><source>Systematic Botany Monographs</source><volume>99</volume>: <fpage>1</fpage>–<lpage>428</lpage>. <ext-link xlink:href="10.1007/BF03027161" ext-link-type="doi" xlink:type="simple">https://doi.org/10.1007/BF03027161</ext-link></mixed-citation></ref><ref id="B166"><mixed-citation xmlns:xlink="http://www.w3.org/1999/xlink" xlink:type="simple"><person-group><name name-style="western"><surname>Merrill</surname><given-names>ED</given-names></name></person-group> (<year>1917</year>) The interpretation of Rumphius’s Herbarium amboinense. Bureau of Printing, Manila. <ext-link xlink:href="10.5962/bhl.title.79163" ext-link-type="doi" xlink:type="simple">https://doi.org/10.5962/bhl.title.79163</ext-link></mixed-citation></ref><ref id="B21"><mixed-citation xmlns:xlink="http://www.w3.org/1999/xlink" xlink:type="simple"><person-group><name name-style="western"><surname>Blume</surname><given-names>CL</given-names></name></person-group> (<year>1826</year>) <italic><tp:taxon-name><tp:taxon-name-part taxon-name-part-type="genus">Solanum</tp:taxon-name-part></tp:taxon-name></italic>. In: Bijdragen tot de flora van Nederlandsch Indië. Ter Lands Drukkerij, Batavia [Djakarta], 694–702. <ext-link xlink:href="10.5962/bhl.title.115427" ext-link-type="doi" xlink:type="simple">https://doi.org/10.5962/bhl.title.115427</ext-link></mixed-citation></ref><ref id="B97"><mixed-citation xmlns:xlink="http://www.w3.org/1999/xlink" xlink:type="simple"><person-group><name name-style="western"><surname>Hepper</surname><given-names>FN</given-names></name><name name-style="western"><surname>Jaeger</surname><given-names>PML</given-names></name></person-group> (<year>1985</year>) The typification of six Linnaean names in <italic><tp:taxon-name><tp:taxon-name-part taxon-name-part-type="genus">Solanum.</tp:taxon-name-part></tp:taxon-name></italic> Kew Bulletin 40(2): 387–391. <ext-link xlink:href="10.2307/4108264" ext-link-type="doi" xlink:type="simple">https://doi.org/10.2307/4108264</ext-link></mixed-citation></ref><ref id="B171"><mixed-citation xmlns:xlink="http://www.w3.org/1999/xlink" xlink:type="simple"><person-group><name name-style="western"><surname>Meyer</surname><given-names>RS</given-names></name><name name-style="western"><surname>Karol</surname><given-names>KG</given-names></name><name name-style="western"><surname>Little</surname><given-names>DP</given-names></name><name name-style="western"><surname>Nee</surname><given-names>MH</given-names></name><name name-style="western"><surname>Litt</surname><given-names>A</given-names></name></person-group> (<year>2012</year>) <article-title>Phylogeographic relationships among Asian eggplants and new perspectives on eggplant domestication.</article-title><source>Molecular Phylogenetics and Evolution</source><volume>63</volume>(<issue>3</issue>): <fpage>685</fpage>–<lpage>701</lpage>. <ext-link xlink:href="10.1016/j.ympev.2012.02.006" ext-link-type="doi" xlink:type="simple">https://doi.org/10.1016/j.ympev.2012.02.006</ext-link></mixed-citation></ref><ref id="B101"><mixed-citation xmlns:xlink="http://www.w3.org/1999/xlink" xlink:type="simple"><person-group><name name-style="western"><surname>Hul</surname><given-names>S</given-names></name><name name-style="western"><surname>Dy Phon</surname><given-names>P</given-names></name></person-group> (<year>2014</year>) <article-title><tp:taxon-name><tp:taxon-name-part taxon-name-part-type="family">Solanaceae</tp:taxon-name-part></tp:taxon-name>.</article-title> In: <person-group><name name-style="western"><surname>Aubréville</surname><given-names>A</given-names></name><name name-style="western"><surname>Leroy</surname><given-names>J</given-names></name><name name-style="western"><surname>Morat</surname><given-names>P</given-names></name></person-group> (<role>Eds</role>) <issue-title>Flore du Cambodge, du Laos et du Vietnam.</issue-title><source>Muséum National d’Histoire Naturelle &amp; Royal Botanic Garden Edinburgh, Paris &amp; Edinburgh</source>, <fpage>1</fpage>–<lpage>93</lpage>.</mixed-citation></ref><ref id="B280"><mixed-citation xmlns:xlink="http://www.w3.org/1999/xlink" xlink:type="simple"><person-group><name name-style="western"><surname>Zhang</surname><given-names>Z-Y</given-names></name><name name-style="western"><surname>Lu</surname><given-names>A</given-names></name><name name-style="western"><surname>D’Arcy</surname><given-names>WG</given-names></name></person-group> (<year>1994</year>) <tp:taxon-name><tp:taxon-name-part taxon-name-part-type="family">Solanaceae</tp:taxon-name-part></tp:taxon-name>. In: Wu ZY, Raven PH (Eds) Flora of China. Vol. 17 (<tp:taxon-name><tp:taxon-name-part taxon-name-part-type="family">Verbenaceae</tp:taxon-name-part></tp:taxon-name> through <tp:taxon-name><tp:taxon-name-part taxon-name-part-type="family">Solanaceae</tp:taxon-name-part></tp:taxon-name>). Science Press &amp; Missouri Botanical Garden Press, Beijing &amp; St. Louis.</mixed-citation></ref><ref id="B227"><mixed-citation xmlns:xlink="http://www.w3.org/1999/xlink" xlink:type="simple"><person-group><name name-style="western"><surname>Singh</surname><given-names>V</given-names></name></person-group> (<year>1991</year>) <article-title><tp:taxon-name><tp:taxon-name-part taxon-name-part-type="family">Solanaceae</tp:taxon-name-part></tp:taxon-name>.</article-title> In: <person-group><name name-style="western"><surname>Shetty</surname><given-names>BV</given-names></name><name name-style="western"><surname>Singh</surname><given-names>V</given-names></name></person-group> (<role>Eds</role>) <issue-title>Flora of Rajasthan Vol.</issue-title><source>2. Botanical Survey of India, Calcutta</source>, <fpage>562</fpage>–<lpage>579</lpage>.</mixed-citation></ref><ref id="B34"><mixed-citation xmlns:xlink="http://www.w3.org/1999/xlink" xlink:type="simple"><person-group><name name-style="western"><surname>Burkill</surname><given-names>IH</given-names></name></person-group> (<year>1935</year>) A dictionary of the economic products of the Malay Peninsula. Vol. 2: I-Z. Crown Agents for the Colonies, London.</mixed-citation></ref><ref id="B105"><mixed-citation xmlns:xlink="http://www.w3.org/1999/xlink" xlink:type="simple">IUCN (<year>2019</year>) Guidelines for Using the IUCN Red List Categories and Criteria. Version 13. Prepared by the Standards and Petitions Subcommittee of the IUCN Species Survival Commission. <ext-link xlink:href="http://www.iucnredlist.org/documents/RedListGuidelines.pdf" ext-link-type="uri" xlink:type="simple">http://www.iucnredlist.org/documents/RedListGuidelines.pdf</ext-link></mixed-citation></ref><ref id="B235"><mixed-citation xmlns:xlink="http://www.w3.org/1999/xlink" xlink:type="simple"><person-group><name name-style="western"><surname>Syfert</surname><given-names>MM</given-names></name><name name-style="western"><surname>Castañeda-Álvarez</surname><given-names>NP</given-names></name><name name-style="western"><surname>Khoury</surname><given-names>CK</given-names></name><name name-style="western"><surname>Särkinen</surname><given-names>T</given-names></name><name name-style="western"><surname>Sosa</surname><given-names>CC</given-names></name><name name-style="western"><surname>Achicanoy</surname><given-names>HA</given-names></name><name name-style="western"><surname>Bernau</surname><given-names>V</given-names></name><name name-style="western"><surname>Prohens</surname><given-names>J</given-names></name><name name-style="western"><surname>Daunay</surname><given-names>M-C</given-names></name><name name-style="western"><surname>Knapp</surname><given-names>S</given-names></name></person-group> (<year>2016</year>) <article-title>Crop wild relatives of the brinjal eggplant (<italic><tp:taxon-name><tp:taxon-name-part taxon-name-part-type="genus">Solanum</tp:taxon-name-part><tp:taxon-name-part taxon-name-part-type="species">melongena</tp:taxon-name-part></tp:taxon-name></italic>; <tp:taxon-name><tp:taxon-name-part taxon-name-part-type="family">Solanaceae</tp:taxon-name-part></tp:taxon-name>): Poorly represented in genebanks and many species at risk of extinction.</article-title><source>American Journal of Botany</source><volume>103</volume>(<issue>4</issue>): <fpage>635</fpage>–<lpage>651</lpage>. <ext-link xlink:href="10.3732/ajb.1500539" ext-link-type="doi" xlink:type="simple">https://doi.org/10.3732/ajb.1500539</ext-link></mixed-citation></ref><ref id="B58"><mixed-citation xmlns:xlink="http://www.w3.org/1999/xlink" xlink:type="simple"><person-group><name name-style="western"><surname>Davidar</surname><given-names>P</given-names></name><name name-style="western"><surname>Snow</surname><given-names>AA</given-names></name><name name-style="western"><surname>Rajkumar</surname><given-names>M</given-names></name><name name-style="western"><surname>Pasquet</surname><given-names>R</given-names></name><name name-style="western"><surname>Daunay</surname><given-names>M-C</given-names></name><name name-style="western"><surname>Mutegi</surname><given-names>E</given-names></name></person-group> (<year>2015</year>) <article-title>The potential for crop to wild hybridization in eggplant (<italic><tp:taxon-name><tp:taxon-name-part taxon-name-part-type="genus">Solanum</tp:taxon-name-part><tp:taxon-name-part taxon-name-part-type="species">melongena</tp:taxon-name-part></tp:taxon-name></italic>; <tp:taxon-name><tp:taxon-name-part taxon-name-part-type="family">Solanaceae</tp:taxon-name-part></tp:taxon-name>) in southern India.</article-title><source>American Journal of Botany</source><volume>102</volume>(<issue>1</issue>): <fpage>128</fpage>–<lpage>138</lpage>. <ext-link xlink:href="10.3732/ajb.1400404" ext-link-type="doi" xlink:type="simple">https://doi.org/10.3732/ajb.1400404</ext-link></mixed-citation></ref><ref id="B181"><mixed-citation xmlns:xlink="http://www.w3.org/1999/xlink" xlink:type="simple"><person-group><name name-style="western"><surname>Mutegi</surname><given-names>E</given-names></name><name name-style="western"><surname>Snow</surname><given-names>AA</given-names></name><name name-style="western"><surname>Rajkumar</surname><given-names>M</given-names></name><name name-style="western"><surname>Pasquet</surname><given-names>R</given-names></name><name name-style="western"><surname>Ponniah</surname><given-names>H</given-names></name><name name-style="western"><surname>Daunay</surname><given-names>M-C</given-names></name><name name-style="western"><surname>Davidar</surname><given-names>P</given-names></name></person-group> (<year>2015</year>) <article-title>Genetic diversity and population structure of wild/weedy eggplant (<italic><tp:taxon-name><tp:taxon-name-part taxon-name-part-type="genus">Solanum</tp:taxon-name-part><tp:taxon-name-part taxon-name-part-type="species">insanum</tp:taxon-name-part></tp:taxon-name></italic>, <tp:taxon-name><tp:taxon-name-part taxon-name-part-type="family">Solanaceae</tp:taxon-name-part></tp:taxon-name>) in southern India: Implication for conservation.</article-title><source>American Journal of Botany</source><volume>102</volume>(<issue>1</issue>): <fpage>139</fpage>–<lpage>147</lpage>. <ext-link xlink:href="10.3732/ajb.1400403" ext-link-type="doi" xlink:type="simple">https://doi.org/10.3732/ajb.1400403</ext-link></mixed-citation></ref><ref id="B130"><mixed-citation xmlns:xlink="http://www.w3.org/1999/xlink" xlink:type="simple"><person-group><name name-style="western"><surname>Knapp</surname><given-names>S</given-names></name><name name-style="western"><surname>Vorontsova</surname><given-names>MS</given-names></name><name name-style="western"><surname>Prohens</surname><given-names>J</given-names></name></person-group> (<year>2013</year>) Wild relatives of the eggplant (<italic><tp:taxon-name><tp:taxon-name-part taxon-name-part-type="genus">Solanum</tp:taxon-name-part><tp:taxon-name-part taxon-name-part-type="species">melongena</tp:taxon-name-part></tp:taxon-name></italic> L.: <tp:taxon-name><tp:taxon-name-part taxon-name-part-type="family">Solanaceae</tp:taxon-name-part></tp:taxon-name>): new understanding of species names in a complex group. PLoS ONE 8(2): e57039. <ext-link xlink:href="10.1371/journal.pone.0057039" ext-link-type="doi" xlink:type="simple">https://doi.org/10.1371/journal.pone.0057039</ext-link></mixed-citation></ref><ref id="B203"><mixed-citation xmlns:xlink="http://www.w3.org/1999/xlink" xlink:type="simple"><person-group><name name-style="western"><surname>Ranil</surname><given-names>RHG</given-names></name><name name-style="western"><surname>Prohens</surname><given-names>J</given-names></name><name name-style="western"><surname>Aubriot</surname><given-names>X</given-names></name><name name-style="western"><surname>Niran</surname><given-names>HML</given-names></name><name name-style="western"><surname>Plazas</surname><given-names>M</given-names></name><name name-style="western"><surname>Fonseka</surname><given-names>RM</given-names></name><name name-style="western"><surname>Vilanova</surname><given-names>S</given-names></name><name name-style="western"><surname>Fonseka</surname><given-names>HH</given-names></name><name name-style="western"><surname>Gramazio</surname><given-names>P</given-names></name><name name-style="western"><surname>Knapp</surname><given-names>S</given-names></name></person-group> (<year>2016</year>) <article-title><italic><tp:taxon-name><tp:taxon-name-part taxon-name-part-type="genus">Solanum</tp:taxon-name-part><tp:taxon-name-part taxon-name-part-type="species">insanum</tp:taxon-name-part></tp:taxon-name></italic> L. (subgenus <tp:taxon-name><tp:taxon-name-part taxon-name-part-type="genus"/><tp:taxon-name-part taxon-name-part-type="subgenus">Leptostemonum</tp:taxon-name-part></tp:taxon-name> Bitter, <tp:taxon-name><tp:taxon-name-part taxon-name-part-type="family">Solanaceae</tp:taxon-name-part></tp:taxon-name>), the neglected wild progenitor of eggplant (<italic><tp:taxon-name><tp:taxon-name-part taxon-name-part-type="genus">S.</tp:taxon-name-part><tp:taxon-name-part taxon-name-part-type="species">melongena</tp:taxon-name-part></tp:taxon-name></italic> L): a review of taxonomy, characteristics and uses aimed at its enhancement for improved eggplant breeding.</article-title><source>Genetic Resources and Crop Evolution</source><volume>64</volume>(<issue>7</issue>): <fpage>1707</fpage>–<lpage>1722</lpage>. [e-published 22 Nov 2016, in hard copy 18 Sep 2017] <ext-link xlink:href="10.1007/s10722-016-0467-z" ext-link-type="doi" xlink:type="simple">https://doi.org/10.1007/s10722-016-0467-z</ext-link></mixed-citation></ref><ref id="B141"><mixed-citation xmlns:xlink="http://www.w3.org/1999/xlink" xlink:type="simple"><person-group><name name-style="western"><surname>Lester</surname><given-names>RN</given-names></name><name name-style="western"><surname>Hasan</surname><given-names>SMZ</given-names></name></person-group> (<year>1991</year>) <article-title>Origin and domestication of the brinjal eggplant, <italic><tp:taxon-name><tp:taxon-name-part taxon-name-part-type="genus">Solanum</tp:taxon-name-part><tp:taxon-name-part taxon-name-part-type="species">melongena</tp:taxon-name-part></tp:taxon-name></italic>, from <italic><tp:taxon-name><tp:taxon-name-part taxon-name-part-type="genus">Solanum</tp:taxon-name-part><tp:taxon-name-part taxon-name-part-type="species">incanum</tp:taxon-name-part></tp:taxon-name></italic>, in Africa and Asia.</article-title> In: <person-group><name name-style="western"><surname>Hawkes</surname><given-names>JG</given-names></name><name name-style="western"><surname>Lester</surname><given-names>RN</given-names></name><name name-style="western"><surname>Nee</surname><given-names>M</given-names></name><name name-style="western"><surname>Estrada</surname><given-names>E</given-names></name></person-group> (<role>Eds</role>) <issue-title>Solanaceae III: taxonomy, chemistry ad evolution, Royal Botanic Gardens Kew.</issue-title><source>Richmond</source>, <fpage>369</fpage>–<lpage>387</lpage>.</mixed-citation></ref><ref id="B56"><mixed-citation xmlns:xlink="http://www.w3.org/1999/xlink" xlink:type="simple"><person-group><name name-style="western"><surname>Daunay</surname><given-names>M-C</given-names></name><name name-style="western"><surname>Hazra</surname><given-names>P</given-names></name></person-group> (<year>2012</year>) <article-title>Eggplant.</article-title> In: <person-group><name name-style="western"><surname>Peter</surname><given-names>KV</given-names></name><name name-style="western"><surname>Hazra</surname><given-names>P</given-names></name></person-group> (<role>Eds</role>) <issue-title>Handbook of vegetables.</issue-title><source>Studium Press, Houston</source>, <fpage>257</fpage>–<lpage>322</lpage>.</mixed-citation></ref><ref id="B173"><mixed-citation xmlns:xlink="http://www.w3.org/1999/xlink" xlink:type="simple"><person-group><name name-style="western"><surname>Mill</surname><given-names>RR</given-names></name></person-group> (<year>2001</year>) <article-title><tp:taxon-name><tp:taxon-name-part taxon-name-part-type="family">Solanaceae</tp:taxon-name-part></tp:taxon-name>.</article-title> In: <person-group><name name-style="western"><surname>Grierson</surname><given-names>AJC</given-names></name><name name-style="western"><surname>Long</surname><given-names>DG</given-names></name><name name-style="western"><surname>Springate</surname><given-names>LS</given-names></name></person-group> (<role>Eds</role>) <issue-title>Flora of Bhutan, including a record of plants from Sikkim and Darjeeling Volume 2, part 3.</issue-title><source>Royal Botanic Garden Edinburgh, Edniburgh</source>, <fpage>1037</fpage>–<lpage>1078</lpage>.</mixed-citation></ref><ref id="B194"><mixed-citation xmlns:xlink="http://www.w3.org/1999/xlink" xlink:type="simple"><person-group><name name-style="western"><surname>Poiret</surname><given-names>JLM</given-names></name></person-group> (<year>1797</year>) <article-title>Morelle, <italic><tp:taxon-name><tp:taxon-name-part taxon-name-part-type="genus">Solanum</tp:taxon-name-part></tp:taxon-name></italic>.</article-title> In: <person-group><name name-style="western"><surname>Lamarck</surname><given-names>JB</given-names></name></person-group> (<role>Ed.</role>) <issue-title>Encyclopédie Methodique, Botanique.</issue-title><source>Vol. 4. H Agasse, Paris</source>, <fpage>279</fpage>–<lpage>309</lpage>.</mixed-citation></ref><ref id="B32"><mixed-citation xmlns:xlink="http://www.w3.org/1999/xlink" xlink:type="simple"><person-group><name name-style="western"><surname>Buchanan-Hamilton</surname><given-names>F</given-names></name></person-group> (<year>1824</year>) A commentary on the second part of the <italic>Hortus Malabaricus.</italic> Transactions of the Linnean Society of London 14(2): 171–312. <ext-link xlink:href="10.1111/j.1095-8339.1823.tb00088.x" ext-link-type="doi" xlink:type="simple">https://doi.org/10.1111/j.1095-8339.1823.tb00088.x</ext-link></mixed-citation></ref><ref id="B73"><mixed-citation xmlns:xlink="http://www.w3.org/1999/xlink" xlink:type="simple"><person-group><name name-style="western"><surname>Dunal</surname><given-names>M-F</given-names></name></person-group> (<year>1852</year>) <article-title><tp:taxon-name><tp:taxon-name-part taxon-name-part-type="family">Solanaceae</tp:taxon-name-part></tp:taxon-name>. In: Candolle AP de (Ed.</article-title><source>) <tp:taxon-name><tp:taxon-name-part taxon-name-part-type="genus">Prodromus</tp:taxon-name-part></tp:taxon-name> systematis naturalis regni vegetabilis</source><volume>13</volume>(<issue>1</issue>): <fpage>1</fpage>–<lpage>690</lpage>. [V. Masson, Paris]</mixed-citation></ref><ref id="B253"><mixed-citation xmlns:xlink="http://www.w3.org/1999/xlink" xlink:type="simple"><person-group><name name-style="western"><surname>van Steenis-Kruseman</surname><given-names>MJ</given-names></name></person-group> (<year>1985</year>) Malyasian plant collectors and collections, being a cyclopedia of botanical exploration in Malaysia. Martinius Nijhoff (Kluwer Academic Publishers), Boston, Dordrecht, Lancaster. [originally published 1950 in Djakarta]</mixed-citation></ref><ref id="B263"><mixed-citation xmlns:xlink="http://www.w3.org/1999/xlink" xlink:type="simple"><person-group><name name-style="western"><surname>Walpers</surname><given-names>WG</given-names></name></person-group> (<year>1852</year>) <article-title><tp:taxon-name><tp:taxon-name-part taxon-name-part-type="family">Solanaceae</tp:taxon-name-part></tp:taxon-name>.</article-title><source>In: Annales botanicae systematicae</source><volume>3</volume>: <fpage>149</fpage>–<lpage>179</lpage>.</mixed-citation></ref></ref-list></tp:taxon-treatment>
