# Supplementary material for: ﻿A revision of the “spiny solanums” of Tropical Asia (Solanum, the Leptostemonum Clade, Solanaceae)
Source: PhytoKeys. 2022 Jun 1;198:1–270. doi: 10.3897/phytokeys.198.79514 (PMC9849010; doi:10.3897/phytokeys.198.79514)
Supplement: XML Treatment for Solanum involucratum [file phytokeys.198.79514-treatment21.xml]

<!DOCTYPE tp:taxon-treatment
  PUBLIC "-//TaxonX//DTD Taxonomic Treatment Publishing DTD v0 20100105//EN" "tax-treatment-NSO.dtd">
<tp:taxon-treatment xmlns:tp="http://www.plazi.org/taxpub"><tp:treatment-meta><kwd-group><label>Taxon classification</label><kwd>
              <named-content content-type="kingdom">Plantae</named-content>
            </kwd><kwd>
              <named-content content-type="order">Solanales</named-content>
            </kwd><kwd>
              <named-content content-type="family">Solanaceae</named-content>
            </kwd></kwd-group><mixed-citation publication-type="journal"><person-group><name><surname>Aubriot</surname><given-names>Xavier</given-names></name><name><surname>Knapp</surname><given-names>Sandra</given-names></name></person-group><article-title>﻿A revision of the “spiny solanums” of Tropical Asia (<italic><tp:taxon-name><tp:taxon-name-part taxon-name-part-type="genus" reg="Solanum">Solanum</tp:taxon-name-part></tp:taxon-name></italic>, the <tp:taxon-name><tp:taxon-name-part taxon-name-part-type="clade">Leptostemonum</tp:taxon-name-part></tp:taxon-name> Clade, <tp:taxon-name><tp:taxon-name-part taxon-name-part-type="family">Solanaceae</tp:taxon-name-part></tp:taxon-name>)</article-title><source>PhytoKeys</source><day>01</day><month>06</month><year>2022</year><volume>198</volume><fpage>1</fpage><lpage>270</lpage><pub-id pub-id-type="doi">10.3897/phytokeys.198.79514</pub-id></mixed-citation></tp:treatment-meta><tp:nomenclature><label>﻿20.</label><tp:taxon-name>
            <object-id xmlns:xlink="http://www.w3.org/1999/xlink" content-type="arpha" xlink:type="simple">0601CCD9-B842-573E-BDB0-910152170F7F</object-id>
            <tp:taxon-name-part taxon-name-part-type="genus" reg="Solanum">Solanum</tp:taxon-name-part>
            <tp:taxon-name-part taxon-name-part-type="species" reg="involucratum">involucratum</tp:taxon-name-part>
          </tp:taxon-name><tp:taxon-authority>Blume, Bijdr. Fl. Ned. Ind. 13: 701. 1826.</tp:taxon-authority><xref ref-type="fig" rid="F2">Figs 2G</xref><xref ref-type="fig" rid="F3">, 3C</xref><xref ref-type="fig" rid="F4">, 4C</xref><xref ref-type="fig" rid="F35">, 35</xref><tp:nomenclature-citation-list><tp:nomenclature-citation><tp:taxon-name>
                <tp:taxon-name-part taxon-name-part-type="genus" reg="Solanum">Solanum</tp:taxon-name-part>
                <tp:taxon-name-part taxon-name-part-type="species" reg="ferox">ferox</tp:taxon-name-part>
                <tp:taxon-name-part taxon-name-part-type="authority">L.</tp:taxon-name-part>
                <tp:taxon-name-part taxon-name-part-type="infraspecific-rank">var.</tp:taxon-name-part>
                <tp:taxon-name-part taxon-name-part-type="variety" reg="involucratum">involucratum</tp:taxon-name-part>
              </tp:taxon-name><comment>(Blume) Miq., Fl. Ned. Ind. 2: 647. 1857. Type. Based on <tp:taxon-name><tp:taxon-name-part taxon-name-part-type="genus" reg="Solanum">Solanum</tp:taxon-name-part><tp:taxon-name-part taxon-name-part-type="species" reg="involucratum">involucratum</tp:taxon-name-part></tp:taxon-name> Blume.</comment></tp:nomenclature-citation></tp:nomenclature-citation-list></tp:nomenclature><tp:treatment-sec sec-type="material" id="SECID0EHLHM"><title>Type.</title><p>Indonesia. Java: Sin. loc., <italic>C.L. Blume s.n.</italic> (lectotype, designated here: L [L0003633]).</p></tp:treatment-sec><tp:treatment-sec sec-type="description" id="SECID0EPLHM"><title>Description.</title><p>Shrub to 2 m tall, strongly armed. Stems erect, terete, densely prickly and pubescent; prickles to 8 mm long, to 3 mm at the base, straight, awl-shaped to deltate, pale yellow, glabrous; trichomes porrect-stellate, mixture of subsessile and stalked, the stalks to 0.75 mm long, the rays 4–6, 0.4–1.5 mm long, the midpoints shorter than the rays or up to 2.25 mm long, sometimes purple-tinged on living plants; new growth densely pubescent with mixture of subsessile and long-stalked stellate trichomes; bark of older stems brownish, glabrescent. Sympodial units difoliate, the leaves not geminate. Leaves simple, shallowly to deeply lobed, the blades 12–30 cm long, 9.5–19 cm wide, ca. 1–1.5 times longer than wide, broadly elliptic to ovate, chartaceous, discolorous, armed with ca. 20–80 prickles per leaf side, prickles to 20 mm long, to 6 mm wide at the base, straight, awl-shaped, conical, pale yellow, on dried material, sometimes purple-tinged on living plants, glabrous; adaxial surface moderately pubescent, with sessile porrect-stellate trichomes, the rays 3–6, 0.1–0.25 mm long, the midpoints to 1.75 mm; abaxial surface densely stellate-pubescent with trichomes like those of the adaxial surface but stalked, the stalks to 0.4 mm; major veins 5–6 pairs drying light green; base attenuate; margins shallowly to deeply lobed, the lobes 5–6 on each side, 1–1.2 cm long, 3–5 cm wide, broadly deltate, apically acute, the sinuses less than halfway to the midrib; apex acute; petiole 3.5–17.5 cm long, 1/3–4/5 of the leaf blade length, prickly with 5–17 prickles like those of the blade, densely stellate-pubescent with porrect trichomes like those of the stem. Inflorescences apparently lateral, 3–8 cm long, unbranched, with 3–10 flowers, 1 to many flowers open at any one time, densely stellate pubescent with stellate-porrect trichomes like those of the stems but often tinted with purple, unarmed; peduncle 1–4 mm long, unarmed; pedicels 3–10 mm long, 1–2 mm in diameter at the base, ca. 1.5 mm in diameter at the apex, spreading, unarmed or sparsely prickly with a few prickles, densely stellate-pubescent with purple porrect-trichomes like the inflorescence axes, articulated at the base; pedicel scars spaced 0.5–1 mm apart. Buds ovoid, included in the calyx lobes until just before anthesis. Flowers 5-merous, apparently all perfect. Calyx with the tube 3.5–4 mm long, cup-shaped and slightly inflated at the base and appearing saccate, the lobes 4–6 mm long, 4–4.5 mm wide, deltate to broadly deltate, apically acute, armed with numerous prickles and densely stellate pubescent with purple-tinted porrect-trichomes like those of the pedicels. Corolla 1–1.2 cm in diameter, white, stellate, lobed ca. 1/2–2/3 of the way to the base, interpetalar tissue present, the lobes 4–6 mm long, 2–3 mm wide, deltate, spreading at anthesis, glabrous adaxially, densely stellate-pubescent abaxially on parts exposed in bud with trichomes like those of the calyx but white. Stamens equal; anthers 5–6 mm long, 1.5–2 mm wide, connivent, tapering, glabrous, poricidal at the tips, the pores directed distally, not elongating to slits with drying; filament tube ca. 0.5 mm long, glabrous; free portion of the filaments ca. 0.25 mm long, glabrous. Ovary conical, densely covered with long simple hairs; style ca. 6 mm long, slender, curved at the apex, glabrous; stigma capitate, the surfaces minutely papillose. Fruit a globose berry, 3–10 per infructescence, 1–2 cm in diameter, orange when mature, the pericarp thick, very densely stellate-pubescent with porrect-trichomes like those of the adaxial surface of the leaves; fruiting pedicels 0.8–2 cm long, ca. 1 mm in diameter at the base, 2.5–2.8 mm in diameter at the apex, woody, erect to spreading, armed with 3–25 prickles; fruiting calyx lobes expanding to 2 cm long, completely enclosing the fruit at maturity, armed with ca. 10–20 prickles per lobe, the lobes white with purplish venation and trichomes. Seeds &gt;100 per berry, 2–3 mm long, 1.5–2 mm wide, flattened-reniform, dull yellow, the surface minutely pitted, the testal cells sinuate in outline. Chromosome number: not known.</p><fig id="F35" position="float" orientation="portrait"><object-id xmlns:xlink="http://www.w3.org/1999/xlink" content-type="doi" xlink:type="simple">10.3897/phytokeys.198.79514.figure35</object-id><object-id xmlns:xlink="http://www.w3.org/1999/xlink" content-type="arpha" xlink:type="simple">DE793561-C0CE-55C1-AE7C-FC96A8C6B271</object-id><label>Figure 35.</label><caption><p><italic><tp:taxon-name><tp:taxon-name-part taxon-name-part-type="genus" reg="Solanum">Solanum</tp:taxon-name-part><tp:taxon-name-part taxon-name-part-type="species" reg="involucratum">involucratum</tp:taxon-name-part></tp:taxon-name></italic> Blume <bold>A</bold> herbarium specimen collected in Thailand in 1930 (<italic>Kerr 19844</italic>, BM000886046) <bold>B</bold> Habit and leaves (field photograph, unvouchered, Vietnam) <bold>C</bold> detail of the trichomes and prickles on the adaxial surface of a blade (field photograph, unvouchered, Vietnam) <bold>D</bold> detail view of an inflorescence and a flower (field photograph, unvouchered, Vietnam) <bold>E</bold> detail view of an accrescent fruiting calyx (field photograph, unvouchered, Vietnam). Photograph credits: <bold>A</bold> CC-BY, © copyright The Trustees of the Natural History Museum, London <bold>B–E</bold> M. Nuraliev.</p></caption><graphic xmlns:xlink="http://www.w3.org/1999/xlink" xlink:href="phytokeys-198-001_article-79514__-g035.jpg" position="float" orientation="portrait" xlink:type="simple" id="oo_689728.jpg"><uri content-type="original_file" xlink:type="simple">https://binary.pensoft.net/fig/689728</uri></graphic></fig><fig id="F36" position="float" orientation="portrait"><object-id xmlns:xlink="http://www.w3.org/1999/xlink" content-type="doi" xlink:type="simple">10.3897/phytokeys.198.79514.figure36</object-id><object-id xmlns:xlink="http://www.w3.org/1999/xlink" content-type="arpha" xlink:type="simple">DDF1444E-806A-5F55-9D14-3AE7D9323C66</object-id><label>Figure 36.</label><caption><p>Distribution of <italic><tp:taxon-name><tp:taxon-name-part taxon-name-part-type="genus" reg="Solanum">S.</tp:taxon-name-part><tp:taxon-name-part taxon-name-part-type="species" reg="involucratum">involucratum</tp:taxon-name-part></tp:taxon-name></italic>.</p></caption><graphic xmlns:xlink="http://www.w3.org/1999/xlink" xlink:href="phytokeys-198-001_article-79514__-g036.jpg" position="float" orientation="portrait" xlink:type="simple" id="oo_689729.jpg"><uri content-type="original_file" xlink:type="simple">https://binary.pensoft.net/fig/689729</uri></graphic></fig></tp:treatment-sec><tp:treatment-sec sec-type="distribution" id="SECID0EUNHM"><title>Distribution</title><p><bold>(Fig. <xref ref-type="fig" rid="F36">36</xref>).</bold><italic><tp:taxon-name><tp:taxon-name-part taxon-name-part-type="genus" reg="Solanum">Solanum</tp:taxon-name-part><tp:taxon-name-part taxon-name-part-type="species" reg="involucratum">involucratum</tp:taxon-name-part></tp:taxon-name></italic> is widely distributed in Indochina and Malay Archipelago (Indonesia, Malaysia, and Christmas Island).</p></tp:treatment-sec><tp:treatment-sec sec-type="ecology" id="SECID0EMOHM"><title>Ecology and habitat.</title><p><italic><tp:taxon-name><tp:taxon-name-part taxon-name-part-type="genus" reg="Solanum">Solanum</tp:taxon-name-part><tp:taxon-name-part taxon-name-part-type="species" reg="involucratum">involucratum</tp:taxon-name-part></tp:taxon-name></italic> is a plant of tropical evergreen or deciduous rainforest, it grows on limestone or on clay soil, also in secondary forests; from 50 to 1,400 m elevation.</p></tp:treatment-sec><tp:treatment-sec sec-type="Common names and uses" id="SECID0E4OHM"><title>Common names and uses.</title><p>Laos. hma:k sè:n, khüa khünx, hma:k khüa hlè:z, khüa hna:m (<xref ref-type="bibr" rid="B101">Hul and Dy Phon 2014</xref>). Thailand. Prachinburi: sa-uk [Thai] (<italic>Kerr 19844</italic>); Prachuap Khiri Khan: ma uk muak [Thai] (<italic>Kerr 10780</italic>); Vietnam. ca duoc nui [Vietnamese] (<italic>Fleury 29910</italic>); cà du’o’c nui, cây cà rai, cà ung, co chu [Munong] (<xref ref-type="bibr" rid="B101">Hul and Dy Phon 2014</xref>).</p></tp:treatment-sec><tp:treatment-sec sec-type="Preliminary conservation status" id="SECID0ERPHM"><title>Preliminary conservation status</title><p><bold>(<xref ref-type="bibr" rid="B105">IUCN 2019</xref>).</bold> Least Concern (<abbrev xmlns:xlink="http://www.w3.org/1999/xlink" xlink:title="Least Concern" id="ABBRID0E5PHM" xlink:type="simple">LC</abbrev>). <abbrev xmlns:xlink="http://www.w3.org/1999/xlink" xlink:title="Extent of Occurrence" id="ABBRID0ECQHM" xlink:type="simple">EOO</abbrev> (1,868,808 km<sup>2</sup>, <abbrev xmlns:xlink="http://www.w3.org/1999/xlink" xlink:title="Least Concern" id="ABBRID0EIQHM" xlink:type="simple">LC</abbrev>); <abbrev xmlns:xlink="http://www.w3.org/1999/xlink" xlink:title="Area of Occupancy" id="ABBRID0EMQHM" xlink:type="simple">AOO</abbrev> (216 km<sup>2</sup>, <abbrev xmlns:xlink="http://www.w3.org/1999/xlink" xlink:title="Endangered" id="ABBRID0ESQHM" xlink:type="simple">EN</abbrev>). <italic><tp:taxon-name><tp:taxon-name-part taxon-name-part-type="genus" reg="Solanum">Solanum</tp:taxon-name-part><tp:taxon-name-part taxon-name-part-type="species" reg="involucratum">involucratum</tp:taxon-name-part></tp:taxon-name></italic> is found over a very broad range in the archipelago, the <abbrev xmlns:xlink="http://www.w3.org/1999/xlink" xlink:title="Area of Occupancy" id="ABBRID0EBRHM" xlink:type="simple">AOO</abbrev> measurement certainly reflects collecting bias.</p></tp:treatment-sec><tp:treatment-sec sec-type="discussion" id="SECID0EFRHM"><title>Discussion.</title><p><italic><tp:taxon-name><tp:taxon-name-part taxon-name-part-type="genus" reg="Solanum">Solanum</tp:taxon-name-part><tp:taxon-name-part taxon-name-part-type="species" reg="involucratum">involucratum</tp:taxon-name-part></tp:taxon-name></italic> is a distinctive species, with pubescent berries entirely enclosed within a spiny accrescent calyx. In flower the corolla lobes are shorter than the calyx, so the flowers appear to be entirely within the calyx at anthesis. In flower the calyx tube appears to be somewhat inflated, but it is appressed against the berry in fruit. The bristly, prickly accrescent calyx in fruit is similar to that of <italic><tp:taxon-name><tp:taxon-name-part taxon-name-part-type="genus" reg="Solanum">S.</tp:taxon-name-part><tp:taxon-name-part taxon-name-part-type="species" reg="barbisetum">barbisetum</tp:taxon-name-part></tp:taxon-name></italic>, <italic><tp:taxon-name><tp:taxon-name-part taxon-name-part-type="genus" reg="Solanum">S.</tp:taxon-name-part><tp:taxon-name-part taxon-name-part-type="species" reg="cyanocarphium">cyanocarphium</tp:taxon-name-part></tp:taxon-name></italic> and <italic><tp:taxon-name><tp:taxon-name-part taxon-name-part-type="genus" reg="Solanum">S.</tp:taxon-name-part><tp:taxon-name-part taxon-name-part-type="species" reg="praetermissum">praetermissum</tp:taxon-name-part></tp:taxon-name></italic>, but all of those species have glabrous fruits, while those of <italic><tp:taxon-name><tp:taxon-name-part taxon-name-part-type="genus" reg="Solanum">S.</tp:taxon-name-part><tp:taxon-name-part taxon-name-part-type="species" reg="involucratum">involucratum</tp:taxon-name-part></tp:taxon-name></italic> are densely pubescent with stiff, stellate trichomes. The inflorescences of <italic><tp:taxon-name><tp:taxon-name-part taxon-name-part-type="genus" reg="Solanum">S.</tp:taxon-name-part><tp:taxon-name-part taxon-name-part-type="species" reg="cyanocarphium">cyanocarphium</tp:taxon-name-part></tp:taxon-name></italic> are few-flowered like those of <italic><tp:taxon-name><tp:taxon-name-part taxon-name-part-type="genus" reg="Solanum">S.</tp:taxon-name-part><tp:taxon-name-part taxon-name-part-type="species" reg="involucratum">involucratum</tp:taxon-name-part></tp:taxon-name></italic>, but not robust. Inflorescences of <italic><tp:taxon-name><tp:taxon-name-part taxon-name-part-type="genus" reg="Solanum">S.</tp:taxon-name-part><tp:taxon-name-part taxon-name-part-type="species" reg="barbisetum">barbisetum</tp:taxon-name-part></tp:taxon-name></italic> and <italic><tp:taxon-name><tp:taxon-name-part taxon-name-part-type="genus" reg="Solanum">S.</tp:taxon-name-part><tp:taxon-name-part taxon-name-part-type="species" reg="praetermissum">praetermissum</tp:taxon-name-part></tp:taxon-name></italic> are elongate and multi-flowered.</p><p>On the island of Sulawesi <italic><tp:taxon-name><tp:taxon-name-part taxon-name-part-type="genus" reg="Solanum">S.</tp:taxon-name-part><tp:taxon-name-part taxon-name-part-type="species" reg="involucratum">involucratum</tp:taxon-name-part></tp:taxon-name></italic> is sympatric with the very similar <italic><tp:taxon-name><tp:taxon-name-part taxon-name-part-type="genus" reg="Solanum">S.</tp:taxon-name-part><tp:taxon-name-part taxon-name-part-type="species" reg="sulawesi">sulawesi.</tp:taxon-name-part></tp:taxon-name></italic> It differs from that species in its accrescent calyx in fruit, larger mature berries and more densely pubescent stems and leaves. Both <italic><tp:taxon-name><tp:taxon-name-part taxon-name-part-type="genus" reg="Solanum">S.</tp:taxon-name-part><tp:taxon-name-part taxon-name-part-type="species" reg="involucratum">involucratum</tp:taxon-name-part></tp:taxon-name></italic> and <italic><tp:taxon-name><tp:taxon-name-part taxon-name-part-type="genus" reg="Solanum">S.</tp:taxon-name-part><tp:taxon-name-part taxon-name-part-type="species" reg="lasiocarpum">lasiocarpum</tp:taxon-name-part></tp:taxon-name></italic> have leaves with petioles that are longer relative to leaf size than <italic><tp:taxon-name><tp:taxon-name-part taxon-name-part-type="genus" reg="Solanum">S.</tp:taxon-name-part><tp:taxon-name-part taxon-name-part-type="species" reg="sulawesi">sulawesi</tp:taxon-name-part></tp:taxon-name></italic>, but these three species can be difficult to distinguish.</p><p><italic><tp:taxon-name><tp:taxon-name-part taxon-name-part-type="genus" reg="Solanum">Solanum</tp:taxon-name-part><tp:taxon-name-part taxon-name-part-type="species" reg="involucratum">involucratum</tp:taxon-name-part></tp:taxon-name></italic> was considered by <xref ref-type="bibr" rid="B176">Miquel (1857)</xref> to be a variety of <italic><tp:taxon-name><tp:taxon-name-part taxon-name-part-type="genus" reg="Solanum">S.</tp:taxon-name-part><tp:taxon-name-part taxon-name-part-type="species" reg="lasiocarpum">lasiocarpum</tp:taxon-name-part></tp:taxon-name></italic> (as <tp:taxon-name><tp:taxon-name-part taxon-name-part-type="genus" reg="Solanum">S.</tp:taxon-name-part><tp:taxon-name-part taxon-name-part-type="species" reg="ferox">ferox</tp:taxon-name-part><tp:taxon-name-part taxon-name-part-type="infraspecific-rank">var.</tp:taxon-name-part><tp:taxon-name-part taxon-name-part-type="variety" reg="involucratum">involucratum</tp:taxon-name-part></tp:taxon-name>). The two species are not closely related; <italic><tp:taxon-name><tp:taxon-name-part taxon-name-part-type="genus" reg="Solanum">S.</tp:taxon-name-part><tp:taxon-name-part taxon-name-part-type="species" reg="involucratum">involucratum</tp:taxon-name-part></tp:taxon-name></italic> is a member of a clade comprising <italic><tp:taxon-name><tp:taxon-name-part taxon-name-part-type="genus" reg="Solanum">S.</tp:taxon-name-part><tp:taxon-name-part taxon-name-part-type="species" reg="procumbens">procumbens</tp:taxon-name-part></tp:taxon-name></italic>, <italic><tp:taxon-name><tp:taxon-name-part taxon-name-part-type="genus" reg="Solanum">S.</tp:taxon-name-part><tp:taxon-name-part taxon-name-part-type="species" reg="expedunculatum">expedunculatum</tp:taxon-name-part></tp:taxon-name></italic> Symon and <italic><tp:taxon-name><tp:taxon-name-part taxon-name-part-type="genus" reg="Solanum">S.</tp:taxon-name-part><tp:taxon-name-part taxon-name-part-type="species" reg="leptacanthum">leptacanthum</tp:taxon-name-part></tp:taxon-name></italic> Merr. &amp; L.M.Perry (the latter two species from New Guinea), itself apparently related, but with poor support, to <italic><tp:taxon-name><tp:taxon-name-part taxon-name-part-type="genus" reg="Solanum">S.</tp:taxon-name-part><tp:taxon-name-part taxon-name-part-type="species" reg="barbisetum">barbisetum</tp:taxon-name-part></tp:taxon-name></italic> and <italic><tp:taxon-name><tp:taxon-name-part taxon-name-part-type="genus" reg="Solanum">S.</tp:taxon-name-part><tp:taxon-name-part taxon-name-part-type="species" reg="praetermissum">praetermissum</tp:taxon-name-part></tp:taxon-name></italic> (<xref ref-type="bibr" rid="B8">Aubriot et al. 2016a</xref>). <italic><tp:taxon-name><tp:taxon-name-part taxon-name-part-type="genus" reg="Solanum">Solanum</tp:taxon-name-part><tp:taxon-name-part taxon-name-part-type="species" reg="lasiocarpum">lasiocarpum</tp:taxon-name-part></tp:taxon-name></italic> on the other hand has been shown in numerous studies to be a member of the otherwise American <tp:taxon-name><tp:taxon-name-part taxon-name-part-type="genus" reg="Lasiocarpa">Lasiocarpa</tp:taxon-name-part></tp:taxon-name> clade (e.g., <xref ref-type="bibr" rid="B31">Bruneau et al. 1995</xref>; <xref ref-type="bibr" rid="B22">Bohs 2004</xref>; <xref ref-type="bibr" rid="B232">Stern et al. 2011</xref>).</p><p>Heiser (1996, 2001) followed <xref ref-type="bibr" rid="B176">Miquel (1857)</xref> in using the name <italic><tp:taxon-name><tp:taxon-name-part taxon-name-part-type="genus" reg="Solanum">S.</tp:taxon-name-part><tp:taxon-name-part taxon-name-part-type="species" reg="ferox">ferox</tp:taxon-name-part></tp:taxon-name></italic> L., nom utique rej. (see <xref ref-type="bibr" rid="B121">Knapp 2011</xref>) for <italic><tp:taxon-name><tp:taxon-name-part taxon-name-part-type="genus" reg="Solanum">S.</tp:taxon-name-part><tp:taxon-name-part taxon-name-part-type="species" reg="involucratum">involucratum</tp:taxon-name-part></tp:taxon-name></italic>, recognising it at the varietal level, while <xref ref-type="bibr" rid="B270">Whalen et al. (1981)</xref> regarded it as ambiguous. Care should be taken with specimens annotated as <italic><tp:taxon-name><tp:taxon-name-part taxon-name-part-type="genus" reg="Solanum">S.</tp:taxon-name-part><tp:taxon-name-part taxon-name-part-type="species" reg="ferox">ferox</tp:taxon-name-part></tp:taxon-name></italic> in collections, they could be either <italic><tp:taxon-name><tp:taxon-name-part taxon-name-part-type="genus" reg="Solanum">S.</tp:taxon-name-part><tp:taxon-name-part taxon-name-part-type="species" reg="lasiocarpum">lasiocarpum</tp:taxon-name-part></tp:taxon-name></italic> (more common in our experience, see discussion under that species) or <italic><tp:taxon-name><tp:taxon-name-part taxon-name-part-type="genus" reg="Solanum">S.</tp:taxon-name-part><tp:taxon-name-part taxon-name-part-type="species" reg="involucratum">involucratum</tp:taxon-name-part></tp:taxon-name></italic>.</p><p><xref ref-type="bibr" rid="B101">Hul and Dy Phon (2014)</xref> incorrectly cited a specimen at L as “holo – L!” for <italic><tp:taxon-name><tp:taxon-name-part taxon-name-part-type="genus" reg="Solanum">S.</tp:taxon-name-part><tp:taxon-name-part taxon-name-part-type="species" reg="involucratum">involucratum</tp:taxon-name-part></tp:taxon-name></italic>. This is not a holotype (see <xref ref-type="bibr" rid="B164">McNeill 2014</xref>) and we have selected as lectotype a specimen at L (L0003633) that matches the protologue and appears to have been original material; this is probably the same sheet referred to as holotype by <xref ref-type="bibr" rid="B101">Hul and Dy Phon (2014)</xref>.</p></tp:treatment-sec><tp:treatment-sec sec-type="material" id="SECID0EV4HM"><title>Specimens examined.</title><p>See Suppl. materials <xref ref-type="supplementary-material" rid="S1">1</xref>–<xref ref-type="supplementary-material" rid="S3">3</xref>.</p></tp:treatment-sec><tp:treatment-sec><!--Section generated to contain objects referenced in tp:taxon-treatment.--><fig id="F2" position="float" orientation="portrait"><object-id xmlns:xlink="http://www.w3.org/1999/xlink" content-type="doi" xlink:type="simple">10.3897/phytokeys.198.79514.figure2</object-id><object-id xmlns:xlink="http://www.w3.org/1999/xlink" content-type="arpha" xlink:type="simple">C3CC6085-46FE-5190-A346-8B52EC9A87C6</object-id><label>Figure 2.</label><caption><p>Vegetative characters for tropical Asian spiny solanums <bold>A</bold> large and densely hairy repand leaf of <italic><tp:taxon-name><tp:taxon-name-part taxon-name-part-type="genus" reg="Solanum">S.</tp:taxon-name-part><tp:taxon-name-part taxon-name-part-type="species" reg="lasiocarpum">lasiocarpum</tp:taxon-name-part></tp:taxon-name></italic> (<italic>Meeboonya et al. RM 287</italic>, Thailand) <bold>B</bold> small, pubescent, very shallowly lobed leaf of <italic><tp:taxon-name><tp:taxon-name-part taxon-name-part-type="genus" reg="Solanum">S.</tp:taxon-name-part><tp:taxon-name-part taxon-name-part-type="species" reg="miyakojimense">miyakojimense</tp:taxon-name-part></tp:taxon-name></italic> (field photograph, unvouchered, Taiwan) <bold>C</bold> entire, pubescent leaf of <italic><tp:taxon-name><tp:taxon-name-part taxon-name-part-type="genus" reg="Solanum">S.</tp:taxon-name-part><tp:taxon-name-part taxon-name-part-type="species" reg="robinsonii">robinsonii</tp:taxon-name-part></tp:taxon-name></italic> (<italic>Nuraliev 3031</italic>, Vietnam) <bold>D</bold> glabrescent and deeply dissected leaf of <italic><tp:taxon-name><tp:taxon-name-part taxon-name-part-type="genus" reg="Solanum">S.</tp:taxon-name-part><tp:taxon-name-part taxon-name-part-type="species" reg="virginianum">virginianum</tp:taxon-name-part></tp:taxon-name></italic> (<italic>Sampath Kumar et al. 126968</italic>, India) <bold>E</bold> conical straight prickles on a pubescent young stem of <italic><tp:taxon-name><tp:taxon-name-part taxon-name-part-type="genus" reg="Solanum">S.</tp:taxon-name-part><tp:taxon-name-part taxon-name-part-type="species" reg="hovei">hovei</tp:taxon-name-part></tp:taxon-name></italic> (field photograph, unvouchered, India) <bold>F</bold> strongly hooked prickles on a glabrous young stem and on the abaxial leaf surface of <italic><tp:taxon-name><tp:taxon-name-part taxon-name-part-type="genus" reg="Solanum">S.</tp:taxon-name-part><tp:taxon-name-part taxon-name-part-type="species" reg="trilobatum">trilobatum</tp:taxon-name-part></tp:taxon-name></italic> (<italic>Meeboonya et al. RM 242</italic>, Thailand) <bold>G</bold> needle-like purple prickles on the adaxial leaf surface of <italic><tp:taxon-name><tp:taxon-name-part taxon-name-part-type="genus" reg="Solanum">S.</tp:taxon-name-part><tp:taxon-name-part taxon-name-part-type="species" reg="cyanocarphium">cyanocarphium</tp:taxon-name-part></tp:taxon-name></italic> (field photograph, unvouchered, Vietnam) <bold>H</bold> pubescent young stem of <italic><tp:taxon-name><tp:taxon-name-part taxon-name-part-type="genus" reg="Solanum">S.</tp:taxon-name-part><tp:taxon-name-part taxon-name-part-type="species" reg="barbisetum">barbisetum</tp:taxon-name-part></tp:taxon-name></italic> armed with prickles and bristles (<italic>Suksathan et al. PS 3832</italic>, Thailand). Photograph credits: <bold>A, B, D–F</bold> X. Aubriot <bold>C, G</bold> M. Nuraliev <bold>H</bold> D. Pedersen.</p></caption><graphic xmlns:xlink="http://www.w3.org/1999/xlink" xlink:href="phytokeys-198-001_article-79514__-g002.jpg" position="float" orientation="portrait" xlink:type="simple" id="oo_689695.jpg"><uri content-type="original_file" xlink:type="simple">https://binary.pensoft.net/fig/689695</uri></graphic></fig><fig id="F3" position="float" orientation="portrait"><object-id xmlns:xlink="http://www.w3.org/1999/xlink" content-type="doi" xlink:type="simple">10.3897/phytokeys.198.79514.figure3</object-id><object-id xmlns:xlink="http://www.w3.org/1999/xlink" content-type="arpha" xlink:type="simple">1CBC456F-92B3-5D11-9451-670F23C7FF48</object-id><label>Figure 3.</label><caption><p>Diversity of inflorescences and flowers in tropical Asian spiny solanums <bold>A</bold> lax, spreading inflorescences and stellate flowers of <italic><tp:taxon-name><tp:taxon-name-part taxon-name-part-type="genus" reg="Solanum">Solanum</tp:taxon-name-part><tp:taxon-name-part taxon-name-part-type="species" reg="violaceum">violaceum</tp:taxon-name-part></tp:taxon-name></italic> (<italic>Sampath Kumar et al. 126945</italic>, India) <bold>B</bold> condensed, recurved inflorescences and stellate flowers of <italic><tp:taxon-name><tp:taxon-name-part taxon-name-part-type="genus" reg="Solanum">S.</tp:taxon-name-part><tp:taxon-name-part taxon-name-part-type="species" reg="multiflorum">multiflorum</tp:taxon-name-part></tp:taxon-name></italic> (<italic>Sampath Kumar et al. 126950</italic>, India) <bold>C</bold> inflorescences and large stellate flowers of <italic><tp:taxon-name><tp:taxon-name-part taxon-name-part-type="genus" reg="Solanum">S.</tp:taxon-name-part><tp:taxon-name-part taxon-name-part-type="species" reg="involucratum">involucratum</tp:taxon-name-part></tp:taxon-name></italic> (field photograph, unvouchered, Vietnam) <bold>D</bold> inflorescences and stellate flowers of <italic><tp:taxon-name><tp:taxon-name-part taxon-name-part-type="genus" reg="Solanum">S.</tp:taxon-name-part><tp:taxon-name-part taxon-name-part-type="species" reg="pubescens">pubescens</tp:taxon-name-part></tp:taxon-name></italic> with unequal stamens, one long and recurved (<italic>Sampath Kumar et al. 126956</italic>, India) <bold>E</bold> large rotate flower of <italic><tp:taxon-name><tp:taxon-name-part taxon-name-part-type="genus" reg="Solanum">S.</tp:taxon-name-part><tp:taxon-name-part taxon-name-part-type="species" reg="insanum">insanum</tp:taxon-name-part></tp:taxon-name></italic> with abundant interpetalar corolla tissues (<italic>Sampath Kumar et al. 126918</italic>, India) <bold>F</bold> many flowered inflorescence and infructescence of <italic><tp:taxon-name><tp:taxon-name-part taxon-name-part-type="genus" reg="Solanum">S.</tp:taxon-name-part><tp:taxon-name-part taxon-name-part-type="species" reg="pseudosaponaceum">pseudosaponaceum</tp:taxon-name-part></tp:taxon-name></italic> (field photograph, unvouchered, Philippines) <bold>G</bold> many flowered inflorescences of <italic><tp:taxon-name><tp:taxon-name-part taxon-name-part-type="genus" reg="Solanum">S.</tp:taxon-name-part><tp:taxon-name-part taxon-name-part-type="species" reg="torvum">torvum</tp:taxon-name-part></tp:taxon-name></italic>; flowers with well-developed interpetalar corolla tissues (<italic>Suksathan et al. PS 3815</italic>, Thailand) <bold>H</bold> small stellate flowers of <italic><tp:taxon-name><tp:taxon-name-part taxon-name-part-type="genus" reg="Solanum">S.</tp:taxon-name-part><tp:taxon-name-part taxon-name-part-type="species" reg="viarum">viarum</tp:taxon-name-part></tp:taxon-name></italic> (<italic>Sampath Kumar et al. 126944</italic>, India). Photograph credits: <bold>A, B, D, E, H</bold> X. Aubriot <bold>C</bold> M. Nuraliev <bold>F</bold> D. Tandang <bold>G</bold> D. Pedersen.</p></caption><graphic xmlns:xlink="http://www.w3.org/1999/xlink" xlink:href="phytokeys-198-001_article-79514__-g003.jpg" position="float" orientation="portrait" xlink:type="simple" id="oo_689696.jpg"><uri content-type="original_file" xlink:type="simple">https://binary.pensoft.net/fig/689696</uri></graphic></fig><fig id="F4" position="float" orientation="portrait"><object-id xmlns:xlink="http://www.w3.org/1999/xlink" content-type="doi" xlink:type="simple">10.3897/phytokeys.198.79514.figure4</object-id><object-id xmlns:xlink="http://www.w3.org/1999/xlink" content-type="arpha" xlink:type="simple">CD86DEAD-8CEA-5069-8A98-168C6F92AF45</object-id><label>Figure 4.</label><caption><p>Diversity of fruits and seeds in tropical Asian spiny solanums <bold>A</bold> large oval fruit of <italic><tp:taxon-name><tp:taxon-name-part taxon-name-part-type="genus" reg="Solanum">Solanum</tp:taxon-name-part><tp:taxon-name-part taxon-name-part-type="species" reg="insanum">insanum</tp:taxon-name-part></tp:taxon-name></italic> (<italic>Sampath Kumar et al. 126918</italic>, India) <bold>B</bold> condensed infructescence and small rounded fruits of <italic><tp:taxon-name><tp:taxon-name-part taxon-name-part-type="genus" reg="Solanum">Solanum</tp:taxon-name-part><tp:taxon-name-part taxon-name-part-type="species" reg="hovei">hovei</tp:taxon-name-part></tp:taxon-name></italic> (field photograph, unvouchered, India) <bold>C</bold> large rounded hairy fruit of <italic><tp:taxon-name><tp:taxon-name-part taxon-name-part-type="genus" reg="Solanum">S.</tp:taxon-name-part><tp:taxon-name-part taxon-name-part-type="species" reg="involucratum">involucratum</tp:taxon-name-part></tp:taxon-name></italic> with strongly accrescent and spiny calyx (field photograph, unvouchered, Vietnam) <bold>D</bold> small rounded fruit of <italic><tp:taxon-name><tp:taxon-name-part taxon-name-part-type="genus" reg="Solanum">Solanum</tp:taxon-name-part><tp:taxon-name-part taxon-name-part-type="species" reg="pubescens">pubescens</tp:taxon-name-part></tp:taxon-name></italic> with elongated calyx lobes (<italic>Sampath Kumar et al. 126956</italic>, India) <bold>E</bold> rounded fruit of <italic><tp:taxon-name><tp:taxon-name-part taxon-name-part-type="genus" reg="Solanum">Solanum</tp:taxon-name-part><tp:taxon-name-part taxon-name-part-type="species" reg="cyanocarphium">cyanocarphium</tp:taxon-name-part></tp:taxon-name></italic> with strongly accrescent and spiny calyx (field photograph, unvouchered, Vietnam) <bold>F</bold> small rounded fruit of <italic><tp:taxon-name><tp:taxon-name-part taxon-name-part-type="genus" reg="Solanum">S.</tp:taxon-name-part><tp:taxon-name-part taxon-name-part-type="species" reg="trilobatum">trilobatum</tp:taxon-name-part></tp:taxon-name></italic> in transverse cut (<italic>Meeboonya et al. RM 242</italic>, Thailand) <bold>G</bold> rounded fruit and accrescent calyx of <italic><tp:taxon-name><tp:taxon-name-part taxon-name-part-type="genus" reg="Solanum">S.</tp:taxon-name-part><tp:taxon-name-part taxon-name-part-type="species" reg="praetermissum">praetermissum</tp:taxon-name-part></tp:taxon-name></italic> in transverse cut (field photograph, unvouchered, Vietnam) <bold>H</bold> oval fruit of <italic><tp:taxon-name><tp:taxon-name-part taxon-name-part-type="genus" reg="Solanum">Solanum</tp:taxon-name-part><tp:taxon-name-part taxon-name-part-type="species" reg="virginianum">virginianum</tp:taxon-name-part></tp:taxon-name></italic> in transverse cut (field photograph, unvouchered, India). Photograph credits: <bold>A, B, D, F, H</bold> X. Aubriot <bold>C, E, G</bold> M. Nuraliev.</p></caption><graphic xmlns:xlink="http://www.w3.org/1999/xlink" xlink:href="phytokeys-198-001_article-79514__-g004.jpg" position="float" orientation="portrait" xlink:type="simple" id="oo_689697.jpg"><uri content-type="original_file" xlink:type="simple">https://binary.pensoft.net/fig/689697</uri></graphic></fig><supplementary-material xmlns:xlink="http://www.w3.org/1999/xlink" id="S1" position="float" orientation="portrait" xlink:type="simple"><object-id content-type="doi" xlink:type="simple">10.3897/phytokeys.198.79514.suppl1</object-id><object-id content-type="zenodo_dep_id" xlink:type="simple">7077031</object-id><object-id content-type="arpha" xlink:type="simple">85C6D6EE-35F4-5E07-84A8-4C4F5FFEC2BE</object-id><label>Supplementary material 1</label><caption><p>Index to all numbered collections</p></caption><statement content-type="dataType"><label>Data type</label><p>Occurrences (pdf. file)</p></statement><statement content-type="notes"><label>Explanation note</label><p>Index of all herbarium collections seen for this mongraph.</p></statement><media xlink:href="phytokeys-198-001_article-79514__-s001.pdf" mimetype="application" mime-subtype="pdf" position="float" orientation="portrait" xlink:type="simple" id="oo_689777.pdf"><uri content-type="original_file" xlink:type="simple">https://binary.pensoft.net/file/689777</uri></media><permissions><license xlink:type="simple"><license-p>This dataset is made available under the Open Database License (http://opendatacommons.org/licenses/odbl/1.0/). The Open Database License (ODbL) is a license agreement intended to allow users to freely share, modify, and use this Dataset while maintaining this same freedom for others, provided that the original source and author(s) are credited.</license-p></license></permissions><attrib specific-use="authors">Xavier Aubriot, Sandra Knapp</attrib></supplementary-material><supplementary-material xmlns:xlink="http://www.w3.org/1999/xlink" id="S3" position="float" orientation="portrait" xlink:type="simple"><object-id content-type="doi" xlink:type="simple">10.3897/phytokeys.198.79514.suppl3</object-id><object-id content-type="zenodo_dep_id" xlink:type="simple">7077023</object-id><object-id content-type="arpha" xlink:type="simple">6E8A0A33-9752-5EB7-8540-EB629178D276</object-id><label>Supplementary material 3</label><caption><p>All specimens examined</p></caption><statement content-type="dataType"><label>Data type</label><p>Specimens (csv. file)</p></statement><statement content-type="notes"><label>Explanation note</label><p>A searchable csv file of all specimens examined (worldwide) for this monograph.</p></statement><media xlink:href="phytokeys-198-001_article-79514__-s003.csv" mimetype="text" mime-subtype="csv" position="float" orientation="portrait" xlink:type="simple" id="oo_689779.csv"><uri content-type="original_file" xlink:type="simple">https://binary.pensoft.net/file/689779</uri></media><permissions><license xlink:type="simple"><license-p>This dataset is made available under the Open Database License (http://opendatacommons.org/licenses/odbl/1.0/). The Open Database License (ODbL) is a license agreement intended to allow users to freely share, modify, and use this Dataset while maintaining this same freedom for others, provided that the original source and author(s) are credited.</license-p></license></permissions><attrib specific-use="authors">Xavier Aubriot, Sandra Knapp</attrib></supplementary-material></tp:treatment-sec><ref-list><ref id="B101"><mixed-citation xmlns:xlink="http://www.w3.org/1999/xlink" xlink:type="simple"><person-group><name name-style="western"><surname>Hul</surname><given-names>S</given-names></name><name name-style="western"><surname>Dy Phon</surname><given-names>P</given-names></name></person-group> (<year>2014</year>) <article-title><tp:taxon-name><tp:taxon-name-part taxon-name-part-type="family">Solanaceae</tp:taxon-name-part></tp:taxon-name>.</article-title> In: <person-group><name name-style="western"><surname>Aubréville</surname><given-names>A</given-names></name><name name-style="western"><surname>Leroy</surname><given-names>J</given-names></name><name name-style="western"><surname>Morat</surname><given-names>P</given-names></name></person-group> (<role>Eds</role>) <issue-title>Flore du Cambodge, du Laos et du Vietnam.</issue-title><source>Muséum National d’Histoire Naturelle &amp; Royal Botanic Garden Edinburgh, Paris &amp; Edinburgh</source>, <fpage>1</fpage>–<lpage>93</lpage>.</mixed-citation></ref><ref id="B105"><mixed-citation xmlns:xlink="http://www.w3.org/1999/xlink" xlink:type="simple">IUCN (<year>2019</year>) Guidelines for Using the IUCN Red List Categories and Criteria. Version 13. Prepared by the Standards and Petitions Subcommittee of the IUCN Species Survival Commission. <ext-link xlink:href="http://www.iucnredlist.org/documents/RedListGuidelines.pdf" ext-link-type="uri" xlink:type="simple">http://www.iucnredlist.org/documents/RedListGuidelines.pdf</ext-link></mixed-citation></ref><ref id="B176"><mixed-citation xmlns:xlink="http://www.w3.org/1999/xlink" xlink:type="simple"><person-group><name name-style="western"><surname>Miquel</surname><given-names>FAW</given-names></name></person-group> (<year>1857</year>) Ordo CLXIV. Solanaeae Juss. Flora Nederlandsch Indië. Vol. 2. CG van der Post, Amsterdam, 633–672.</mixed-citation></ref><ref id="B8"><mixed-citation xmlns:xlink="http://www.w3.org/1999/xlink" xlink:type="simple"><person-group><name name-style="western"><surname>Aubriot</surname><given-names>X</given-names></name><name name-style="western"><surname>Singh</surname><given-names>P</given-names></name><name name-style="western"><surname>Knapp</surname><given-names>S</given-names></name></person-group> (<year>2016a</year>) <article-title>Tropical Asian species show the Old World clade of “spiny solanums” (subgenus <italic><tp:taxon-name><tp:taxon-name-part taxon-name-part-type="genus"/><tp:taxon-name-part taxon-name-part-type="subgenus">Leptostemonum</tp:taxon-name-part></tp:taxon-name> pro parte</italic>: <tp:taxon-name><tp:taxon-name-part taxon-name-part-type="family">Solanaceae</tp:taxon-name-part></tp:taxon-name>) is not monophyletic.</article-title><source>Botanical Journal of the Linnean Society</source><volume>181</volume>(<issue>2</issue>): <fpage>199</fpage>–<lpage>223</lpage>. <ext-link xlink:href="10.1111/boj.12412" ext-link-type="doi" xlink:type="simple">https://doi.org/10.1111/boj.12412</ext-link></mixed-citation></ref><ref id="B31"><mixed-citation xmlns:xlink="http://www.w3.org/1999/xlink" xlink:type="simple"><person-group><name name-style="western"><surname>Bruneau</surname><given-names>A</given-names></name><name name-style="western"><surname>Dickson</surname><given-names>EE</given-names></name><name name-style="western"><surname>Knapp</surname><given-names>S</given-names></name></person-group> (<year>1995</year>) Congruence of chloroplast DNA restriction site characters with morphological and isozyme data in <tp:taxon-name><tp:taxon-name-part taxon-name-part-type="genus">Solanum</tp:taxon-name-part><tp:taxon-name-part taxon-name-part-type="infraspecific-rank">sect.</tp:taxon-name-part><tp:taxon-name-part taxon-name-part-type="section">Lasiocarpa.</tp:taxon-name-part></tp:taxon-name> Canadian Journal of Botany 73(8): 1151–1167. <ext-link xlink:href="10.1139/b95-125" ext-link-type="doi" xlink:type="simple">https://doi.org/10.1139/b95-125</ext-link></mixed-citation></ref><ref id="B22"><mixed-citation xmlns:xlink="http://www.w3.org/1999/xlink" xlink:type="simple"><person-group><name name-style="western"><surname>Bohs</surname><given-names>L</given-names></name></person-group> (<year>2004</year>) A chloroplast phylogeny of <tp:taxon-name><tp:taxon-name-part taxon-name-part-type="genus">Solanum</tp:taxon-name-part><tp:taxon-name-part taxon-name-part-type="infraspecific-rank">section</tp:taxon-name-part><tp:taxon-name-part taxon-name-part-type="section">Lasiocarpa.</tp:taxon-name-part></tp:taxon-name> Systematic Botany 29(1): 177–187. <ext-link xlink:href="10.1600/036364404772974310" ext-link-type="doi" xlink:type="simple">https://doi.org/10.1600/036364404772974310</ext-link></mixed-citation></ref><ref id="B232"><mixed-citation xmlns:xlink="http://www.w3.org/1999/xlink" xlink:type="simple"><person-group><name name-style="western"><surname>Stern</surname><given-names>SR</given-names></name><name name-style="western"><surname>Agra</surname><given-names>M de F</given-names></name><name name-style="western"><surname>Bohs</surname><given-names>L</given-names></name></person-group> (<year>2011</year>) <article-title>Molecular delimitation of clades within New World species of the “spiny solanums” (<tp:taxon-name><tp:taxon-name-part taxon-name-part-type="genus">Solanum</tp:taxon-name-part><tp:taxon-name-part taxon-name-part-type="infraspecific-rank">subgenus</tp:taxon-name-part><tp:taxon-name-part taxon-name-part-type="subgenus">Leptostemonum</tp:taxon-name-part></tp:taxon-name>).</article-title><source>Taxon</source><volume>60</volume>(<issue>5</issue>): <fpage>1429</fpage>–<lpage>1441</lpage>. <ext-link xlink:href="10.1002/tax.605018" ext-link-type="doi" xlink:type="simple">https://doi.org/10.1002/tax.605018</ext-link></mixed-citation></ref><ref id="B121"><mixed-citation xmlns:xlink="http://www.w3.org/1999/xlink" xlink:type="simple"><person-group><name name-style="western"><surname>Knapp</surname><given-names>S</given-names></name></person-group> (<year>2011</year>) <article-title>(2042–2043) Proposals to reject the names <italic><tp:taxon-name><tp:taxon-name-part taxon-name-part-type="genus">Solanum</tp:taxon-name-part><tp:taxon-name-part taxon-name-part-type="species">ferox</tp:taxon-name-part></tp:taxon-name></italic> and <italic><tp:taxon-name><tp:taxon-name-part taxon-name-part-type="genus">S.</tp:taxon-name-part><tp:taxon-name-part taxon-name-part-type="species">fuscatum</tp:taxon-name-part></tp:taxon-name></italic> (<italic><tp:taxon-name><tp:taxon-name-part taxon-name-part-type="family">Solanaceae</tp:taxon-name-part></tp:taxon-name></italic>).</article-title><source>Taxon</source><volume>60</volume>(<issue>6</issue>): <fpage>1782</fpage>–<lpage>1783</lpage>. <ext-link xlink:href="10.1002/tax.606032" ext-link-type="doi" xlink:type="simple">https://doi.org/10.1002/tax.606032</ext-link></mixed-citation></ref><ref id="B270"><mixed-citation xmlns:xlink="http://www.w3.org/1999/xlink" xlink:type="simple"><person-group><name name-style="western"><surname>Whalen</surname><given-names>MD</given-names></name><name name-style="western"><surname>Costich</surname><given-names>DE</given-names></name><name name-style="western"><surname>Heiser Jr</surname><given-names>CB</given-names></name></person-group> (<year>1981</year>) Taxonomy of <tp:taxon-name><tp:taxon-name-part taxon-name-part-type="genus">Solanum</tp:taxon-name-part><tp:taxon-name-part taxon-name-part-type="infraspecific-rank">section</tp:taxon-name-part><tp:taxon-name-part taxon-name-part-type="section">Lasiocarpa.</tp:taxon-name-part></tp:taxon-name> Gentes Herbarum 12: 41–129.</mixed-citation></ref><ref id="B164"><mixed-citation xmlns:xlink="http://www.w3.org/1999/xlink" xlink:type="simple"><person-group><name name-style="western"><surname>McNeill</surname><given-names>J</given-names></name></person-group> (<year>2014</year>) <article-title>Holotype specimens and type citations: General issues.</article-title><source>Taxon</source><volume>63</volume>(<issue>5</issue>): <fpage>1112</fpage>–<lpage>1113</lpage>. <ext-link xlink:href="10.12705/635.7" ext-link-type="doi" xlink:type="simple">https://doi.org/10.12705/635.7</ext-link></mixed-citation></ref></ref-list></tp:taxon-treatment>
