# Supplementary material for: ﻿A revision of the “spiny solanums” of Tropical Asia (Solanum, the Leptostemonum Clade, Solanaceae)
Source: PhytoKeys. 2022 Jun 1;198:1–270. doi: 10.3897/phytokeys.198.79514 (PMC9849010; doi:10.3897/phytokeys.198.79514)
Supplement: XML Treatment for Solanum jamaicense [file phytokeys.198.79514-treatment22.xml]

<!DOCTYPE tp:taxon-treatment
  PUBLIC "-//TaxonX//DTD Taxonomic Treatment Publishing DTD v0 20100105//EN" "tax-treatment-NSO.dtd">
<tp:taxon-treatment xmlns:tp="http://www.plazi.org/taxpub"><tp:treatment-meta><kwd-group><label>Taxon classification</label><kwd>
              <named-content content-type="kingdom">Plantae</named-content>
            </kwd><kwd>
              <named-content content-type="order">Solanales</named-content>
            </kwd><kwd>
              <named-content content-type="family">Solanaceae</named-content>
            </kwd></kwd-group><mixed-citation publication-type="journal"><person-group><name><surname>Aubriot</surname><given-names>Xavier</given-names></name><name><surname>Knapp</surname><given-names>Sandra</given-names></name></person-group><article-title>﻿A revision of the “spiny solanums” of Tropical Asia (<italic><tp:taxon-name><tp:taxon-name-part taxon-name-part-type="genus" reg="Solanum">Solanum</tp:taxon-name-part></tp:taxon-name></italic>, the <tp:taxon-name><tp:taxon-name-part taxon-name-part-type="clade">Leptostemonum</tp:taxon-name-part></tp:taxon-name> Clade, <tp:taxon-name><tp:taxon-name-part taxon-name-part-type="family">Solanaceae</tp:taxon-name-part></tp:taxon-name>)</article-title><source>PhytoKeys</source><day>01</day><month>06</month><year>2022</year><volume>198</volume><fpage>1</fpage><lpage>270</lpage><pub-id pub-id-type="doi">10.3897/phytokeys.198.79514</pub-id></mixed-citation></tp:treatment-meta><tp:nomenclature><label>﻿21.</label><tp:taxon-name>
            <object-id xmlns:xlink="http://www.w3.org/1999/xlink" content-type="arpha" xlink:type="simple">914C7256-CD79-503B-B52F-BF738FEEA795</object-id>
            <tp:taxon-name-part taxon-name-part-type="genus" reg="Solanum">Solanum</tp:taxon-name-part>
            <tp:taxon-name-part taxon-name-part-type="species" reg="jamaicense">jamaicense</tp:taxon-name-part>
          </tp:taxon-name><tp:taxon-authority>Mill., Gard. Dict., ed. 8 Solanum 17. 1768.</tp:taxon-authority><xref ref-type="fig" rid="F22">Fig. 22E, F No names based on tropical Asian types have been published; for complete synonymy see D’Arcy 1974.</xref></tp:nomenclature><tp:treatment-sec sec-type="material" id="SECID0EU6HM"><title>Type.</title><p>Jamaica: “<tp:taxon-name><tp:taxon-name-part taxon-name-part-type="genus" reg="Solanum">Solanum</tp:taxon-name-part></tp:taxon-name> bacciferum caule et foliis tomentis incanis spiosis, flor luteo, fructu croceo, minore Sl. Cat: 107” [as Herb. Sloane 107 in <xref ref-type="bibr" rid="B48">D’Arcy 1974a</xref>, <xref ref-type="bibr" rid="B48">a</xref> correctable error], <italic>W. Houstoun s.n.</italic> (lectotype, designated by <xref ref-type="bibr" rid="B48">D’Arcy 1974a</xref>, pg. 865, as “type”: BM [BM000815972]).</p></tp:treatment-sec><tp:treatment-sec sec-type="description" id="SECID0EOAIM"><title>Description.</title><p><xref ref-type="bibr" rid="B48">D’Arcy (1974a</xref>: 685–686); <xref ref-type="bibr" rid="B186">Nee (1993</xref>: 77–78); <ext-link xmlns:xlink="http://www.w3.org/1999/xlink" xlink:href="http://www.solanaceaesource.org/solanaceae/solanum-jamaicense" ext-link-type="uri" xlink:type="simple">http://www.solanaceaesource.org/solanaceae/solanum-jamaicense</ext-link>.</p></tp:treatment-sec><tp:treatment-sec sec-type="distribution" id="SECID0EBBIM"><title>Distribution.</title><p><italic><tp:taxon-name><tp:taxon-name-part taxon-name-part-type="genus" reg="Solanum">Solanum</tp:taxon-name-part><tp:taxon-name-part taxon-name-part-type="species" reg="jamaicense">jamaicense</tp:taxon-name-part></tp:taxon-name></italic> has been recorded from Indonesia (islands of Borneo, Java, Sulawesi, and Sumatra) and the Philippines in tropical Asia, the single collection we have seen from China was cultivated; it is native to the Caribbean, Central and South America, where it occurs in forests and forest margins. It is also known from the state of Florida (United States of America).</p></tp:treatment-sec><tp:treatment-sec sec-type="discussion" id="SECID0ESBIM"><title>Discussion.</title><p><italic><tp:taxon-name><tp:taxon-name-part taxon-name-part-type="genus" reg="Solanum">Solanum</tp:taxon-name-part><tp:taxon-name-part taxon-name-part-type="species" reg="jamaicense">jamaicense</tp:taxon-name-part></tp:taxon-name></italic> is apparently only sporadically adventive in rainforest areas; most collections are from around logging camps. It is not easily confused with any other from the region. Its sharply hooked prickles, attenuate, decurrent leaves, and tiny flowers and fruits are distinctive.</p><p><italic><tp:taxon-name><tp:taxon-name-part taxon-name-part-type="genus" reg="Solanum">Solanum</tp:taxon-name-part><tp:taxon-name-part taxon-name-part-type="species" reg="jamaicense">jamaicense</tp:taxon-name-part></tp:taxon-name></italic> has been identified as a potential problematic weed in the state of Florida (<xref ref-type="bibr" rid="B65">Diaz et al. 2008</xref>) where it is locally invasive in the hammock habitat in the central part of the state where it was first recorded in 1930. It has not yet, however, become more widely distributed there.</p><p><xref ref-type="bibr" rid="B48">D’Arcy (1974a)</xref> inadvertently lectotypified <italic><tp:taxon-name><tp:taxon-name-part taxon-name-part-type="genus" reg="Solanum">S.</tp:taxon-name-part><tp:taxon-name-part taxon-name-part-type="species" reg="jamaicense">jamaicense</tp:taxon-name-part></tp:taxon-name></italic> by citing the specimen collected by William Houstoun at BM (BM000815972) labelled with the polynomial used in the protologue that came from Philip Miller’s herbarium. Although <xref ref-type="bibr" rid="B174">Miller (1768)</xref> did not cite Houstoun explicitly in the protologue of <italic><tp:taxon-name><tp:taxon-name-part taxon-name-part-type="genus" reg="Solanum">S.</tp:taxon-name-part><tp:taxon-name-part taxon-name-part-type="species" reg="jamaicense">jamaicense</tp:taxon-name-part></tp:taxon-name></italic>, he had access to Houstoun’s collections before 1768, so this specimen qualifies as original material. He did cite Houstoun in association with this polynomial in earlier editions of the “Gardener’s dictionary” (J. Wajer, pers. comm.). An annotation at the base of the twig in Daniel Solander’s hand “<tp:taxon-name><tp:taxon-name-part taxon-name-part-type="genus" reg="Solanum">Solanum</tp:taxon-name-part></tp:taxon-name> Jamiacense Mill dict” indicates the sheet was part of Miller’s herbarium used for the dictionary and had been filed as <italic><tp:taxon-name><tp:taxon-name-part taxon-name-part-type="genus" reg="Solanum">S.</tp:taxon-name-part><tp:taxon-name-part taxon-name-part-type="species" reg="jamaicense">jamaicense</tp:taxon-name-part></tp:taxon-name></italic> prior to the herbarium coming to BM. We consider the use of “Herb. Sloane” rather than “Sl[oane]. Cat[alogue]:” by <xref ref-type="bibr" rid="B48">D’Arcy (1974a)</xref>, and subsequently followed by others (<xref ref-type="bibr" rid="B186">Nee 1993</xref>), to be a correctable error; therefore, a second step lectotypification is not needed.</p></tp:treatment-sec><tp:treatment-sec sec-type="material" id="SECID0ENEIM"><title>Specimens examined.</title><p>See Suppl. materials <xref ref-type="supplementary-material" rid="S1">1</xref>–<xref ref-type="supplementary-material" rid="S3">3</xref>.</p></tp:treatment-sec><tp:treatment-sec><!--Section generated to contain objects referenced in tp:taxon-treatment.--><fig id="F22" position="float" orientation="portrait"><object-id xmlns:xlink="http://www.w3.org/1999/xlink" content-type="doi" xlink:type="simple">10.3897/phytokeys.198.79514.figure22</object-id><object-id xmlns:xlink="http://www.w3.org/1999/xlink" content-type="arpha" xlink:type="simple">E7DA3A80-79D8-5344-8F2E-79F70DC8301E</object-id><label>Figure 22.</label><caption><p>Introduced species of <italic><tp:taxon-name><tp:taxon-name-part taxon-name-part-type="genus" reg="Solanum">Solanum.</tp:taxon-name-part></tp:taxon-name><tp:taxon-name><tp:taxon-name-part taxon-name-part-type="genus" reg="Solanum">Solanum</tp:taxon-name-part><tp:taxon-name-part taxon-name-part-type="species" reg="chrysotrichum">chrysotrichum</tp:taxon-name-part></tp:taxon-name></italic> Schltdl. <bold>A</bold> detail of inflorescence (field photograph, unvouchered, India). <italic><tp:taxon-name><tp:taxon-name-part taxon-name-part-type="genus" reg="Solanum">Solanum</tp:taxon-name-part><tp:taxon-name-part taxon-name-part-type="species" reg="elaeagnifolium">elaeagnifolium</tp:taxon-name-part></tp:taxon-name></italic> Cav. <bold>B</bold> habit (<italic>Sampath Kumar et al. 126972</italic>, India) <bold>C</bold> detail view of a flower (<italic>Sampath Kumar et al. 126972</italic>, India) <bold>D</bold> detail view of a fruit (field photograph, unvouchered, India). <italic><tp:taxon-name><tp:taxon-name-part taxon-name-part-type="genus" reg="Solanum">Solanum</tp:taxon-name-part><tp:taxon-name-part taxon-name-part-type="species" reg="jamaicense">jamaicense</tp:taxon-name-part></tp:taxon-name></italic> Mill. <bold>E</bold> detail view of a flower (<italic>Stern 265</italic>, Trinidad and Tobago) <bold>F</bold> detail view of fruits (<italic>Stern 265</italic>, Trinidad and Tobago). <italic><tp:taxon-name><tp:taxon-name-part taxon-name-part-type="genus" reg="Solanum">Solanum</tp:taxon-name-part><tp:taxon-name-part taxon-name-part-type="species" reg="macrocarpon">macrocarpon</tp:taxon-name-part></tp:taxon-name></italic> L. <bold>G</bold> detail view of flower (in cultivation at GAFL Avignon, unvouchered) <bold>H</bold> detail view of fruit (in cultivation at Radboud University, Nigmegen, unvouchered, material now at CGN, Wageningen). Photograph credits: <bold>A</bold> S.Knapp <bold>B–D</bold> X. Aubriot <bold>E, F</bold> S. Stern <bold>G, H</bold> S. Knapp.</p></caption><graphic xmlns:xlink="http://www.w3.org/1999/xlink" xlink:href="phytokeys-198-001_article-79514__-g022.jpg" position="float" orientation="portrait" xlink:type="simple" id="oo_689715.jpg"><uri content-type="original_file" xlink:type="simple">https://binary.pensoft.net/fig/689715</uri></graphic></fig><supplementary-material xmlns:xlink="http://www.w3.org/1999/xlink" id="S1" position="float" orientation="portrait" xlink:type="simple"><object-id content-type="doi" xlink:type="simple">10.3897/phytokeys.198.79514.suppl1</object-id><object-id content-type="zenodo_dep_id" xlink:type="simple">7077031</object-id><object-id content-type="arpha" xlink:type="simple">85C6D6EE-35F4-5E07-84A8-4C4F5FFEC2BE</object-id><label>Supplementary material 1</label><caption><p>Index to all numbered collections</p></caption><statement content-type="dataType"><label>Data type</label><p>Occurrences (pdf. file)</p></statement><statement content-type="notes"><label>Explanation note</label><p>Index of all herbarium collections seen for this mongraph.</p></statement><media xlink:href="phytokeys-198-001_article-79514__-s001.pdf" mimetype="application" mime-subtype="pdf" position="float" orientation="portrait" xlink:type="simple" id="oo_689777.pdf"><uri content-type="original_file" xlink:type="simple">https://binary.pensoft.net/file/689777</uri></media><permissions><license xlink:type="simple"><license-p>This dataset is made available under the Open Database License (http://opendatacommons.org/licenses/odbl/1.0/). The Open Database License (ODbL) is a license agreement intended to allow users to freely share, modify, and use this Dataset while maintaining this same freedom for others, provided that the original source and author(s) are credited.</license-p></license></permissions><attrib specific-use="authors">Xavier Aubriot, Sandra Knapp</attrib></supplementary-material><supplementary-material xmlns:xlink="http://www.w3.org/1999/xlink" id="S3" position="float" orientation="portrait" xlink:type="simple"><object-id content-type="doi" xlink:type="simple">10.3897/phytokeys.198.79514.suppl3</object-id><object-id content-type="zenodo_dep_id" xlink:type="simple">7077023</object-id><object-id content-type="arpha" xlink:type="simple">6E8A0A33-9752-5EB7-8540-EB629178D276</object-id><label>Supplementary material 3</label><caption><p>All specimens examined</p></caption><statement content-type="dataType"><label>Data type</label><p>Specimens (csv. file)</p></statement><statement content-type="notes"><label>Explanation note</label><p>A searchable csv file of all specimens examined (worldwide) for this monograph.</p></statement><media xlink:href="phytokeys-198-001_article-79514__-s003.csv" mimetype="text" mime-subtype="csv" position="float" orientation="portrait" xlink:type="simple" id="oo_689779.csv"><uri content-type="original_file" xlink:type="simple">https://binary.pensoft.net/file/689779</uri></media><permissions><license xlink:type="simple"><license-p>This dataset is made available under the Open Database License (http://opendatacommons.org/licenses/odbl/1.0/). The Open Database License (ODbL) is a license agreement intended to allow users to freely share, modify, and use this Dataset while maintaining this same freedom for others, provided that the original source and author(s) are credited.</license-p></license></permissions><attrib specific-use="authors">Xavier Aubriot, Sandra Knapp</attrib></supplementary-material></tp:treatment-sec><ref-list><ref id="B48"><mixed-citation xmlns:xlink="http://www.w3.org/1999/xlink" xlink:type="simple"><person-group><name name-style="western"><surname>D’Arcy</surname><given-names>WG</given-names></name></person-group> (<year>1974a</year>) <article-title>[1973] <tp:taxon-name><tp:taxon-name-part taxon-name-part-type="family">Solanaceae</tp:taxon-name-part></tp:taxon-name>, Flora of Panama. Part 9.</article-title><source>Annals of the Missouri Botanical Garden</source><volume>60</volume>: <fpage>573</fpage>–<lpage>780</lpage>. <ext-link xlink:href="10.2307/2395139" ext-link-type="doi" xlink:type="simple">https://doi.org/10.2307/2395139</ext-link></mixed-citation></ref><ref id="B186"><mixed-citation xmlns:xlink="http://www.w3.org/1999/xlink" xlink:type="simple"><person-group><name name-style="western"><surname>Nee</surname><given-names>M</given-names></name></person-group> (<year>1993</year>) <article-title><tp:taxon-name><tp:taxon-name-part taxon-name-part-type="family">Solanaceae</tp:taxon-name-part></tp:taxon-name> II: <italic><tp:taxon-name><tp:taxon-name-part taxon-name-part-type="genus">Solanum</tp:taxon-name-part></tp:taxon-name></italic>.</article-title> In: <person-group><name name-style="western"><surname>Sosa</surname><given-names>V</given-names></name></person-group> (<role>Ed.</role>) <issue-title>Flora de Veracruz, Fascículo 72.</issue-title><source>Instituto de Ecología, Xalapa</source>, <fpage>1</fpage>–<lpage>158</lpage>.</mixed-citation></ref><ref id="B65"><mixed-citation xmlns:xlink="http://www.w3.org/1999/xlink" xlink:type="simple"><person-group><name name-style="western"><surname>Diaz</surname><given-names>R</given-names></name><name name-style="western"><surname>Overholt</surname><given-names>WA</given-names></name><name name-style="western"><surname>Langeland</surname><given-names>K</given-names></name></person-group> (<year>2008</year>) <article-title>Jamaican nightshade (<italic><tp:taxon-name><tp:taxon-name-part taxon-name-part-type="genus">Solanum</tp:taxon-name-part><tp:taxon-name-part taxon-name-part-type="species">jamaicense</tp:taxon-name-part></tp:taxon-name></italic>): A threat to Florida’s hammocks.</article-title><source>Invasive Plant Science and Management</source><volume>1</volume>(<issue>4</issue>): <fpage>422</fpage>–<lpage>425</lpage>. <ext-link xlink:href="10.1614/IPSM-08-079.1" ext-link-type="doi" xlink:type="simple">https://doi.org/10.1614/IPSM-08-079.1</ext-link></mixed-citation></ref><ref id="B174"><mixed-citation xmlns:xlink="http://www.w3.org/1999/xlink" xlink:type="simple"><person-group><name name-style="western"><surname>Miller</surname><given-names>P</given-names></name></person-group> (<year>1768</year>) The gardeners’ dictionary, 8<sup>th</sup> edn. Printed for the author, London.</mixed-citation></ref></ref-list></tp:taxon-treatment>
