# Supplementary material for: ﻿A revision of the “spiny solanums” of Tropical Asia (Solanum, the Leptostemonum Clade, Solanaceae)
Source: PhytoKeys. 2022 Jun 1;198:1–270. doi: 10.3897/phytokeys.198.79514 (PMC9849010; doi:10.3897/phytokeys.198.79514)
Supplement: XML Treatment for Solanum kachinense [file phytokeys.198.79514-treatment23.xml]

<!DOCTYPE tp:taxon-treatment
  PUBLIC "-//TaxonX//DTD Taxonomic Treatment Publishing DTD v0 20100105//EN" "tax-treatment-NSO.dtd">
<tp:taxon-treatment xmlns:tp="http://www.plazi.org/taxpub"><tp:treatment-meta><kwd-group><label>Taxon classification</label><kwd>
              <named-content content-type="kingdom">Plantae</named-content>
            </kwd><kwd>
              <named-content content-type="order">Solanales</named-content>
            </kwd><kwd>
              <named-content content-type="family">Solanaceae</named-content>
            </kwd></kwd-group><mixed-citation publication-type="journal"><person-group><name><surname>Aubriot</surname><given-names>Xavier</given-names></name><name><surname>Knapp</surname><given-names>Sandra</given-names></name></person-group><article-title>﻿A revision of the “spiny solanums” of Tropical Asia (<italic><tp:taxon-name><tp:taxon-name-part taxon-name-part-type="genus" reg="Solanum">Solanum</tp:taxon-name-part></tp:taxon-name></italic>, the <tp:taxon-name><tp:taxon-name-part taxon-name-part-type="clade">Leptostemonum</tp:taxon-name-part></tp:taxon-name> Clade, <tp:taxon-name><tp:taxon-name-part taxon-name-part-type="family">Solanaceae</tp:taxon-name-part></tp:taxon-name>)</article-title><source>PhytoKeys</source><day>01</day><month>06</month><year>2022</year><volume>198</volume><fpage>1</fpage><lpage>270</lpage><pub-id pub-id-type="doi">10.3897/phytokeys.198.79514</pub-id></mixed-citation></tp:treatment-meta><tp:nomenclature><label>﻿22.</label><tp:taxon-name>
            <object-id xmlns:xlink="http://www.w3.org/1999/xlink" content-type="arpha" xlink:type="simple">E09232C9-1283-55FD-873C-59488CC57213</object-id>
            <tp:taxon-name-part taxon-name-part-type="genus" reg="Solanum">Solanum</tp:taxon-name-part>
            <tp:taxon-name-part taxon-name-part-type="species" reg="kachinense">kachinense</tp:taxon-name-part>
            <object-id xmlns:xlink="http://www.w3.org/1999/xlink" content-type="ipni" xlink:type="simple">urn:lsid:ipni.org:names:77298803-1</object-id>
          </tp:taxon-name><tp:taxon-authority>X.Aubriot &amp; S.Knapp</tp:taxon-authority><tp:taxon-status xmlns:xlink="http://www.w3.org/1999/xlink" xlink:type="simple">sp. nov.</tp:taxon-status><xref ref-type="fig" rid="F37">Fig. 37</xref></tp:nomenclature><tp:treatment-sec sec-type="diagnosis" id="SECID0EJGIM"><title>Diagnosis.</title><p>Like <italic><tp:taxon-name><tp:taxon-name-part taxon-name-part-type="genus" reg="Solanum">Solanum</tp:taxon-name-part><tp:taxon-name-part taxon-name-part-type="species" reg="torvum">torvum</tp:taxon-name-part></tp:taxon-name></italic> Sw., but differing in the eglandular pubescence of the inflorescence, more highly branched inflorescences, smaller flowers and almost glabrous mature foliage.</p></tp:treatment-sec><tp:treatment-sec sec-type="material" id="SECID0E1GIM"><title>Type.</title><p>Myanmar. Kachin: Putao District, “North Triangle (Hkinlum)”, 29 Jul 1953, <italic>F. Kingdon-Ward 21211</italic> (holotype: BM [BM000900353]; isotype: A).</p></tp:treatment-sec><tp:treatment-sec sec-type="description" id="SECID0ECHIM"><title>Description.</title><p>Shrubs of unknown height, armed. Stems erect, terete, drying black, prickly and sparsely stellate-pubescent; prickles broad-based, to 1 cm long, 0.8 cm wide at the base, straight, straw-colored; pubescence of mixed sessile and very short-stalked porrect-stellate trichomes, the stalks to 0.1 mm, the rays 6–8, ca. 0.5 mm long, the midpoints to 0.2 mm long, always shorter than the rays; new growth densely stellate-pubescent, mixed sessile and short-stalked porrect-stellate like those of the stems, the trichomes golden, soon deciduous and the stems glabrate; bark of older stems brown or dark brown. Sympodial units difoliate, the leaves geminate, the leaves of a pair only differing in size. Leaves simple, shallowly lobed, the blades 16–22 cm long, 8–11.5 cm wide, ca. 1.5 times longer than wide, elliptic, widest at the middle or just below, chartaceous, discolorous, armed or unarmed; adaxial surface glabrous to sparsely stellate-pubescent along the veins with a few scattered sessile porrect-stellate trichomes, the rays 5–6, ca. 0.5 mm long, the midpoints equal to the rays; abaxial surface similarly but more densely pubescent with mixed sessile and short-stalked porrect-stellate trichomes, the stalks if present less than 0.2 mm long, the trichomes still only along the veins; major veins 6–8 pairs, drying black, very sparsely stellate-pubescent especially abaxially, sometimes armed, the prickles if present 1–3 per face, to 1.5 cm long; base truncate, strongly oblique with the basiscopic side 1–2 cm further along the petiole; margins shallowly lobed, the lobes broadly deltate with acute tips, the sinuses less than halfway to the midrib; apex acute; petioles 1.8–3 cm long, ca. 1/10 as long as the leaf blades, unarmed and glabrous to stellate-pubescent with a few golden porrect-stellate trichomes like those of the stems, drying blackish brown. Inflorescences 3–6 cm long, internodal and lateral, forked to 5-times branched, with 50–60 flowers, many flowers open at any one time, glabrous but sparsely pubescent with porrect-stellate trichomes at the distal ends; peduncle 1.5–4 cm long, glabrate; pedicels 0.5–0.7 cm long, ca. 1 mm in diameter at the base, ca. 1 mm in diameter at the apex, nodding at anthesis, sparsely stellate-pubescent with golden porrect-stellate trichomes like the inflorescence axes, articulated at the base; pedicel closely spaced ca. 1 mm apart or slightly overlapping. Buds elongate and tapering, strongly exserted from the calyx before anthesis. Flowers 5-merous, apparently all perfect. Calyx with the tube 1.5–2 mm long, conical, scarious and irregularly ripping into lobes at anthesis, the lobes 2–3.5 mm long (including the tip), ca. 2 mm wide, deltate with a subulate tip 1.5–2 mm long, sparsely stellate-pubescent like the pedicels, the subulate tip glabrous. Corolla 1.5–1.8 cm in diameter, “purple sometimes white” (fide <italic>Kingdon Ward 21211</italic>), stellate, lobed nearly to the base or 3/4 of the way to the base, with little interpetalar tissue, the lobes 6.5–8 mm long, 2.5–4 mm wide, spreading or perhaps somewhat reflexed, glabrous adaxially or with a few stellate trichomes along the petal midvein, densely stellate-pubescent abaxially, the trichomes porrect-stellate with 4–8 weak, tangled rays. Stamens equal; anthers 5–5.5 mm long, ca. 1 mm wide, tapering, yellow, poricidal at the tips, the pores directed distally, not elongating to slits with drying; filament tube minute, glabrous; free portion of the filaments ca. 1 mm long, glabrous. Ovary conical, glabrous; style 6–8 mm long, glabrous; stigma clavate, the surfaces minutely papillose. Fruit and seeds not known. Chromosome number: not known.</p><fig id="F37" position="float" orientation="portrait"><object-id xmlns:xlink="http://www.w3.org/1999/xlink" content-type="doi" xlink:type="simple">10.3897/phytokeys.198.79514.figure37</object-id><object-id xmlns:xlink="http://www.w3.org/1999/xlink" content-type="arpha" xlink:type="simple">0FD4E935-3021-541F-8E50-C394403CDC75</object-id><label>Figure 37.</label><caption><p><italic><tp:taxon-name><tp:taxon-name-part taxon-name-part-type="genus" reg="Solanum">Solanum</tp:taxon-name-part><tp:taxon-name-part taxon-name-part-type="species" reg="kachinense">kachinense</tp:taxon-name-part></tp:taxon-name></italic> X.Aubriot &amp; S.Knapp – Herbarium specimen (holotype) collected in Myanmar in 1953 (<italic>Kingdon-Ward 21211</italic>, BM000900353). Photograph credit: CC-BY, © copyright The Trustees of the Natural History Museum, London.</p></caption><graphic xmlns:xlink="http://www.w3.org/1999/xlink" xlink:href="phytokeys-198-001_article-79514__-g037.jpg" position="float" orientation="portrait" xlink:type="simple" id="oo_689730.jpg"><uri content-type="original_file" xlink:type="simple">https://binary.pensoft.net/fig/689730</uri></graphic></fig></tp:treatment-sec><tp:treatment-sec sec-type="etymology" id="SECID0EEIIM"><title>Etymology.</title><p><italic><tp:taxon-name><tp:taxon-name-part taxon-name-part-type="genus" reg="Solanum">Solanum</tp:taxon-name-part><tp:taxon-name-part taxon-name-part-type="species" reg="kachinense">kachinense</tp:taxon-name-part></tp:taxon-name></italic> is named in honour of the province of Myanmar where it occurs, and for the Kachin peoples of the region – who generously assisted the Kingdon-Wards while they were collecting in the region.</p></tp:treatment-sec><tp:treatment-sec sec-type="distribution" id="SECID0EVIIM"><title>Distribution</title><p><bold>(Fig. <xref ref-type="fig" rid="F38">38</xref>).</bold><italic><tp:taxon-name><tp:taxon-name-part taxon-name-part-type="genus" reg="Solanum">Solanum</tp:taxon-name-part><tp:taxon-name-part taxon-name-part-type="species" reg="kachinense">kachinense</tp:taxon-name-part></tp:taxon-name></italic> is known only from the type collection, made in northern Myanmar in the drainage of the Mali Kha, one of the eastern tributaries of the Irrawaddy River whose waters are fed by the Himalayan glaciers of Tibet.</p></tp:treatment-sec><tp:treatment-sec sec-type="ecology" id="SECID0ENJIM"><title>Ecology and habitat.</title><p>The type specimen indicates <italic><tp:taxon-name><tp:taxon-name-part taxon-name-part-type="genus" reg="Solanum">S.</tp:taxon-name-part><tp:taxon-name-part taxon-name-part-type="species" reg="kachinense">kachinense</tp:taxon-name-part></tp:taxon-name></italic> is a “village weed of very sour soil” indicating it grows, as do many solanums, in disturbed or open areas; the village of Hkinlum is at approximately 1,200 m elevation in a region where tropical and temperate elements of the flora mix; <xref ref-type="bibr" rid="B114">Kingdon-Ward (1956)</xref> characterised the vegetation of Hkinlum as “moist warm temperate evergreen forest. Not subtropical…”</p><fig id="F38" position="float" orientation="portrait"><object-id xmlns:xlink="http://www.w3.org/1999/xlink" content-type="doi" xlink:type="simple">10.3897/phytokeys.198.79514.figure38</object-id><object-id xmlns:xlink="http://www.w3.org/1999/xlink" content-type="arpha" xlink:type="simple">6C0F9C12-31E5-5552-9376-D2562D791BBF</object-id><label>Figure 38.</label><caption><p>Distribution of <italic><tp:taxon-name><tp:taxon-name-part taxon-name-part-type="genus" reg="Solanum">S.</tp:taxon-name-part><tp:taxon-name-part taxon-name-part-type="species" reg="kachinense">kachinense</tp:taxon-name-part></tp:taxon-name></italic>.</p></caption><graphic xmlns:xlink="http://www.w3.org/1999/xlink" xlink:href="phytokeys-198-001_article-79514__-g038.jpg" position="float" orientation="portrait" xlink:type="simple" id="oo_689731.jpg"><uri content-type="original_file" xlink:type="simple">https://binary.pensoft.net/fig/689731</uri></graphic></fig></tp:treatment-sec><tp:treatment-sec sec-type="Common names and uses" id="SECID0E1KIM"><title>Common names and uses.</title><p>Myanmar. “fruits bitter, not eaten” (<italic>Kingdon-Ward 21211</italic>).</p></tp:treatment-sec><tp:treatment-sec sec-type="Preliminary conservation status" id="SECID0ECLIM"><title>Preliminary conservation status</title><p><bold>(<xref ref-type="bibr" rid="B105">IUCN 2019</xref>).</bold> Data Deficient (<abbrev xmlns:xlink="http://www.w3.org/1999/xlink" xlink:title="Data Deficient" id="ABBRID0EPLIM" xlink:type="simple">DD</abbrev>). Known only from a single collection, data on the distribution and status of <italic><tp:taxon-name><tp:taxon-name-part taxon-name-part-type="genus" reg="Solanum">S.</tp:taxon-name-part><tp:taxon-name-part taxon-name-part-type="species" reg="kachinense">kachinense</tp:taxon-name-part></tp:taxon-name></italic> is insufficiently known to speculate about its conservation status.</p></tp:treatment-sec><tp:treatment-sec sec-type="discussion" id="SECID0E5LIM"><title>Discussion.</title><p>Despite being currently known to us from a single collection, we describe <italic><tp:taxon-name><tp:taxon-name-part taxon-name-part-type="genus" reg="Solanum">S.</tp:taxon-name-part><tp:taxon-name-part taxon-name-part-type="species" reg="kachinense">kachinense</tp:taxon-name-part></tp:taxon-name></italic> here because it is so distinct, and that future botanists will be encouraged to find more collections because the entity is known to exist. Very often botanists pass by spiny solanums as uninteresting, in part due to the ubiquity of many introduced species such as <italic><tp:taxon-name><tp:taxon-name-part taxon-name-part-type="genus" reg="Solanum">S.</tp:taxon-name-part><tp:taxon-name-part taxon-name-part-type="species" reg="torvum">torvum</tp:taxon-name-part></tp:taxon-name></italic>.</p><p>Morphologically, <italic><tp:taxon-name><tp:taxon-name-part taxon-name-part-type="genus" reg="Solanum">S.</tp:taxon-name-part><tp:taxon-name-part taxon-name-part-type="species" reg="kachinense">kachinense</tp:taxon-name-part></tp:taxon-name></italic> is similar to members of the Torva clade (sensu <xref ref-type="bibr" rid="B232">Stern et al. 2011</xref>; <xref ref-type="bibr" rid="B8">Aubriot et al. 2016a</xref>) with difoliate sympodia and lateral or leaf-opposed inflorescences with many flowers and fruits. It differs from all other Torva clade species in the region (<italic><tp:taxon-name><tp:taxon-name-part taxon-name-part-type="genus" reg="Solanum">S.</tp:taxon-name-part><tp:taxon-name-part taxon-name-part-type="species" reg="chrysotrichum">chrysotrichum</tp:taxon-name-part></tp:taxon-name></italic>, <italic><tp:taxon-name><tp:taxon-name-part taxon-name-part-type="genus" reg="Solanum">S.</tp:taxon-name-part><tp:taxon-name-part taxon-name-part-type="species" reg="comitis">comitis</tp:taxon-name-part></tp:taxon-name></italic>, <italic><tp:taxon-name><tp:taxon-name-part taxon-name-part-type="genus" reg="Solanum">S.</tp:taxon-name-part><tp:taxon-name-part taxon-name-part-type="species" reg="poka">poka</tp:taxon-name-part></tp:taxon-name></italic>, <italic><tp:taxon-name><tp:taxon-name-part taxon-name-part-type="genus" reg="Solanum">S.</tp:taxon-name-part><tp:taxon-name-part taxon-name-part-type="species" reg="peikuoense">peikuoense</tp:taxon-name-part></tp:taxon-name></italic>, <italic><tp:taxon-name><tp:taxon-name-part taxon-name-part-type="genus" reg="Solanum">S.</tp:taxon-name-part><tp:taxon-name-part taxon-name-part-type="species" reg="pseudosaponaceum">pseudosaponaceum</tp:taxon-name-part></tp:taxon-name></italic>, <italic><tp:taxon-name><tp:taxon-name-part taxon-name-part-type="genus" reg="Solanum">S.</tp:taxon-name-part><tp:taxon-name-part taxon-name-part-type="species" reg="torvoideum">torvoideum</tp:taxon-name-part></tp:taxon-name></italic> and <italic><tp:taxon-name><tp:taxon-name-part taxon-name-part-type="genus" reg="Solanum">S.</tp:taxon-name-part><tp:taxon-name-part taxon-name-part-type="species" reg="torvum">torvum</tp:taxon-name-part></tp:taxon-name></italic>) in its glabrate leaves and stems with long (to 1 cm) very broad-based prickles, especially on stems It has larger flowers than the almost sympatric <italic><tp:taxon-name><tp:taxon-name-part taxon-name-part-type="genus" reg="Solanum">S.</tp:taxon-name-part><tp:taxon-name-part taxon-name-part-type="species" reg="pseudosaponaceum">pseudosaponaceum</tp:taxon-name-part></tp:taxon-name></italic> (1–1.8 cm in diameter versus 1–1.5 mm). The glandular simple trichomes present on the inflorescence axes of <italic><tp:taxon-name><tp:taxon-name-part taxon-name-part-type="genus" reg="Solanum">S.</tp:taxon-name-part><tp:taxon-name-part taxon-name-part-type="species" reg="torvum">torvum</tp:taxon-name-part></tp:taxon-name></italic> (see description in <xref ref-type="bibr" rid="B259">Vorontsova and Knapp 2016</xref> and on <tp:taxon-name><tp:taxon-name-part taxon-name-part-type="family">Solanaceae</tp:taxon-name-part></tp:taxon-name> Source) are absent in <italic><tp:taxon-name><tp:taxon-name-part taxon-name-part-type="genus" reg="Solanum">S.</tp:taxon-name-part><tp:taxon-name-part taxon-name-part-type="species" reg="kachinense">kachinense</tp:taxon-name-part></tp:taxon-name></italic>.</p><p>The glabrate upper leaf surfaces are similar to those of <italic><tp:taxon-name><tp:taxon-name-part taxon-name-part-type="genus" reg="Solanum">S.</tp:taxon-name-part><tp:taxon-name-part taxon-name-part-type="species" reg="giganteum">giganteum</tp:taxon-name-part></tp:taxon-name></italic> but the copious scurfy white pubescence of inflorescences, leaf undersides and stems on that species is distinctive; even in more glabrate individuals of <italic><tp:taxon-name><tp:taxon-name-part taxon-name-part-type="genus" reg="Solanum">S.</tp:taxon-name-part><tp:taxon-name-part taxon-name-part-type="species" reg="giganteum">giganteum</tp:taxon-name-part></tp:taxon-name></italic> the pubescence is of multangulate trichomes, not of porrect-stellate trichomes like those of <italic><tp:taxon-name><tp:taxon-name-part taxon-name-part-type="genus" reg="Solanum">S.</tp:taxon-name-part><tp:taxon-name-part taxon-name-part-type="species" reg="kachinense">kachinense</tp:taxon-name-part></tp:taxon-name></italic>.</p><p><italic><tp:taxon-name><tp:taxon-name-part taxon-name-part-type="genus" reg="Solanum">Solanum</tp:taxon-name-part><tp:taxon-name-part taxon-name-part-type="species" reg="kachinense">kachinense</tp:taxon-name-part></tp:taxon-name></italic> was collected on Frank and Jean Kingdon-Ward’s last trip to the drainages of the upper Irrawaddy in Myanmar to collect in the high mountains bordering China. Hkinlum was their base for their forays into the higher mountains collecting rhododendrons, lilies and alpines for the horticultural trade in England. This plant was not mentioned in <xref ref-type="bibr" rid="B114">Kingdon-Ward (1956)</xref>; it was collected in the hot, wet season between the Kingdon-Ward’s forays into the mountains, spring for flowers and autumn for seeds when they were perhaps a bit fed up with being stuck in a hot, wet village.</p></tp:treatment-sec><tp:treatment-sec sec-type="material" id="SECID0E2SIM"><title>Specimens examined.</title><p>See Suppl. materials <xref ref-type="supplementary-material" rid="S1">1</xref>–<xref ref-type="supplementary-material" rid="S3">3</xref>.</p></tp:treatment-sec><tp:treatment-sec><!--Section generated to contain objects referenced in tp:taxon-treatment.--><supplementary-material xmlns:xlink="http://www.w3.org/1999/xlink" id="S1" position="float" orientation="portrait" xlink:type="simple"><object-id content-type="doi" xlink:type="simple">10.3897/phytokeys.198.79514.suppl1</object-id><object-id content-type="zenodo_dep_id" xlink:type="simple">7077031</object-id><object-id content-type="arpha" xlink:type="simple">85C6D6EE-35F4-5E07-84A8-4C4F5FFEC2BE</object-id><label>Supplementary material 1</label><caption><p>Index to all numbered collections</p></caption><statement content-type="dataType"><label>Data type</label><p>Occurrences (pdf. file)</p></statement><statement content-type="notes"><label>Explanation note</label><p>Index of all herbarium collections seen for this mongraph.</p></statement><media xlink:href="phytokeys-198-001_article-79514__-s001.pdf" mimetype="application" mime-subtype="pdf" position="float" orientation="portrait" xlink:type="simple" id="oo_689777.pdf"><uri content-type="original_file" xlink:type="simple">https://binary.pensoft.net/file/689777</uri></media><permissions><license xlink:type="simple"><license-p>This dataset is made available under the Open Database License (http://opendatacommons.org/licenses/odbl/1.0/). The Open Database License (ODbL) is a license agreement intended to allow users to freely share, modify, and use this Dataset while maintaining this same freedom for others, provided that the original source and author(s) are credited.</license-p></license></permissions><attrib specific-use="authors">Xavier Aubriot, Sandra Knapp</attrib></supplementary-material><supplementary-material xmlns:xlink="http://www.w3.org/1999/xlink" id="S3" position="float" orientation="portrait" xlink:type="simple"><object-id content-type="doi" xlink:type="simple">10.3897/phytokeys.198.79514.suppl3</object-id><object-id content-type="zenodo_dep_id" xlink:type="simple">7077023</object-id><object-id content-type="arpha" xlink:type="simple">6E8A0A33-9752-5EB7-8540-EB629178D276</object-id><label>Supplementary material 3</label><caption><p>All specimens examined</p></caption><statement content-type="dataType"><label>Data type</label><p>Specimens (csv. file)</p></statement><statement content-type="notes"><label>Explanation note</label><p>A searchable csv file of all specimens examined (worldwide) for this monograph.</p></statement><media xlink:href="phytokeys-198-001_article-79514__-s003.csv" mimetype="text" mime-subtype="csv" position="float" orientation="portrait" xlink:type="simple" id="oo_689779.csv"><uri content-type="original_file" xlink:type="simple">https://binary.pensoft.net/file/689779</uri></media><permissions><license xlink:type="simple"><license-p>This dataset is made available under the Open Database License (http://opendatacommons.org/licenses/odbl/1.0/). The Open Database License (ODbL) is a license agreement intended to allow users to freely share, modify, and use this Dataset while maintaining this same freedom for others, provided that the original source and author(s) are credited.</license-p></license></permissions><attrib specific-use="authors">Xavier Aubriot, Sandra Knapp</attrib></supplementary-material></tp:treatment-sec><ref-list><ref id="B114"><mixed-citation xmlns:xlink="http://www.w3.org/1999/xlink" xlink:type="simple"><person-group><name name-style="western"><surname>Kingdon-Ward</surname><given-names>F</given-names></name></person-group> (<year>1956</year>) Return to the Irrawaddy &amp;c. Andrew Melrose, London.</mixed-citation></ref><ref id="B105"><mixed-citation xmlns:xlink="http://www.w3.org/1999/xlink" xlink:type="simple">IUCN (<year>2019</year>) Guidelines for Using the IUCN Red List Categories and Criteria. Version 13. Prepared by the Standards and Petitions Subcommittee of the IUCN Species Survival Commission. <ext-link xlink:href="http://www.iucnredlist.org/documents/RedListGuidelines.pdf" ext-link-type="uri" xlink:type="simple">http://www.iucnredlist.org/documents/RedListGuidelines.pdf</ext-link></mixed-citation></ref><ref id="B232"><mixed-citation xmlns:xlink="http://www.w3.org/1999/xlink" xlink:type="simple"><person-group><name name-style="western"><surname>Stern</surname><given-names>SR</given-names></name><name name-style="western"><surname>Agra</surname><given-names>M de F</given-names></name><name name-style="western"><surname>Bohs</surname><given-names>L</given-names></name></person-group> (<year>2011</year>) <article-title>Molecular delimitation of clades within New World species of the “spiny solanums” (<tp:taxon-name><tp:taxon-name-part taxon-name-part-type="genus">Solanum</tp:taxon-name-part><tp:taxon-name-part taxon-name-part-type="infraspecific-rank">subgenus</tp:taxon-name-part><tp:taxon-name-part taxon-name-part-type="subgenus">Leptostemonum</tp:taxon-name-part></tp:taxon-name>).</article-title><source>Taxon</source><volume>60</volume>(<issue>5</issue>): <fpage>1429</fpage>–<lpage>1441</lpage>. <ext-link xlink:href="10.1002/tax.605018" ext-link-type="doi" xlink:type="simple">https://doi.org/10.1002/tax.605018</ext-link></mixed-citation></ref><ref id="B8"><mixed-citation xmlns:xlink="http://www.w3.org/1999/xlink" xlink:type="simple"><person-group><name name-style="western"><surname>Aubriot</surname><given-names>X</given-names></name><name name-style="western"><surname>Singh</surname><given-names>P</given-names></name><name name-style="western"><surname>Knapp</surname><given-names>S</given-names></name></person-group> (<year>2016a</year>) <article-title>Tropical Asian species show the Old World clade of “spiny solanums” (subgenus <italic><tp:taxon-name><tp:taxon-name-part taxon-name-part-type="genus"/><tp:taxon-name-part taxon-name-part-type="subgenus">Leptostemonum</tp:taxon-name-part></tp:taxon-name> pro parte</italic>: <tp:taxon-name><tp:taxon-name-part taxon-name-part-type="family">Solanaceae</tp:taxon-name-part></tp:taxon-name>) is not monophyletic.</article-title><source>Botanical Journal of the Linnean Society</source><volume>181</volume>(<issue>2</issue>): <fpage>199</fpage>–<lpage>223</lpage>. <ext-link xlink:href="10.1111/boj.12412" ext-link-type="doi" xlink:type="simple">https://doi.org/10.1111/boj.12412</ext-link></mixed-citation></ref><ref id="B259"><mixed-citation xmlns:xlink="http://www.w3.org/1999/xlink" xlink:type="simple"><person-group><name name-style="western"><surname>Vorontsova</surname><given-names>MS</given-names></name><name name-style="western"><surname>Knapp</surname><given-names>S</given-names></name></person-group> (<year>2016</year>) <article-title>A revision of the “spiny solanums,” <tp:taxon-name><tp:taxon-name-part taxon-name-part-type="genus">Solanum</tp:taxon-name-part><tp:taxon-name-part taxon-name-part-type="infraspecific-rank">subgenus</tp:taxon-name-part><tp:taxon-name-part taxon-name-part-type="subgenus">Leptostemonum</tp:taxon-name-part></tp:taxon-name> (<tp:taxon-name><tp:taxon-name-part taxon-name-part-type="family">Solanaceae</tp:taxon-name-part></tp:taxon-name>), in Africa and Madagascar.</article-title><source>Systematic Botany Monographs</source><volume>99</volume>: <fpage>1</fpage>–<lpage>428</lpage>. <ext-link xlink:href="10.1007/BF03027161" ext-link-type="doi" xlink:type="simple">https://doi.org/10.1007/BF03027161</ext-link></mixed-citation></ref></ref-list></tp:taxon-treatment>
