# Supplementary material for: ﻿A revision of the “spiny solanums” of Tropical Asia (Solanum, the Leptostemonum Clade, Solanaceae)
Source: PhytoKeys. 2022 Jun 1;198:1–270. doi: 10.3897/phytokeys.198.79514 (PMC9849010; doi:10.3897/phytokeys.198.79514)
Supplement: XML Treatment for Solanum lasiocarpum [file phytokeys.198.79514-treatment24.xml]

<!DOCTYPE tp:taxon-treatment
  PUBLIC "-//TaxonX//DTD Taxonomic Treatment Publishing DTD v0 20100105//EN" "tax-treatment-NSO.dtd">
<tp:taxon-treatment xmlns:tp="http://www.plazi.org/taxpub"><tp:treatment-meta><kwd-group><label>Taxon classification</label><kwd>
              <named-content content-type="kingdom">Plantae</named-content>
            </kwd><kwd>
              <named-content content-type="order">Solanales</named-content>
            </kwd><kwd>
              <named-content content-type="family">Solanaceae</named-content>
            </kwd></kwd-group><mixed-citation publication-type="journal"><person-group><name><surname>Aubriot</surname><given-names>Xavier</given-names></name><name><surname>Knapp</surname><given-names>Sandra</given-names></name></person-group><article-title>﻿A revision of the “spiny solanums” of Tropical Asia (<italic><tp:taxon-name><tp:taxon-name-part taxon-name-part-type="genus" reg="Solanum">Solanum</tp:taxon-name-part></tp:taxon-name></italic>, the <tp:taxon-name><tp:taxon-name-part taxon-name-part-type="clade">Leptostemonum</tp:taxon-name-part></tp:taxon-name> Clade, <tp:taxon-name><tp:taxon-name-part taxon-name-part-type="family">Solanaceae</tp:taxon-name-part></tp:taxon-name>)</article-title><source>PhytoKeys</source><day>01</day><month>06</month><year>2022</year><volume>198</volume><fpage>1</fpage><lpage>270</lpage><pub-id pub-id-type="doi">10.3897/phytokeys.198.79514</pub-id></mixed-citation></tp:treatment-meta><tp:nomenclature><label>﻿23.</label><tp:taxon-name>
            <object-id xmlns:xlink="http://www.w3.org/1999/xlink" content-type="arpha" xlink:type="simple">3295FE27-C2A2-5326-B977-030BFC4DCEBE</object-id>
            <tp:taxon-name-part taxon-name-part-type="genus" reg="Solanum">Solanum</tp:taxon-name-part>
            <tp:taxon-name-part taxon-name-part-type="species" reg="lasiocarpum">lasiocarpum</tp:taxon-name-part>
          </tp:taxon-name><tp:taxon-authority>Dunal, Hist. Nat. Solanum 222. 1813.</tp:taxon-authority><xref ref-type="fig" rid="F1">Figs 1C</xref><xref ref-type="fig" rid="F2">, 2A</xref><xref ref-type="fig" rid="F39">, 39</xref><tp:nomenclature-citation-list><tp:nomenclature-citation><tp:taxon-name>
                <tp:taxon-name-part taxon-name-part-type="genus" reg="Solanum">Solanum</tp:taxon-name-part>
                <tp:taxon-name-part taxon-name-part-type="species" reg="indicum">indicum</tp:taxon-name-part>
              </tp:taxon-name><comment>L., Sp. Pl. 187. 1753. nom. utique rej. Type. Sri Lanka. Sin. loc., “Habitat in India utraque”, <italic>Anonymous s.n.</italic> (lectotype, designated by <xref ref-type="bibr" rid="B95">Hepper 1978</xref>, pg. 555: Herb. Hermann 3: 16, No. 94 [BM000594658]).</comment></tp:nomenclature-citation><tp:nomenclature-citation><tp:taxon-name>
                <tp:taxon-name-part taxon-name-part-type="genus" reg="Solanum">Solanum</tp:taxon-name-part>
                <tp:taxon-name-part taxon-name-part-type="species" reg="hirsutum">hirsutum</tp:taxon-name-part>
              </tp:taxon-name><comment>Roxb. ex Wall., Fl. Ind. (Carey &amp; Wallich ed.) 2: 253. 1824, nom. illeg., not <tp:taxon-name><tp:taxon-name-part taxon-name-part-type="genus" reg="Solanum">Solanum</tp:taxon-name-part><tp:taxon-name-part taxon-name-part-type="species" reg="hirsutum">hirsutum</tp:taxon-name-part></tp:taxon-name> Dunal, 1813. Type. probably based on <tp:taxon-name><tp:taxon-name-part taxon-name-part-type="genus" reg="Solanum">Solanum</tp:taxon-name-part><tp:taxon-name-part taxon-name-part-type="species" reg="lasiocarpum">lasiocarpum</tp:taxon-name-part></tp:taxon-name> Dunal.</comment></tp:nomenclature-citation><tp:nomenclature-citation><tp:taxon-name>
                <tp:taxon-name-part taxon-name-part-type="genus" reg="Solanum">Solanum</tp:taxon-name-part>
                <tp:taxon-name-part taxon-name-part-type="species" reg="quadriloculare">quadriloculare</tp:taxon-name-part>
              </tp:taxon-name><comment>Spreng., Syst. Veg., ed. 16 [Sprengel] 4(2, Cur. Post.): 72. 1827. Type. based on <tp:taxon-name><tp:taxon-name-part taxon-name-part-type="genus" reg="Solanum">Solanum</tp:taxon-name-part></tp:taxon-name><tp:taxon-name><tp:taxon-name-part taxon-name-part-type="genus" reg="Solanum">Solanum</tp:taxon-name-part><tp:taxon-name-part taxon-name-part-type="species" reg="hirsutum">hirsutum</tp:taxon-name-part></tp:taxon-name> Roxb. ex Wall.</comment></tp:nomenclature-citation><tp:nomenclature-citation><tp:taxon-name>
                <tp:taxon-name-part taxon-name-part-type="genus" reg="Solanum">Solanum</tp:taxon-name-part>
                <tp:taxon-name-part taxon-name-part-type="species" reg="zeylanicum">zeylanicum</tp:taxon-name-part>
              </tp:taxon-name><comment>Blanco, Fl. Filip. [F.M. Blanco] 136. 1837, nom. illeg., non <tp:taxon-name><tp:taxon-name-part taxon-name-part-type="genus" reg="Solanum">Solanum</tp:taxon-name-part><tp:taxon-name-part taxon-name-part-type="species" reg="zeylanicum">zeylanicum</tp:taxon-name-part></tp:taxon-name> Scop., 1786. Type. Philippines (no specimens or illustrations cited; no specimens extant). Philippines. Luzon, Benguet province, May 1914, <italic>E.D. Merrill [Species Blancoanae] 465</italic> (neotype, designated here: A [00230113]; isoneotypes: CAL [acc. # 316470], K [K000195921], P [P00369171]).</comment></tp:nomenclature-citation><tp:nomenclature-citation><tp:taxon-name>
                <tp:taxon-name-part taxon-name-part-type="genus" reg="Solanum">Solanum</tp:taxon-name-part>
                <tp:taxon-name-part taxon-name-part-type="species" reg="lasiocarpum">lasiocarpum</tp:taxon-name-part>
                <tp:taxon-name-part taxon-name-part-type="authority">Dunal</tp:taxon-name-part>
                <tp:taxon-name-part taxon-name-part-type="infraspecific-rank">var.</tp:taxon-name-part>
                <tp:taxon-name-part taxon-name-part-type="variety" reg="velutinum">velutinum</tp:taxon-name-part>
              </tp:taxon-name><comment>Dunal, Prodr. [A. P. de Candolle] 13(1): 253. 1852. Type. Philippines. Sin. loc., 1841, <italic>H. Cuming 690</italic> (lectotype, designated here: P [P00379526]; isolectotypes: BM [BM000886159], K [K000195954, K000195955], G [G00301654], P [P00379525]).</comment></tp:nomenclature-citation><tp:nomenclature-citation><tp:taxon-name>
                <tp:taxon-name-part taxon-name-part-type="genus" reg="Solanum">Solanum</tp:taxon-name-part>
                <tp:taxon-name-part taxon-name-part-type="species" reg="ferox">ferox</tp:taxon-name-part>
                <tp:taxon-name-part taxon-name-part-type="authority">L.</tp:taxon-name-part>
                <tp:taxon-name-part taxon-name-part-type="infraspecific-rank">var.</tp:taxon-name-part>
                <tp:taxon-name-part taxon-name-part-type="variety" reg="lasiocarpum">lasiocarpum</tp:taxon-name-part>
              </tp:taxon-name><comment>(Dunal) Miq., Fl. Ned. Ind. 2: 647. 1857. Type. Based on <tp:taxon-name><tp:taxon-name-part taxon-name-part-type="genus" reg="Solanum">Solanum</tp:taxon-name-part><tp:taxon-name-part taxon-name-part-type="species" reg="lasiocarpum">lasiocarpum</tp:taxon-name-part></tp:taxon-name> Dunal.</comment></tp:nomenclature-citation><tp:nomenclature-citation><tp:taxon-name>
                <tp:taxon-name-part taxon-name-part-type="genus" reg="Solanum">Solanum</tp:taxon-name-part>
                <tp:taxon-name-part taxon-name-part-type="species" reg="lasiocarpum">lasiocarpum</tp:taxon-name-part>
                <tp:taxon-name-part taxon-name-part-type="authority">Dunal</tp:taxon-name-part>
                <tp:taxon-name-part taxon-name-part-type="infraspecific-rank">var.</tp:taxon-name-part>
                <tp:taxon-name-part taxon-name-part-type="variety" reg="domesticum">domesticum</tp:taxon-name-part>
              </tp:taxon-name><comment>Heiser, <tp:taxon-name><tp:taxon-name-part taxon-name-part-type="family">Solanaceae</tp:taxon-name-part></tp:taxon-name>: Biol. &amp; Syst. (ed. D’Arcy) 413. 1986. Type. Cultivated in the Indiana University greenhouses from seeds of “fruits purchased in market in Bangkok, Thailand, Sept. 1, 1980” [collection date mistakenly as “September 21, 1980” in the protologue], 30 Jun 1981, <italic>C.B. Heiser 8008</italic> (holotype: IND [IND-1000065]).</comment></tp:nomenclature-citation></tp:nomenclature-citation-list></tp:nomenclature><tp:treatment-sec sec-type="material" id="SECID0EE2IM"><title>Type.</title><p>India. Sin. loc. (lectotype, designated by <xref ref-type="bibr" rid="B270">Whalen et al. 1981</xref>, pg. 100: [illustration] Rheede von tot Draakestein, Hort. Malab. 2: tab. 35, “<italic>Ana-Schunda</italic>”. 1680).</p></tp:treatment-sec><tp:treatment-sec sec-type="description" id="SECID0EV2IM"><title>Description.</title><p>Shrub to 2 m tall, often heavily armed. Stems erect to spreading, terete, unarmed or sparsely to moderately prickly and stellate-pubescent; prickles to 0.5–1 cm long, broad-based, deltate to narrowly deltate, laterally compressed, very variable in size on a single stem; trichomes porrect-stellate, mixture of sessile and variously stalked, the stalks multiseriate, to 2.5 mm long, the rays 5–8, 0.4–1.5 mm long, the midpoints variable in length, shorter or longer than the rays; new growth densely pubescent; bark of older stems brownish, moderately to sparsely prickly and stellate-pubescent. Sympodial units difoliate, the leaves geminate, the leaves of a pair equal in size and shape or the minor leaf slightly smaller. Leaves simple, shallowly lobed, the blades 20–35 cm long, 15–30 cm wide, ca. 1–1.5 times longer than wide, broadly ovate to ovate, chartaceous, discolorous, armed with prickles similar to those of the stem, these scattered along the midrib and principal lateral veins, often dark-purplished tinged; adaxial surface felty, densely stellate pubescent with porrect sessile trichomes, the rays 2–5, 0.1–0.5 mm long, the midpoints to 2.5 mm long; abaxial surface felty, densely stellate pubescent and farinaceous in appearance, with porrect trichomes like those of the adaxial surface but with longer stalks, the stalks to 2 mm long; principal veins 5–7 pairs, often drying yellowish abaxially; base truncate or obtuse; margins shallowly to moderately lobed, the lobes 3–6 on each side, occasionally somewhat dentate, 1.6–4 cm long, 3–5 cm wide, deltate to broadly deltate, acute or rounded at the tips, the sinuses less than halfway to the midrib; apex acute; petioles 3–14 cm, 1/5–1/2 the length of the blades, densely stellate-pubescent, unarmed or with a few to many prickles like those of the stems, the pubescence with a mixture of stipitate and sessile porrect-trichomes like those of the stem. Inflorescences 0.4–0.9 cm, extra-axillary, often very close to a leaf pair, unbranched, with 6–16 flowers, only one or two open at a time, densely stellate-pubescent, frequently prickly, the prickles like those of the stems; peduncle 0.1–0.4 cm, unarmed or with a few prickles; pedicels 4–9 mm long, 1–1.5 mm in diameter at the base, 1.5–2 mm in diameter at the apex, spreading or somewhat reflexed at anthesis, densely stellate-pubescent like the inflorescence axes, unarmed or with a few prickles, articulated at the base; pedicel scars 0.25–1.25 mm apart. Buds ovoid, the corolla enclosed within the calyx lobes and tube until just before anthesis. Flowers 5-merous, heterostylous and the plants andromonoecious, with the lowermost flower long-styled and hermaphrodite, the distal flowers short-styled and staminate. Calyx with the tube 2.5–4.5 mm long, broadly campanulate, the lobes 3–5 mm long, 2.5–5 mm wide, deltate to broadly deltate, apically acute, unarmed and densely stellate-pubescent with porrect-stellate trichomes like those of the pedicels but the midpoints usually somewhat longer. Corolla 2.5–3.5 cm in diameter, white, stellate, lobed 1/2–3/4 of the way to the base, interpetalar tissue absent, the lobes 6–9 long, 3–6 mm wide, broadly ovate, spreading at anthesis, the tips somewhat reflexed, glabrous adaxially, densely stellate-pubescent abaxially with porrect-stellate trichomes where exposed in bud. Stamens equal or slightly unequal; filament tube minute; free portion of the filaments 0.1–0.2 mm long, glabrous; anthers 6–8.5 mm long, 1.5–2.2 mm wide, strongly tapering, connivant but the tips somewhat spreading, yellow, glabrous, poricidal at the tips, the pores directed distally, not elongating to slits with drying. Ovary conical, pubescent, the hairs appearing simple but with poorly developed and very short rays at the base; style of long-styled flowers 5–10 mm long, glabrous, 1–2 mm long in short-styled flowers; stigma capitate, the surface minutely papillose. Fruits a globose berry, 1–5 per inflorescence, 2.5–3.5 cm in diameter, orange when ripe, the pericarp thin, densely stellate pubescent with sessile porrect-trichomes, the rays 5–15, 0.1–0.4 mm long, the midpoints always longer than the rays, 1.5–4 mm long; fruiting pedicels 1–1.5 cm long, ca. 2.5 mm in diameter at the base, ca. 4 mm in diameter at the apex, woody, spreading or deflexed from weight of the berry; fruiting calyx not markedly accrescent, the lobes only slightly lengthening in fruit and often breaking off, usually unarmed. Seeds 100–200+, 2.2–3.5 mm long, 1.75–2.5 mm wide, flattened reniform, tan, the surfaces minutely pitted, the testal cells with sinuate margins. Chromosome number: n = 12 (<xref ref-type="bibr" rid="B270">Whalen et al. 1981</xref>; Madhavaian 196814, as <italic><tp:taxon-name><tp:taxon-name-part taxon-name-part-type="genus" reg="Solanum">Solanum</tp:taxon-name-part><tp:taxon-name-part taxon-name-part-type="species" reg="ferox">ferox</tp:taxon-name-part></tp:taxon-name></italic> L.).</p><fig id="F39" position="float" orientation="portrait"><object-id xmlns:xlink="http://www.w3.org/1999/xlink" content-type="doi" xlink:type="simple">10.3897/phytokeys.198.79514.figure39</object-id><object-id xmlns:xlink="http://www.w3.org/1999/xlink" content-type="arpha" xlink:type="simple">962ACD23-8D3A-58F4-85D1-C7CFD442E25E</object-id><label>Figure 39.</label><caption><p><italic><tp:taxon-name><tp:taxon-name-part taxon-name-part-type="genus" reg="Solanum">Solanum</tp:taxon-name-part><tp:taxon-name-part taxon-name-part-type="species" reg="lasiocarpum">lasiocarpum</tp:taxon-name-part></tp:taxon-name></italic> Dunal <bold>A</bold> herbarium specimen collected in Thailand in 1910 (<italic>Kerr 1236</italic>, BM000886387) <bold>B</bold> habit (<italic>Meeboonya et al. RM 287</italic>, Thailand) <bold>C</bold> detail view of a calyx and a floral bud (<italic>Meeboonya et al. RM 272</italic>, Thailand) <bold>D</bold> detail view of an inflorescence with immature fruits (<italic>Wang et al. 2063</italic>, China) <bold>E</bold> detail view of a mature fruit (<italic>Wang et al. 2063</italic>, China). Photograph credits: <bold>A</bold> CC-BY, © copyright The Trustees of the Natural History Museum, London <bold>B, C</bold> X. Aubriot <bold>D, E</bold> S. Knapp.</p></caption><graphic xmlns:xlink="http://www.w3.org/1999/xlink" xlink:href="phytokeys-198-001_article-79514__-g039.jpg" position="float" orientation="portrait" xlink:type="simple" id="oo_689732.jpg"><uri content-type="original_file" xlink:type="simple">https://binary.pensoft.net/fig/689732</uri></graphic></fig></tp:treatment-sec><tp:treatment-sec sec-type="distribution" id="SECID0E34IM"><title>Distribution</title><p><bold>(Fig. <xref ref-type="fig" rid="F40">40</xref>).</bold><italic><tp:taxon-name><tp:taxon-name-part taxon-name-part-type="genus" reg="Solanum">Solanum</tp:taxon-name-part><tp:taxon-name-part taxon-name-part-type="species" reg="lasiocarpum">lasiocarpum</tp:taxon-name-part></tp:taxon-name></italic> is a commonly cultivated plant and occurs from tropical India east through Indochina, extreme southern China, Malaysia and Indonesia to the Philippines and the island of New Guinea.</p></tp:treatment-sec><tp:treatment-sec sec-type="ecology" id="SECID0EU5IM"><title>Ecology and habitat.</title><p><italic><tp:taxon-name><tp:taxon-name-part taxon-name-part-type="genus" reg="Solanum">Solanum</tp:taxon-name-part><tp:taxon-name-part taxon-name-part-type="species" reg="lasiocarpum">lasiocarpum</tp:taxon-name-part></tp:taxon-name></italic> grows in forest openings, disturbed sites and second growth thickets, from sea level to 1,000 m elevation. Widely cultivated in the region for its fruit.</p></tp:treatment-sec><tp:treatment-sec sec-type="Common names and uses" id="SECID0EF6IM"><title>Common names and uses.</title><p>Unless otherwise indicated, common names are from <xref ref-type="bibr" rid="B270">Whalen et al. (1981</xref>: 103); languages when recorded are in square brackets. Brunei Darussalam: tarang asai, tarung bawi (<italic>Bernstein 133</italic>); China: mo ke shue (<italic>Tsang 16102</italic>); India: ram-begun [Bengali]; Kerala vellathu-vazhuthana (<xref ref-type="bibr" rid="B178">Mohanan and Henry 1994</xref>, as. <italic><tp:taxon-name><tp:taxon-name-part taxon-name-part-type="genus" reg="Solanum">S.</tp:taxon-name-part><tp:taxon-name-part taxon-name-part-type="species" reg="ferox">ferox</tp:taxon-name-part></tp:taxon-name></italic>). Indonesia. Maluku: tomate hutan (<italic>Nooteboom 5837</italic>), trong baguri (<italic>Robinson 286</italic>); Sumatra: lattoeeng (many collections), terong hutan (<italic>Lörzing 15014</italic>), sontoman (<italic>si Toroes 2848</italic>); Laos: chou pout din (<italic>Vidal 5438</italic>), gim ông (<italic>Vidal 5438</italic>); Malaysia (general): tar-ong-asam [Malay]; Sabah: tarong sulok [Kadayan] (<italic>Abdul 2854</italic>), terong pipit or terong pasai (<italic>Cuadra A-2160</italic>), tokung [Sungei] (<italic>Cuadra A-1169</italic>); Malaysia/Singapore: tĕrong asam (<xref ref-type="bibr" rid="B34">Burkill 1935</xref>); Philippines: basula [Ibang], dabatung [Sulu], tagtum [Panay-Bisaya], tarong-ayam [Bikol], tarong-tarong [Samar-Bisaya, Tagalog], talong gubat [Tagalog] (<xref ref-type="bibr" rid="B20">Blanco 1837</xref>: 136); Sri Lanka: mala-batu [Sinhalese]; Taiwan: da hugno teg io (<italic>Henry 358</italic>);Timor Leste: kaubasu (<italic>Wiriadianata 428</italic>); Thailand: ma ûk muak (<xref ref-type="bibr" rid="B34">Burkill 1935</xref>), ma uek (<xref ref-type="bibr" rid="B90">Heiser 1986</xref>), makhua-puu, ma-puu, mauek, yang-khui-dee, bakuek (<italic>Widmer 106</italic>); Vietnam: cây ca [Annamite] (<italic>Poilane s.n.</italic>), xo plo xoc [Moi] (<italic>Poilane 184</italic>). More orthographic and local variants of these names occur throughout the region (see Suppl. material <xref ref-type="supplementary-material" rid="S1">1</xref> and dataset on the NHM Data Portal, <ext-link xmlns:xlink="http://www.w3.org/1999/xlink" xlink:href="10.5519/0rqfzvgd" ext-link-type="doi" xlink:type="simple">https://doi.org/10.5519/0rqfzvgd</ext-link>).</p><p><italic><tp:taxon-name><tp:taxon-name-part taxon-name-part-type="genus" reg="Solanum">Solanum</tp:taxon-name-part><tp:taxon-name-part taxon-name-part-type="species" reg="lasiocarpum">lasiocarpum</tp:taxon-name-part></tp:taxon-name></italic> is widely cultivated across its range for its juicy fruits that are used as a base for juices and for cooking, especially in curries (<xref ref-type="bibr" rid="B90">Heiser 1986</xref>). The seeds are burned as used for relief of toothache and in Bangladesh <italic><tp:taxon-name><tp:taxon-name-part taxon-name-part-type="genus" reg="Solanum">S.</tp:taxon-name-part><tp:taxon-name-part taxon-name-part-type="species" reg="lasiocarpum">lasiocarpum</tp:taxon-name-part></tp:taxon-name></italic> is used as a remedy for coughs, asthma, fever, vomiting, and gonorrhoea (<xref ref-type="bibr" rid="B148">Lim 2012</xref>).</p><fig id="F40" position="float" orientation="portrait"><object-id xmlns:xlink="http://www.w3.org/1999/xlink" content-type="doi" xlink:type="simple">10.3897/phytokeys.198.79514.figure40</object-id><object-id xmlns:xlink="http://www.w3.org/1999/xlink" content-type="arpha" xlink:type="simple">EFD9DBF8-1E65-531F-BB53-6A55E68C8BE6</object-id><label>Figure 40.</label><caption><p>Distribution of <italic><tp:taxon-name><tp:taxon-name-part taxon-name-part-type="genus" reg="Solanum">S.</tp:taxon-name-part><tp:taxon-name-part taxon-name-part-type="species" reg="lasiocarpum">lasiocarpum.</tp:taxon-name-part></tp:taxon-name></italic></p></caption><graphic xmlns:xlink="http://www.w3.org/1999/xlink" xlink:href="phytokeys-198-001_article-79514__-g040.jpg" position="float" orientation="portrait" xlink:type="simple" id="oo_689733.jpg"><uri content-type="original_file" xlink:type="simple">https://binary.pensoft.net/fig/689733</uri></graphic></fig></tp:treatment-sec><tp:treatment-sec sec-type="Preliminary conservation status" id="SECID0EODJM"><title>Preliminary conservation status</title><p><bold>(<xref ref-type="bibr" rid="B105">IUCN 2019</xref>).</bold> Least Concern (<abbrev xmlns:xlink="http://www.w3.org/1999/xlink" xlink:title="Least Concern" id="ABBRID0E2DJM" xlink:type="simple">LC</abbrev>). <abbrev xmlns:xlink="http://www.w3.org/1999/xlink" xlink:title="Extent of Occurrence" id="ABBRID0E6DJM" xlink:type="simple">EOO</abbrev> (6,950,615 km<sup>2</sup>, <abbrev xmlns:xlink="http://www.w3.org/1999/xlink" xlink:title="Least Concern" id="ABBRID0EFEJM" xlink:type="simple">LC</abbrev>); <abbrev xmlns:xlink="http://www.w3.org/1999/xlink" xlink:title="Area of Occupancy" id="ABBRID0EJEJM" xlink:type="simple">AOO</abbrev> (1,032 km<sup>2</sup>, <abbrev xmlns:xlink="http://www.w3.org/1999/xlink" xlink:title="Vulnerable" id="ABBRID0EPEJM" xlink:type="simple">VU</abbrev>). As a cultivated plant, the true wild distribution of <italic><tp:taxon-name><tp:taxon-name-part taxon-name-part-type="genus" reg="Solanum">S.</tp:taxon-name-part><tp:taxon-name-part taxon-name-part-type="species" reg="lasiocarpum">lasiocarpum</tp:taxon-name-part></tp:taxon-name></italic> is difficult to assess. As a weedy ruderal species, however, we suggest it is not of immediate conservation concern.</p></tp:treatment-sec><tp:treatment-sec sec-type="discussion" id="SECID0E5EJM"><title>Discussion.</title><p><italic><tp:taxon-name><tp:taxon-name-part taxon-name-part-type="genus" reg="Solanum">Solanum</tp:taxon-name-part><tp:taxon-name-part taxon-name-part-type="species" reg="lasiocarpum">lasiocarpum</tp:taxon-name-part></tp:taxon-name></italic>, together with <italic><tp:taxon-name><tp:taxon-name-part taxon-name-part-type="genus" reg="Solanum">S.</tp:taxon-name-part><tp:taxon-name-part taxon-name-part-type="species" reg="repandum">repandum</tp:taxon-name-part></tp:taxon-name></italic> G.Forst. of the Pacific islands (see <xref ref-type="bibr" rid="B270">Whalen et al. 1981</xref>), is one of two non-American members of the otherwise Neotropical <tp:taxon-name><tp:taxon-name-part taxon-name-part-type="genus" reg="Lasiocarpa">Lasiocarpa</tp:taxon-name-part></tp:taxon-name> clade (<xref ref-type="bibr" rid="B232">Stern et al. 2011</xref>) and shares with those species large repand leaves and pubescent berries. Heiser (1987) postulated that <italic><tp:taxon-name><tp:taxon-name-part taxon-name-part-type="genus" reg="Solanum">S.</tp:taxon-name-part><tp:taxon-name-part taxon-name-part-type="species" reg="lasiocarpum">lasiocarpum</tp:taxon-name-part></tp:taxon-name></italic> was an introduction of the American species <italic><tp:taxon-name><tp:taxon-name-part taxon-name-part-type="genus" reg="Solanum">S.</tp:taxon-name-part><tp:taxon-name-part taxon-name-part-type="species" reg="candidum">candidum</tp:taxon-name-part></tp:taxon-name></italic> Lindl. by Spanish mariners. <xref ref-type="bibr" rid="B270">Whalen et al. (1981)</xref> suggested that <italic><tp:taxon-name><tp:taxon-name-part taxon-name-part-type="genus" reg="Solanum">S.</tp:taxon-name-part><tp:taxon-name-part taxon-name-part-type="species" reg="lasiocarpum">lasiocarpum</tp:taxon-name-part></tp:taxon-name></italic> was closely related to and were not “at ease retaining them” as distinct, but did pending further study; they suggested that the distribution of <italic><tp:taxon-name><tp:taxon-name-part taxon-name-part-type="genus" reg="Solanum">S.</tp:taxon-name-part><tp:taxon-name-part taxon-name-part-type="species" reg="lasiocarpum">lasiocarpum</tp:taxon-name-part></tp:taxon-name></italic> was a puzzling historical problem and was likely not due to recent human introduction. The taxa are indeed morphologically very similar with felty, repand leaves and pubescent fruits, but recent molecular analyses have shown that <italic><tp:taxon-name><tp:taxon-name-part taxon-name-part-type="genus" reg="Solanum">S.</tp:taxon-name-part><tp:taxon-name-part taxon-name-part-type="species" reg="lasiocarpum">lasiocarpum</tp:taxon-name-part></tp:taxon-name></italic> is in fact more closely related to the Pacific species <italic><tp:taxon-name><tp:taxon-name-part taxon-name-part-type="genus" reg="Solanum">S.</tp:taxon-name-part><tp:taxon-name-part taxon-name-part-type="species" reg="repandum">repandum</tp:taxon-name-part></tp:taxon-name></italic> G.Forst. (<xref ref-type="bibr" rid="B31">Bruneau et al. 1995</xref>; <xref ref-type="bibr" rid="B22">Bohs 2004</xref>; <xref ref-type="bibr" rid="B8">Aubriot et al. 2016a</xref>) and that the morphological similarities are more likely due to convergence.</p><p>Cultivated forms of <italic><tp:taxon-name><tp:taxon-name-part taxon-name-part-type="genus" reg="Solanum">S.</tp:taxon-name-part><tp:taxon-name-part taxon-name-part-type="species" reg="lasiocarpum">lasiocarpum</tp:taxon-name-part></tp:taxon-name></italic> in general lack or have very few prickles, but this character is highly variable. The fruits of <italic><tp:taxon-name><tp:taxon-name-part taxon-name-part-type="genus" reg="Solanum">S.</tp:taxon-name-part><tp:taxon-name-part taxon-name-part-type="species" reg="lasiocarpum">lasiocarpum</tp:taxon-name-part></tp:taxon-name></italic> are bright orange and have juicy sweet-sour flesh, they are not as large as the fruits of the more commonly cultivated South American species of the <tp:taxon-name><tp:taxon-name-part taxon-name-part-type="genus" reg="Lasiocarpa">Lasiocarpa</tp:taxon-name-part></tp:taxon-name> clade <italic><tp:taxon-name><tp:taxon-name-part taxon-name-part-type="genus" reg="Solanum">S.</tp:taxon-name-part><tp:taxon-name-part taxon-name-part-type="species" reg="quitoense">quitoense</tp:taxon-name-part></tp:taxon-name></italic> Lam. and <italic><tp:taxon-name><tp:taxon-name-part taxon-name-part-type="genus" reg="Solanum">S.</tp:taxon-name-part><tp:taxon-name-part taxon-name-part-type="species" reg="sessiflorum">sessiflorum</tp:taxon-name-part></tp:taxon-name></italic> Dunal, nor of those of the Pacific <italic><tp:taxon-name><tp:taxon-name-part taxon-name-part-type="genus" reg="Solanum">S.</tp:taxon-name-part><tp:taxon-name-part taxon-name-part-type="species" reg="repandum">repandum</tp:taxon-name-part></tp:taxon-name></italic> (see <xref ref-type="bibr" rid="B270">Whalen et al. 1981</xref>). <italic><tp:taxon-name><tp:taxon-name-part taxon-name-part-type="genus" reg="Solanum">Solanum</tp:taxon-name-part><tp:taxon-name-part taxon-name-part-type="species" reg="lasiocarpum">lasiocarpum</tp:taxon-name-part></tp:taxon-name></italic> is not as strongly andromonoecious as are species such as <italic><tp:taxon-name><tp:taxon-name-part taxon-name-part-type="genus" reg="Solanum">S.</tp:taxon-name-part><tp:taxon-name-part taxon-name-part-type="species" reg="insanum">insanum</tp:taxon-name-part></tp:taxon-name></italic> or <italic><tp:taxon-name><tp:taxon-name-part taxon-name-part-type="genus" reg="Solanum">S.</tp:taxon-name-part><tp:taxon-name-part taxon-name-part-type="species" reg="melongena">melongena</tp:taxon-name-part></tp:taxon-name></italic>, and often several of the lowermost flowers are hermaphroditic and develop berries. In other species of the <tp:taxon-name><tp:taxon-name-part taxon-name-part-type="genus" reg="Lasiocarpa">Lasiocarpa</tp:taxon-name-part></tp:taxon-name> clade the expression of andromonoecy is quite labile (<xref ref-type="bibr" rid="B175">Miller and Diggle 2003</xref>; <xref ref-type="bibr" rid="B66">Diggle and Miller 2004</xref>), we suspect this is the case for <italic><tp:taxon-name><tp:taxon-name-part taxon-name-part-type="genus" reg="Solanum">S.</tp:taxon-name-part><tp:taxon-name-part taxon-name-part-type="species" reg="lasiocarpum">lasiocarpum</tp:taxon-name-part></tp:taxon-name></italic> as well.</p><p>In many herbaria specimens of <italic><tp:taxon-name><tp:taxon-name-part taxon-name-part-type="genus" reg="Solanum">S.</tp:taxon-name-part><tp:taxon-name-part taxon-name-part-type="species" reg="lasiocarpum">lasiocarpum</tp:taxon-name-part></tp:taxon-name></italic> and of <italic><tp:taxon-name><tp:taxon-name-part taxon-name-part-type="genus" reg="Solanum">S.</tp:taxon-name-part><tp:taxon-name-part taxon-name-part-type="species" reg="involucratum">involucratum</tp:taxon-name-part></tp:taxon-name></italic> are annotated as <italic><tp:taxon-name><tp:taxon-name-part taxon-name-part-type="genus" reg="Solanum">Solanum</tp:taxon-name-part><tp:taxon-name-part taxon-name-part-type="species" reg="ferox">ferox</tp:taxon-name-part></tp:taxon-name></italic> L., nom utique rej. This confusion is the result of the typification of another suppressed name, <italic><tp:taxon-name><tp:taxon-name-part taxon-name-part-type="genus" reg="Solanum">S.</tp:taxon-name-part><tp:taxon-name-part taxon-name-part-type="species" reg="indicum">indicum</tp:taxon-name-part></tp:taxon-name></italic> L. (discussed in detail in <xref ref-type="bibr" rid="B121">Knapp 2011</xref>). <xref ref-type="bibr" rid="B176">Miquel (1857)</xref> recognised <italic><tp:taxon-name><tp:taxon-name-part taxon-name-part-type="genus" reg="Solanum">S.</tp:taxon-name-part><tp:taxon-name-part taxon-name-part-type="species" reg="involucratum">involucratum</tp:taxon-name-part></tp:taxon-name></italic> and <italic><tp:taxon-name><tp:taxon-name-part taxon-name-part-type="genus" reg="Solanum">S.</tp:taxon-name-part><tp:taxon-name-part taxon-name-part-type="species" reg="lasiocarpum">lasiocarpum</tp:taxon-name-part></tp:taxon-name></italic> as varieties of the same taxon (as <italic><tp:taxon-name><tp:taxon-name-part taxon-name-part-type="genus" reg="Solanum">S.</tp:taxon-name-part><tp:taxon-name-part taxon-name-part-type="species" reg="ferox">ferox</tp:taxon-name-part></tp:taxon-name></italic>). Heiser (1996, 2001) used the name <italic><tp:taxon-name><tp:taxon-name-part taxon-name-part-type="genus" reg="Solanum">S.</tp:taxon-name-part><tp:taxon-name-part taxon-name-part-type="species" reg="ferox">ferox</tp:taxon-name-part></tp:taxon-name></italic> for <italic><tp:taxon-name><tp:taxon-name-part taxon-name-part-type="genus" reg="Solanum">S.</tp:taxon-name-part><tp:taxon-name-part taxon-name-part-type="species" reg="involucratum">involucratum</tp:taxon-name-part></tp:taxon-name></italic>, while <xref ref-type="bibr" rid="B270">Whalen et al. (1981)</xref> regarded it as ambiguous. Thus, care should be taken with specimens annotated as <italic><tp:taxon-name><tp:taxon-name-part taxon-name-part-type="genus" reg="Solanum">S.</tp:taxon-name-part><tp:taxon-name-part taxon-name-part-type="species" reg="ferox">ferox</tp:taxon-name-part></tp:taxon-name></italic> in collections, they could be either <italic><tp:taxon-name><tp:taxon-name-part taxon-name-part-type="genus" reg="Solanum">S.</tp:taxon-name-part><tp:taxon-name-part taxon-name-part-type="species" reg="lasiocarpum">lasiocarpum</tp:taxon-name-part></tp:taxon-name></italic> (more common in our experience) or <italic><tp:taxon-name><tp:taxon-name-part taxon-name-part-type="genus" reg="Solanum">S.</tp:taxon-name-part><tp:taxon-name-part taxon-name-part-type="species" reg="involucratum">involucratum</tp:taxon-name-part></tp:taxon-name></italic>. The two species are not closely related; <italic><tp:taxon-name><tp:taxon-name-part taxon-name-part-type="genus" reg="Solanum">S.</tp:taxon-name-part><tp:taxon-name-part taxon-name-part-type="species" reg="involucratum">involucratum</tp:taxon-name-part></tp:taxon-name></italic> is a member of a clade comprised of <italic><tp:taxon-name><tp:taxon-name-part taxon-name-part-type="genus" reg="Solanum">S.</tp:taxon-name-part><tp:taxon-name-part taxon-name-part-type="species" reg="procumbens">procumbens</tp:taxon-name-part></tp:taxon-name></italic>, <italic><tp:taxon-name><tp:taxon-name-part taxon-name-part-type="genus" reg="Solanum">S.</tp:taxon-name-part><tp:taxon-name-part taxon-name-part-type="species" reg="expedunculatum">expedunculatum</tp:taxon-name-part></tp:taxon-name></italic> Symon and <italic><tp:taxon-name><tp:taxon-name-part taxon-name-part-type="genus" reg="Solanum">S.</tp:taxon-name-part><tp:taxon-name-part taxon-name-part-type="species" reg="leptacanthum">leptacanthum</tp:taxon-name-part></tp:taxon-name></italic> Merr. &amp; L.M.Perry (the latter two species from New Guinea), itself apparently related to <italic><tp:taxon-name><tp:taxon-name-part taxon-name-part-type="genus" reg="Solanum">S.</tp:taxon-name-part><tp:taxon-name-part taxon-name-part-type="species" reg="barbisetum">barbisetum</tp:taxon-name-part></tp:taxon-name></italic> and <italic><tp:taxon-name><tp:taxon-name-part taxon-name-part-type="genus" reg="Solanum">S.</tp:taxon-name-part><tp:taxon-name-part taxon-name-part-type="species" reg="praetermissum">praetermissum</tp:taxon-name-part></tp:taxon-name></italic> (<xref ref-type="bibr" rid="B8">Aubriot et al. 2016a</xref>). <italic><tp:taxon-name><tp:taxon-name-part taxon-name-part-type="genus" reg="Solanum">Solanum</tp:taxon-name-part><tp:taxon-name-part taxon-name-part-type="species" reg="lasiocarpum">lasiocarpum</tp:taxon-name-part></tp:taxon-name></italic> on the other hand has been shown in numerous studies to be a member of the otherwise American <tp:taxon-name><tp:taxon-name-part taxon-name-part-type="genus" reg="Lasiocarpa">Lasiocarpa</tp:taxon-name-part></tp:taxon-name> clade (e.g., <xref ref-type="bibr" rid="B31">Bruneau et al. 1995</xref>; <xref ref-type="bibr" rid="B22">Bohs 2004</xref>; <xref ref-type="bibr" rid="B232">Stern et al. 2011</xref>).</p><p><xref ref-type="bibr" rid="B270">Whalen et al. (1981)</xref> did not treat several of the taxa we recognise as synonyms of <italic><tp:taxon-name><tp:taxon-name-part taxon-name-part-type="genus" reg="Solanum">S.</tp:taxon-name-part><tp:taxon-name-part taxon-name-part-type="species" reg="lasiocarpum">lasiocarpum</tp:taxon-name-part></tp:taxon-name></italic> here, necessitating typification of these names. No herbarium or specimens were cited in <xref ref-type="bibr" rid="B20">Blanco’s (1837)</xref> “Flora de Filipinas”, and no herbarium is known to exist (<xref ref-type="bibr" rid="B167">Merrill 1918a</xref>, <xref ref-type="bibr" rid="B169">1923</xref>). <xref ref-type="bibr" rid="B167">Merrill (1918a)</xref> provided a series of “illustrative specimens” in order to help fix applications of the Blanco’s names, mostly from his series “Merrill: Species Blancoanae”. He felt that just because a work was difficult, it should not be ignored, stating “We can no longer look on the work or this or that author, no matter how incomplete or imperfect, as unworthy of consideration, nor can we accept Hooker’s dictum, regarding species proposed by such authors as Blanco, that it was undesirable to devote time to their identification” (<xref ref-type="bibr" rid="B167">Merrill 1918a</xref>: 6). We have selected the duplicate of Merrill’s “illustrative specimen” of <italic><tp:taxon-name><tp:taxon-name-part taxon-name-part-type="genus" reg="Solanum">S.</tp:taxon-name-part><tp:taxon-name-part taxon-name-part-type="species" reg="zeylanicum">zeylanicum</tp:taxon-name-part></tp:taxon-name></italic>, <italic>Merrill Species Blancoanae 465</italic> at the Arnold Arboretum (A barcode 00230113) as the neotype for this name.</p><p>In describing <tp:taxon-name><tp:taxon-name-part taxon-name-part-type="genus" reg="Solanum">S.</tp:taxon-name-part><tp:taxon-name-part taxon-name-part-type="species" reg="lasiocarpum">lasiocarpum</tp:taxon-name-part><tp:taxon-name-part taxon-name-part-type="infraspecific-rank">var.</tp:taxon-name-part><tp:taxon-name-part taxon-name-part-type="variety" reg="velutinum">velutinum</tp:taxon-name-part></tp:taxon-name><xref ref-type="bibr" rid="B73">Dunal (1852)</xref> cited two collections, one from Macau (<italic>Callery s.n.</italic> in P) and the other (<italic>Cuming 690</italic>) from the Philippines. We have selected the best-preserved duplicate of the most widely distributed of these (<italic>Cuming 690</italic>, P00379526) as the lectotype.</p></tp:treatment-sec><tp:treatment-sec sec-type="material" id="SECID0E2WJM"><title>Specimens examined.</title><p>See Suppl. materials <xref ref-type="supplementary-material" rid="S1">1</xref>–<xref ref-type="supplementary-material" rid="S3">3</xref>.</p></tp:treatment-sec><tp:treatment-sec><!--Section generated to contain objects referenced in tp:taxon-treatment.--><fig id="F1" position="float" orientation="portrait"><object-id xmlns:xlink="http://www.w3.org/1999/xlink" content-type="doi" xlink:type="simple">10.3897/phytokeys.198.79514.figure1</object-id><object-id xmlns:xlink="http://www.w3.org/1999/xlink" content-type="arpha" xlink:type="simple">710BB3EA-6D1E-5204-90AA-A041D09F2AEC</object-id><label>Figure 1.</label><caption><p>Diversity of habits and habitats for <tp:taxon-name><tp:taxon-name-part taxon-name-part-type="genus" reg="Solanum">Solanum</tp:taxon-name-part><tp:taxon-name-part taxon-name-part-type="infraspecific-rank">subgenus</tp:taxon-name-part><tp:taxon-name-part taxon-name-part-type="subgenus" reg="Leptostemonum">Leptostemonum</tp:taxon-name-part></tp:taxon-name> in tropical Asia <bold>A</bold><italic><tp:taxon-name><tp:taxon-name-part taxon-name-part-type="genus" reg="Solanum">Solanum</tp:taxon-name-part><tp:taxon-name-part taxon-name-part-type="species" reg="giganteum">giganteum</tp:taxon-name-part></tp:taxon-name></italic>, a small tree of the tropical forest understory in India and Sri Lanka (field photograph, unvouchered, India) <bold>B</bold><italic><tp:taxon-name><tp:taxon-name-part taxon-name-part-type="genus" reg="Solanum">S.</tp:taxon-name-part><tp:taxon-name-part taxon-name-part-type="species" reg="trilobatum">trilobatum</tp:taxon-name-part></tp:taxon-name></italic>, a scandent species in its typical habitat, along the road in mangrove area (<italic>Meeboonya et al. RM 245</italic>, Thailand) <bold>C</bold><italic><tp:taxon-name><tp:taxon-name-part taxon-name-part-type="genus" reg="Solanum">S.</tp:taxon-name-part><tp:taxon-name-part taxon-name-part-type="species" reg="lasiocarpum">lasiocarpum</tp:taxon-name-part></tp:taxon-name></italic>, an erect shrub found in disturbed and human inhabited areas where it is often cultivated (<italic>Meeboonya et al. RM 272</italic>, Thailand) <bold>D</bold><italic><tp:taxon-name><tp:taxon-name-part taxon-name-part-type="genus" reg="Solanum">S.</tp:taxon-name-part><tp:taxon-name-part taxon-name-part-type="species" reg="cyanocarphium">cyanocarphium</tp:taxon-name-part></tp:taxon-name></italic>, a creeper with decumbent stems in forest understory (field photograph, unvouchered, Vietnam) <bold>E</bold><italic><tp:taxon-name><tp:taxon-name-part taxon-name-part-type="genus" reg="Solanum">S.</tp:taxon-name-part><tp:taxon-name-part taxon-name-part-type="species" reg="camranhense">camranhense</tp:taxon-name-part></tp:taxon-name></italic>, a scandent shrub endemic to the coastal dunes of South Vietnam (field photograph, unvouchered, Vietnam) <bold>F</bold><italic><tp:taxon-name><tp:taxon-name-part taxon-name-part-type="genus" reg="Solanum">S.</tp:taxon-name-part><tp:taxon-name-part taxon-name-part-type="species" reg="insanum">insanum</tp:taxon-name-part></tp:taxon-name></italic>, the wild progenitor of the brinjal eggplant usually found in degraded areas (<italic>Meeboonya et al. RM 305</italic>, Thailand). Photograph credits: <bold>A</bold> S. More <bold>B, C, F</bold> X. Aubriot; <bold>D</bold> M. Nuraliev <bold>E</bold> S. Hul.</p></caption><graphic xmlns:xlink="http://www.w3.org/1999/xlink" xlink:href="phytokeys-198-001_article-79514__-g001.jpg" position="float" orientation="portrait" xlink:type="simple" id="oo_689694.jpg"><uri content-type="original_file" xlink:type="simple">https://binary.pensoft.net/fig/689694</uri></graphic></fig><fig id="F2" position="float" orientation="portrait"><object-id xmlns:xlink="http://www.w3.org/1999/xlink" content-type="doi" xlink:type="simple">10.3897/phytokeys.198.79514.figure2</object-id><object-id xmlns:xlink="http://www.w3.org/1999/xlink" content-type="arpha" xlink:type="simple">C3CC6085-46FE-5190-A346-8B52EC9A87C6</object-id><label>Figure 2.</label><caption><p>Vegetative characters for tropical Asian spiny solanums <bold>A</bold> large and densely hairy repand leaf of <italic><tp:taxon-name><tp:taxon-name-part taxon-name-part-type="genus" reg="Solanum">S.</tp:taxon-name-part><tp:taxon-name-part taxon-name-part-type="species" reg="lasiocarpum">lasiocarpum</tp:taxon-name-part></tp:taxon-name></italic> (<italic>Meeboonya et al. RM 287</italic>, Thailand) <bold>B</bold> small, pubescent, very shallowly lobed leaf of <italic><tp:taxon-name><tp:taxon-name-part taxon-name-part-type="genus" reg="Solanum">S.</tp:taxon-name-part><tp:taxon-name-part taxon-name-part-type="species" reg="miyakojimense">miyakojimense</tp:taxon-name-part></tp:taxon-name></italic> (field photograph, unvouchered, Taiwan) <bold>C</bold> entire, pubescent leaf of <italic><tp:taxon-name><tp:taxon-name-part taxon-name-part-type="genus" reg="Solanum">S.</tp:taxon-name-part><tp:taxon-name-part taxon-name-part-type="species" reg="robinsonii">robinsonii</tp:taxon-name-part></tp:taxon-name></italic> (<italic>Nuraliev 3031</italic>, Vietnam) <bold>D</bold> glabrescent and deeply dissected leaf of <italic><tp:taxon-name><tp:taxon-name-part taxon-name-part-type="genus" reg="Solanum">S.</tp:taxon-name-part><tp:taxon-name-part taxon-name-part-type="species" reg="virginianum">virginianum</tp:taxon-name-part></tp:taxon-name></italic> (<italic>Sampath Kumar et al. 126968</italic>, India) <bold>E</bold> conical straight prickles on a pubescent young stem of <italic><tp:taxon-name><tp:taxon-name-part taxon-name-part-type="genus" reg="Solanum">S.</tp:taxon-name-part><tp:taxon-name-part taxon-name-part-type="species" reg="hovei">hovei</tp:taxon-name-part></tp:taxon-name></italic> (field photograph, unvouchered, India) <bold>F</bold> strongly hooked prickles on a glabrous young stem and on the abaxial leaf surface of <italic><tp:taxon-name><tp:taxon-name-part taxon-name-part-type="genus" reg="Solanum">S.</tp:taxon-name-part><tp:taxon-name-part taxon-name-part-type="species" reg="trilobatum">trilobatum</tp:taxon-name-part></tp:taxon-name></italic> (<italic>Meeboonya et al. RM 242</italic>, Thailand) <bold>G</bold> needle-like purple prickles on the adaxial leaf surface of <italic><tp:taxon-name><tp:taxon-name-part taxon-name-part-type="genus" reg="Solanum">S.</tp:taxon-name-part><tp:taxon-name-part taxon-name-part-type="species" reg="cyanocarphium">cyanocarphium</tp:taxon-name-part></tp:taxon-name></italic> (field photograph, unvouchered, Vietnam) <bold>H</bold> pubescent young stem of <italic><tp:taxon-name><tp:taxon-name-part taxon-name-part-type="genus" reg="Solanum">S.</tp:taxon-name-part><tp:taxon-name-part taxon-name-part-type="species" reg="barbisetum">barbisetum</tp:taxon-name-part></tp:taxon-name></italic> armed with prickles and bristles (<italic>Suksathan et al. PS 3832</italic>, Thailand). Photograph credits: <bold>A, B, D–F</bold> X. Aubriot <bold>C, G</bold> M. Nuraliev <bold>H</bold> D. Pedersen.</p></caption><graphic xmlns:xlink="http://www.w3.org/1999/xlink" xlink:href="phytokeys-198-001_article-79514__-g002.jpg" position="float" orientation="portrait" xlink:type="simple" id="oo_689695.jpg"><uri content-type="original_file" xlink:type="simple">https://binary.pensoft.net/fig/689695</uri></graphic></fig><supplementary-material xmlns:xlink="http://www.w3.org/1999/xlink" id="S1" position="float" orientation="portrait" xlink:type="simple"><object-id content-type="doi" xlink:type="simple">10.3897/phytokeys.198.79514.suppl1</object-id><object-id content-type="zenodo_dep_id" xlink:type="simple">7077031</object-id><object-id content-type="arpha" xlink:type="simple">85C6D6EE-35F4-5E07-84A8-4C4F5FFEC2BE</object-id><label>Supplementary material 1</label><caption><p>Index to all numbered collections</p></caption><statement content-type="dataType"><label>Data type</label><p>Occurrences (pdf. file)</p></statement><statement content-type="notes"><label>Explanation note</label><p>Index of all herbarium collections seen for this mongraph.</p></statement><media xlink:href="phytokeys-198-001_article-79514__-s001.pdf" mimetype="application" mime-subtype="pdf" position="float" orientation="portrait" xlink:type="simple" id="oo_689777.pdf"><uri content-type="original_file" xlink:type="simple">https://binary.pensoft.net/file/689777</uri></media><permissions><license xlink:type="simple"><license-p>This dataset is made available under the Open Database License (http://opendatacommons.org/licenses/odbl/1.0/). The Open Database License (ODbL) is a license agreement intended to allow users to freely share, modify, and use this Dataset while maintaining this same freedom for others, provided that the original source and author(s) are credited.</license-p></license></permissions><attrib specific-use="authors">Xavier Aubriot, Sandra Knapp</attrib></supplementary-material><supplementary-material xmlns:xlink="http://www.w3.org/1999/xlink" id="S3" position="float" orientation="portrait" xlink:type="simple"><object-id content-type="doi" xlink:type="simple">10.3897/phytokeys.198.79514.suppl3</object-id><object-id content-type="zenodo_dep_id" xlink:type="simple">7077023</object-id><object-id content-type="arpha" xlink:type="simple">6E8A0A33-9752-5EB7-8540-EB629178D276</object-id><label>Supplementary material 3</label><caption><p>All specimens examined</p></caption><statement content-type="dataType"><label>Data type</label><p>Specimens (csv. file)</p></statement><statement content-type="notes"><label>Explanation note</label><p>A searchable csv file of all specimens examined (worldwide) for this monograph.</p></statement><media xlink:href="phytokeys-198-001_article-79514__-s003.csv" mimetype="text" mime-subtype="csv" position="float" orientation="portrait" xlink:type="simple" id="oo_689779.csv"><uri content-type="original_file" xlink:type="simple">https://binary.pensoft.net/file/689779</uri></media><permissions><license xlink:type="simple"><license-p>This dataset is made available under the Open Database License (http://opendatacommons.org/licenses/odbl/1.0/). The Open Database License (ODbL) is a license agreement intended to allow users to freely share, modify, and use this Dataset while maintaining this same freedom for others, provided that the original source and author(s) are credited.</license-p></license></permissions><attrib specific-use="authors">Xavier Aubriot, Sandra Knapp</attrib></supplementary-material></tp:treatment-sec><ref-list><ref id="B95"><mixed-citation xmlns:xlink="http://www.w3.org/1999/xlink" xlink:type="simple"><person-group><name name-style="western"><surname>Hepper</surname><given-names>FN</given-names></name></person-group> (<year>1978</year>) (456, 457) Proposals to list <italic><tp:taxon-name><tp:taxon-name-part taxon-name-part-type="genus">Solanum</tp:taxon-name-part><tp:taxon-name-part taxon-name-part-type="species">indicum</tp:taxon-name-part></tp:taxon-name></italic> L. and <italic><tp:taxon-name><tp:taxon-name-part taxon-name-part-type="genus">Solanum</tp:taxon-name-part><tp:taxon-name-part taxon-name-part-type="species">sodomeum</tp:taxon-name-part></tp:taxon-name></italic> L. as rejected names under Article 69 of the ICBN. Taxon 27(5/6): 555–555. <ext-link xlink:href="10.2307/1219929" ext-link-type="doi" xlink:type="simple">https://doi.org/10.2307/1219929</ext-link></mixed-citation></ref><ref id="B270"><mixed-citation xmlns:xlink="http://www.w3.org/1999/xlink" xlink:type="simple"><person-group><name name-style="western"><surname>Whalen</surname><given-names>MD</given-names></name><name name-style="western"><surname>Costich</surname><given-names>DE</given-names></name><name name-style="western"><surname>Heiser Jr</surname><given-names>CB</given-names></name></person-group> (<year>1981</year>) Taxonomy of <tp:taxon-name><tp:taxon-name-part taxon-name-part-type="genus">Solanum</tp:taxon-name-part><tp:taxon-name-part taxon-name-part-type="infraspecific-rank">section</tp:taxon-name-part><tp:taxon-name-part taxon-name-part-type="section">Lasiocarpa.</tp:taxon-name-part></tp:taxon-name> Gentes Herbarum 12: 41–129.</mixed-citation></ref><ref id="B178"><mixed-citation xmlns:xlink="http://www.w3.org/1999/xlink" xlink:type="simple"><person-group><name name-style="western"><surname>Mohanan</surname><given-names>M</given-names></name><name name-style="western"><surname>Henry</surname><given-names>AN</given-names></name></person-group> (<year>1994</year>) Flora of Thiruvananthapuram, Kerala. Botanical Survey of India, Calcutta.</mixed-citation></ref><ref id="B34"><mixed-citation xmlns:xlink="http://www.w3.org/1999/xlink" xlink:type="simple"><person-group><name name-style="western"><surname>Burkill</surname><given-names>IH</given-names></name></person-group> (<year>1935</year>) A dictionary of the economic products of the Malay Peninsula. Vol. 2: I-Z. Crown Agents for the Colonies, London.</mixed-citation></ref><ref id="B20"><mixed-citation xmlns:xlink="http://www.w3.org/1999/xlink" xlink:type="simple"><person-group><name name-style="western"><surname>Blanco</surname><given-names>CE</given-names></name></person-group> (<year>1837</year>) Flora de Filipinas. Vol. 1. 3<sup>rd</sup> edn. Sto. Thomas por D. Candido López, Manila.</mixed-citation></ref><ref id="B90"><mixed-citation xmlns:xlink="http://www.w3.org/1999/xlink" xlink:type="simple"><person-group><name name-style="western"><surname>Heiser</surname><given-names>Jr CB</given-names></name></person-group> (<year>1986</year>) <article-title>A new domesticated variety and relationships of <italic><tp:taxon-name><tp:taxon-name-part taxon-name-part-type="genus">Solanum</tp:taxon-name-part><tp:taxon-name-part taxon-name-part-type="species">lasiocarpum</tp:taxon-name-part></tp:taxon-name></italic>.</article-title> In: <person-group><name name-style="western"><surname>D’Arcy</surname><given-names>WG</given-names></name></person-group> (<role>Ed.</role>) <issue-title>Solanaceae: biology and systematics.</issue-title><source>Columbia University Press, New York</source>, <fpage>412</fpage>–<lpage>415</lpage>.</mixed-citation></ref><ref id="B148"><mixed-citation xmlns:xlink="http://www.w3.org/1999/xlink" xlink:type="simple"><person-group><name name-style="western"><surname>Lim</surname><given-names>TK</given-names></name></person-group> (<year>2012</year>) <article-title><italic><tp:taxon-name><tp:taxon-name-part taxon-name-part-type="genus">Solanum</tp:taxon-name-part><tp:taxon-name-part taxon-name-part-type="species">lasiocarpum</tp:taxon-name-part></tp:taxon-name></italic>.</article-title> In: <person-group><name name-style="western"><surname>Lim</surname><given-names>TK</given-names></name></person-group> (<role>Ed.</role>) <issue-title>Edible and medicinal and non-medicinal plants.</issue-title><source>Vol 6. Fruits. Springer, Dordrecht</source>, <fpage>333</fpage>–<lpage>335</lpage>. <ext-link xlink:href="10.1007/978-94-007-5628-1_39" ext-link-type="doi" xlink:type="simple">https://doi.org/10.1007/978-94-007-5628-1_39</ext-link></mixed-citation></ref><ref id="B105"><mixed-citation xmlns:xlink="http://www.w3.org/1999/xlink" xlink:type="simple">IUCN (<year>2019</year>) Guidelines for Using the IUCN Red List Categories and Criteria. Version 13. Prepared by the Standards and Petitions Subcommittee of the IUCN Species Survival Commission. <ext-link xlink:href="http://www.iucnredlist.org/documents/RedListGuidelines.pdf" ext-link-type="uri" xlink:type="simple">http://www.iucnredlist.org/documents/RedListGuidelines.pdf</ext-link></mixed-citation></ref><ref id="B232"><mixed-citation xmlns:xlink="http://www.w3.org/1999/xlink" xlink:type="simple"><person-group><name name-style="western"><surname>Stern</surname><given-names>SR</given-names></name><name name-style="western"><surname>Agra</surname><given-names>M de F</given-names></name><name name-style="western"><surname>Bohs</surname><given-names>L</given-names></name></person-group> (<year>2011</year>) <article-title>Molecular delimitation of clades within New World species of the “spiny solanums” (<tp:taxon-name><tp:taxon-name-part taxon-name-part-type="genus">Solanum</tp:taxon-name-part><tp:taxon-name-part taxon-name-part-type="infraspecific-rank">subgenus</tp:taxon-name-part><tp:taxon-name-part taxon-name-part-type="subgenus">Leptostemonum</tp:taxon-name-part></tp:taxon-name>).</article-title><source>Taxon</source><volume>60</volume>(<issue>5</issue>): <fpage>1429</fpage>–<lpage>1441</lpage>. <ext-link xlink:href="10.1002/tax.605018" ext-link-type="doi" xlink:type="simple">https://doi.org/10.1002/tax.605018</ext-link></mixed-citation></ref><ref id="B31"><mixed-citation xmlns:xlink="http://www.w3.org/1999/xlink" xlink:type="simple"><person-group><name name-style="western"><surname>Bruneau</surname><given-names>A</given-names></name><name name-style="western"><surname>Dickson</surname><given-names>EE</given-names></name><name name-style="western"><surname>Knapp</surname><given-names>S</given-names></name></person-group> (<year>1995</year>) Congruence of chloroplast DNA restriction site characters with morphological and isozyme data in <tp:taxon-name><tp:taxon-name-part taxon-name-part-type="genus">Solanum</tp:taxon-name-part><tp:taxon-name-part taxon-name-part-type="infraspecific-rank">sect.</tp:taxon-name-part><tp:taxon-name-part taxon-name-part-type="section">Lasiocarpa.</tp:taxon-name-part></tp:taxon-name> Canadian Journal of Botany 73(8): 1151–1167. <ext-link xlink:href="10.1139/b95-125" ext-link-type="doi" xlink:type="simple">https://doi.org/10.1139/b95-125</ext-link></mixed-citation></ref><ref id="B22"><mixed-citation xmlns:xlink="http://www.w3.org/1999/xlink" xlink:type="simple"><person-group><name name-style="western"><surname>Bohs</surname><given-names>L</given-names></name></person-group> (<year>2004</year>) A chloroplast phylogeny of <tp:taxon-name><tp:taxon-name-part taxon-name-part-type="genus">Solanum</tp:taxon-name-part><tp:taxon-name-part taxon-name-part-type="infraspecific-rank">section</tp:taxon-name-part><tp:taxon-name-part taxon-name-part-type="section">Lasiocarpa.</tp:taxon-name-part></tp:taxon-name> Systematic Botany 29(1): 177–187. <ext-link xlink:href="10.1600/036364404772974310" ext-link-type="doi" xlink:type="simple">https://doi.org/10.1600/036364404772974310</ext-link></mixed-citation></ref><ref id="B8"><mixed-citation xmlns:xlink="http://www.w3.org/1999/xlink" xlink:type="simple"><person-group><name name-style="western"><surname>Aubriot</surname><given-names>X</given-names></name><name name-style="western"><surname>Singh</surname><given-names>P</given-names></name><name name-style="western"><surname>Knapp</surname><given-names>S</given-names></name></person-group> (<year>2016a</year>) <article-title>Tropical Asian species show the Old World clade of “spiny solanums” (subgenus <italic><tp:taxon-name><tp:taxon-name-part taxon-name-part-type="genus"/><tp:taxon-name-part taxon-name-part-type="subgenus">Leptostemonum</tp:taxon-name-part></tp:taxon-name> pro parte</italic>: <tp:taxon-name><tp:taxon-name-part taxon-name-part-type="family">Solanaceae</tp:taxon-name-part></tp:taxon-name>) is not monophyletic.</article-title><source>Botanical Journal of the Linnean Society</source><volume>181</volume>(<issue>2</issue>): <fpage>199</fpage>–<lpage>223</lpage>. <ext-link xlink:href="10.1111/boj.12412" ext-link-type="doi" xlink:type="simple">https://doi.org/10.1111/boj.12412</ext-link></mixed-citation></ref><ref id="B175"><mixed-citation xmlns:xlink="http://www.w3.org/1999/xlink" xlink:type="simple"><person-group><name name-style="western"><surname>Miller</surname><given-names>J</given-names></name><name name-style="western"><surname>Diggle</surname><given-names>P</given-names></name></person-group> (<year>2003</year>) <article-title>Diversification of andromonoecy in <tp:taxon-name><tp:taxon-name-part taxon-name-part-type="genus">Solanum</tp:taxon-name-part><tp:taxon-name-part taxon-name-part-type="infraspecific-rank">section</tp:taxon-name-part><tp:taxon-name-part taxon-name-part-type="section">Lasiocarpa</tp:taxon-name-part></tp:taxon-name> (<tp:taxon-name><tp:taxon-name-part taxon-name-part-type="family">Solanaceae</tp:taxon-name-part></tp:taxon-name>): The roles of phenotypic plasticity and architecture.</article-title><source>American Journal of Botany</source><volume>90</volume>(<issue>5</issue>): <fpage>707</fpage>–<lpage>715</lpage>. <ext-link xlink:href="10.3732/ajb.90.5.707" ext-link-type="doi" xlink:type="simple">https://doi.org/10.3732/ajb.90.5.707</ext-link></mixed-citation></ref><ref id="B66"><mixed-citation xmlns:xlink="http://www.w3.org/1999/xlink" xlink:type="simple"><person-group><name name-style="western"><surname>Diggle</surname><given-names>P</given-names></name><name name-style="western"><surname>Miller</surname><given-names>J</given-names></name></person-group> (<year>2004</year>) <article-title>Architectural effects mimic floral sexual dimorphism in <italic><tp:taxon-name><tp:taxon-name-part taxon-name-part-type="genus">Solanum</tp:taxon-name-part></tp:taxon-name></italic> (<tp:taxon-name><tp:taxon-name-part taxon-name-part-type="family">Solanaceae</tp:taxon-name-part></tp:taxon-name>).</article-title><source>American Journal of Botany</source><volume>91</volume>(<issue>12</issue>): <fpage>20</fpage>–<lpage>30</lpage>. <ext-link xlink:href="10.3732/ajb.91.12.2030" ext-link-type="doi" xlink:type="simple">https://doi.org/10.3732/ajb.91.12.2030</ext-link></mixed-citation></ref><ref id="B121"><mixed-citation xmlns:xlink="http://www.w3.org/1999/xlink" xlink:type="simple"><person-group><name name-style="western"><surname>Knapp</surname><given-names>S</given-names></name></person-group> (<year>2011</year>) <article-title>(2042–2043) Proposals to reject the names <italic><tp:taxon-name><tp:taxon-name-part taxon-name-part-type="genus">Solanum</tp:taxon-name-part><tp:taxon-name-part taxon-name-part-type="species">ferox</tp:taxon-name-part></tp:taxon-name></italic> and <italic><tp:taxon-name><tp:taxon-name-part taxon-name-part-type="genus">S.</tp:taxon-name-part><tp:taxon-name-part taxon-name-part-type="species">fuscatum</tp:taxon-name-part></tp:taxon-name></italic> (<italic><tp:taxon-name><tp:taxon-name-part taxon-name-part-type="family">Solanaceae</tp:taxon-name-part></tp:taxon-name></italic>).</article-title><source>Taxon</source><volume>60</volume>(<issue>6</issue>): <fpage>1782</fpage>–<lpage>1783</lpage>. <ext-link xlink:href="10.1002/tax.606032" ext-link-type="doi" xlink:type="simple">https://doi.org/10.1002/tax.606032</ext-link></mixed-citation></ref><ref id="B176"><mixed-citation xmlns:xlink="http://www.w3.org/1999/xlink" xlink:type="simple"><person-group><name name-style="western"><surname>Miquel</surname><given-names>FAW</given-names></name></person-group> (<year>1857</year>) Ordo CLXIV. Solanaeae Juss. Flora Nederlandsch Indië. Vol. 2. CG van der Post, Amsterdam, 633–672.</mixed-citation></ref><ref id="B167"><mixed-citation xmlns:xlink="http://www.w3.org/1999/xlink" xlink:type="simple"><person-group><name name-style="western"><surname>Merrill</surname><given-names>ED</given-names></name></person-group> (<year>1918a</year>) Species Blancoanae, a critical revision of the Philippine species of plants described by Blanco and Llanos. Bureau of Printing, Manila. <ext-link xlink:href="10.5962/bhl.title.2116" ext-link-type="doi" xlink:type="simple">https://doi.org/10.5962/bhl.title.2116</ext-link></mixed-citation></ref><ref id="B169"><mixed-citation xmlns:xlink="http://www.w3.org/1999/xlink" xlink:type="simple"><person-group><name name-style="western"><surname>Merrill</surname><given-names>ED</given-names></name></person-group> (<year>1923</year>) <tp:taxon-name><tp:taxon-name-part taxon-name-part-type="family">Solanaceae</tp:taxon-name-part></tp:taxon-name>. Enumeration of Philippine flowering plants. Vol. 3. Bureau of Printing, Manila, 423–431. <ext-link xlink:href="10.5962/bhl.title.49412" ext-link-type="doi" xlink:type="simple">https://doi.org/10.5962/bhl.title.49412</ext-link></mixed-citation></ref><ref id="B73"><mixed-citation xmlns:xlink="http://www.w3.org/1999/xlink" xlink:type="simple"><person-group><name name-style="western"><surname>Dunal</surname><given-names>M-F</given-names></name></person-group> (<year>1852</year>) <article-title><tp:taxon-name><tp:taxon-name-part taxon-name-part-type="family">Solanaceae</tp:taxon-name-part></tp:taxon-name>. In: Candolle AP de (Ed.</article-title><source>) <tp:taxon-name><tp:taxon-name-part taxon-name-part-type="genus">Prodromus</tp:taxon-name-part></tp:taxon-name> systematis naturalis regni vegetabilis</source><volume>13</volume>(<issue>1</issue>): <fpage>1</fpage>–<lpage>690</lpage>. [V. Masson, Paris]</mixed-citation></ref></ref-list></tp:taxon-treatment>
