# Supplementary material for: ﻿A revision of the “spiny solanums” of Tropical Asia (Solanum, the Leptostemonum Clade, Solanaceae)
Source: PhytoKeys. 2022 Jun 1;198:1–270. doi: 10.3897/phytokeys.198.79514 (PMC9849010; doi:10.3897/phytokeys.198.79514)
Supplement: XML Treatment for Solanum melongena [file phytokeys.198.79514-treatment27.xml]

<!DOCTYPE tp:taxon-treatment
  PUBLIC "-//TaxonX//DTD Taxonomic Treatment Publishing DTD v0 20100105//EN" "tax-treatment-NSO.dtd">
<tp:taxon-treatment xmlns:tp="http://www.plazi.org/taxpub"><tp:treatment-meta><kwd-group><label>Taxon classification</label><kwd>
              <named-content content-type="kingdom">Plantae</named-content>
            </kwd><kwd>
              <named-content content-type="order">Solanales</named-content>
            </kwd><kwd>
              <named-content content-type="family">Solanaceae</named-content>
            </kwd></kwd-group><mixed-citation publication-type="journal"><person-group><name><surname>Aubriot</surname><given-names>Xavier</given-names></name><name><surname>Knapp</surname><given-names>Sandra</given-names></name></person-group><article-title>﻿A revision of the “spiny solanums” of Tropical Asia (<italic><tp:taxon-name><tp:taxon-name-part taxon-name-part-type="genus" reg="Solanum">Solanum</tp:taxon-name-part></tp:taxon-name></italic>, the <tp:taxon-name><tp:taxon-name-part taxon-name-part-type="clade">Leptostemonum</tp:taxon-name-part></tp:taxon-name> Clade, <tp:taxon-name><tp:taxon-name-part taxon-name-part-type="family">Solanaceae</tp:taxon-name-part></tp:taxon-name>)</article-title><source>PhytoKeys</source><day>01</day><month>06</month><year>2022</year><volume>198</volume><fpage>1</fpage><lpage>270</lpage><pub-id pub-id-type="doi">10.3897/phytokeys.198.79514</pub-id></mixed-citation></tp:treatment-meta><tp:nomenclature><label>﻿26.</label><tp:taxon-name>
            <object-id xmlns:xlink="http://www.w3.org/1999/xlink" content-type="arpha" xlink:type="simple">02C8330D-A79A-5075-9444-56D4D1794644</object-id>
            <tp:taxon-name-part taxon-name-part-type="genus" reg="Solanum">Solanum</tp:taxon-name-part>
            <tp:taxon-name-part taxon-name-part-type="species" reg="melongena">melongena</tp:taxon-name-part>
          </tp:taxon-name><tp:taxon-authority>L., Sp. Pl. 1: 186. 1753.</tp:taxon-authority><xref ref-type="fig" rid="F42">Fig. 42</xref><tp:nomenclature-citation-list><tp:nomenclature-citation><tp:taxon-name>
                <tp:taxon-name-part taxon-name-part-type="genus" reg="Solanum">Solanum</tp:taxon-name-part>
                <tp:taxon-name-part taxon-name-part-type="species" reg="mexianum">mexianum</tp:taxon-name-part>
              </tp:taxon-name><comment>Hill, Veg. Syst. 9: 39, pl. 39, fig. 1. 1765. Type. Cultivated “The Rugged Nightshade” (no specimens cited; lectotype, designated here: [illustration] Hill, The Vegetable System 9: Tab 39, f. 1. 1765).</comment></tp:nomenclature-citation><tp:nomenclature-citation><tp:taxon-name>
                <tp:taxon-name-part taxon-name-part-type="genus" reg="Melongena">Melongena</tp:taxon-name-part>
                <tp:taxon-name-part taxon-name-part-type="species" reg="ovata">ovata</tp:taxon-name-part>
              </tp:taxon-name><comment>Mill., Gard. Dict., ed. 8, no. 1. 1768. Type. “<tp:taxon-name><tp:taxon-name-part taxon-name-part-type="genus" reg="Melongena">Melongena</tp:taxon-name-part></tp:taxon-name> (<tp:taxon-name><tp:taxon-name-part taxon-name-part-type="genus" reg="Ovata">Ovata</tp:taxon-name-part></tp:taxon-name>) caule inermi herbaceo, foliis oblong-ovatis tomentosis integris, fructu ovato [<tp:taxon-name><tp:taxon-name-part taxon-name-part-type="genus" reg="Melongena">Melongena</tp:taxon-name-part></tp:taxon-name> fructu <tp:taxon-name><tp:taxon-name-part taxon-name-part-type="genus" reg="Solanum"/><tp:taxon-name-part taxon-name-part-type="species" reg="oblongo">oblongo</tp:taxon-name-part></tp:taxon-name> violaceo Tourn. Inst. 151]” (no specimens cited; possibly described from live plants; neotype, designated here: BM [BM000942564]).</comment></tp:nomenclature-citation><tp:nomenclature-citation><tp:taxon-name>
                <tp:taxon-name-part taxon-name-part-type="genus" reg="Melongena">Melongena</tp:taxon-name-part>
                <tp:taxon-name-part taxon-name-part-type="species" reg="teres">teres</tp:taxon-name-part>
              </tp:taxon-name><comment>Mill., Gard. Dict., ed. 8, no. 2. 1768, as “<italic>Tereta</italic>”. Type. “<tp:taxon-name><tp:taxon-name-part taxon-name-part-type="genus" reg="Melongena">Melongena</tp:taxon-name-part></tp:taxon-name> (<italic>Tereta</italic>) caule inermi herbaceo, foliis oblong-ovatis tomentose, fructu terete [<tp:taxon-name><tp:taxon-name-part taxon-name-part-type="genus" reg="Melongena">Melongena</tp:taxon-name-part></tp:taxon-name> fructu tereti violaceo Tourn. Inst. 151]” (no specimens cited, no material found; probably described from live plants).</comment></tp:nomenclature-citation><tp:nomenclature-citation><tp:taxon-name>
                <tp:taxon-name-part taxon-name-part-type="genus" reg="Melongena">Melongena</tp:taxon-name-part>
                <tp:taxon-name-part taxon-name-part-type="species" reg="incurva">incurva</tp:taxon-name-part>
              </tp:taxon-name><comment>Mill., Gard. Dict., ed. 8, no. 3. 1768. Type. “<tp:taxon-name><tp:taxon-name-part taxon-name-part-type="genus" reg="Melongena">Melongena</tp:taxon-name-part></tp:taxon-name> (<italic>Incurva</italic>) caule inermi herbaceo, foliis oblongis sinuatis tomentosis, fructu incurvo [<tp:taxon-name><tp:taxon-name-part taxon-name-part-type="genus" reg="Melongena">Melongena</tp:taxon-name-part></tp:taxon-name> fructu incurvo Tourn. Inst. 152]” (no specimens cited, no material found; probably described from live plants).</comment></tp:nomenclature-citation><tp:nomenclature-citation><tp:taxon-name>
                <tp:taxon-name-part taxon-name-part-type="genus" reg="Melongena">Melongena</tp:taxon-name-part>
                <tp:taxon-name-part taxon-name-part-type="species" reg="spinosa">spinosa</tp:taxon-name-part>
              </tp:taxon-name><comment>Mill., Gard. Dict., ed. 8, no. 4. 1768. Type. “<tp:taxon-name><tp:taxon-name-part taxon-name-part-type="genus" reg="Melongena">Melongena</tp:taxon-name-part></tp:taxon-name> (<tp:taxon-name><tp:taxon-name-part taxon-name-part-type="genus" reg="Spinosa">Spinosa</tp:taxon-name-part></tp:taxon-name>) <tp:taxon-name><tp:taxon-name-part taxon-name-part-type="genus" reg="Melongena"/><tp:taxon-name-part taxon-name-part-type="species" reg="spinosa">spinosa</tp:taxon-name-part></tp:taxon-name>, foliis sinuatis-lacinitis, fructu tereti, caule herbaceo [<tp:taxon-name><tp:taxon-name-part taxon-name-part-type="genus" reg="Solanum">Solanum</tp:taxon-name-part></tp:taxon-name> pomiferum fructu spinoso J.B. 3. 619]” (no specimens cited, no material found; lectotype, designated here: [illustration] “<tp:taxon-name><tp:taxon-name-part taxon-name-part-type="genus" reg="Solanum">Solanum</tp:taxon-name-part></tp:taxon-name> pomiferum fructu spinoso” Bauhin, Historia plantarum 3: 619. 1651).</comment></tp:nomenclature-citation><tp:nomenclature-citation><tp:taxon-name>
                <tp:taxon-name-part taxon-name-part-type="genus" reg="Solanum">Solanum</tp:taxon-name-part>
                <tp:taxon-name-part taxon-name-part-type="species" reg="zeylanicum">zeylanicum</tp:taxon-name-part>
              </tp:taxon-name><comment>Scop., Delic. Fl. Faun. Insubr. 1: 1. 1786. Type. Cultivated in Italy [Pavia] from seeds sent by D. Marsilius (no specimens cited, described from live plants; lectotype, designated here: [illustration] Scopoli, Deliciae Flora et Fauna Insubricae 1: tab. 1. 1786).</comment></tp:nomenclature-citation><tp:nomenclature-citation><tp:taxon-name>
                <tp:taxon-name-part taxon-name-part-type="genus" reg="Solanum">Solanum</tp:taxon-name-part>
                <tp:taxon-name-part taxon-name-part-type="species" reg="album">album</tp:taxon-name-part>
              </tp:taxon-name><comment>Lour., Fl. Cochinch. 129. 1790. Type. Indonesia. Malaku Islands: Amboina [Ambon Island] (no specimens cited; based on illustration; lectotype, designated here [cited as holotype by <xref ref-type="bibr" rid="B101">Hul and Dy Phon 2014</xref>, pg. 30]: [illustration] “Trongum <tp:taxon-name><tp:taxon-name-part taxon-name-part-type="genus" reg="Solanum"/><tp:taxon-name-part taxon-name-part-type="species" reg="agreste">agreste</tp:taxon-name-part></tp:taxon-name> spinosum” in Rumphius, Herb. Amboin. 5: 241, tab. 86, fig. 1. 1747).</comment></tp:nomenclature-citation><tp:nomenclature-citation><tp:taxon-name>
                <tp:taxon-name-part taxon-name-part-type="genus" reg="Solanum">Solanum</tp:taxon-name-part>
                <tp:taxon-name-part taxon-name-part-type="species" reg="oviferum">oviferum</tp:taxon-name-part>
              </tp:taxon-name><comment>Nocca, Ann. Bot. (Usteri) 6: 61. 1793., nom. illeg. superfl. Type. Based on <tp:taxon-name><tp:taxon-name-part taxon-name-part-type="genus" reg="Solanum">Solanum</tp:taxon-name-part><tp:taxon-name-part taxon-name-part-type="species" reg="melongena">melongena</tp:taxon-name-part></tp:taxon-name> L. (cited in synonymy)</comment></tp:nomenclature-citation><tp:nomenclature-citation><tp:taxon-name>
                <tp:taxon-name-part taxon-name-part-type="genus" reg="Solanum">Solanum</tp:taxon-name-part>
                <tp:taxon-name-part taxon-name-part-type="species" reg="oviferum">oviferum</tp:taxon-name-part>
              </tp:taxon-name><comment>Salisb., Prodr. Stirp. Chap. Allerton 134. 1796, nom. illeg. superfl. Type. Based on <tp:taxon-name><tp:taxon-name-part taxon-name-part-type="genus" reg="Solanum">Solanum</tp:taxon-name-part><tp:taxon-name-part taxon-name-part-type="species" reg="melongena">melongena</tp:taxon-name-part></tp:taxon-name> L. (cited in synonymy)</comment></tp:nomenclature-citation><tp:nomenclature-citation><tp:taxon-name>
                <tp:taxon-name-part taxon-name-part-type="genus" reg="Solanum">Solanum</tp:taxon-name-part>
                <tp:taxon-name-part taxon-name-part-type="species" reg="esculentum">esculentum</tp:taxon-name-part>
              </tp:taxon-name><comment>Dunal, Hist. Nat. <tp:taxon-name><tp:taxon-name-part taxon-name-part-type="genus" reg="Solanum">Solanum</tp:taxon-name-part></tp:taxon-name> 208, tab. 3. 1813, nom. illeg. superfl. Type. Based on <tp:taxon-name><tp:taxon-name-part taxon-name-part-type="genus" reg="Solanum">Solanum</tp:taxon-name-part><tp:taxon-name-part taxon-name-part-type="species" reg="melongena">melongena</tp:taxon-name-part></tp:taxon-name> L. (cited in synonymy with the comment [<xref ref-type="bibr" rid="B73">Dunal 1852</xref>] “nomen <tp:taxon-name><tp:taxon-name-part taxon-name-part-type="genus" reg="Melongena">Melongena</tp:taxon-name-part></tp:taxon-name> no accepi, quia sub hoc nomine, species plures confusae suerunt”).</comment></tp:nomenclature-citation><tp:nomenclature-citation><tp:taxon-name>
                <tp:taxon-name-part taxon-name-part-type="genus" reg="Solanum">Solanum</tp:taxon-name-part>
                <tp:taxon-name-part taxon-name-part-type="species" reg="ovigerum">ovigerum</tp:taxon-name-part>
              </tp:taxon-name><comment>Dunal, Hist. Nat. <tp:taxon-name><tp:taxon-name-part taxon-name-part-type="genus" reg="Solanum">Solanum</tp:taxon-name-part></tp:taxon-name> 210. 1813, nom. illeg. superfl. Type. Based on <tp:taxon-name><tp:taxon-name-part taxon-name-part-type="genus" reg="Solanum">Solanum</tp:taxon-name-part><tp:taxon-name-part taxon-name-part-type="species" reg="melongena">melongena</tp:taxon-name-part></tp:taxon-name> L. (cited in synonymy)</comment></tp:nomenclature-citation><tp:nomenclature-citation><tp:taxon-name>
                <tp:taxon-name-part taxon-name-part-type="genus" reg="Solanum">Solanum</tp:taxon-name-part>
                <tp:taxon-name-part taxon-name-part-type="species" reg="pressum">pressum</tp:taxon-name-part>
              </tp:taxon-name><comment>Dunal, Hist. Nat. <tp:taxon-name><tp:taxon-name-part taxon-name-part-type="genus" reg="Solanum">Solanum</tp:taxon-name-part></tp:taxon-name> 217. 1813. Type. Based on “Trongum prâ rubrum” of Rumphius (no specimens cited; lectotype, designated here: [illustration] Rumphius, Herbarium Amboinense 5: tab. 86, f. 2. 1747).</comment></tp:nomenclature-citation><tp:nomenclature-citation><tp:taxon-name>
                <tp:taxon-name-part taxon-name-part-type="genus" reg="Solanum">Solanum</tp:taxon-name-part>
                <tp:taxon-name-part taxon-name-part-type="species" reg="melanoxylon">melanoxylon</tp:taxon-name-part>
              </tp:taxon-name><comment>Link, Enum. Hort. Berol. Alt. 1: 188. 1821. Type. Cultivated in Berlin, Germany (no specimens cited; no original material found, likely destroyed).</comment></tp:nomenclature-citation><tp:nomenclature-citation><tp:taxon-name>
                <tp:taxon-name-part taxon-name-part-type="genus" reg="Solanum">Solanum</tp:taxon-name-part>
                <tp:taxon-name-part taxon-name-part-type="species" reg="longum">longum</tp:taxon-name-part>
              </tp:taxon-name><comment>Roxb. ex Wall., Fl. Ind. (Carey &amp; Wallich ed.) 2: 248. 1824. Type. India. West Bengal: Cultivated “HBC” [Hort. Bot. Calcutta], 1821, <italic>Without collector s.n. [Wallich cat. 2628D</italic>] (lectotype, designated here: K-W [K001116666]).</comment></tp:nomenclature-citation><tp:nomenclature-citation><tp:taxon-name>
                <tp:taxon-name-part taxon-name-part-type="genus" reg="Solanum">Solanum</tp:taxon-name-part>
                <tp:taxon-name-part taxon-name-part-type="species" reg="ovigerum">ovigerum</tp:taxon-name-part>
                <tp:taxon-name-part taxon-name-part-type="authority">Dunal</tp:taxon-name-part>
                <tp:taxon-name-part taxon-name-part-type="infraspecific-rank">var.</tp:taxon-name-part>
                <tp:taxon-name-part taxon-name-part-type="variety" reg="insanum">insanum</tp:taxon-name-part>
              </tp:taxon-name><comment>Blume, Bijdr. Fl. Ned. Ind. 13: 698. 1826. Type. Indonesia. “in hortis frequenter cultum/Terong Pangang” (no specimens cited; no original material found).</comment></tp:nomenclature-citation><tp:nomenclature-citation><tp:taxon-name>
                <tp:taxon-name-part taxon-name-part-type="genus" reg="Solanum">Solanum</tp:taxon-name-part>
                <tp:taxon-name-part taxon-name-part-type="species" reg="pseudo-undatum">pseudo-undatum</tp:taxon-name-part>
              </tp:taxon-name><comment>Blume, Bijdr. Fl. Ned. Ind. 13: 699. 1826. Type. Indonesia. Java. “in locis cultis/nomen Terong Rangu” [ex protologue] Sin. loc., <italic>C.L. Blume s.n.</italic> (lectotype, designated here: L [L0003642]).</comment></tp:nomenclature-citation><tp:nomenclature-citation><tp:taxon-name>
                <tp:taxon-name-part taxon-name-part-type="genus" reg="Solanum">Solanum</tp:taxon-name-part>
                <tp:taxon-name-part taxon-name-part-type="species" reg="pseudo-undatum">pseudo-undatum</tp:taxon-name-part>
                <tp:taxon-name-part taxon-name-part-type="authority">Blume</tp:taxon-name-part>
                <tp:taxon-name-part taxon-name-part-type="infraspecific-rank">var.</tp:taxon-name-part>
                <tp:taxon-name-part taxon-name-part-type="variety" reg="albiflorum">albiflorum</tp:taxon-name-part>
              </tp:taxon-name><comment>Blume, Bijdr. Fl. Ned. Ind. 13: 699. 1826. Type. Indonesia. “in hortis colitur/Terong lelles” [ex protologue] (no specimens cited; no original material found).</comment></tp:nomenclature-citation><tp:nomenclature-citation><tp:taxon-name>
                <tp:taxon-name-part taxon-name-part-type="genus" reg="Solanum">Solanum</tp:taxon-name-part>
                <tp:taxon-name-part taxon-name-part-type="species" reg="pseudo-undatum">pseudo-undatum</tp:taxon-name-part>
                <tp:taxon-name-part taxon-name-part-type="authority">Blume</tp:taxon-name-part>
                <tp:taxon-name-part taxon-name-part-type="infraspecific-rank">var.</tp:taxon-name-part>
                <tp:taxon-name-part taxon-name-part-type="variety" reg="atropurpurascens">atropurpurascens</tp:taxon-name-part>
              </tp:taxon-name><comment>Blume, Bijdr. Fl. Ned. Ind. 13: 699. 1826. Type. Indonesia. “cum praecidentibus/Terong Kupa” [ex protologue] (no specimens cited; no original material found).</comment></tp:nomenclature-citation><tp:nomenclature-citation><tp:taxon-name>
                <tp:taxon-name-part taxon-name-part-type="genus" reg="Solanum">Solanum</tp:taxon-name-part>
                <tp:taxon-name-part taxon-name-part-type="species" reg="pseudo-undatum">pseudo-undatum</tp:taxon-name-part>
                <tp:taxon-name-part taxon-name-part-type="authority">Blume</tp:taxon-name-part>
                <tp:taxon-name-part taxon-name-part-type="infraspecific-rank">var.</tp:taxon-name-part>
                <tp:taxon-name-part taxon-name-part-type="variety" reg="leucocarpon">leucocarpon</tp:taxon-name-part>
              </tp:taxon-name><comment>Blume, Bijdr. Fl. Ned. Ind. 13: 700. 1826. Type. Indonesia. “montis Salak” [ex protologue] (no specimens cited; no original material found).</comment></tp:nomenclature-citation><tp:nomenclature-citation><tp:taxon-name>
                <tp:taxon-name-part taxon-name-part-type="genus" reg="Solanum">Solanum</tp:taxon-name-part>
                <tp:taxon-name-part taxon-name-part-type="species" reg="edule">edule</tp:taxon-name-part>
              </tp:taxon-name><comment>Schumach. &amp; Thonn., Beskr. Guin. Pl. 125 [145]. 1827. Type. “Guinea”. Sin. loc., cultivated, <italic>P. Thonning 141</italic> (lectotype, designated here: C [C10004584]).</comment></tp:nomenclature-citation><tp:nomenclature-citation><tp:taxon-name>
                <tp:taxon-name-part taxon-name-part-type="genus" reg="Solanum">Solanum</tp:taxon-name-part>
                <tp:taxon-name-part taxon-name-part-type="species" reg="melongena">melongena</tp:taxon-name-part>
                <tp:taxon-name-part taxon-name-part-type="authority">L.</tp:taxon-name-part>
                <tp:taxon-name-part taxon-name-part-type="infraspecific-rank">var.</tp:taxon-name-part>
                <tp:taxon-name-part taxon-name-part-type="variety" reg="esculentum">esculentum</tp:taxon-name-part>
              </tp:taxon-name><comment>(Dunal) Walp., Repert. Bot. Syst. (Walpers) 3: 81. 1844. Type. Based on <tp:taxon-name><tp:taxon-name-part taxon-name-part-type="genus" reg="Solanum">Solanum</tp:taxon-name-part><tp:taxon-name-part taxon-name-part-type="species" reg="esculentum">esculentum</tp:taxon-name-part></tp:taxon-name> Dunal.</comment></tp:nomenclature-citation><tp:nomenclature-citation><tp:taxon-name>
                <tp:taxon-name-part taxon-name-part-type="genus" reg="Solanum">Solanum</tp:taxon-name-part>
                <tp:taxon-name-part taxon-name-part-type="species" reg="aethiopicum">aethiopicum</tp:taxon-name-part>
                <tp:taxon-name-part taxon-name-part-type="authority">L.</tp:taxon-name-part>
                <tp:taxon-name-part taxon-name-part-type="infraspecific-rank">var.</tp:taxon-name-part>
                <tp:taxon-name-part taxon-name-part-type="variety" reg="violaceum">violaceum</tp:taxon-name-part>
              </tp:taxon-name><comment>Dunal, Prodr. [A. P. de Candolle] 13(1): 351. 1852. Type. Based on <tp:taxon-name><tp:taxon-name-part taxon-name-part-type="genus" reg="Solanum">Solanum</tp:taxon-name-part><tp:taxon-name-part taxon-name-part-type="species" reg="aethiopicum">aethiopicum</tp:taxon-name-part></tp:taxon-name> sensu Lour., non L.</comment></tp:nomenclature-citation><tp:nomenclature-citation><tp:taxon-name>
                <tp:taxon-name-part taxon-name-part-type="genus" reg="Solanum">Solanum</tp:taxon-name-part>
                <tp:taxon-name-part taxon-name-part-type="species" reg="album">album</tp:taxon-name-part>
                <tp:taxon-name-part taxon-name-part-type="authority">Lour.</tp:taxon-name-part>
                <tp:taxon-name-part taxon-name-part-type="infraspecific-rank">var.</tp:taxon-name-part>
                <tp:taxon-name-part taxon-name-part-type="variety" reg="richardii">richardii</tp:taxon-name-part>
              </tp:taxon-name><comment>Dunal, Prodr. [A. P. de Candolle] 13(1): 362. 1852. Type. Réunion. “Bisom. croix dans les lieux habités”, 1837, <italic>A. Richard 186</italic> (holotype: P [00352546]).</comment></tp:nomenclature-citation><tp:nomenclature-citation><tp:taxon-name>
                <tp:taxon-name-part taxon-name-part-type="genus" reg="Solanum">Solanum</tp:taxon-name-part>
                <tp:taxon-name-part taxon-name-part-type="species" reg="album">album</tp:taxon-name-part>
                <tp:taxon-name-part taxon-name-part-type="authority">Lour.</tp:taxon-name-part>
                <tp:taxon-name-part taxon-name-part-type="infraspecific-rank">var.</tp:taxon-name-part>
                <tp:taxon-name-part taxon-name-part-type="variety" reg="rumphii">rumphii</tp:taxon-name-part>
              </tp:taxon-name><comment>Dunal, Prodr. [A. P. de Candolle] 13(1): 361. 1852, nom. illeg. Type. Based on <tp:taxon-name><tp:taxon-name-part taxon-name-part-type="genus" reg="Solanum">Solanum</tp:taxon-name-part><tp:taxon-name-part taxon-name-part-type="species" reg="album">album</tp:taxon-name-part></tp:taxon-name> Lour. (as “Trongum <tp:taxon-name><tp:taxon-name-part taxon-name-part-type="genus" reg="Solanum"/><tp:taxon-name-part taxon-name-part-type="species" reg="agreste">agreste</tp:taxon-name-part></tp:taxon-name>”).</comment></tp:nomenclature-citation><tp:nomenclature-citation><tp:taxon-name>
                <tp:taxon-name-part taxon-name-part-type="genus" reg="Solanum">Solanum</tp:taxon-name-part>
                <tp:taxon-name-part taxon-name-part-type="species" reg="edule">edule</tp:taxon-name-part>
                <tp:taxon-name-part taxon-name-part-type="authority">Thonn.</tp:taxon-name-part>
                <tp:taxon-name-part taxon-name-part-type="infraspecific-rank">var.</tp:taxon-name-part>
                <tp:taxon-name-part taxon-name-part-type="variety" reg="multifidum">multifidum</tp:taxon-name-part>
              </tp:taxon-name><comment>Dunal, Prodr. [A. P. de Candolle] 13(1): 357. 1852. Type. Cultivated “in hort. Tonelle Audiberti cultum” [Audibert nursery in Tonelle, near Tarascon, France], sin. dat., <italic>Without collector s.n.</italic> (holotype: AV [n.v.]).</comment></tp:nomenclature-citation><tp:nomenclature-citation><tp:taxon-name>
                <tp:taxon-name-part taxon-name-part-type="genus" reg="Solanum">Solanum</tp:taxon-name-part>
                <tp:taxon-name-part taxon-name-part-type="species" reg="serpentinum">serpentinum</tp:taxon-name-part>
              </tp:taxon-name><comment>Desf. ex Dunal, Prodr. [A. P. de Candolle] 13(1): 358. 1852. Type. Cultivated in Montpellier, France, 17–26 Aug 1838, <italic>R.L. Desfontaines s.n.</italic> (holotype: MPU [MPU854428]).</comment></tp:nomenclature-citation><tp:nomenclature-citation><tp:taxon-name>
                <tp:taxon-name-part taxon-name-part-type="genus" reg="Solanum">Solanum</tp:taxon-name-part>
                <tp:taxon-name-part taxon-name-part-type="species" reg="esculentum">esculentum</tp:taxon-name-part>
                <tp:taxon-name-part taxon-name-part-type="authority">Dunal</tp:taxon-name-part>
                <tp:taxon-name-part taxon-name-part-type="infraspecific-rank">var.</tp:taxon-name-part>
                <tp:taxon-name-part taxon-name-part-type="variety" reg="aculeatum">aculeatum</tp:taxon-name-part>
              </tp:taxon-name><comment>Dunal, Prodr. [A. P. de Candolle] 13(1): 355. 1852. Type. Indonesia. Java: Sin. loc., sin. dat., <italic>H. Zollinger 702</italic> (holotype: G-DC [G00131553]; isotypes: BM [BM000778111], K [K000788269]).</comment></tp:nomenclature-citation><tp:nomenclature-citation><tp:taxon-name>
                <tp:taxon-name-part taxon-name-part-type="genus" reg="Solanum">Solanum</tp:taxon-name-part>
                <tp:taxon-name-part taxon-name-part-type="species" reg="esculentum">esculentum</tp:taxon-name-part>
                <tp:taxon-name-part taxon-name-part-type="authority">Dunal</tp:taxon-name-part>
                <tp:taxon-name-part taxon-name-part-type="infraspecific-rank">var.</tp:taxon-name-part>
                <tp:taxon-name-part taxon-name-part-type="variety" reg="inerme">inerme</tp:taxon-name-part>
              </tp:taxon-name><comment>Dunal, Prodr. [A. P. de Candolle] 13(1): 355. 1852. Type. Brazil. Bahia: sin. loc., sin dat., <italic>J.S. Blanchet 368</italic> (lectotype, designated here: G [G00357998]).</comment></tp:nomenclature-citation><tp:nomenclature-citation><tp:taxon-name>
                <tp:taxon-name-part taxon-name-part-type="genus" reg="Solanum">Solanum</tp:taxon-name-part>
                <tp:taxon-name-part taxon-name-part-type="species" reg="esculentum">esculentum</tp:taxon-name-part>
                <tp:taxon-name-part taxon-name-part-type="authority">Dunal</tp:taxon-name-part>
                <tp:taxon-name-part taxon-name-part-type="infraspecific-rank">var.</tp:taxon-name-part>
                <tp:taxon-name-part taxon-name-part-type="variety" reg="subinerme">subinerme</tp:taxon-name-part>
              </tp:taxon-name><comment>Dunal, Prodr. [A. P. de Candolle] 13(1): 355. 1852. Type. Brazil. Bahia: sin. loc., 1831, <italic>J.S. Blanchet 236</italic> (lectotype, designated here: G-DC [G00131527]).</comment></tp:nomenclature-citation><tp:nomenclature-citation><tp:taxon-name>
                <tp:taxon-name-part taxon-name-part-type="genus" reg="Solanum">Solanum</tp:taxon-name-part>
                <tp:taxon-name-part taxon-name-part-type="species" reg="lagenarium">lagenarium</tp:taxon-name-part>
              </tp:taxon-name><comment>Dunal, Prodr. [A. P. de Candolle] 13(1): 368. 1852. Type. Cultivated “hort. Tonelle cultum” [Audibert nursery in Tonelle, near Tarascon, France], 1824, <italic>Anon. s.n.</italic> (holotype: AV [n.v.]).</comment></tp:nomenclature-citation><tp:nomenclature-citation><tp:taxon-name>
                <tp:taxon-name-part taxon-name-part-type="genus" reg="Solanum">Solanum</tp:taxon-name-part>
                <tp:taxon-name-part taxon-name-part-type="species" reg="ovigerum">ovigerum</tp:taxon-name-part>
              </tp:taxon-name><comment>Dunal [unranked] <italic>sinuatorepandum</italic> Dunal, Prodr. [A. P. de Candolle] 13(1): 358. 1852. Type. Cuba. La Habana: “La Havane” [Havana], 1826, <italic>de la Ossa s.n.</italic> (lectotype, designated here: G-DC [G00131521]).</comment></tp:nomenclature-citation><tp:nomenclature-citation><tp:taxon-name>
                <tp:taxon-name-part taxon-name-part-type="genus" reg="Solanum">Solanum</tp:taxon-name-part>
                <tp:taxon-name-part taxon-name-part-type="species" reg="ovigerum">ovigerum</tp:taxon-name-part>
              </tp:taxon-name><comment>Dunal [unranked] <italic>subrepandum</italic> Dunal, Prodr. [A. P. de Candolle] 13(1): 358. 1852. Type. Cultivated in Geneva, Switzerland “in tepidario DC.”, sin. dat., <italic>Anon. s.n.</italic> (lectotype, designated here: G-DC [G00131523]).</comment></tp:nomenclature-citation><tp:nomenclature-citation><tp:taxon-name>
                <tp:taxon-name-part taxon-name-part-type="genus" reg="Solanum">Solanum</tp:taxon-name-part>
                <tp:taxon-name-part taxon-name-part-type="species" reg="ovigerum">ovigerum</tp:taxon-name-part>
                <tp:taxon-name-part taxon-name-part-type="authority">Dunal</tp:taxon-name-part>
                <tp:taxon-name-part taxon-name-part-type="infraspecific-rank">var.</tp:taxon-name-part>
                <tp:taxon-name-part taxon-name-part-type="variety" reg="violaceum">violaceum</tp:taxon-name-part>
              </tp:taxon-name><comment>Dunal, Prodr. [A. P. de Candolle] 13(1): 358. 1852, as <tp:taxon-name><tp:taxon-name-part taxon-name-part-type="genus" reg="Solanum">Solanum</tp:taxon-name-part><tp:taxon-name-part taxon-name-part-type="species" reg="ovigerum">ovigerum</tp:taxon-name-part></tp:taxon-name> [unranked] <italic>subrepandum</italic>var. <tp:taxon-name><tp:taxon-name-part taxon-name-part-type="genus" reg="Solanum"/><tp:taxon-name-part taxon-name-part-type="species" reg="ovigerum"/><tp:taxon-name-part taxon-name-part-type="variety" reg="violaceum">violaceum</tp:taxon-name-part></tp:taxon-name>. Type. No specimens or locality cited; reference to Tournefort (“Tourn. inst. 152”).</comment></tp:nomenclature-citation><tp:nomenclature-citation><tp:taxon-name>
                <tp:taxon-name-part taxon-name-part-type="genus" reg="Solanum">Solanum</tp:taxon-name-part>
                <tp:taxon-name-part taxon-name-part-type="species" reg="ovigerum">ovigerum</tp:taxon-name-part>
                <tp:taxon-name-part taxon-name-part-type="authority">Dunal</tp:taxon-name-part>
                <tp:taxon-name-part taxon-name-part-type="infraspecific-rank">var.</tp:taxon-name-part>
                <tp:taxon-name-part taxon-name-part-type="variety" reg="oblongo-cylindricum">oblongo-cylindricum</tp:taxon-name-part>
              </tp:taxon-name><comment>Dunal, Prodr. [A. P. de Candolle] 13(1): 358. 1852, as <tp:taxon-name><tp:taxon-name-part taxon-name-part-type="genus" reg="Solanum">Solanum</tp:taxon-name-part><tp:taxon-name-part taxon-name-part-type="species" reg="ovigerum">ovigerum</tp:taxon-name-part></tp:taxon-name> [unranked] <italic>subrepandum</italic>var. <tp:taxon-name><tp:taxon-name-part taxon-name-part-type="genus" reg="Solanum"/><tp:taxon-name-part taxon-name-part-type="species" reg="ovigerum"/><tp:taxon-name-part taxon-name-part-type="variety" reg="oblongo-cylindricum">oblongo-cylindricum</tp:taxon-name-part></tp:taxon-name>. Type. Based on <tp:taxon-name><tp:taxon-name-part taxon-name-part-type="genus" reg="Solanum">Solanum</tp:taxon-name-part><tp:taxon-name-part taxon-name-part-type="species" reg="ovigerum">ovigerum</tp:taxon-name-part><tp:taxon-name-part taxon-name-part-type="infraspecific-rank">var.</tp:taxon-name-part><tp:taxon-name-part taxon-name-part-type="variety" reg="insanum">insanum</tp:taxon-name-part></tp:taxon-name> Blume.</comment></tp:nomenclature-citation><tp:nomenclature-citation><tp:taxon-name>
                <tp:taxon-name-part taxon-name-part-type="genus" reg="Solanum">Solanum</tp:taxon-name-part>
                <tp:taxon-name-part taxon-name-part-type="species" reg="trongum">trongum</tp:taxon-name-part>
                <tp:taxon-name-part taxon-name-part-type="authority">Poir.</tp:taxon-name-part>
                <tp:taxon-name-part taxon-name-part-type="infraspecific-rank">var.</tp:taxon-name-part>
                <tp:taxon-name-part taxon-name-part-type="variety" reg="sinuatopinnatifidum">sinuatopinnatifidum</tp:taxon-name-part>
              </tp:taxon-name><comment>Dunal, Prodr. [A. P. de Candolle] 13(1): 361. 1852. Type. Based on <tp:taxon-name><tp:taxon-name-part taxon-name-part-type="genus" reg="Solanum">Solanum</tp:taxon-name-part><tp:taxon-name-part taxon-name-part-type="species" reg="trongum">trongum</tp:taxon-name-part></tp:taxon-name> Poir. sensu Blume [Java. “in agestribus/karnadong”, <italic>C. Blume s.n.</italic> (no specimens cited, based on <tp:taxon-name><tp:taxon-name-part taxon-name-part-type="genus" reg="Solanum">S.</tp:taxon-name-part><tp:taxon-name-part taxon-name-part-type="species" reg="trongum">trongum</tp:taxon-name-part></tp:taxon-name> Poir. sensu Blume)].</comment></tp:nomenclature-citation><tp:nomenclature-citation><tp:taxon-name>
                <tp:taxon-name-part taxon-name-part-type="genus" reg="Solanum">Solanum</tp:taxon-name-part>
                <tp:taxon-name-part taxon-name-part-type="species" reg="requienii">requienii</tp:taxon-name-part>
              </tp:taxon-name><comment>Dunal, Prodr. [A. P. de Candolle] 13(1): 363. 1852., as ‘Requieni’. Type. Cultivated in France “hort. Tonelle ex Audibert fratr.”, 1822, <italic>Anon. s.n.</italic> (holotype: AV [n.v.]).</comment></tp:nomenclature-citation><tp:nomenclature-citation><tp:taxon-name>
                <tp:taxon-name-part taxon-name-part-type="genus" reg="Solanum">Solanum</tp:taxon-name-part>
                <tp:taxon-name-part taxon-name-part-type="species" reg="sativum">sativum</tp:taxon-name-part>
              </tp:taxon-name><comment>Dunal, Prodr. [A. P. de Candolle] 13(1): 360. 1852, nom. illeg. superfl. Type. Based on <tp:taxon-name><tp:taxon-name-part taxon-name-part-type="genus" reg="Solanum">Solanum</tp:taxon-name-part><tp:taxon-name-part taxon-name-part-type="species" reg="pseudo-undatum">pseudo-undatum</tp:taxon-name-part></tp:taxon-name> Blume (cited in synonymy “Nomen <tp:taxon-name><tp:taxon-name-part taxon-name-part-type="genus" reg="Solanum"/><tp:taxon-name-part taxon-name-part-type="species" reg="pseudo">pseudo</tp:taxon-name-part></tp:taxon-name>-<tp:taxon-name><tp:taxon-name-part taxon-name-part-type="genus" reg="Solanum"/><tp:taxon-name-part taxon-name-part-type="species" reg="undatum">undatum</tp:taxon-name-part></tp:taxon-name> mutavi, quonian semigraecum, semilatinem”)</comment></tp:nomenclature-citation><tp:nomenclature-citation><tp:taxon-name>
                <tp:taxon-name-part taxon-name-part-type="genus" reg="Solanum">Solanum</tp:taxon-name-part>
                <tp:taxon-name-part taxon-name-part-type="species" reg="sativum">sativum</tp:taxon-name-part>
                <tp:taxon-name-part taxon-name-part-type="authority">Dunal</tp:taxon-name-part>
                <tp:taxon-name-part taxon-name-part-type="infraspecific-rank">var.</tp:taxon-name-part>
                <tp:taxon-name-part taxon-name-part-type="variety" reg="albiflorum">albiflorum</tp:taxon-name-part>
              </tp:taxon-name><comment>(Blume) Dunal, Prodr. [A. P. de Candolle] 13(1): 360. 1852. Type. Based on <tp:taxon-name><tp:taxon-name-part taxon-name-part-type="genus" reg="Solanum">Solanum</tp:taxon-name-part><tp:taxon-name-part taxon-name-part-type="species" reg="pseudo-undatum">pseudo-undatum</tp:taxon-name-part><tp:taxon-name-part taxon-name-part-type="authority">Blume</tp:taxon-name-part><tp:taxon-name-part taxon-name-part-type="infraspecific-rank">var.</tp:taxon-name-part><tp:taxon-name-part taxon-name-part-type="variety" reg="albiflorum">albiflorum</tp:taxon-name-part></tp:taxon-name> Blume.</comment></tp:nomenclature-citation><tp:nomenclature-citation><tp:taxon-name>
                <tp:taxon-name-part taxon-name-part-type="genus" reg="Solanum">Solanum</tp:taxon-name-part>
                <tp:taxon-name-part taxon-name-part-type="species" reg="sativum">sativum</tp:taxon-name-part>
                <tp:taxon-name-part taxon-name-part-type="authority">Dunal</tp:taxon-name-part>
                <tp:taxon-name-part taxon-name-part-type="infraspecific-rank">var.</tp:taxon-name-part>
                <tp:taxon-name-part taxon-name-part-type="variety" reg="atropurpurascens">atropurpurascens</tp:taxon-name-part>
              </tp:taxon-name><comment>(Blume) Dunal, Prodr. [A. P. de Candolle] 13(1): 360. 1852. Type. Based on <tp:taxon-name><tp:taxon-name-part taxon-name-part-type="genus" reg="Solanum">Solanum</tp:taxon-name-part><tp:taxon-name-part taxon-name-part-type="species" reg="pseudo-undatum">pseudo-undatum</tp:taxon-name-part><tp:taxon-name-part taxon-name-part-type="authority">Blume</tp:taxon-name-part><tp:taxon-name-part taxon-name-part-type="infraspecific-rank">var.</tp:taxon-name-part><tp:taxon-name-part taxon-name-part-type="variety" reg="atropurpurascens">atropurpurascens</tp:taxon-name-part></tp:taxon-name> Blume.</comment></tp:nomenclature-citation><tp:nomenclature-citation><tp:taxon-name>
                <tp:taxon-name-part taxon-name-part-type="genus" reg="Solanum">Solanum</tp:taxon-name-part>
                <tp:taxon-name-part taxon-name-part-type="species" reg="sativum">sativum</tp:taxon-name-part>
                <tp:taxon-name-part taxon-name-part-type="authority">Dunal</tp:taxon-name-part>
                <tp:taxon-name-part taxon-name-part-type="infraspecific-rank">var.</tp:taxon-name-part>
                <tp:taxon-name-part taxon-name-part-type="variety" reg="leucocarpon">leucocarpon</tp:taxon-name-part>
              </tp:taxon-name><comment>(Blume) Dunal, Prodr. [A. P. de Candolle] 13(1): 361. 1852. Type. Based on <tp:taxon-name><tp:taxon-name-part taxon-name-part-type="genus" reg="Solanum">Solanum</tp:taxon-name-part><tp:taxon-name-part taxon-name-part-type="species" reg="pseudo-undatum">pseudo-undatum</tp:taxon-name-part><tp:taxon-name-part taxon-name-part-type="authority">Blume</tp:taxon-name-part><tp:taxon-name-part taxon-name-part-type="infraspecific-rank">var.</tp:taxon-name-part><tp:taxon-name-part taxon-name-part-type="variety" reg="leucocarpon">leucocarpon</tp:taxon-name-part></tp:taxon-name> Blume.</comment></tp:nomenclature-citation><tp:nomenclature-citation><tp:taxon-name>
                <tp:taxon-name-part taxon-name-part-type="genus" reg="Solanum">Solanum</tp:taxon-name-part>
                <tp:taxon-name-part taxon-name-part-type="species" reg="melongena">melongena</tp:taxon-name-part>
                <tp:taxon-name-part taxon-name-part-type="authority">L.</tp:taxon-name-part>
                <tp:taxon-name-part taxon-name-part-type="infraspecific-rank">var.</tp:taxon-name-part>
                <tp:taxon-name-part taxon-name-part-type="variety" reg="giganteum">giganteum</tp:taxon-name-part>
              </tp:taxon-name><comment>Alef., Landw. Fl. 136. 1866, as “<italic>gigantea</italic>”. Type. Cultivated (no specimens cited; no original material found).</comment></tp:nomenclature-citation><tp:nomenclature-citation><tp:taxon-name>
                <tp:taxon-name-part taxon-name-part-type="genus" reg="Solanum">Solanum</tp:taxon-name-part>
                <tp:taxon-name-part taxon-name-part-type="species" reg="melongena">melongena</tp:taxon-name-part>
                <tp:taxon-name-part taxon-name-part-type="authority">L.</tp:taxon-name-part>
                <tp:taxon-name-part taxon-name-part-type="infraspecific-rank">var.</tp:taxon-name-part>
                <tp:taxon-name-part taxon-name-part-type="variety" reg="leucoum">leucoum</tp:taxon-name-part>
              </tp:taxon-name><comment>Alef., Landw. Fl. 136. 1866. Type. Cultivated (no specimens cited; no original material found).</comment></tp:nomenclature-citation><tp:nomenclature-citation><tp:taxon-name>
                <tp:taxon-name-part taxon-name-part-type="genus" reg="Solanum">Solanum</tp:taxon-name-part>
                <tp:taxon-name-part taxon-name-part-type="species" reg="melongena">melongena</tp:taxon-name-part>
                <tp:taxon-name-part taxon-name-part-type="authority">L.</tp:taxon-name-part>
                <tp:taxon-name-part taxon-name-part-type="infraspecific-rank">var.</tp:taxon-name-part>
                <tp:taxon-name-part taxon-name-part-type="variety" reg="stenoides">stenoides</tp:taxon-name-part>
              </tp:taxon-name><comment>Alef., Landw. Fl. 136. 1866. Type. Cultivated (no specimens cited; no original material found).</comment></tp:nomenclature-citation><tp:nomenclature-citation><tp:taxon-name>
                <tp:taxon-name-part taxon-name-part-type="genus" reg="Solanum">Solanum</tp:taxon-name-part>
                <tp:taxon-name-part taxon-name-part-type="species" reg="melongena">melongena</tp:taxon-name-part>
                <tp:taxon-name-part taxon-name-part-type="authority">L.</tp:taxon-name-part>
                <tp:taxon-name-part taxon-name-part-type="infraspecific-rank">var.</tp:taxon-name-part>
                <tp:taxon-name-part taxon-name-part-type="variety" reg="stenoleucum">stenoleucum</tp:taxon-name-part>
              </tp:taxon-name><comment>Alef., Landw. Fl. 136. 1866, as “<italic>stenoleuca</italic>”. Type. Cultivated (no specimens cited; no original material found).</comment></tp:nomenclature-citation><tp:nomenclature-citation><tp:taxon-name>
                <tp:taxon-name-part taxon-name-part-type="genus" reg="Solanum">Solanum</tp:taxon-name-part>
                <tp:taxon-name-part taxon-name-part-type="species" reg="melongenum">melongenum</tp:taxon-name-part>
              </tp:taxon-name><comment>St.-Lag., Ann. Soc. Bot. Lyon 7: 135. 1880, nom. illeg. superfl. Type. Based on <tp:taxon-name><tp:taxon-name-part taxon-name-part-type="genus" reg="Solanum">Solanum</tp:taxon-name-part><tp:taxon-name-part taxon-name-part-type="species" reg="melongena">melongena</tp:taxon-name-part></tp:taxon-name> L. (cited in synonymy).</comment></tp:nomenclature-citation><tp:nomenclature-citation><tp:taxon-name>
                <tp:taxon-name-part taxon-name-part-type="genus" reg="Melongena">Melongena</tp:taxon-name-part>
                <tp:taxon-name-part taxon-name-part-type="species" reg="esculenta">esculenta</tp:taxon-name-part>
              </tp:taxon-name><comment>(Dunal) Grecescu, Consp. Fl. Romaniei 423. 1898. Type. Based on <tp:taxon-name><tp:taxon-name-part taxon-name-part-type="genus" reg="Solanum">Solanum</tp:taxon-name-part><tp:taxon-name-part taxon-name-part-type="species" reg="esculentum">esculentum</tp:taxon-name-part></tp:taxon-name> Dunal, nom. illeg.</comment></tp:nomenclature-citation><tp:nomenclature-citation><tp:taxon-name>
                <tp:taxon-name-part taxon-name-part-type="genus" reg="Solanum">Solanum</tp:taxon-name-part>
                <tp:taxon-name-part taxon-name-part-type="species" reg="melongena">melongena</tp:taxon-name-part>
                <tp:taxon-name-part taxon-name-part-type="authority">L.</tp:taxon-name-part>
                <tp:taxon-name-part taxon-name-part-type="infraspecific-rank">var.</tp:taxon-name-part>
                <tp:taxon-name-part taxon-name-part-type="variety" reg="inerme">inerme</tp:taxon-name-part>
              </tp:taxon-name><comment>(Dunal) Hiern, Cat. Afr. Pl. (Hiern) 1(3): 748. 1898. Type. Based on <tp:taxon-name><tp:taxon-name-part taxon-name-part-type="genus" reg="Solanum">Solanum</tp:taxon-name-part><tp:taxon-name-part taxon-name-part-type="species" reg="esculentum">esculentum</tp:taxon-name-part><tp:taxon-name-part taxon-name-part-type="infraspecific-rank">var.</tp:taxon-name-part><tp:taxon-name-part taxon-name-part-type="variety" reg="inerme">inerme</tp:taxon-name-part></tp:taxon-name> Dunal</comment></tp:nomenclature-citation><tp:nomenclature-citation><tp:taxon-name>
                <tp:taxon-name-part taxon-name-part-type="genus" reg="Solanum">Solanum</tp:taxon-name-part>
                <tp:taxon-name-part taxon-name-part-type="species" reg="melongena">melongena</tp:taxon-name-part>
                <tp:taxon-name-part taxon-name-part-type="authority">L.</tp:taxon-name-part>
                <tp:taxon-name-part taxon-name-part-type="infraspecific-rank">var.</tp:taxon-name-part>
                <tp:taxon-name-part taxon-name-part-type="variety" reg="viride">viride</tp:taxon-name-part>
              </tp:taxon-name><comment>Dikii, Trudy Prikl. Bot. 88: 104. 1984, as “<italic>viridis</italic>”. Type. Russia. Cultivated at Maikop Experiment station of VIR (Maikop, Krasnodar Krai, Republic of Adygea), originally from Asia Minor. 4 Jul 1971, <italic>L. Studentsova s.n. [VIR cat. # 249</italic>] (holotype: WIR [n.v.]).</comment></tp:nomenclature-citation><tp:nomenclature-citation><tp:taxon-name>
                <tp:taxon-name-part taxon-name-part-type="genus" reg="Solanum">Solanum</tp:taxon-name-part>
                <tp:taxon-name-part taxon-name-part-type="species" reg="melongena">melongena</tp:taxon-name-part>
                <tp:taxon-name-part taxon-name-part-type="authority">L.</tp:taxon-name-part>
                <tp:taxon-name-part taxon-name-part-type="infraspecific-rank">subsp.</tp:taxon-name-part>
                <tp:taxon-name-part taxon-name-part-type="subspecies" reg="agreste">agreste</tp:taxon-name-part>
              </tp:taxon-name><comment>Dikii, Trudy Prikl. Bot. Genet. Selek. 88: 105. 1984, as “<tp:taxon-name><tp:taxon-name-part taxon-name-part-type="genus" reg="Solanum"/><tp:taxon-name-part taxon-name-part-type="species" reg="agrestis">agrestis</tp:taxon-name-part></tp:taxon-name>”. Type. Russia. Cultivated at Maikop Experiment station of VIR (Maikop, Krasnodar Krai, Republic of Adygea), originally from India, 7 Aug 1975, <italic>N. Frantskevich s.n. [VIR cat. # 713</italic>] (holotype: WIR [n.v.]).</comment></tp:nomenclature-citation><tp:nomenclature-citation><tp:taxon-name>
                <tp:taxon-name-part taxon-name-part-type="genus" reg="Solanum">Solanum</tp:taxon-name-part>
                <tp:taxon-name-part taxon-name-part-type="species" reg="melongena">melongena</tp:taxon-name-part>
                <tp:taxon-name-part taxon-name-part-type="authority">L.</tp:taxon-name-part>
                <tp:taxon-name-part taxon-name-part-type="infraspecific-rank">var.</tp:taxon-name-part>
                <tp:taxon-name-part taxon-name-part-type="variety" reg="angustum">angustum</tp:taxon-name-part>
              </tp:taxon-name><comment>Dikii, Trudy Prikl. Bot. Genet. Selek. 88: 105. 1984, as “<italic>angusta</italic>”. Type. Russia. Cultivated at Maikop Experiment station of VIR (Maikop, Krasnodar Krai, Republic of Adygea), originally from India “c.v. R.R.I.”, 7 Aug 1975, <italic>N. Frantskevich s.n. [VIR cat. # 2333</italic>] (holotype: WIR [n.v.]).</comment></tp:nomenclature-citation><tp:nomenclature-citation><tp:taxon-name>
                <tp:taxon-name-part taxon-name-part-type="genus" reg="Solanum">Solanum</tp:taxon-name-part>
                <tp:taxon-name-part taxon-name-part-type="species" reg="melongena">melongena</tp:taxon-name-part>
                <tp:taxon-name-part taxon-name-part-type="authority">L.</tp:taxon-name-part>
                <tp:taxon-name-part taxon-name-part-type="infraspecific-rank">var.</tp:taxon-name-part>
                <tp:taxon-name-part taxon-name-part-type="variety" reg="cylindricum">cylindricum</tp:taxon-name-part>
              </tp:taxon-name><comment>(Filov) Dikii, Trudy Prikl. Bot. Genet. Selek. 88: 105. 1984, as “<italic>cylindrica</italic>”. Type. Russia. Cultivated at Maikop Experiment station of VIR (Maikop, Krasnodar Krai, Republic of Adygea), originally from India, 7 Aug 1975, <italic>N. Frantskevich s.n. [VIR cat. # 116</italic>] (holotype: WIR [n.v.]).</comment></tp:nomenclature-citation><tp:nomenclature-citation><tp:taxon-name>
                <tp:taxon-name-part taxon-name-part-type="genus" reg="Solanum">Solanum</tp:taxon-name-part>
                <tp:taxon-name-part taxon-name-part-type="species" reg="melongena">melongena</tp:taxon-name-part>
                <tp:taxon-name-part taxon-name-part-type="authority">L.</tp:taxon-name-part>
                <tp:taxon-name-part taxon-name-part-type="infraspecific-rank">var.</tp:taxon-name-part>
                <tp:taxon-name-part taxon-name-part-type="variety" reg="racemiflorum">racemiflorum</tp:taxon-name-part>
              </tp:taxon-name><comment>Dikii, Trudy Prikl. Bot. Genet. Selek. 88: 105. 1984, as “<italic>racemiflora</italic>”. Type. Russia. Cultivated at Maikop Experiment station of VIR (Maikop, Krasnodar Krai, Republic of Adygea), originally from India “c.v Purple Cluster”, 27 Sep 1958, <italic>V. Barkovskaya s.n. [VIR cat. # 2515</italic>] (holotype: WIR [n.v.]).</comment></tp:nomenclature-citation><tp:nomenclature-citation><tp:taxon-name>
                <tp:taxon-name-part taxon-name-part-type="genus" reg="Solanum">Solanum</tp:taxon-name-part>
                <tp:taxon-name-part taxon-name-part-type="species" reg="melongena">melongena</tp:taxon-name-part>
                <tp:taxon-name-part taxon-name-part-type="authority">L.</tp:taxon-name-part>
                <tp:taxon-name-part taxon-name-part-type="infraspecific-rank">var.</tp:taxon-name-part>
                <tp:taxon-name-part taxon-name-part-type="variety" reg="racemosum">racemosum</tp:taxon-name-part>
              </tp:taxon-name><comment>(Filov) Dikii, Trudy Prikl. Bot. Genet. Selek. 88: 105. 1984, as “<italic>racemosa</italic>”. Type. Russia. Cultivated at Maikop Experiment station of VIR (Maikop, Krasnodar Krai, Republic of Adygea), originally from India, 4 Jul 1971, <italic>L. Studentsova s.n. [VIR cat. # 709</italic>] (holotype: WIR [n.v.]).</comment></tp:nomenclature-citation><tp:nomenclature-citation><tp:taxon-name>
                <tp:taxon-name-part taxon-name-part-type="genus" reg="Solanum">Solanum</tp:taxon-name-part>
                <tp:taxon-name-part taxon-name-part-type="species" reg="melongena">melongena</tp:taxon-name-part>
                <tp:taxon-name-part taxon-name-part-type="authority">L.</tp:taxon-name-part>
                <tp:taxon-name-part taxon-name-part-type="infraspecific-rank">var.</tp:taxon-name-part>
                <tp:taxon-name-part taxon-name-part-type="variety" reg="globosi">globosi</tp:taxon-name-part>
              </tp:taxon-name><comment>Dikii, Trudy Prikl. Bot. Genet. Selek. 88: 106. 1984. Type. Russia. Cultivated at Maikop Experiment station of VIR (Maikop, Krasnodar Krai, Republic of Adygea), originally from Vietnam, 14 Jul 1971, <italic>L. Studentsova s.n. [VIR cat. # 2582</italic>] (holotype: WIR [n.v.]).</comment></tp:nomenclature-citation></tp:nomenclature-citation-list></tp:nomenclature><tp:treatment-sec sec-type="material" id="SECID0E1XLM"><title>Type.</title><p>Cultivated in Uppsala, Sweden, <italic>Anonymous s.n.</italic> (lectotype, designated by <xref ref-type="bibr" rid="B218">Schönbeck-Temesy 1972</xref>, pg. 70: LINN [acc. # 248.28]).</p></tp:treatment-sec><tp:treatment-sec sec-type="description" id="SECID0EGYLM"><title>Description.</title><p>Erect annual herb, 0.2–0.5 m, unarmed or more rarely prickly. Stems erect, terete, unarmed or occasionally prickly, moderately stellate-pubescent to glabrescent; prickles to 3 mm long, less than 0.5 mm wide at the base, straight, acicular, yellow-orange to dark brown, glabrous; pubescence a mixture of minute simple hairs and porrect-stellate trichomes, the stellate trichomes sessile to short-stalked, the stalks to 0.2 mm long, the rays 8–15, 0.3–0.7 mm long, the midpoints ca. same length as the rays or elongated to 1 mm; new growth moderately to densely stellate-pubescent, whitish green; bark of older stems glabrescent, green-brown to dark brown. Sympodial units difoliate, not geminate. Leaves simple, moderately lobed, the blades 10–23 cm long, 9–15 cm wide, 1.5–2 times longer than wide, ovate, chartaceous, drying discolorous, unarmed; adaxial surface yellow-green to red-brown, sparsely to moderately stellate-pubescent, occasionally glabrescent; abaxial surface glabrescent to moderately stellate-pubescent usually more pubescent than the adaxial surface, the trichomes porrect, sessile to short-stalked, the stalks to 0.2 mm long, the rays 5–8, 0.3–1 mm long, the midpoints ca. same length as the rays; major veins 4–7 pairs; base cordate to obtuse; margins lobed, the lobes 2(-3) on each side, 0.5–2 cm long, deltate, apically rounded, the sinuses extending 1/4–1/3 to the midrib; apex acute; petiole 1–10 cm long, 1/4–1/3(–2/3) of the leaf blade length, moderately stellate-pubescent to glabrescent, unarmed or prickly with 1–2 prickles. Inflorescences 6–15 cm long, apparently terminal or lateral, unbranched, with 1–8 flowers, 1–3 flowers open at any one time, moderately stellate-pubescent to glabrescent, with a mix of sessile and short-stalked stellate-porrect trichomes like those of the stems, unarmed; peduncle 0–80 mm long, unarmed; pedicels 0.8–3.5 cm long, 1–1.8 mm in diameter at the base, 1–2 mm in diameter at the apex, erect to pendent, unarmed or more rarely prickly with up to 5 prickles, moderately stellate-pubescent to glabrescent with porrect-stellate trichomes like those of the stems, articulated at the base; pedicel scars spaced 3–5 mm apart. Buds ovoid, the corolla ca. halfway exerted from the calyx before anthesis. Flowers 4–8-merous, heterostylous and the plants andromonoecious, with the lowermost flower long-styled and hermaphrodite, the distal flowers short-styled, staminate and usually somewhat smaller. Calyx with the tube 3–8 mm long in long-styled flowers, urceolate to deeply cup-shaped, 2–3 mm long in short-styled flowers, cup-shaped to elongate cup-shaped, the lobes in long-styled flowers 5–17 mm long 3–5 mm wide, in short-styled flowers 3.5–5 mm long, 2–2.5 mm wide, deltate to narrowly deltate, apically acute to long-acuminate, unarmed or more rarely prickly with up to 30 prickles, moderately stellate-pubescent, with porrect-stellate trichomes like those of the pedicels. Corolla 2.5–5 cm in diameter in long-styled flowers, 2.4–4 cm in diameter in short-styled flowers, white to mauve or purple, stellate, lobed 1/4–1/2 of the way to the base, the lobes 10–15 mm long, 8–13 mm wide in long-styled flowers, 5–8 mm long and 8–13 mm wide in short-styled flowers, broad-deltate, spreading at anthesis, not opening fully in long-styled flowers, sparsely stellate-pubescent abaxially, the trichomes porrect, sessile or stalked, the stalks to 0.2 mm, the rays 4–8, 0.2–0.7 mm long, the midpoints ca. same length as the rays. Stamens equal; anthers 5.5–7.5 mm long in long-styled flowers, 5.5–6 mm long in short-styled flowers, ca. 2 mm wide, connivent, tapering, yellow, glabrous, poricidal at the tips, the pores not elongating to slits with drying; filament tube 2–3 mm long, glabrous; free portion of the filaments 1.2–3 mm long, glabrous. Ovary conical, stellate-pubescent in upper part near the style base; style in long-styled flowers ca. 9 mm long, broad and straight, moderately stellate-pubescent in the lower half to 3/4, in short-styled flowers 2–3 mm long, pubescent at the base; stigma globose capitate to somewhat bilobed, bright green in live plants, the surface minutely papillate. Fruit a globose to ovoid, ellipsoid, or oblong to variously curved berry (many cultivars with a wide variety of fruit shapes), 1 (rarely &gt; 1) per infructescence, 3–20 cm long, 3–7 cm wide, green, sometimes mottled or striped, white, pink, mauve, purple, or black when young, usually white or maroon at maturity, the pericarp smooth, glabrous; fruiting pedicels 2.5–8 cm long, 2–4 mm in diameter at the base, 5–10 mm in diameter at the apex, unarmed or sparsely prickly, woody, pendent and deflexed from the weight of the berry; fruiting calyx lobes elongating to 12–50 mm long, 1/4–1/3 the length of the mature fruit, often cup-shaped around the fruit in some cultivars, unarmed or sparsely prickly. Seeds usually aborted in cultivars. Chromosome number: n = 12 (<xref ref-type="bibr" rid="B68">Doganlar et al. 2002</xref>; <xref ref-type="bibr" rid="B12">Barchi et al. 2019</xref>; <xref ref-type="bibr" rid="B38">Chapman 2019</xref>; <xref ref-type="bibr" rid="B88">Gramazio et al. 2019</xref>; <xref ref-type="bibr" rid="B266">Wei et al. 2020</xref>).</p><fig id="F42" position="float" orientation="portrait"><object-id xmlns:xlink="http://www.w3.org/1999/xlink" content-type="doi" xlink:type="simple">10.3897/phytokeys.198.79514.figure42</object-id><object-id xmlns:xlink="http://www.w3.org/1999/xlink" content-type="arpha" xlink:type="simple">F871F9F6-757D-5432-8446-FD33AD9375D1</object-id><label>Figure 42.</label><caption><p><italic><tp:taxon-name><tp:taxon-name-part taxon-name-part-type="genus" reg="Solanum">Solanum</tp:taxon-name-part><tp:taxon-name-part taxon-name-part-type="species" reg="melongena">melongena</tp:taxon-name-part></tp:taxon-name></italic> L. <bold>A</bold> herbarium specimen collected in India (<italic>Macé s.n.</italic>, P00058105) <bold>B</bold> habit (field photograph, unvouchered, Thailand) <bold>C</bold> detail view of a hermaphroditic flower (<italic>Meeboonya et al. RM 294</italic>, Thailand) <bold>D</bold> detail view of an oblong and white fruit (<italic>Meeboonya et al. RM 250</italic>, Thailand) <bold>E</bold> detail view of a round green fruit marbled with white (<italic>Meeboonya et al. RM 248</italic>, Thailand). Photograph credits: <bold>A</bold> CC-BY, Muséum national d’Histoire naturelle, Paris <bold>B–E</bold> X. Aubriot.</p></caption><graphic xmlns:xlink="http://www.w3.org/1999/xlink" xlink:href="phytokeys-198-001_article-79514__-g042.jpg" position="float" orientation="portrait" xlink:type="simple" id="oo_689735.jpg"><uri content-type="original_file" xlink:type="simple">https://binary.pensoft.net/fig/689735</uri></graphic></fig></tp:treatment-sec><tp:treatment-sec sec-type="distribution" id="SECID0EO1LM"><title>Distribution.</title><p><italic><tp:taxon-name><tp:taxon-name-part taxon-name-part-type="genus" reg="Solanum">Solanum</tp:taxon-name-part><tp:taxon-name-part taxon-name-part-type="species" reg="melongena">melongena</tp:taxon-name-part></tp:taxon-name></italic> is cultivated worldwide in tropical and subtropical areas (in the temperate zone under glass); the greatest diversity of landraces and cultivars is found in Asia (India, China and southeast Asia), with secondary centres in the Middle East and around the Mediterranean. The origin of <italic><tp:taxon-name><tp:taxon-name-part taxon-name-part-type="genus" reg="Solanum">Solanum</tp:taxon-name-part><tp:taxon-name-part taxon-name-part-type="species" reg="melongena">melongena</tp:taxon-name-part></tp:taxon-name></italic> is in Asia, but the exact place of domestication in not clear (see <xref ref-type="bibr" rid="B171">Meyer et al. 2012</xref>; references in <xref ref-type="bibr" rid="B130">Knapp et al. 2013</xref>). We have not provided a distribution map as herbarium specimens do not accurately reflect the range of the species in cultivation.</p></tp:treatment-sec><tp:treatment-sec sec-type="ecology" id="SECID0ES2LM"><title>Ecology and habitat.</title><p><italic><tp:taxon-name><tp:taxon-name-part taxon-name-part-type="genus" reg="Solanum">Solanum</tp:taxon-name-part><tp:taxon-name-part taxon-name-part-type="species" reg="melongena">melongena</tp:taxon-name-part></tp:taxon-name></italic> is only known from cultivation (see below).</p></tp:treatment-sec><tp:treatment-sec sec-type="Common names and uses" id="SECID0ED3LM"><title>Common names and uses.</title><p>China. qie (<xref ref-type="bibr" rid="B280">Zhang et al. 1994</xref>), qie zi (<xref ref-type="bibr" rid="B142">Lester and Hawkes 2001</xref>). India. brinjal [Hindi] (<xref ref-type="bibr" rid="B142">Lester and Hawkes 2001</xref>); Bihar: baigan, bhanta (<xref ref-type="bibr" rid="B254">Varma 1981</xref>); Karnataka: advibadani, doorla (<xref ref-type="bibr" rid="B226">Singh 1988</xref>); Tamil Nadu: kathiri (Tamil, <xref ref-type="bibr" rid="B159">Matthew 1983</xref>); kaththiri ([Tamil] <xref ref-type="bibr" rid="B94">Henry et al. 1987</xref>). Japan. nasu (<xref ref-type="bibr" rid="B142">Lester and Hawkes 2001</xref>). Indonesia. Java: enchung, térong (<xref ref-type="bibr" rid="B34">Burkill 1935</xref>); Sumatra: tiung, chung (<xref ref-type="bibr" rid="B34">Burkill 1935</xref>). Malaysia/Singapore. tĕrong (with many qualifiers indicating varieties, <xref ref-type="bibr" rid="B34">Burkill 1935</xref>). <italic><tp:taxon-name><tp:taxon-name-part taxon-name-part-type="genus" reg="Solanum">Solanum</tp:taxon-name-part><tp:taxon-name-part taxon-name-part-type="species" reg="melongena">melongena</tp:taxon-name-part></tp:taxon-name></italic> is a worldwide food crop; after tomato (<italic><tp:taxon-name><tp:taxon-name-part taxon-name-part-type="genus" reg="Solanum">S.</tp:taxon-name-part><tp:taxon-name-part taxon-name-part-type="species" reg="lycopersicum">lycopersicum</tp:taxon-name-part></tp:taxon-name></italic> L.) it is the most widely cultivated fruit crop in the <tp:taxon-name><tp:taxon-name-part taxon-name-part-type="family">Solanaceae</tp:taxon-name-part></tp:taxon-name> (<xref ref-type="bibr" rid="B57">Daunay and Janick 2007</xref>; <xref ref-type="bibr" rid="B133">Knapp et al. 2019b</xref>). Recent work to improve eggplants in the face of climate change has seen increased interest in wild relatives and crosses with wild species across the spiny solanums (e.g., <xref ref-type="bibr" rid="B83">García-Fortea et al. 2019</xref>). See section on Uses (pp. 18–20) for further details. Discussion of the many aspects of eggplant biology can be found in <xref ref-type="bibr" rid="B38">Chapman (2019)</xref>.</p></tp:treatment-sec><tp:treatment-sec sec-type="Preliminary conservation status" id="SECID0EB6LM"><title>Preliminary conservation status</title><p><bold>(<xref ref-type="bibr" rid="B105">IUCN 2019</xref>).</bold><italic><tp:taxon-name><tp:taxon-name-part taxon-name-part-type="genus" reg="Solanum">Solanum</tp:taxon-name-part><tp:taxon-name-part taxon-name-part-type="species" reg="melongena">melongena</tp:taxon-name-part></tp:taxon-name></italic> is known primarily from cultivation, and as such we have not assigned it a threat status using the IUCN criteria.</p></tp:treatment-sec><tp:treatment-sec sec-type="discussion" id="SECID0EZ6LM"><title>Discussion.</title><p><italic><tp:taxon-name><tp:taxon-name-part taxon-name-part-type="genus" reg="Solanum">Solanum</tp:taxon-name-part><tp:taxon-name-part taxon-name-part-type="species" reg="melongena">melongena</tp:taxon-name-part></tp:taxon-name></italic> is known to cross easily with its wild progenitor <italic><tp:taxon-name><tp:taxon-name-part taxon-name-part-type="genus" reg="Solanum">S.</tp:taxon-name-part><tp:taxon-name-part taxon-name-part-type="species" reg="insanum">insanum</tp:taxon-name-part></tp:taxon-name></italic> (<xref ref-type="bibr" rid="B58">Davidar et al. 2015</xref>; <xref ref-type="bibr" rid="B181">Mutegi et al. 2015</xref>) and distinguishing the two taxa can be difficult especially in older specimens or in feral populations. We have chosen to recognise the two as distinct species rather than as infraspecific taxa (e.g., <xref ref-type="bibr" rid="B141">Lester and Hasan 1991</xref>; <xref ref-type="bibr" rid="B56">Daunay and Hazra 2012</xref>) because cultivated and wild plants are on distinct evolutionary trajectories. Wild plants are subject to natural selection, while cultivated plants are commensal with human beings. We recognise that this can lead to difficulties in identifying individual specimens, particularly those from old collections where details of provenance are not clear.</p><p>Distinguishing the cultivated <italic><tp:taxon-name><tp:taxon-name-part taxon-name-part-type="genus" reg="Solanum">S.</tp:taxon-name-part><tp:taxon-name-part taxon-name-part-type="species" reg="melongena">melongena</tp:taxon-name-part></tp:taxon-name></italic> from wild <italic><tp:taxon-name><tp:taxon-name-part taxon-name-part-type="genus" reg="Solanum">S.</tp:taxon-name-part><tp:taxon-name-part taxon-name-part-type="species" reg="insanum">insanum</tp:taxon-name-part></tp:taxon-name></italic> can be particularly difficult in the absence of fruits. Keys in previous publications (<xref ref-type="bibr" rid="B130">Knapp et al. 2013</xref>; <xref ref-type="bibr" rid="B203">Ranil et al. 2016</xref>) can be used for identification, but in general specimens we assign to <italic><tp:taxon-name><tp:taxon-name-part taxon-name-part-type="genus" reg="Solanum">S.</tp:taxon-name-part><tp:taxon-name-part taxon-name-part-type="species" reg="insanum">insanum</tp:taxon-name-part></tp:taxon-name></italic> are pricklier, with smaller flowers and fruit, and more ruderal than those we assign to <italic><tp:taxon-name><tp:taxon-name-part taxon-name-part-type="genus" reg="Solanum">S.</tp:taxon-name-part><tp:taxon-name-part taxon-name-part-type="species" reg="melongena">melongena</tp:taxon-name-part></tp:taxon-name></italic>. Flowers of <italic><tp:taxon-name><tp:taxon-name-part taxon-name-part-type="genus" reg="Solanum">S.</tp:taxon-name-part><tp:taxon-name-part taxon-name-part-type="species" reg="melongena">melongena</tp:taxon-name-part></tp:taxon-name></italic> are often fasciated (with more than 5 parts), but usually are not in local cultivars. Local cultivars of <italic><tp:taxon-name><tp:taxon-name-part taxon-name-part-type="genus" reg="Solanum">S.</tp:taxon-name-part><tp:taxon-name-part taxon-name-part-type="species" reg="melongena">melongena</tp:taxon-name-part></tp:taxon-name></italic> in tropical Asia can be especially difficult to distinguish from <italic><tp:taxon-name><tp:taxon-name-part taxon-name-part-type="genus" reg="Solanum">S.</tp:taxon-name-part><tp:taxon-name-part taxon-name-part-type="species" reg="insanum">insanum</tp:taxon-name-part></tp:taxon-name></italic>.</p><p>The only original material we have found for Sir John Hill’s <italic><tp:taxon-name><tp:taxon-name-part taxon-name-part-type="genus" reg="Solanum">Solanum</tp:taxon-name-part><tp:taxon-name-part taxon-name-part-type="species" reg="mexianum">mexianum</tp:taxon-name-part></tp:taxon-name></italic> is his illustration (<xref ref-type="bibr" rid="B99">Hill 1765</xref>) that clearly represents <italic><tp:taxon-name><tp:taxon-name-part taxon-name-part-type="genus" reg="Solanum">S.</tp:taxon-name-part><tp:taxon-name-part taxon-name-part-type="species" reg="melongena">melongena</tp:taxon-name-part></tp:taxon-name></italic>; we lectotypify the name with this illustration.</p><p><xref ref-type="bibr" rid="B174">Miller (1768)</xref> recognised the pre-Linnaean genus <italic><tp:taxon-name><tp:taxon-name-part taxon-name-part-type="genus" reg="Melongena">Melongena</tp:taxon-name-part></tp:taxon-name></italic>, in which he segregated those species treated as <italic><tp:taxon-name><tp:taxon-name-part taxon-name-part-type="genus" reg="Solanum">Solanum</tp:taxon-name-part></tp:taxon-name></italic> by <xref ref-type="bibr" rid="B149">Linnaeus (1753)</xref> as <italic><tp:taxon-name><tp:taxon-name-part taxon-name-part-type="genus" reg="Solanum">S.</tp:taxon-name-part><tp:taxon-name-part taxon-name-part-type="species" reg="melongena">melongena</tp:taxon-name-part></tp:taxon-name></italic>. His species were distinguished based mainly on fruit size and shape; he considered colour variants to all belong to his <italic><tp:taxon-name><tp:taxon-name-part taxon-name-part-type="genus" reg="Melongena">Melongena</tp:taxon-name-part><tp:taxon-name-part taxon-name-part-type="species" reg="ovata">ovata</tp:taxon-name-part></tp:taxon-name></italic>. He did not cite any specimens in his treatment, he cited instead pre-Linnaean polynomials mostly from <xref ref-type="bibr" rid="B246">Tournefort (1700)</xref>, none of which are illustrated in that work. Original material is thus apparently lacking for these names. From <xref ref-type="bibr" rid="B174">Miller’s (1768)</xref> discussion of <italic><tp:taxon-name><tp:taxon-name-part taxon-name-part-type="genus" reg="Melongena">Melongena</tp:taxon-name-part></tp:taxon-name></italic> he had obviously cultivated all of the taxa he recognised at the Chelsea Physic Garden. A single specimen of <italic><tp:taxon-name><tp:taxon-name-part taxon-name-part-type="genus" reg="Solanum">S.</tp:taxon-name-part><tp:taxon-name-part taxon-name-part-type="species" reg="melongena">melongena</tp:taxon-name-part></tp:taxon-name></italic> from the Miller herbarium has been found in BM, labelled on the verso side with “Hort. Chelsea, Miller” and “<tp:taxon-name><tp:taxon-name-part taxon-name-part-type="genus" reg="Melongena">Melongena</tp:taxon-name-part><tp:taxon-name-part taxon-name-part-type="species" reg="ovata">ovata</tp:taxon-name-part></tp:taxon-name>” in Solander’s handwriting, indicating it was so filed in Miller’s herbarium (J. Wajer, person. comm.). We designate this here as the neotype for <italic><tp:taxon-name><tp:taxon-name-part taxon-name-part-type="genus" reg="Melongena">Melongena</tp:taxon-name-part><tp:taxon-name-part taxon-name-part-type="species" reg="ovata">ovata</tp:taxon-name-part></tp:taxon-name></italic>, as it is not clear it is original material; all of these species of <italic><tp:taxon-name><tp:taxon-name-part taxon-name-part-type="genus" reg="Melongena">Melongena</tp:taxon-name-part></tp:taxon-name></italic> are certainly described from living material, as were most of the plants in the “Gardener’s dictionary” (<xref ref-type="bibr" rid="B174">Miller 1768</xref>). We have not designated neotypes for <italic><tp:taxon-name><tp:taxon-name-part taxon-name-part-type="genus" reg="Melongena">Melongena</tp:taxon-name-part><tp:taxon-name-part taxon-name-part-type="species" reg="teres">teres</tp:taxon-name-part></tp:taxon-name></italic> and <italic><tp:taxon-name><tp:taxon-name-part taxon-name-part-type="genus" reg="Melongena">M.</tp:taxon-name-part><tp:taxon-name-part taxon-name-part-type="species" reg="incurva">incurva</tp:taxon-name-part></tp:taxon-name></italic>; they should perhaps be sought in the Tournefort herbarium in Paris. <italic><tp:taxon-name><tp:taxon-name-part taxon-name-part-type="genus" reg="Melongena">Melongena</tp:taxon-name-part><tp:taxon-name-part taxon-name-part-type="species" reg="spinosa">spinosa</tp:taxon-name-part></tp:taxon-name></italic> was described (<xref ref-type="bibr" rid="B174">Miller 1768</xref>) with reference to <xref ref-type="bibr" rid="B14">Bauhin’s (1651)</xref> “Historia plantarum” (“<tp:taxon-name><tp:taxon-name-part taxon-name-part-type="genus" reg="Solanum">Solanum</tp:taxon-name-part></tp:taxon-name> pomiferum fructu spinoso J.B. 3. 619”). In that work there is an illustration labelled “<tp:taxon-name><tp:taxon-name-part taxon-name-part-type="genus" reg="Solanum">Solanum</tp:taxon-name-part></tp:taxon-name> pomiferum fructu spinoso” that is clearly <italic><tp:taxon-name><tp:taxon-name-part taxon-name-part-type="genus" reg="Solanum">S.</tp:taxon-name-part><tp:taxon-name-part taxon-name-part-type="species" reg="melongena">melongena</tp:taxon-name-part></tp:taxon-name></italic>, with two fruits, one an ovoid shape with a prickly calyx and the other a different elongate shape with a non-prickly calyx. We designate this illustration as the lectotype for <italic><tp:taxon-name><tp:taxon-name-part taxon-name-part-type="genus" reg="Melongena">M.</tp:taxon-name-part><tp:taxon-name-part taxon-name-part-type="species" reg="spinosa">spinosa</tp:taxon-name-part></tp:taxon-name></italic>, it is the only original material we have found.</p><p>In describing <italic><tp:taxon-name><tp:taxon-name-part taxon-name-part-type="genus" reg="Solanum">S.</tp:taxon-name-part><tp:taxon-name-part taxon-name-part-type="species" reg="zeylanicum">zeylanicum</tp:taxon-name-part></tp:taxon-name></italic><xref ref-type="bibr" rid="B220">Scopoli (1786)</xref> provided an extremely detailed description of the plant and an excellent illustration both clearly referrable to <italic><tp:taxon-name><tp:taxon-name-part taxon-name-part-type="genus" reg="Solanum">S.</tp:taxon-name-part><tp:taxon-name-part taxon-name-part-type="species" reg="melongena">melongena</tp:taxon-name-part></tp:taxon-name></italic>, although to a prickly relatively small-fruited variety. <xref ref-type="bibr" rid="B220">Scopoli (1786)</xref> stated that the fruit pulp was white (“albida”) and the illustration shows large, pendent fruits.</p><p>In describing <italic><tp:taxon-name><tp:taxon-name-part taxon-name-part-type="genus" reg="Solanum">S.</tp:taxon-name-part><tp:taxon-name-part taxon-name-part-type="species" reg="album">album</tp:taxon-name-part></tp:taxon-name></italic>, <xref ref-type="bibr" rid="B152">Loureiro (1790)</xref> referred only to “Trongum <tp:taxon-name><tp:taxon-name-part taxon-name-part-type="genus" reg="Solanum"/><tp:taxon-name-part taxon-name-part-type="species" reg="agreste">agreste</tp:taxon-name-part></tp:taxon-name>. Album. Rumph. Amb. l. 8. c. 48. P. 241” and refers to its use “Virtus radices Ondontologica. Bacca edulis”. In Rumphius’s “Herbarium Amboinense” (Rumphius 1747) “Trongum <tp:taxon-name><tp:taxon-name-part taxon-name-part-type="genus" reg="Solanum"/><tp:taxon-name-part taxon-name-part-type="species" reg="agreste">agreste</tp:taxon-name-part></tp:taxon-name><tp:taxon-name><tp:taxon-name-part taxon-name-part-type="genus" reg="Solanum"/><tp:taxon-name-part taxon-name-part-type="species" reg="album">album</tp:taxon-name-part></tp:taxon-name>/Trongum pra” comprises two white-flowered taxa, one with green fruits marbled with white and the other with red fruits, but the use in dentistry cited by <xref ref-type="bibr" rid="B152">Loureiro (1790)</xref> is part of the description of the previous taxon, “Trongum <tp:taxon-name><tp:taxon-name-part taxon-name-part-type="genus" reg="Solanum"/><tp:taxon-name-part taxon-name-part-type="species" reg="agreste">agreste</tp:taxon-name-part></tp:taxon-name>/Trongum udan” (Rumphius 1747: 240). <xref ref-type="bibr" rid="B101">Hul and Dy Phon (2014)</xref> cited as “holotype” of <italic><tp:taxon-name><tp:taxon-name-part taxon-name-part-type="genus" reg="Solanum">S.</tp:taxon-name-part><tp:taxon-name-part taxon-name-part-type="species" reg="album">album</tp:taxon-name-part></tp:taxon-name></italic> the illustration of “Trongum <tp:taxon-name><tp:taxon-name-part taxon-name-part-type="genus" reg="Solanum"/><tp:taxon-name-part taxon-name-part-type="species" reg="agreste">agreste</tp:taxon-name-part></tp:taxon-name> spinosum” (Rumphius 1747: tab. 86, f. 1), a taxon described as part of “Trongum <tp:taxon-name><tp:taxon-name-part taxon-name-part-type="genus" reg="Solanum"/><tp:taxon-name-part taxon-name-part-type="species" reg="agreste">agreste</tp:taxon-name-part></tp:taxon-name>”, not “Trongum <tp:taxon-name><tp:taxon-name-part taxon-name-part-type="genus" reg="Solanum"/><tp:taxon-name-part taxon-name-part-type="species" reg="agreste">agreste</tp:taxon-name-part></tp:taxon-name><tp:taxon-name><tp:taxon-name-part taxon-name-part-type="genus" reg="Solanum"/><tp:taxon-name-part taxon-name-part-type="species" reg="album">album</tp:taxon-name-part></tp:taxon-name>”. No botanical materials have survived from Loureiro’s stay in Indochina (<xref ref-type="bibr" rid="B170">Merrill 1935</xref>), so a holotype is out of the question; we have designated as the neotype the illustration cited by <xref ref-type="bibr" rid="B152">Loureiro (1790)</xref> that was clearly available to him at the time he described <italic><tp:taxon-name><tp:taxon-name-part taxon-name-part-type="genus" reg="Solanum">S.</tp:taxon-name-part><tp:taxon-name-part taxon-name-part-type="species" reg="album">album</tp:taxon-name-part></tp:taxon-name></italic> (see <xref ref-type="bibr" rid="B247">Turland et al. 2018</xref>, Art. 8.1). In his interpretation of the “Herbarium Amboinense”, <xref ref-type="bibr" rid="B166">Merrill (1917)</xref> cited a specimen that “almost certainly represents “<italic><tp:taxon-name><tp:taxon-name-part taxon-name-part-type="genus" reg="Solanum">Solanum</tp:taxon-name-part><tp:taxon-name-part taxon-name-part-type="species" reg="agreste">agreste</tp:taxon-name-part></tp:taxon-name></italic><tp:taxon-name><tp:taxon-name-part taxon-name-part-type="genus" reg="Solanum"/><tp:taxon-name-part taxon-name-part-type="species" reg="album">album</tp:taxon-name-part></tp:taxon-name>” Rumph.” (<italic>Robinson 286</italic>, US acc. # 654604). This is a specimen of <italic><tp:taxon-name><tp:taxon-name-part taxon-name-part-type="genus" reg="Solanum">S.</tp:taxon-name-part><tp:taxon-name-part taxon-name-part-type="species" reg="lasiocarpum">lasiocarpum</tp:taxon-name-part></tp:taxon-name></italic> Dunal and does not correspond with the illustrations in Rumphius (1747).</p><p><xref ref-type="bibr" rid="B70">Dunal (1813)</xref> based his <italic><tp:taxon-name><tp:taxon-name-part taxon-name-part-type="genus" reg="Solanum">S.</tp:taxon-name-part><tp:taxon-name-part taxon-name-part-type="species" reg="pressum">pressum</tp:taxon-name-part></tp:taxon-name></italic> entirely on Rumphius’ (1747) “Trongum prâ rubrum”, citing no other material and taking his description entirely from that of Rumphius. He took his epithet from the suggestion that “Trongum <tp:taxon-name><tp:taxon-name-part taxon-name-part-type="genus" reg="Solanum"/><tp:taxon-name-part taxon-name-part-type="species" reg="agreste">agreste</tp:taxon-name-part></tp:taxon-name><tp:taxon-name><tp:taxon-name-part taxon-name-part-type="genus" reg="Solanum"/><tp:taxon-name-part taxon-name-part-type="species" reg="album">album</tp:taxon-name-part></tp:taxon-name>” was translatable to Latin as “Trongum <tp:taxon-name><tp:taxon-name-part taxon-name-part-type="genus" reg="Solanum"/><tp:taxon-name-part taxon-name-part-type="species" reg="pressum">pressum</tp:taxon-name-part></tp:taxon-name>” (Rumphius 1747). We have selected the one element cited by <xref ref-type="bibr" rid="B70">Dunal (1813)</xref> as the lectotype of <italic><tp:taxon-name><tp:taxon-name-part taxon-name-part-type="genus" reg="Solanum">S.</tp:taxon-name-part><tp:taxon-name-part taxon-name-part-type="species" reg="pressum">pressum</tp:taxon-name-part></tp:taxon-name></italic>; the illustration shows an unarmed plant with solitary flowers and berries. Rumphius’ (1747) use of the word “rubrum” may indicate the berries were red, thus perhaps making this name a synonym of <italic><tp:taxon-name><tp:taxon-name-part taxon-name-part-type="genus" reg="Solanum">S.</tp:taxon-name-part><tp:taxon-name-part taxon-name-part-type="species" reg="aethiopicum">aethiopicum</tp:taxon-name-part></tp:taxon-name></italic> L., but this is not mentioned in the description.</p><p>In the description of <italic><tp:taxon-name><tp:taxon-name-part taxon-name-part-type="genus" reg="Solanum">S.</tp:taxon-name-part><tp:taxon-name-part taxon-name-part-type="species" reg="longum">longum</tp:taxon-name-part></tp:taxon-name></italic><xref ref-type="bibr" rid="B211">Roxburgh (1824)</xref> states that he distinguishes this from <italic><tp:taxon-name><tp:taxon-name-part taxon-name-part-type="genus" reg="Solanum">S.</tp:taxon-name-part><tp:taxon-name-part taxon-name-part-type="species" reg="melongena">melongena</tp:taxon-name-part></tp:taxon-name></italic> by its elongate fruit form, in all other respects said to be exactly like the brinjal eggplant. <xref ref-type="bibr" rid="B210">Roxburgh (1814)</xref> first used the name <italic><tp:taxon-name><tp:taxon-name-part taxon-name-part-type="genus" reg="Solanum">Solanum</tp:taxon-name-part><tp:taxon-name-part taxon-name-part-type="species" reg="longum">longum</tp:taxon-name-part></tp:taxon-name></italic> in his “Hortus Bengalensis”, which is a list of the plants growing in the Calcutta Botanical Garden; we have not found any unambiguous original material, nor any specimens with fruits as those in the description, the description may have come from live plants. We have selected as a neotype for <italic><tp:taxon-name><tp:taxon-name-part taxon-name-part-type="genus" reg="Solanum">S.</tp:taxon-name-part><tp:taxon-name-part taxon-name-part-type="species" reg="longum">longum</tp:taxon-name-part></tp:taxon-name></italic> specimen in the Wallich herbarium at Kew of a plant cultivated in the Calcutta Botanical Garden in 1821 (Wallich cat. 2628D) that has an immature fruit that looks like it might be of the elongate form (K001116666).</p><p>Unravelling the identities of the various taxa referrable to <italic><tp:taxon-name><tp:taxon-name-part taxon-name-part-type="genus" reg="Solanum">S.</tp:taxon-name-part><tp:taxon-name-part taxon-name-part-type="species" reg="melongena">melongena</tp:taxon-name-part></tp:taxon-name></italic> described by <xref ref-type="bibr" rid="B21">Blume (1826)</xref> is complicated by the lack of specimens of these cultivated plants. We here typify only those names for which we have found unambiguous original material; from Blume’s descriptions the identity of the plants in question is clear. In describing <tp:taxon-name><tp:taxon-name-part taxon-name-part-type="genus" reg="Solanum">S.</tp:taxon-name-part><tp:taxon-name-part taxon-name-part-type="species" reg="ovigerum">ovigerum</tp:taxon-name-part><tp:taxon-name-part taxon-name-part-type="infraspecific-rank">var.</tp:taxon-name-part><tp:taxon-name-part taxon-name-part-type="variety" reg="insanum">insanum</tp:taxon-name-part></tp:taxon-name>, he is apparently coining the varietal epithet as new, not citing the Linnaean name <italic><tp:taxon-name><tp:taxon-name-part taxon-name-part-type="genus" reg="Solanum">S.</tp:taxon-name-part><tp:taxon-name-part taxon-name-part-type="species" reg="insanum">insanum</tp:taxon-name-part></tp:taxon-name></italic>. The citation of this as occurring in cultivation and having oblong, cylindrical fruit makes it a clear synonym of <italic><tp:taxon-name><tp:taxon-name-part taxon-name-part-type="genus" reg="Solanum">S.</tp:taxon-name-part><tp:taxon-name-part taxon-name-part-type="species" reg="melongena">melongena</tp:taxon-name-part></tp:taxon-name></italic>, but no original material has been found. <italic><tp:taxon-name><tp:taxon-name-part taxon-name-part-type="genus" reg="Solanum">Solanum</tp:taxon-name-part><tp:taxon-name-part taxon-name-part-type="species" reg="pseudo-undatum">pseudo-undatum</tp:taxon-name-part></tp:taxon-name></italic> was also described from cultivated plants; here we designate a sheet in L collected by Blume and labelled as “<tp:taxon-name><tp:taxon-name-part taxon-name-part-type="genus" reg="Solanum">Solanum</tp:taxon-name-part></tp:taxon-name><tp:taxon-name><tp:taxon-name-part taxon-name-part-type="genus" reg="Solanum"/><tp:taxon-name-part taxon-name-part-type="species" reg="pseudoundatum">pseudoundatum</tp:taxon-name-part></tp:taxon-name>” as the lectotype (L 0003642). The three varieties of <italic><tp:taxon-name><tp:taxon-name-part taxon-name-part-type="genus" reg="Solanum">S.</tp:taxon-name-part><tp:taxon-name-part taxon-name-part-type="species" reg="pseudo-undatum">pseudo-undatum</tp:taxon-name-part></tp:taxon-name></italic>, var. <tp:taxon-name><tp:taxon-name-part taxon-name-part-type="genus" reg="Solanum"/><tp:taxon-name-part taxon-name-part-type="species" reg="pseudo-undatum"/><tp:taxon-name-part taxon-name-part-type="variety" reg="albiflorum">albiflorum</tp:taxon-name-part></tp:taxon-name>, var. <tp:taxon-name><tp:taxon-name-part taxon-name-part-type="genus" reg="Solanum"/><tp:taxon-name-part taxon-name-part-type="species" reg="pseudo-undatum"/><tp:taxon-name-part taxon-name-part-type="variety" reg="atropurpurascens">atropurpurascens</tp:taxon-name-part></tp:taxon-name> and var. <tp:taxon-name><tp:taxon-name-part taxon-name-part-type="genus" reg="Solanum"/><tp:taxon-name-part taxon-name-part-type="species" reg="pseudo-undatum"/><tp:taxon-name-part taxon-name-part-type="variety" reg="leucocarpon">leucocarpon</tp:taxon-name-part></tp:taxon-name>, are distinguished purely on flower or fruit colour and common name (see above); we have found no original material for any of these.</p><p>Schumacher and Thonning (<xref ref-type="bibr" rid="B219">Schumacher 1827</xref>) described <italic><tp:taxon-name><tp:taxon-name-part taxon-name-part-type="genus" reg="Solanum">S.</tp:taxon-name-part><tp:taxon-name-part taxon-name-part-type="species" reg="edule">edule</tp:taxon-name-part></tp:taxon-name></italic> from plants cultivated in west Africa. Of the two collections labelled as <italic><tp:taxon-name><tp:taxon-name-part taxon-name-part-type="genus" reg="Solanum">S.</tp:taxon-name-part><tp:taxon-name-part taxon-name-part-type="species" reg="edule">edule</tp:taxon-name-part></tp:taxon-name></italic> in Thonning’s herbarium at Copenhagen, the sheet collected by Thonning himself (C10004584) is here selected as the lectotype, the other sheet, collected by P.E. Isert (C10004585) is less well preserved. <xref ref-type="bibr" rid="B259">Vorontsova and Knapp (2016)</xref> incorrectly cited the Thonning collection as “holotype”.</p><p>The protologue of <tp:taxon-name><tp:taxon-name-part taxon-name-part-type="genus" reg="Solanum">S.</tp:taxon-name-part><tp:taxon-name-part taxon-name-part-type="species" reg="esculentum">esculentum</tp:taxon-name-part><tp:taxon-name-part taxon-name-part-type="infraspecific-rank">var.</tp:taxon-name-part><tp:taxon-name-part taxon-name-part-type="variety" reg="inerme">inerme</tp:taxon-name-part></tp:taxon-name> (<xref ref-type="bibr" rid="B73">Dunal 1852</xref>) cites two Brazilian collections, one of which (<italic>Salzmann 392</italic> in G-DC, G00131550) was questioned as belonging to <italic><tp:taxon-name><tp:taxon-name-part taxon-name-part-type="genus" reg="Solanum">S.</tp:taxon-name-part><tp:taxon-name-part taxon-name-part-type="species" reg="melongena">melongena</tp:taxon-name-part></tp:taxon-name></italic> by Dunal himself. We have therefore selected the other collection, <italic>Blanchet 368</italic> (G00357998) that bears a label in Dunal’s hand as the lectotype. Var. <tp:taxon-name><tp:taxon-name-part taxon-name-part-type="genus" reg="Solanum"/><tp:taxon-name-part taxon-name-part-type="species" reg="melongena"/><tp:taxon-name-part taxon-name-part-type="variety" reg="subinerme">subinerme</tp:taxon-name-part></tp:taxon-name> similarly was based on two collections; we have selected <italic>Blanchet 236</italic> (G00131527) as the lectotype because it has a label in Dunal’s hand saying “<tp:taxon-name><tp:taxon-name-part taxon-name-part-type="genus" reg="Solanum"/><tp:taxon-name-part taxon-name-part-type="species" reg="esculentum">esculentum</tp:taxon-name-part></tp:taxon-name> β 1842” and the other syntype, <italic>Sieber 308</italic> from Trinidad (represented by two sheets G00357997, G00131564) is not annotated by Dunal.</p><p>The infraspecific names <xref ref-type="bibr" rid="B73">Dunal (1852)</xref> coined under his <italic><tp:taxon-name><tp:taxon-name-part taxon-name-part-type="genus" reg="Solanum">S.</tp:taxon-name-part><tp:taxon-name-part taxon-name-part-type="species" reg="ovigerum">ovigerum</tp:taxon-name-part></tp:taxon-name></italic> are presented in a manner different to most of the other infraspecific names in this work. The main infraspecific divisions, <italic>subrepandum</italic> and <italic>sinuatorepandum</italic>, are indicated with capital letters and are thus unranked; greek letters in this work indicate varietal rank. The varieties listed under [unranked] <italic>subrepandum</italic> are a mixture of polynomials and references to pre-Linnaean works, we do not typify these here. <xref ref-type="bibr" rid="B73">Dunal (1852)</xref> cited several collections in the protologue of [unranked] <italic>sinuatorepandum</italic>, <italic>Wallich cat. 2628d</italic>, <italic>de la Ossa s.n.</italic> and <italic>Gaudichaud 475</italic>. We have selected <italic>de la Ossa s.n.</italic> (G00131521) in G-DC as the lectotype, the Wallich specimen in G-DC is of poor quality and the Gaudichaud collection in Paris is a plant of <italic><tp:taxon-name><tp:taxon-name-part taxon-name-part-type="genus" reg="Solanum">S.</tp:taxon-name-part><tp:taxon-name-part taxon-name-part-type="species" reg="aethiopicum">aethiopicum</tp:taxon-name-part></tp:taxon-name></italic>. The protologue of [unranked] <italic>subrepandum</italic> mentions only “v.s. in h. DC”, making the identity of original material difficult. We have selected a specimen in G-DC that has a label in Dunal’s hand stating “A. folia subrepanda” as the lectotype for this name (G00131523).</p><p>The varietal names coined for the various fruit-shape and colour forms of <italic><tp:taxon-name><tp:taxon-name-part taxon-name-part-type="genus" reg="Solanum">S.</tp:taxon-name-part><tp:taxon-name-part taxon-name-part-type="species" reg="melongena">melongena</tp:taxon-name-part></tp:taxon-name></italic> in Friedrich Alefeld’s “Landwirthschaftliche flora” (<xref ref-type="bibr" rid="B2">Alefeld 1866</xref>), a compendium of names for all plants cultivated in Germany, are most likely to have been based on living plants, the descriptions are minimal and no localities are cited. We have not typified these; they are more properly considered as cultivar names. In his work on the cultivated flora of the Soviet Union <xref ref-type="bibr" rid="B80">Filov (1958)</xref> coined many names, but many of these had neither description nor diagnosis and so are not validly published. The Russian taxonomist S.P. <xref ref-type="bibr" rid="B67">Dikii (1984)</xref> apparently thought Alefeld’s names were not validly published and re-published them all at the same rank (see Names not validly published).</p></tp:treatment-sec><tp:treatment-sec sec-type="material" id="SECID0EG5MM"><title>Specimens examined.</title><p>See Suppl. materials <xref ref-type="supplementary-material" rid="S1">1</xref>–<xref ref-type="supplementary-material" rid="S3">3</xref>.</p></tp:treatment-sec><tp:treatment-sec><!--Section generated to contain objects referenced in tp:taxon-treatment.--><supplementary-material xmlns:xlink="http://www.w3.org/1999/xlink" id="S1" position="float" orientation="portrait" xlink:type="simple"><object-id content-type="doi" xlink:type="simple">10.3897/phytokeys.198.79514.suppl1</object-id><object-id content-type="zenodo_dep_id" xlink:type="simple">7077031</object-id><object-id content-type="arpha" xlink:type="simple">85C6D6EE-35F4-5E07-84A8-4C4F5FFEC2BE</object-id><label>Supplementary material 1</label><caption><p>Index to all numbered collections</p></caption><statement content-type="dataType"><label>Data type</label><p>Occurrences (pdf. file)</p></statement><statement content-type="notes"><label>Explanation note</label><p>Index of all herbarium collections seen for this mongraph.</p></statement><media xlink:href="phytokeys-198-001_article-79514__-s001.pdf" mimetype="application" mime-subtype="pdf" position="float" orientation="portrait" xlink:type="simple" id="oo_689777.pdf"><uri content-type="original_file" xlink:type="simple">https://binary.pensoft.net/file/689777</uri></media><permissions><license xlink:type="simple"><license-p>This dataset is made available under the Open Database License (http://opendatacommons.org/licenses/odbl/1.0/). The Open Database License (ODbL) is a license agreement intended to allow users to freely share, modify, and use this Dataset while maintaining this same freedom for others, provided that the original source and author(s) are credited.</license-p></license></permissions><attrib specific-use="authors">Xavier Aubriot, Sandra Knapp</attrib></supplementary-material><supplementary-material xmlns:xlink="http://www.w3.org/1999/xlink" id="S3" position="float" orientation="portrait" xlink:type="simple"><object-id content-type="doi" xlink:type="simple">10.3897/phytokeys.198.79514.suppl3</object-id><object-id content-type="zenodo_dep_id" xlink:type="simple">7077023</object-id><object-id content-type="arpha" xlink:type="simple">6E8A0A33-9752-5EB7-8540-EB629178D276</object-id><label>Supplementary material 3</label><caption><p>All specimens examined</p></caption><statement content-type="dataType"><label>Data type</label><p>Specimens (csv. file)</p></statement><statement content-type="notes"><label>Explanation note</label><p>A searchable csv file of all specimens examined (worldwide) for this monograph.</p></statement><media xlink:href="phytokeys-198-001_article-79514__-s003.csv" mimetype="text" mime-subtype="csv" position="float" orientation="portrait" xlink:type="simple" id="oo_689779.csv"><uri content-type="original_file" xlink:type="simple">https://binary.pensoft.net/file/689779</uri></media><permissions><license xlink:type="simple"><license-p>This dataset is made available under the Open Database License (http://opendatacommons.org/licenses/odbl/1.0/). The Open Database License (ODbL) is a license agreement intended to allow users to freely share, modify, and use this Dataset while maintaining this same freedom for others, provided that the original source and author(s) are credited.</license-p></license></permissions><attrib specific-use="authors">Xavier Aubriot, Sandra Knapp</attrib></supplementary-material></tp:treatment-sec><ref-list><ref id="B101"><mixed-citation xmlns:xlink="http://www.w3.org/1999/xlink" xlink:type="simple"><person-group><name name-style="western"><surname>Hul</surname><given-names>S</given-names></name><name name-style="western"><surname>Dy Phon</surname><given-names>P</given-names></name></person-group> (<year>2014</year>) <article-title><tp:taxon-name><tp:taxon-name-part taxon-name-part-type="family">Solanaceae</tp:taxon-name-part></tp:taxon-name>.</article-title> In: <person-group><name name-style="western"><surname>Aubréville</surname><given-names>A</given-names></name><name name-style="western"><surname>Leroy</surname><given-names>J</given-names></name><name name-style="western"><surname>Morat</surname><given-names>P</given-names></name></person-group> (<role>Eds</role>) <issue-title>Flore du Cambodge, du Laos et du Vietnam.</issue-title><source>Muséum National d’Histoire Naturelle &amp; Royal Botanic Garden Edinburgh, Paris &amp; Edinburgh</source>, <fpage>1</fpage>–<lpage>93</lpage>.</mixed-citation></ref><ref id="B73"><mixed-citation xmlns:xlink="http://www.w3.org/1999/xlink" xlink:type="simple"><person-group><name name-style="western"><surname>Dunal</surname><given-names>M-F</given-names></name></person-group> (<year>1852</year>) <article-title><tp:taxon-name><tp:taxon-name-part taxon-name-part-type="family">Solanaceae</tp:taxon-name-part></tp:taxon-name>. In: Candolle AP de (Ed.</article-title><source>) <tp:taxon-name><tp:taxon-name-part taxon-name-part-type="genus">Prodromus</tp:taxon-name-part></tp:taxon-name> systematis naturalis regni vegetabilis</source><volume>13</volume>(<issue>1</issue>): <fpage>1</fpage>–<lpage>690</lpage>. [V. Masson, Paris]</mixed-citation></ref><ref id="B218"><mixed-citation xmlns:xlink="http://www.w3.org/1999/xlink" xlink:type="simple"><person-group><name name-style="western"><surname>Schönbeck-Temesy</surname><given-names>E</given-names></name></person-group> (<year>1972</year>) <article-title><italic><tp:taxon-name><tp:taxon-name-part taxon-name-part-type="genus">Solanum</tp:taxon-name-part></tp:taxon-name></italic> (<tp:taxon-name><tp:taxon-name-part taxon-name-part-type="family">Solanaceae</tp:taxon-name-part></tp:taxon-name>).</article-title> In: <person-group><name name-style="western"><surname>Rechinger</surname><given-names>KH</given-names></name></person-group> (<role>Ed.</role>) <issue-title>Flora Iranica.</issue-title><volume>100</volume>: <fpage>1</fpage>–<lpage>82</lpage>. Verlag des Naturhistorischen Museums, Vienna.</mixed-citation></ref><ref id="B68"><mixed-citation xmlns:xlink="http://www.w3.org/1999/xlink" xlink:type="simple"><person-group><name name-style="western"><surname>Doganlar</surname><given-names>S</given-names></name><name name-style="western"><surname>Frary</surname><given-names>A</given-names></name><name name-style="western"><surname>Daunay</surname><given-names>M-C</given-names></name><name name-style="western"><surname>Lester</surname><given-names>RN</given-names></name><name name-style="western"><surname>Tanksley</surname><given-names>SD</given-names></name></person-group> (<year>2002</year>) <article-title>a comparative genetic linkage map of eggplant (<italic><tp:taxon-name><tp:taxon-name-part taxon-name-part-type="genus">Solanum</tp:taxon-name-part><tp:taxon-name-part taxon-name-part-type="species">melongena</tp:taxon-name-part></tp:taxon-name></italic> L.) and its implications for genome evolution in the <tp:taxon-name><tp:taxon-name-part taxon-name-part-type="family">Solanaceae</tp:taxon-name-part></tp:taxon-name>.</article-title><source>Genetics</source><volume>161</volume>(<issue>4</issue>): <fpage>1697</fpage>–<lpage>1711</lpage>. <ext-link xlink:href="10.1093/genetics/161.4.1697" ext-link-type="doi" xlink:type="simple">https://doi.org/10.1093/genetics/161.4.1697</ext-link></mixed-citation></ref><ref id="B12"><mixed-citation xmlns:xlink="http://www.w3.org/1999/xlink" xlink:type="simple"><person-group><name name-style="western"><surname>Barchi</surname><given-names>L</given-names></name><name name-style="western"><surname>Pietrella</surname><given-names>M</given-names></name><name name-style="western"><surname>Avanzato</surname><given-names>C</given-names></name><name name-style="western"><surname>Venturini</surname><given-names>L</given-names></name><name name-style="western"><surname>Minio</surname><given-names>A</given-names></name><name name-style="western"><surname>Topppino</surname><given-names>L</given-names></name><name name-style="western"><surname>Acquadro</surname><given-names>A</given-names></name><name name-style="western"><surname>Andolfo</surname><given-names>G</given-names></name><name name-style="western"><surname>Aprea</surname><given-names>G</given-names></name><name name-style="western"><surname>Avanzato</surname><given-names>C</given-names></name><name name-style="western"><surname>Bassolino</surname><given-names>L</given-names></name><name name-style="western"><surname>Comino</surname><given-names>C</given-names></name><name name-style="western"><surname>Dal Molin</surname><given-names>A</given-names></name><name name-style="western"><surname>Ferrarin</surname><given-names>A</given-names></name><name name-style="western"><surname>Maor</surname><given-names>LC</given-names></name><name name-style="western"><surname>Portis</surname><given-names>E</given-names></name><name name-style="western"><surname>Reyes-Chin Wo</surname><given-names>S</given-names></name><name name-style="western"><surname>Rinaldi</surname><given-names>R</given-names></name><name name-style="western"><surname>Sala</surname><given-names>T</given-names></name><name name-style="western"><surname>Scaglione</surname><given-names>D</given-names></name><name name-style="western"><surname>Sonawane</surname><given-names>P</given-names></name><name name-style="western"><surname>Tononi</surname><given-names>P</given-names></name><name name-style="western"><surname>Almekias-Siegl</surname><given-names>E</given-names></name><name name-style="western"><surname>Zago</surname><given-names>E</given-names></name><name name-style="western"><surname>Lanteri</surname><given-names>S</given-names></name><name name-style="western"><surname>Rotino</surname><given-names>GL</given-names></name></person-group> (<year>2019</year>) A chromosome-anchored eggplant genome sequence reveals key events in <tp:taxon-name><tp:taxon-name-part taxon-name-part-type="family">Solanaceae</tp:taxon-name-part></tp:taxon-name> evolution. Scientific Reports 9(1): e11769. <ext-link xlink:href="10.1038/s41598-019-47985-w" ext-link-type="doi" xlink:type="simple">https://doi.org/10.1038/s41598-019-47985-w</ext-link></mixed-citation></ref><ref id="B38"><mixed-citation xmlns:xlink="http://www.w3.org/1999/xlink" xlink:type="simple"><person-group><name name-style="western"><surname>Chapman</surname><given-names>MA [Ed.]</given-names></name></person-group> (<year>2019</year>) The eggplant genome. In: Kole C (series Ed.) Compendium of plant genomes. Springer International, Switzerland. <ext-link xlink:href="10.1007/978-3-319-99208-2" ext-link-type="doi" xlink:type="simple">https://doi.org/10.1007/978-3-319-99208-2</ext-link></mixed-citation></ref><ref id="B88"><mixed-citation xmlns:xlink="http://www.w3.org/1999/xlink" xlink:type="simple"><person-group><name name-style="western"><surname>Gramazio</surname><given-names>P</given-names></name><name name-style="western"><surname>Yan</surname><given-names>H</given-names></name><name name-style="western"><surname>Hasing</surname><given-names>T</given-names></name><name name-style="western"><surname>Vilanova</surname><given-names>S</given-names></name><name name-style="western"><surname>Prohens</surname><given-names>J</given-names></name><name name-style="western"><surname>Bombarely</surname><given-names>A</given-names></name></person-group> (<year>2019</year>) Whole-genome resequencing of seven eggplant (<italic><tp:taxon-name><tp:taxon-name-part taxon-name-part-type="genus">Solanum</tp:taxon-name-part><tp:taxon-name-part taxon-name-part-type="species">melongena</tp:taxon-name-part></tp:taxon-name></italic>) and one wild relative (<italic><tp:taxon-name><tp:taxon-name-part taxon-name-part-type="genus">Solanum</tp:taxon-name-part><tp:taxon-name-part taxon-name-part-type="species">incanum</tp:taxon-name-part></tp:taxon-name></italic>) accessions provides new insights and breeding tools for eggplant enhancement. Frontiers in Plant Science 10: e1220. <ext-link xlink:href="10.3389/fpls.2019.01220" ext-link-type="doi" xlink:type="simple">https://doi.org/10.3389/fpls.2019.01220</ext-link></mixed-citation></ref><ref id="B266"><mixed-citation xmlns:xlink="http://www.w3.org/1999/xlink" xlink:type="simple"><person-group><name name-style="western"><surname>Wei</surname><given-names>Q</given-names></name><name name-style="western"><surname>Wang</surname><given-names>J</given-names></name><name name-style="western"><surname>Wang</surname><given-names>W</given-names></name><name name-style="western"><surname>Hu</surname><given-names>T</given-names></name><name name-style="western"><surname>Hu</surname><given-names>H</given-names></name><name name-style="western"><surname>Bao</surname><given-names>C</given-names></name></person-group> (<year>2020</year>) A high-quality chromosome-level genome assembly reveals genetics for important traits in eggplant. Horticulture Research 7(1): e153. <ext-link xlink:href="10.1038/s41438-020-00391-0" ext-link-type="doi" xlink:type="simple">https://doi.org/10.1038/s41438-020-00391-0</ext-link></mixed-citation></ref><ref id="B171"><mixed-citation xmlns:xlink="http://www.w3.org/1999/xlink" xlink:type="simple"><person-group><name name-style="western"><surname>Meyer</surname><given-names>RS</given-names></name><name name-style="western"><surname>Karol</surname><given-names>KG</given-names></name><name name-style="western"><surname>Little</surname><given-names>DP</given-names></name><name name-style="western"><surname>Nee</surname><given-names>MH</given-names></name><name name-style="western"><surname>Litt</surname><given-names>A</given-names></name></person-group> (<year>2012</year>) <article-title>Phylogeographic relationships among Asian eggplants and new perspectives on eggplant domestication.</article-title><source>Molecular Phylogenetics and Evolution</source><volume>63</volume>(<issue>3</issue>): <fpage>685</fpage>–<lpage>701</lpage>. <ext-link xlink:href="10.1016/j.ympev.2012.02.006" ext-link-type="doi" xlink:type="simple">https://doi.org/10.1016/j.ympev.2012.02.006</ext-link></mixed-citation></ref><ref id="B130"><mixed-citation xmlns:xlink="http://www.w3.org/1999/xlink" xlink:type="simple"><person-group><name name-style="western"><surname>Knapp</surname><given-names>S</given-names></name><name name-style="western"><surname>Vorontsova</surname><given-names>MS</given-names></name><name name-style="western"><surname>Prohens</surname><given-names>J</given-names></name></person-group> (<year>2013</year>) Wild relatives of the eggplant (<italic><tp:taxon-name><tp:taxon-name-part taxon-name-part-type="genus">Solanum</tp:taxon-name-part><tp:taxon-name-part taxon-name-part-type="species">melongena</tp:taxon-name-part></tp:taxon-name></italic> L.: <tp:taxon-name><tp:taxon-name-part taxon-name-part-type="family">Solanaceae</tp:taxon-name-part></tp:taxon-name>): new understanding of species names in a complex group. PLoS ONE 8(2): e57039. <ext-link xlink:href="10.1371/journal.pone.0057039" ext-link-type="doi" xlink:type="simple">https://doi.org/10.1371/journal.pone.0057039</ext-link></mixed-citation></ref><ref id="B280"><mixed-citation xmlns:xlink="http://www.w3.org/1999/xlink" xlink:type="simple"><person-group><name name-style="western"><surname>Zhang</surname><given-names>Z-Y</given-names></name><name name-style="western"><surname>Lu</surname><given-names>A</given-names></name><name name-style="western"><surname>D’Arcy</surname><given-names>WG</given-names></name></person-group> (<year>1994</year>) <tp:taxon-name><tp:taxon-name-part taxon-name-part-type="family">Solanaceae</tp:taxon-name-part></tp:taxon-name>. In: Wu ZY, Raven PH (Eds) Flora of China. Vol. 17 (<tp:taxon-name><tp:taxon-name-part taxon-name-part-type="family">Verbenaceae</tp:taxon-name-part></tp:taxon-name> through <tp:taxon-name><tp:taxon-name-part taxon-name-part-type="family">Solanaceae</tp:taxon-name-part></tp:taxon-name>). Science Press &amp; Missouri Botanical Garden Press, Beijing &amp; St. Louis.</mixed-citation></ref><ref id="B142"><mixed-citation xmlns:xlink="http://www.w3.org/1999/xlink" xlink:type="simple"><person-group><name name-style="western"><surname>Lester</surname><given-names>RN</given-names></name><name name-style="western"><surname>Hawkes</surname><given-names>JG</given-names></name></person-group> (<year>2001</year>) <tp:taxon-name><tp:taxon-name-part taxon-name-part-type="family">Solanaceae</tp:taxon-name-part></tp:taxon-name>. Mansfeld’s encyclopedia of agricultural and horticultural crops (except ornamentals). Vol. 4. Springer Verlag, Berlin, Heidelberg, New York, 1790–1857.</mixed-citation></ref><ref id="B254"><mixed-citation xmlns:xlink="http://www.w3.org/1999/xlink" xlink:type="simple"><person-group><name name-style="western"><surname>Varma</surname><given-names>SK</given-names></name></person-group> (<year>1981</year>) Flora of Bhagalpur. Today’s &amp; Tomorrow’s Printers and Publishers, New Delhi.</mixed-citation></ref><ref id="B226"><mixed-citation xmlns:xlink="http://www.w3.org/1999/xlink" xlink:type="simple"><person-group><name name-style="western"><surname>Singh</surname><given-names>NP</given-names></name></person-group> (<year>1988</year>) <tp:taxon-name><tp:taxon-name-part taxon-name-part-type="family">Solanaceae</tp:taxon-name-part></tp:taxon-name>. In: Flora of eastern Karnataka. Vol. 2. Mittal Publications, Delhi, 455–462.</mixed-citation></ref><ref id="B159"><mixed-citation xmlns:xlink="http://www.w3.org/1999/xlink" xlink:type="simple"><person-group><name name-style="western"><surname>Matthew</surname><given-names>KM</given-names></name></person-group> (<year>1983</year>) Flora of the Tamilnadu Carnatic. Volume 3. Dioscesan Press, Madras [Chennai].</mixed-citation></ref><ref id="B94"><mixed-citation xmlns:xlink="http://www.w3.org/1999/xlink" xlink:type="simple"><person-group><name name-style="western"><surname>Henry</surname><given-names>AN</given-names></name><name name-style="western"><surname>Kumari</surname><given-names>GR</given-names></name><name name-style="western"><surname>Chithra</surname><given-names>V</given-names></name></person-group> (<year>1987</year>) Flora of Tamil Nadu, India. Series I: Analysis. Botanical Survey of India, Coimbatore.</mixed-citation></ref><ref id="B34"><mixed-citation xmlns:xlink="http://www.w3.org/1999/xlink" xlink:type="simple"><person-group><name name-style="western"><surname>Burkill</surname><given-names>IH</given-names></name></person-group> (<year>1935</year>) A dictionary of the economic products of the Malay Peninsula. Vol. 2: I-Z. Crown Agents for the Colonies, London.</mixed-citation></ref><ref id="B57"><mixed-citation xmlns:xlink="http://www.w3.org/1999/xlink" xlink:type="simple"><person-group><name name-style="western"><surname>Daunay</surname><given-names>M-C</given-names></name><name name-style="western"><surname>Janick</surname><given-names>J</given-names></name></person-group> (<year>2007</year>) <article-title>History and iconography of eggplant.</article-title><source>Chronica Horticulturae</source><volume>47</volume>: <fpage>16</fpage>–<lpage>22</lpage>.</mixed-citation></ref><ref id="B133"><mixed-citation xmlns:xlink="http://www.w3.org/1999/xlink" xlink:type="simple"><person-group><name name-style="western"><surname>Knapp</surname><given-names>S</given-names></name><name name-style="western"><surname>Aubriot</surname><given-names>X</given-names></name><name name-style="western"><surname>Prohens</surname><given-names>J</given-names></name></person-group> (<year>2019b</year>) <article-title>Eggplant (<italic><tp:taxon-name><tp:taxon-name-part taxon-name-part-type="genus">Solanum</tp:taxon-name-part><tp:taxon-name-part taxon-name-part-type="species">melongena</tp:taxon-name-part></tp:taxon-name></italic> L.): taxonomy and relationships.</article-title> In: <person-group><name name-style="western"><surname>Chapman</surname><given-names>MA</given-names></name></person-group> (<role>Ed.</role>) <issue-title>The eggplant genome.</issue-title><source>Springer International Publishing AG, New York &amp; Basel</source>, <fpage>11</fpage>–<lpage>22</lpage>. <ext-link xlink:href="10.1007/978-3-319-99208-2_2" ext-link-type="doi" xlink:type="simple">https://doi.org/10.1007/978-3-319-99208-2_2</ext-link></mixed-citation></ref><ref id="B83"><mixed-citation xmlns:xlink="http://www.w3.org/1999/xlink" xlink:type="simple"><person-group><name name-style="western"><surname>García-Fortea</surname><given-names>E</given-names></name><name name-style="western"><surname>Gramazio</surname><given-names>P</given-names></name><name name-style="western"><surname>Vilanova</surname><given-names>S</given-names></name><name name-style="western"><surname>Fita</surname><given-names>A</given-names></name><name name-style="western"><surname>Mangino</surname><given-names>G</given-names></name><name name-style="western"><surname>Villanueva</surname><given-names>G</given-names></name><name name-style="western"><surname>Arrones</surname><given-names>A</given-names></name><name name-style="western"><surname>Knapp</surname><given-names>SJ</given-names></name><name name-style="western"><surname>Prohens</surname><given-names>J</given-names></name><name name-style="western"><surname>Plazas</surname><given-names>M</given-names></name></person-group> (<year>2019</year>) <article-title>First successful backcrossing towards eggplant (<italic><tp:taxon-name><tp:taxon-name-part taxon-name-part-type="genus">Solanum</tp:taxon-name-part><tp:taxon-name-part taxon-name-part-type="species">melongena</tp:taxon-name-part></tp:taxon-name></italic>) of a New World species, the silverleaf nightshade (<italic><tp:taxon-name><tp:taxon-name-part taxon-name-part-type="genus">Solanum</tp:taxon-name-part><tp:taxon-name-part taxon-name-part-type="species">elaeagnifolium</tp:taxon-name-part></tp:taxon-name></italic>), and characterization of interspecific hybrids and backcrosses.</article-title><source>Scientia Horticulturae</source><volume>246</volume>: <fpage>563</fpage>–<lpage>573</lpage>. <ext-link xlink:href="10.1016/j.scienta.2018.11.018" ext-link-type="doi" xlink:type="simple">https://doi.org/10.1016/j.scienta.2018.11.018</ext-link></mixed-citation></ref><ref id="B105"><mixed-citation xmlns:xlink="http://www.w3.org/1999/xlink" xlink:type="simple">IUCN (<year>2019</year>) Guidelines for Using the IUCN Red List Categories and Criteria. Version 13. Prepared by the Standards and Petitions Subcommittee of the IUCN Species Survival Commission. <ext-link xlink:href="http://www.iucnredlist.org/documents/RedListGuidelines.pdf" ext-link-type="uri" xlink:type="simple">http://www.iucnredlist.org/documents/RedListGuidelines.pdf</ext-link></mixed-citation></ref><ref id="B58"><mixed-citation xmlns:xlink="http://www.w3.org/1999/xlink" xlink:type="simple"><person-group><name name-style="western"><surname>Davidar</surname><given-names>P</given-names></name><name name-style="western"><surname>Snow</surname><given-names>AA</given-names></name><name name-style="western"><surname>Rajkumar</surname><given-names>M</given-names></name><name name-style="western"><surname>Pasquet</surname><given-names>R</given-names></name><name name-style="western"><surname>Daunay</surname><given-names>M-C</given-names></name><name name-style="western"><surname>Mutegi</surname><given-names>E</given-names></name></person-group> (<year>2015</year>) <article-title>The potential for crop to wild hybridization in eggplant (<italic><tp:taxon-name><tp:taxon-name-part taxon-name-part-type="genus">Solanum</tp:taxon-name-part><tp:taxon-name-part taxon-name-part-type="species">melongena</tp:taxon-name-part></tp:taxon-name></italic>; <tp:taxon-name><tp:taxon-name-part taxon-name-part-type="family">Solanaceae</tp:taxon-name-part></tp:taxon-name>) in southern India.</article-title><source>American Journal of Botany</source><volume>102</volume>(<issue>1</issue>): <fpage>128</fpage>–<lpage>138</lpage>. <ext-link xlink:href="10.3732/ajb.1400404" ext-link-type="doi" xlink:type="simple">https://doi.org/10.3732/ajb.1400404</ext-link></mixed-citation></ref><ref id="B181"><mixed-citation xmlns:xlink="http://www.w3.org/1999/xlink" xlink:type="simple"><person-group><name name-style="western"><surname>Mutegi</surname><given-names>E</given-names></name><name name-style="western"><surname>Snow</surname><given-names>AA</given-names></name><name name-style="western"><surname>Rajkumar</surname><given-names>M</given-names></name><name name-style="western"><surname>Pasquet</surname><given-names>R</given-names></name><name name-style="western"><surname>Ponniah</surname><given-names>H</given-names></name><name name-style="western"><surname>Daunay</surname><given-names>M-C</given-names></name><name name-style="western"><surname>Davidar</surname><given-names>P</given-names></name></person-group> (<year>2015</year>) <article-title>Genetic diversity and population structure of wild/weedy eggplant (<italic><tp:taxon-name><tp:taxon-name-part taxon-name-part-type="genus">Solanum</tp:taxon-name-part><tp:taxon-name-part taxon-name-part-type="species">insanum</tp:taxon-name-part></tp:taxon-name></italic>, <tp:taxon-name><tp:taxon-name-part taxon-name-part-type="family">Solanaceae</tp:taxon-name-part></tp:taxon-name>) in southern India: Implication for conservation.</article-title><source>American Journal of Botany</source><volume>102</volume>(<issue>1</issue>): <fpage>139</fpage>–<lpage>147</lpage>. <ext-link xlink:href="10.3732/ajb.1400403" ext-link-type="doi" xlink:type="simple">https://doi.org/10.3732/ajb.1400403</ext-link></mixed-citation></ref><ref id="B141"><mixed-citation xmlns:xlink="http://www.w3.org/1999/xlink" xlink:type="simple"><person-group><name name-style="western"><surname>Lester</surname><given-names>RN</given-names></name><name name-style="western"><surname>Hasan</surname><given-names>SMZ</given-names></name></person-group> (<year>1991</year>) <article-title>Origin and domestication of the brinjal eggplant, <italic><tp:taxon-name><tp:taxon-name-part taxon-name-part-type="genus">Solanum</tp:taxon-name-part><tp:taxon-name-part taxon-name-part-type="species">melongena</tp:taxon-name-part></tp:taxon-name></italic>, from <italic><tp:taxon-name><tp:taxon-name-part taxon-name-part-type="genus">Solanum</tp:taxon-name-part><tp:taxon-name-part taxon-name-part-type="species">incanum</tp:taxon-name-part></tp:taxon-name></italic>, in Africa and Asia.</article-title> In: <person-group><name name-style="western"><surname>Hawkes</surname><given-names>JG</given-names></name><name name-style="western"><surname>Lester</surname><given-names>RN</given-names></name><name name-style="western"><surname>Nee</surname><given-names>M</given-names></name><name name-style="western"><surname>Estrada</surname><given-names>E</given-names></name></person-group> (<role>Eds</role>) <issue-title>Solanaceae III: taxonomy, chemistry ad evolution, Royal Botanic Gardens Kew.</issue-title><source>Richmond</source>, <fpage>369</fpage>–<lpage>387</lpage>.</mixed-citation></ref><ref id="B56"><mixed-citation xmlns:xlink="http://www.w3.org/1999/xlink" xlink:type="simple"><person-group><name name-style="western"><surname>Daunay</surname><given-names>M-C</given-names></name><name name-style="western"><surname>Hazra</surname><given-names>P</given-names></name></person-group> (<year>2012</year>) <article-title>Eggplant.</article-title> In: <person-group><name name-style="western"><surname>Peter</surname><given-names>KV</given-names></name><name name-style="western"><surname>Hazra</surname><given-names>P</given-names></name></person-group> (<role>Eds</role>) <issue-title>Handbook of vegetables.</issue-title><source>Studium Press, Houston</source>, <fpage>257</fpage>–<lpage>322</lpage>.</mixed-citation></ref><ref id="B203"><mixed-citation xmlns:xlink="http://www.w3.org/1999/xlink" xlink:type="simple"><person-group><name name-style="western"><surname>Ranil</surname><given-names>RHG</given-names></name><name name-style="western"><surname>Prohens</surname><given-names>J</given-names></name><name name-style="western"><surname>Aubriot</surname><given-names>X</given-names></name><name name-style="western"><surname>Niran</surname><given-names>HML</given-names></name><name name-style="western"><surname>Plazas</surname><given-names>M</given-names></name><name name-style="western"><surname>Fonseka</surname><given-names>RM</given-names></name><name name-style="western"><surname>Vilanova</surname><given-names>S</given-names></name><name name-style="western"><surname>Fonseka</surname><given-names>HH</given-names></name><name name-style="western"><surname>Gramazio</surname><given-names>P</given-names></name><name name-style="western"><surname>Knapp</surname><given-names>S</given-names></name></person-group> (<year>2016</year>) <article-title><italic><tp:taxon-name><tp:taxon-name-part taxon-name-part-type="genus">Solanum</tp:taxon-name-part><tp:taxon-name-part taxon-name-part-type="species">insanum</tp:taxon-name-part></tp:taxon-name></italic> L. (subgenus <tp:taxon-name><tp:taxon-name-part taxon-name-part-type="genus"/><tp:taxon-name-part taxon-name-part-type="subgenus">Leptostemonum</tp:taxon-name-part></tp:taxon-name> Bitter, <tp:taxon-name><tp:taxon-name-part taxon-name-part-type="family">Solanaceae</tp:taxon-name-part></tp:taxon-name>), the neglected wild progenitor of eggplant (<italic><tp:taxon-name><tp:taxon-name-part taxon-name-part-type="genus">S.</tp:taxon-name-part><tp:taxon-name-part taxon-name-part-type="species">melongena</tp:taxon-name-part></tp:taxon-name></italic> L): a review of taxonomy, characteristics and uses aimed at its enhancement for improved eggplant breeding.</article-title><source>Genetic Resources and Crop Evolution</source><volume>64</volume>(<issue>7</issue>): <fpage>1707</fpage>–<lpage>1722</lpage>. [e-published 22 Nov 2016, in hard copy 18 Sep 2017] <ext-link xlink:href="10.1007/s10722-016-0467-z" ext-link-type="doi" xlink:type="simple">https://doi.org/10.1007/s10722-016-0467-z</ext-link></mixed-citation></ref><ref id="B99"><mixed-citation xmlns:xlink="http://www.w3.org/1999/xlink" xlink:type="simple"><person-group><name name-style="western"><surname>Hill</surname><given-names>J</given-names></name></person-group> (<year>1765</year>) The vegetable system. Vol. 9. Published by the author, London.</mixed-citation></ref><ref id="B174"><mixed-citation xmlns:xlink="http://www.w3.org/1999/xlink" xlink:type="simple"><person-group><name name-style="western"><surname>Miller</surname><given-names>P</given-names></name></person-group> (<year>1768</year>) The gardeners’ dictionary, 8<sup>th</sup> edn. Printed for the author, London.</mixed-citation></ref><ref id="B149"><mixed-citation xmlns:xlink="http://www.w3.org/1999/xlink" xlink:type="simple"><person-group><name name-style="western"><surname>Linnaeus</surname><given-names>C</given-names></name></person-group> (<year>1753</year>) Species plantarum. L. Salvius, Stockholm.</mixed-citation></ref><ref id="B246"><mixed-citation xmlns:xlink="http://www.w3.org/1999/xlink" xlink:type="simple"><person-group><name name-style="western"><surname>Tournefort</surname><given-names>JP de</given-names></name></person-group> (<year>1700</year>) Institutiones rei herbariae. Vol. 1. Typographia Regia, Paris. <ext-link xlink:href="10.5962/bhl.title.154246" ext-link-type="doi" xlink:type="simple">https://doi.org/10.5962/bhl.title.154246</ext-link></mixed-citation></ref><ref id="B14"><mixed-citation xmlns:xlink="http://www.w3.org/1999/xlink" xlink:type="simple"><person-group><name name-style="western"><surname>Bauhin</surname><given-names>J</given-names></name></person-group> (<year>1651</year>) Historia plantarum universalis, nova et absolutissima. Vol. 3. Yverdon.</mixed-citation></ref><ref id="B220"><mixed-citation xmlns:xlink="http://www.w3.org/1999/xlink" xlink:type="simple"><person-group><name name-style="western"><surname>Scopoli</surname><given-names>JA</given-names></name></person-group> (<year>1786</year>) Deliciae florae et faunae Insubricae. Monasterii S. Salvatoris, Tocino [Turin].</mixed-citation></ref><ref id="B152"><mixed-citation xmlns:xlink="http://www.w3.org/1999/xlink" xlink:type="simple"><person-group><name name-style="western"><surname>Loureiro</surname><given-names>J</given-names></name></person-group> (<year>1790</year>) Flora cochinchinensis. Royal Portuguese Academy of Sciences, Lisbon.</mixed-citation></ref><ref id="B170"><mixed-citation xmlns:xlink="http://www.w3.org/1999/xlink" xlink:type="simple"><person-group><name name-style="western"><surname>Merrill</surname><given-names>ED</given-names></name></person-group> (<year>1935</year>) <article-title>Loureiro and his botanical work.</article-title><source>Proceedings of the American Philosophical Society</source><volume>72</volume>(<issue>4</issue>): <fpage>229</fpage>–<lpage>239</lpage>.</mixed-citation></ref><ref id="B247"><mixed-citation xmlns:xlink="http://www.w3.org/1999/xlink" xlink:type="simple"><person-group><name name-style="western"><surname>Turland</surname><given-names>NJ</given-names></name><name name-style="western"><surname>Wiersema</surname><given-names>JH</given-names></name><name name-style="western"><surname>Barrie</surname><given-names>FR</given-names></name><name name-style="western"><surname>Greuter</surname><given-names>W</given-names></name><name name-style="western"><surname>Hawksworth</surname><given-names>DL</given-names></name><name name-style="western"><surname>Herendeen</surname><given-names>PS</given-names></name><name name-style="western"><surname>Knapp</surname><given-names>S</given-names></name><name name-style="western"><surname>Kusber</surname><given-names>W-H</given-names></name><name name-style="western"><surname>Li</surname><given-names>D-Z</given-names></name><name name-style="western"><surname>Marhold</surname><given-names>K</given-names></name><name name-style="western"><surname>May</surname><given-names>TW</given-names></name><name name-style="western"><surname>McNeill</surname><given-names>J</given-names></name><name name-style="western"><surname>Monro</surname><given-names>AM</given-names></name><name name-style="western"><surname>Prado</surname><given-names>J</given-names></name><name name-style="western"><surname>Price</surname><given-names>MJ</given-names></name><name name-style="western"><surname>Smith</surname><given-names>GF</given-names></name></person-group> (<year>2018</year>) International Code of Nomenclature for algae, fungi, and plants (Shenzhen Code). Regnum Vegetabile 159. Koeltz Botanical Books, Glashütten. <ext-link xlink:href="10.12705/Code.2018" ext-link-type="doi" xlink:type="simple">https://doi.org/10.12705/Code.2018</ext-link></mixed-citation></ref><ref id="B166"><mixed-citation xmlns:xlink="http://www.w3.org/1999/xlink" xlink:type="simple"><person-group><name name-style="western"><surname>Merrill</surname><given-names>ED</given-names></name></person-group> (<year>1917</year>) The interpretation of Rumphius’s Herbarium amboinense. Bureau of Printing, Manila. <ext-link xlink:href="10.5962/bhl.title.79163" ext-link-type="doi" xlink:type="simple">https://doi.org/10.5962/bhl.title.79163</ext-link></mixed-citation></ref><ref id="B70"><mixed-citation xmlns:xlink="http://www.w3.org/1999/xlink" xlink:type="simple"><person-group><name name-style="western"><surname>Dunal</surname><given-names>M-F</given-names></name></person-group> (<year>1813</year>) Histoire naturelle, médicale et économique des <italic><tp:taxon-name><tp:taxon-name-part taxon-name-part-type="genus">Solanum</tp:taxon-name-part></tp:taxon-name></italic> et des genres qui ont été confundus avec eux. Renaud, Montpellier. <ext-link xlink:href="10.5962/bhl.title.164866" ext-link-type="doi" xlink:type="simple">https://doi.org/10.5962/bhl.title.164866</ext-link></mixed-citation></ref><ref id="B211"><mixed-citation xmlns:xlink="http://www.w3.org/1999/xlink" xlink:type="simple"><person-group><name name-style="western"><surname>Roxburgh</surname><given-names>W</given-names></name></person-group> (<year>1824</year>) Flora indica, or descriptions of Indian plants. Vol. 2 [Wallich N, Carey W, eds]. Mission Press, Serampore.</mixed-citation></ref><ref id="B210"><mixed-citation xmlns:xlink="http://www.w3.org/1999/xlink" xlink:type="simple"><person-group><name name-style="western"><surname>Roxburgh</surname><given-names>W</given-names></name></person-group> (<year>1814</year>) Hortus Bengalensis, or a catalogue of the plants growing in the Honourable East India Company’s Botanic Garden at Calcutta. Mission Press, Serampore.</mixed-citation></ref><ref id="B21"><mixed-citation xmlns:xlink="http://www.w3.org/1999/xlink" xlink:type="simple"><person-group><name name-style="western"><surname>Blume</surname><given-names>CL</given-names></name></person-group> (<year>1826</year>) <italic><tp:taxon-name><tp:taxon-name-part taxon-name-part-type="genus">Solanum</tp:taxon-name-part></tp:taxon-name></italic>. In: Bijdragen tot de flora van Nederlandsch Indië. Ter Lands Drukkerij, Batavia [Djakarta], 694–702. <ext-link xlink:href="10.5962/bhl.title.115427" ext-link-type="doi" xlink:type="simple">https://doi.org/10.5962/bhl.title.115427</ext-link></mixed-citation></ref><ref id="B219"><mixed-citation xmlns:xlink="http://www.w3.org/1999/xlink" xlink:type="simple"><person-group><name name-style="western"><surname>Schumacher</surname><given-names>HCF</given-names></name></person-group> (<year>1827</year>) Beskrivelse af Guineske planter: som ere fundne af Danske botanikere, isoer af etatsraad Thonning.F. Popps, Copenhagen. <ext-link xlink:href="10.5962/bhl.title.51454" ext-link-type="doi" xlink:type="simple">https://doi.org/10.5962/bhl.title.51454</ext-link></mixed-citation></ref><ref id="B259"><mixed-citation xmlns:xlink="http://www.w3.org/1999/xlink" xlink:type="simple"><person-group><name name-style="western"><surname>Vorontsova</surname><given-names>MS</given-names></name><name name-style="western"><surname>Knapp</surname><given-names>S</given-names></name></person-group> (<year>2016</year>) <article-title>A revision of the “spiny solanums,” <tp:taxon-name><tp:taxon-name-part taxon-name-part-type="genus">Solanum</tp:taxon-name-part><tp:taxon-name-part taxon-name-part-type="infraspecific-rank">subgenus</tp:taxon-name-part><tp:taxon-name-part taxon-name-part-type="subgenus">Leptostemonum</tp:taxon-name-part></tp:taxon-name> (<tp:taxon-name><tp:taxon-name-part taxon-name-part-type="family">Solanaceae</tp:taxon-name-part></tp:taxon-name>), in Africa and Madagascar.</article-title><source>Systematic Botany Monographs</source><volume>99</volume>: <fpage>1</fpage>–<lpage>428</lpage>. <ext-link xlink:href="10.1007/BF03027161" ext-link-type="doi" xlink:type="simple">https://doi.org/10.1007/BF03027161</ext-link></mixed-citation></ref><ref id="B2"><mixed-citation xmlns:xlink="http://www.w3.org/1999/xlink" xlink:type="simple"><person-group><name name-style="western"><surname>Alefeld</surname><given-names>FGC</given-names></name></person-group> (<year>1866</year>) Landwirthschaftliche Flora. Weigandt &amp; Hempel, Berlin.</mixed-citation></ref><ref id="B80"><mixed-citation xmlns:xlink="http://www.w3.org/1999/xlink" xlink:type="simple"><person-group><name name-style="western"><surname>Filov</surname><given-names>AI</given-names></name></person-group> (<year>1958</year>) <article-title><italic><tp:taxon-name><tp:taxon-name-part taxon-name-part-type="genus">Solanum</tp:taxon-name-part><tp:taxon-name-part taxon-name-part-type="species">melongena</tp:taxon-name-part></tp:taxon-name></italic> L. [in Russian].</article-title> In: <person-group><name name-style="western"><surname>Brezhnev</surname><given-names>DD</given-names></name></person-group> (<role>Ed.</role>) <issue-title>Vegetable Plants. Fam. Solanaceae. In: Zhukovsky PM (Ed. gen).</issue-title><source>Cultivated Flora USSR</source><volume>10</volume>: <fpage>292</fpage>–<lpage>370</lpage>.</mixed-citation></ref><ref id="B67"><mixed-citation xmlns:xlink="http://www.w3.org/1999/xlink" xlink:type="simple"><person-group><name name-style="western"><surname>Dikii</surname><given-names>SP</given-names></name></person-group> (<year>1984</year>) <article-title>Infraspecific taxonomy of <italic><tp:taxon-name><tp:taxon-name-part taxon-name-part-type="genus">Solanum</tp:taxon-name-part><tp:taxon-name-part taxon-name-part-type="species">melongena</tp:taxon-name-part></tp:taxon-name></italic> L.</article-title><source>Trudy Prikladnoi Botanike i Selektsii</source><volume>88</volume>: <fpage>103</fpage>–<lpage>106</lpage>. [in Russian] [Bulletin of Applied Botany and Selection]</mixed-citation></ref></ref-list></tp:taxon-treatment>
