# Supplementary material for: ﻿A revision of the “spiny solanums” of Tropical Asia (Solanum, the Leptostemonum Clade, Solanaceae)
Source: PhytoKeys. 2022 Jun 1;198:1–270. doi: 10.3897/phytokeys.198.79514 (PMC9849010; doi:10.3897/phytokeys.198.79514)
Supplement: XML Treatment for Solanum miyakojimense [file phytokeys.198.79514-treatment28.xml]

<!DOCTYPE tp:taxon-treatment
  PUBLIC "-//TaxonX//DTD Taxonomic Treatment Publishing DTD v0 20100105//EN" "tax-treatment-NSO.dtd">
<tp:taxon-treatment xmlns:tp="http://www.plazi.org/taxpub"><tp:treatment-meta><kwd-group><label>Taxon classification</label><kwd>
              <named-content content-type="kingdom">Plantae</named-content>
            </kwd><kwd>
              <named-content content-type="order">Solanales</named-content>
            </kwd><kwd>
              <named-content content-type="family">Solanaceae</named-content>
            </kwd></kwd-group><mixed-citation publication-type="journal"><person-group><name><surname>Aubriot</surname><given-names>Xavier</given-names></name><name><surname>Knapp</surname><given-names>Sandra</given-names></name></person-group><article-title>﻿A revision of the “spiny solanums” of Tropical Asia (<italic><tp:taxon-name><tp:taxon-name-part taxon-name-part-type="genus" reg="Solanum">Solanum</tp:taxon-name-part></tp:taxon-name></italic>, the <tp:taxon-name><tp:taxon-name-part taxon-name-part-type="clade">Leptostemonum</tp:taxon-name-part></tp:taxon-name> Clade, <tp:taxon-name><tp:taxon-name-part taxon-name-part-type="family">Solanaceae</tp:taxon-name-part></tp:taxon-name>)</article-title><source>PhytoKeys</source><day>01</day><month>06</month><year>2022</year><volume>198</volume><fpage>1</fpage><lpage>270</lpage><pub-id pub-id-type="doi">10.3897/phytokeys.198.79514</pub-id></mixed-citation></tp:treatment-meta><tp:nomenclature><label>﻿27.</label><tp:taxon-name>
            <object-id xmlns:xlink="http://www.w3.org/1999/xlink" content-type="arpha" xlink:type="simple">33954992-406A-5114-B888-68C2BFBFA169</object-id>
            <tp:taxon-name-part taxon-name-part-type="genus" reg="Solanum">Solanum</tp:taxon-name-part>
            <tp:taxon-name-part taxon-name-part-type="species" reg="miyakojimense">miyakojimense</tp:taxon-name-part>
          </tp:taxon-name><tp:taxon-authority>T.Yamaz. &amp; Takushi, J. Jap. Bot. 66: 46. 1991.</tp:taxon-authority><xref ref-type="fig" rid="F2">Figs 2B</xref><xref ref-type="fig" rid="F43">, 43</xref></tp:nomenclature><tp:treatment-sec sec-type="material" id="SECID0EBANM"><title>Type.</title><p>Japan. Ryuku Islands: Cultivated in Nago, Okinawa Island [originally collected in Miyako Island [Miyakojima], Agarihetona], 20 Dec 1989, <italic>A. Takushi [6400] s.n.</italic> (holotype: TI [TI00085080]; isotypes: TI [TI00085081, TI00085082]).</p></tp:treatment-sec><tp:treatment-sec sec-type="description" id="SECID0EJANM"><title>Description.</title><p>Woody herb or subshrub, the branches to 1 m long, spreading and prostrate, armed or unarmed. Stems terete, unarmed or sparsely prickly and moderately to densely eglandular pubescent, the prickles, if present, 0.1–0.35 cm long, straight or very slightly curved, somewhat broad-based, the pubescence of sessile or short-stalked porrect-stellate trichomes, the stalks if present ca. 0.1 mm, the rays 5–8, 0.2–0.4 mm long, the midpoints absent or ca. 0.1 mm long, occasionally to 0.5 mm long; new growth densely (moderately in cultivation) pubescent with sessile or short-stalked porrect-stellate trichomes like those of the stems; bark of older stems pale tan-brown. Sympodial units difoliate, the leaves geminate or not geminate. Leaves simple or very shallowly lobed, the blades 1.2–4 cm long, 0.9–3 cm wide, 1.1–1.3 times longer than wide, broadly ovate to nearly orbicular, widest in the lower half, somewhat thick and fleshy, concolorous or slightly discolorous, unarmed or sparsely armed with a few straight prickles to 0.2 cm long; adaxial surfaces densely pubescent with the lamina still somewhat visible, the pubescence of sessile and short-stalked porrect-stellate trichomes, the stalks 0.1–0.3(0.5) cm long, the rays 5–8, ca. 0.5 mm long, the midpoints absent or 0.3–0.5 mm long, the prickles few or absent; abaxial surfaces densely pubescent with the lamina completely obscured, the pubescence of sessile and short-stalked porrect-stellate trichomes, the stalks usually longer than those of the adaxial surface trichomes, 0.2–0.5 mm long, the rays 6–10, 0.5–0.6 mm long, the midpoints ca. 0.5 mm long; principal veins 2–3 pairs, only visible on the adaxial surfaces; base acute; margins entire or very shallowly lobed, the lobes rounded at the tips, the sinuses reaching less than 1/3 of the way to the midrib, rounded; apex obtuse and rounded; petioles 0.3–0.9 cm long, densely stellate-pubescent like the stems and leaves. Inflorescences internodal, 0.1–0.3(–1.5) cm long, occasionally longer but always with a flower emerging from the very base, unbranched and usually looking like a tiny spur on the stem, the 1–2(4) flowers often seeming to emerge directly from stem, 1–2 flowers open at any one time, ; densely stellate-pubescent with sessile and short-stalked porrect-stellate trichomes, the stalks if present ca. 0.1 mm, the rays 5–8, 0.2–0.4 mm long, the midpoints absent or ca. 0.1 mm long, occasionally to 0.5 mm long; peduncle absent to 1.5 mm long; pedicels ca. 0.9 cm long, ca. 0.8 mm in diameter at the base, ca. 1 mm in diameter at the apex, abruptly narrowing to calyx base, densely to moderately pubescent with sessile and short-stalked porrect-stellate trichomes like the stems, articulated at the base; pedicel scars tightly packed at tip of minute inflorescence, with the lowermost one near the stem. Buds ellipsoid, the corolla ca. halfway included in the calyx tube until just before anthesis. Flowers 5-merous, apparently all perfect. Calyx tube 2.5–3.5 mm long, cup-shaped, the lobes mere enations on the rim to 1 mm long, broadly deltate, tearing during development, densely to moderately pubescent with sessile and short-stalked porrect-stellate trichomes, the stalks if present ca. 0.1 mm, the rays 5–8, 0.2–0.4 mm long, the midpoints absent or ca. 0.1 mm long, occasionally to 0.5 mm long, the sinuses scarious, the tips rounded. Corolla 1–1.2 cm in diameter, white, stellate, lobed ca. 3/4 of the way to the base, the lobes 4.5–5 mm long, ca. 1.5 mm wide, spreading at anthesis, glabrous adaxially, densely pubescent where exposed in bud with tangled sessile and short-stalked porrect-stellate trichomes, the stalks ca. 0.1 mm long, the rays 6–8, ca. 0.2 mm long, the midpoints absent. Stamens equal; filament tube minute; free portion of the filaments 0.25–0.3 mm long, glabrous; anthers 4–4.5 mm long, ca. 1.5 mm wide, strongly tapering, yellow, poricidal at the tips, the pores directed distally. Ovary conical, glabrous; style 5.5–6 mm long, slightly curved, white, sparsely pubescent in the lower half with weak sessile porrect-stellate trichomes; stigma minutely bilobed, the surfaces minutely pubescent. Fruit a globose to somewhat elongate berry, 1–1.5 cm in diameter, orange (with “green longitudinal bands” fide <italic>Takushi s.n.</italic>) when mature, the pericarp glabrous, shiny, thin and somewhat translucent; fruiting pedicels 1.2–1.5 cm long, ca. 1.5 mm in diameter at the base, ca. 2.5 mm in diameter at the apex, thickened and woody, curved downwards, glabrescent to sparsely stellate-pubescent; fruiting calyx slightly accrescent, woody, the tube 3–3.5 mm long, the lobes 2–2.5 mm long, splitting irregularly with incrassate margins, appressed to the base of the fruit. Seeds 20–60 per berry, 2–2.5 mm long, ca. 2 mm wide, flattened reniform, straw-yellow, the surfaces minutely pitted, the testal cells sinuate in outline. Chromosome number: not known.</p><fig id="F43" position="float" orientation="portrait"><object-id xmlns:xlink="http://www.w3.org/1999/xlink" content-type="doi" xlink:type="simple">10.3897/phytokeys.198.79514.figure43</object-id><object-id xmlns:xlink="http://www.w3.org/1999/xlink" content-type="arpha" xlink:type="simple">D2F60694-4DEE-50F9-B98C-F9E0805C464F</object-id><label>Figure 43.</label><caption><p><italic><tp:taxon-name><tp:taxon-name-part taxon-name-part-type="genus" reg="Solanum">Solanum</tp:taxon-name-part><tp:taxon-name-part taxon-name-part-type="species" reg="miyakojimense">miyakojimense</tp:taxon-name-part></tp:taxon-name></italic> T.Yamaz. &amp; Takushi <bold>A</bold> herbarium specimen (holotype) collected in Japan in 1989 (<italic>Takushi [6400] s.n.</italic>, TI00085080) <bold>B</bold> habit (<italic>Hsu 16234</italic>, Taiwan) <bold>C</bold> detail view of the prickles and the pubescence of a stem (<italic>Hsu 16234</italic>, Taiwan) <bold>D</bold> detail view of a flower (<italic>Hsu 16234</italic>, Taiwan) <bold>E</bold> detail view of a fruit with seeds inside (<italic>Hsu 16234</italic>, Taiwan). Photograph credits: <bold>A</bold> TI <bold>B–E</bold> M.-I. Weng.</p></caption><graphic xmlns:xlink="http://www.w3.org/1999/xlink" xlink:href="phytokeys-198-001_article-79514__-g043.jpg" position="float" orientation="portrait" xlink:type="simple" id="oo_689736.jpg"><uri content-type="original_file" xlink:type="simple">https://binary.pensoft.net/fig/689736</uri></graphic></fig></tp:treatment-sec><tp:treatment-sec sec-type="distribution" id="SECID0EBCNM"><title>Distribution</title><p><bold>(Fig. <xref ref-type="fig" rid="F44">44</xref>).</bold><italic><tp:taxon-name><tp:taxon-name-part taxon-name-part-type="genus" reg="Solanum">Solanum</tp:taxon-name-part><tp:taxon-name-part taxon-name-part-type="species" reg="miyakojimense">miyakojimense</tp:taxon-name-part></tp:taxon-name></italic> occurs from the southernmost Ryuku Islands of Miyako and Irabu (Okinawa prefecture) to the island of Ponso no Tao (Lan Yu or Orchid Island) off the southeastern coast of Taiwan to the islands of the Batanes group in the Philippines.</p></tp:treatment-sec><tp:treatment-sec sec-type="ecology" id="SECID0EZCNM"><title>Ecology and habitat.</title><p><italic><tp:taxon-name><tp:taxon-name-part taxon-name-part-type="genus" reg="Solanum">Solanum</tp:taxon-name-part><tp:taxon-name-part taxon-name-part-type="species" reg="miyakojimense">miyakojimense</tp:taxon-name-part></tp:taxon-name></italic> occurs in rocky coastal areas, often on coral bluffs (<xref ref-type="bibr" rid="B100">Hsu et al. 2007</xref>) near sea level; often occurring in sea spray.</p><fig id="F44" position="float" orientation="portrait"><object-id xmlns:xlink="http://www.w3.org/1999/xlink" content-type="doi" xlink:type="simple">10.3897/phytokeys.198.79514.figure44</object-id><object-id xmlns:xlink="http://www.w3.org/1999/xlink" content-type="arpha" xlink:type="simple">865F2F68-B7B3-59A4-A941-52CBF6EC78C2</object-id><label>Figure 44.</label><caption><p>Distribution of <italic><tp:taxon-name><tp:taxon-name-part taxon-name-part-type="genus" reg="Solanum">S.</tp:taxon-name-part><tp:taxon-name-part taxon-name-part-type="species" reg="miyakojimense">miyakojimense</tp:taxon-name-part></tp:taxon-name></italic>.</p></caption><graphic xmlns:xlink="http://www.w3.org/1999/xlink" xlink:href="phytokeys-198-001_article-79514__-g044.jpg" position="float" orientation="portrait" xlink:type="simple" id="oo_689737.jpg"><uri content-type="original_file" xlink:type="simple">https://binary.pensoft.net/fig/689737</uri></graphic></fig></tp:treatment-sec><tp:treatment-sec sec-type="Common names and uses" id="SECID0EGENM"><title>Common names and uses.</title><p>None recorded.</p></tp:treatment-sec><tp:treatment-sec sec-type="Preliminary conservation status" id="SECID0ELENM"><title>Preliminary conservation status</title><p><bold>(<xref ref-type="bibr" rid="B105">IUCN 2019</xref>).</bold> Endangered (<abbrev xmlns:xlink="http://www.w3.org/1999/xlink" xlink:title="Endangered" id="ABBRID0EYENM" xlink:type="simple">EN</abbrev> [B1a,biii,iv]). <abbrev xmlns:xlink="http://www.w3.org/1999/xlink" xlink:title="Extent of Occurrence" id="ABBRID0E3ENM" xlink:type="simple">EOO</abbrev> (641 km<sup>2</sup>, <abbrev xmlns:xlink="http://www.w3.org/1999/xlink" xlink:title="Vulnerable" id="ABBRID0ECFNM" xlink:type="simple">VU</abbrev>); <abbrev xmlns:xlink="http://www.w3.org/1999/xlink" xlink:title="Area of Occupancy" id="ABBRID0EGFNM" xlink:type="simple">AOO</abbrev> (40 km<sup>2</sup>, <abbrev xmlns:xlink="http://www.w3.org/1999/xlink" xlink:title="Endangered" id="ABBRID0EMFNM" xlink:type="simple">EN</abbrev>). <italic><tp:taxon-name><tp:taxon-name-part taxon-name-part-type="genus" reg="Solanum">Solanum</tp:taxon-name-part><tp:taxon-name-part taxon-name-part-type="species" reg="miyakojimense">miyakojimense</tp:taxon-name-part></tp:taxon-name></italic> is known from only a few wild collections scattered along the chain of islands across a large geographical distance, and although this makes the extent of occurrence larger than an endangered status might warrant, we consider the threats to habitats and the widely distant populations warrant this preliminary assessment.</p></tp:treatment-sec><tp:treatment-sec sec-type="discussion" id="SECID0E2FNM"><title>Discussion.</title><p>In describing <italic><tp:taxon-name><tp:taxon-name-part taxon-name-part-type="genus" reg="Solanum">S.</tp:taxon-name-part><tp:taxon-name-part taxon-name-part-type="species" reg="miyakojimense">miyakojimense</tp:taxon-name-part></tp:taxon-name></italic><xref ref-type="bibr" rid="B278">Yamazaki and Takushi (1991)</xref> suggested it was endemic to the Ryuku Islands; we have since found it to be more widely distributed, but still only along the island arc that runs south from Miyakojima Island to the Batanes Islands in the Philippines. <italic><tp:taxon-name><tp:taxon-name-part taxon-name-part-type="genus" reg="Solanum">Solanum</tp:taxon-name-part><tp:taxon-name-part taxon-name-part-type="species" reg="miyakojimense">miyakojimense</tp:taxon-name-part></tp:taxon-name></italic> is superficially similar to both <italic><tp:taxon-name><tp:taxon-name-part taxon-name-part-type="genus" reg="Solanum">S.</tp:taxon-name-part><tp:taxon-name-part taxon-name-part-type="species" reg="procumbens">procumbens</tp:taxon-name-part></tp:taxon-name></italic> and <italic><tp:taxon-name><tp:taxon-name-part taxon-name-part-type="genus" reg="Solanum">S.</tp:taxon-name-part><tp:taxon-name-part taxon-name-part-type="species" reg="violaceum">violaceum</tp:taxon-name-part></tp:taxon-name></italic>. It differs from <italic><tp:taxon-name><tp:taxon-name-part taxon-name-part-type="genus" reg="Solanum">S.</tp:taxon-name-part><tp:taxon-name-part taxon-name-part-type="species" reg="procumbens">procumbens</tp:taxon-name-part></tp:taxon-name></italic>, which occurs from China east to Thailand and the islands of Timor and Flores (Indonesia), in its seaside habitat; it can also be distinguished in its straight or only slightly curved stem prickles (versus strongly hooked), tiny inflorescences with only a few flowers with no or a very tiny peduncle (versus a longer thin peduncle), smaller flowers with broadly triangular corolla lobes (versus flowers with long-triangular corolla lobes), shorter pedicels in fruit and seeds with sinuate (versus pentagonal) cell walls. Berries of <italic><tp:taxon-name><tp:taxon-name-part taxon-name-part-type="genus" reg="Solanum">S.</tp:taxon-name-part><tp:taxon-name-part taxon-name-part-type="species" reg="procumbens">procumbens</tp:taxon-name-part></tp:taxon-name></italic> are bright red and globose at maturity, while those of <italic><tp:taxon-name><tp:taxon-name-part taxon-name-part-type="genus" reg="Solanum">S.</tp:taxon-name-part><tp:taxon-name-part taxon-name-part-type="species" reg="miyakojimense">miyakojimense</tp:taxon-name-part></tp:taxon-name></italic> are orange or orange-red and usually somewhat ellipsoid (<xref ref-type="bibr" rid="B100">Hsu et al. 2007</xref>).</p><p>The inflorescences of <italic><tp:taxon-name><tp:taxon-name-part taxon-name-part-type="genus" reg="Solanum">S.</tp:taxon-name-part><tp:taxon-name-part taxon-name-part-type="species" reg="miyakojimense">miyakojimense</tp:taxon-name-part></tp:taxon-name></italic> are shorter and fewer-flowered than those of the widespread <italic><tp:taxon-name><tp:taxon-name-part taxon-name-part-type="genus" reg="Solanum">S.</tp:taxon-name-part><tp:taxon-name-part taxon-name-part-type="species" reg="violaceum">violaceum</tp:taxon-name-part></tp:taxon-name></italic>, and the fruiting pedicels are conspicuously curved (not markedly spreading and straight as in <italic><tp:taxon-name><tp:taxon-name-part taxon-name-part-type="genus" reg="Solanum">S.</tp:taxon-name-part><tp:taxon-name-part taxon-name-part-type="species" reg="violaceum">violaceum</tp:taxon-name-part></tp:taxon-name></italic>) at fruit maturity. In <italic><tp:taxon-name><tp:taxon-name-part taxon-name-part-type="genus" reg="Solanum">S.</tp:taxon-name-part><tp:taxon-name-part taxon-name-part-type="species" reg="miyakojimense">miyakojimense</tp:taxon-name-part></tp:taxon-name></italic> the flowers are usually borne at the very base of the rhachis where it joins with the stem such that there is no clear peduncle; <italic><tp:taxon-name><tp:taxon-name-part taxon-name-part-type="genus" reg="Solanum">S.</tp:taxon-name-part><tp:taxon-name-part taxon-name-part-type="species" reg="violaceum">violaceum</tp:taxon-name-part></tp:taxon-name></italic> has a clearly pedunculate inflorescence. The leaves of <italic><tp:taxon-name><tp:taxon-name-part taxon-name-part-type="genus" reg="Solanum">S.</tp:taxon-name-part><tp:taxon-name-part taxon-name-part-type="species" reg="violaceum">violaceum</tp:taxon-name-part></tp:taxon-name></italic> are more markedly discolorous than those of <italic><tp:taxon-name><tp:taxon-name-part taxon-name-part-type="genus" reg="Solanum">S.</tp:taxon-name-part><tp:taxon-name-part taxon-name-part-type="species" reg="miyakojimense">miyakojimense</tp:taxon-name-part></tp:taxon-name></italic>. <italic><tp:taxon-name><tp:taxon-name-part taxon-name-part-type="genus" reg="Solanum">Solanum</tp:taxon-name-part><tp:taxon-name-part taxon-name-part-type="species" reg="violaceum">violaceum</tp:taxon-name-part></tp:taxon-name></italic> is a relatively robust shrub that can reach 2 m tall, while <italic><tp:taxon-name><tp:taxon-name-part taxon-name-part-type="genus" reg="Solanum">S.</tp:taxon-name-part><tp:taxon-name-part taxon-name-part-type="species" reg="miyakojimense">miyakojimense</tp:taxon-name-part></tp:taxon-name></italic> is a prostrate plant. <italic><tp:taxon-name><tp:taxon-name-part taxon-name-part-type="genus" reg="Solanum">Solanum</tp:taxon-name-part><tp:taxon-name-part taxon-name-part-type="species" reg="violaceum">violaceum</tp:taxon-name-part></tp:taxon-name></italic> is found in the northwestern part of the main island of Taiwan but has not been collected on Lan Yu (Orchid) island off the southeast coast. The only collections of <italic><tp:taxon-name><tp:taxon-name-part taxon-name-part-type="genus" reg="Solanum">S.</tp:taxon-name-part><tp:taxon-name-part taxon-name-part-type="species" reg="violaceum">violaceum</tp:taxon-name-part></tp:taxon-name></italic> from the Philippines are from cultivated plants.</p></tp:treatment-sec><tp:treatment-sec sec-type="material" id="SECID0ERMNM"><title>Specimens examined.</title><p>See Suppl. materials <xref ref-type="supplementary-material" rid="S1">1</xref>–<xref ref-type="supplementary-material" rid="S3">3</xref>.</p></tp:treatment-sec><tp:treatment-sec><!--Section generated to contain objects referenced in tp:taxon-treatment.--><fig id="F2" position="float" orientation="portrait"><object-id xmlns:xlink="http://www.w3.org/1999/xlink" content-type="doi" xlink:type="simple">10.3897/phytokeys.198.79514.figure2</object-id><object-id xmlns:xlink="http://www.w3.org/1999/xlink" content-type="arpha" xlink:type="simple">C3CC6085-46FE-5190-A346-8B52EC9A87C6</object-id><label>Figure 2.</label><caption><p>Vegetative characters for tropical Asian spiny solanums <bold>A</bold> large and densely hairy repand leaf of <italic><tp:taxon-name><tp:taxon-name-part taxon-name-part-type="genus" reg="Solanum">S.</tp:taxon-name-part><tp:taxon-name-part taxon-name-part-type="species" reg="lasiocarpum">lasiocarpum</tp:taxon-name-part></tp:taxon-name></italic> (<italic>Meeboonya et al. RM 287</italic>, Thailand) <bold>B</bold> small, pubescent, very shallowly lobed leaf of <italic><tp:taxon-name><tp:taxon-name-part taxon-name-part-type="genus" reg="Solanum">S.</tp:taxon-name-part><tp:taxon-name-part taxon-name-part-type="species" reg="miyakojimense">miyakojimense</tp:taxon-name-part></tp:taxon-name></italic> (field photograph, unvouchered, Taiwan) <bold>C</bold> entire, pubescent leaf of <italic><tp:taxon-name><tp:taxon-name-part taxon-name-part-type="genus" reg="Solanum">S.</tp:taxon-name-part><tp:taxon-name-part taxon-name-part-type="species" reg="robinsonii">robinsonii</tp:taxon-name-part></tp:taxon-name></italic> (<italic>Nuraliev 3031</italic>, Vietnam) <bold>D</bold> glabrescent and deeply dissected leaf of <italic><tp:taxon-name><tp:taxon-name-part taxon-name-part-type="genus" reg="Solanum">S.</tp:taxon-name-part><tp:taxon-name-part taxon-name-part-type="species" reg="virginianum">virginianum</tp:taxon-name-part></tp:taxon-name></italic> (<italic>Sampath Kumar et al. 126968</italic>, India) <bold>E</bold> conical straight prickles on a pubescent young stem of <italic><tp:taxon-name><tp:taxon-name-part taxon-name-part-type="genus" reg="Solanum">S.</tp:taxon-name-part><tp:taxon-name-part taxon-name-part-type="species" reg="hovei">hovei</tp:taxon-name-part></tp:taxon-name></italic> (field photograph, unvouchered, India) <bold>F</bold> strongly hooked prickles on a glabrous young stem and on the abaxial leaf surface of <italic><tp:taxon-name><tp:taxon-name-part taxon-name-part-type="genus" reg="Solanum">S.</tp:taxon-name-part><tp:taxon-name-part taxon-name-part-type="species" reg="trilobatum">trilobatum</tp:taxon-name-part></tp:taxon-name></italic> (<italic>Meeboonya et al. RM 242</italic>, Thailand) <bold>G</bold> needle-like purple prickles on the adaxial leaf surface of <italic><tp:taxon-name><tp:taxon-name-part taxon-name-part-type="genus" reg="Solanum">S.</tp:taxon-name-part><tp:taxon-name-part taxon-name-part-type="species" reg="cyanocarphium">cyanocarphium</tp:taxon-name-part></tp:taxon-name></italic> (field photograph, unvouchered, Vietnam) <bold>H</bold> pubescent young stem of <italic><tp:taxon-name><tp:taxon-name-part taxon-name-part-type="genus" reg="Solanum">S.</tp:taxon-name-part><tp:taxon-name-part taxon-name-part-type="species" reg="barbisetum">barbisetum</tp:taxon-name-part></tp:taxon-name></italic> armed with prickles and bristles (<italic>Suksathan et al. PS 3832</italic>, Thailand). Photograph credits: <bold>A, B, D–F</bold> X. Aubriot <bold>C, G</bold> M. Nuraliev <bold>H</bold> D. Pedersen.</p></caption><graphic xmlns:xlink="http://www.w3.org/1999/xlink" xlink:href="phytokeys-198-001_article-79514__-g002.jpg" position="float" orientation="portrait" xlink:type="simple" id="oo_689695.jpg"><uri content-type="original_file" xlink:type="simple">https://binary.pensoft.net/fig/689695</uri></graphic></fig><supplementary-material xmlns:xlink="http://www.w3.org/1999/xlink" id="S1" position="float" orientation="portrait" xlink:type="simple"><object-id content-type="doi" xlink:type="simple">10.3897/phytokeys.198.79514.suppl1</object-id><object-id content-type="zenodo_dep_id" xlink:type="simple">7077031</object-id><object-id content-type="arpha" xlink:type="simple">85C6D6EE-35F4-5E07-84A8-4C4F5FFEC2BE</object-id><label>Supplementary material 1</label><caption><p>Index to all numbered collections</p></caption><statement content-type="dataType"><label>Data type</label><p>Occurrences (pdf. file)</p></statement><statement content-type="notes"><label>Explanation note</label><p>Index of all herbarium collections seen for this mongraph.</p></statement><media xlink:href="phytokeys-198-001_article-79514__-s001.pdf" mimetype="application" mime-subtype="pdf" position="float" orientation="portrait" xlink:type="simple" id="oo_689777.pdf"><uri content-type="original_file" xlink:type="simple">https://binary.pensoft.net/file/689777</uri></media><permissions><license xlink:type="simple"><license-p>This dataset is made available under the Open Database License (http://opendatacommons.org/licenses/odbl/1.0/). The Open Database License (ODbL) is a license agreement intended to allow users to freely share, modify, and use this Dataset while maintaining this same freedom for others, provided that the original source and author(s) are credited.</license-p></license></permissions><attrib specific-use="authors">Xavier Aubriot, Sandra Knapp</attrib></supplementary-material><supplementary-material xmlns:xlink="http://www.w3.org/1999/xlink" id="S3" position="float" orientation="portrait" xlink:type="simple"><object-id content-type="doi" xlink:type="simple">10.3897/phytokeys.198.79514.suppl3</object-id><object-id content-type="zenodo_dep_id" xlink:type="simple">7077023</object-id><object-id content-type="arpha" xlink:type="simple">6E8A0A33-9752-5EB7-8540-EB629178D276</object-id><label>Supplementary material 3</label><caption><p>All specimens examined</p></caption><statement content-type="dataType"><label>Data type</label><p>Specimens (csv. file)</p></statement><statement content-type="notes"><label>Explanation note</label><p>A searchable csv file of all specimens examined (worldwide) for this monograph.</p></statement><media xlink:href="phytokeys-198-001_article-79514__-s003.csv" mimetype="text" mime-subtype="csv" position="float" orientation="portrait" xlink:type="simple" id="oo_689779.csv"><uri content-type="original_file" xlink:type="simple">https://binary.pensoft.net/file/689779</uri></media><permissions><license xlink:type="simple"><license-p>This dataset is made available under the Open Database License (http://opendatacommons.org/licenses/odbl/1.0/). The Open Database License (ODbL) is a license agreement intended to allow users to freely share, modify, and use this Dataset while maintaining this same freedom for others, provided that the original source and author(s) are credited.</license-p></license></permissions><attrib specific-use="authors">Xavier Aubriot, Sandra Knapp</attrib></supplementary-material></tp:treatment-sec><ref-list><ref id="B100"><mixed-citation xmlns:xlink="http://www.w3.org/1999/xlink" xlink:type="simple"><person-group><name name-style="western"><surname>Hsu</surname><given-names>T-W</given-names></name><name name-style="western"><surname>Peng</surname><given-names>C-I</given-names></name><name name-style="western"><surname>Peng</surname><given-names>J-J</given-names></name><name name-style="western"><surname>Chiang</surname><given-names>T-Y</given-names></name></person-group> (<year>2007</year>) <article-title>Confirmation of the distribution of <italic><tp:taxon-name><tp:taxon-name-part taxon-name-part-type="genus">Solanum</tp:taxon-name-part><tp:taxon-name-part taxon-name-part-type="species">miyakojimense</tp:taxon-name-part></tp:taxon-name></italic> Yamazaki &amp; Takushi (<tp:taxon-name><tp:taxon-name-part taxon-name-part-type="family">Solanaceae</tp:taxon-name-part></tp:taxon-name>) in Taiwan.</article-title><source>Taiwania</source><volume>52</volume>(<issue>2</issue>): <fpage>190</fpage>–<lpage>193</lpage>.</mixed-citation></ref><ref id="B105"><mixed-citation xmlns:xlink="http://www.w3.org/1999/xlink" xlink:type="simple">IUCN (<year>2019</year>) Guidelines for Using the IUCN Red List Categories and Criteria. Version 13. Prepared by the Standards and Petitions Subcommittee of the IUCN Species Survival Commission. <ext-link xlink:href="http://www.iucnredlist.org/documents/RedListGuidelines.pdf" ext-link-type="uri" xlink:type="simple">http://www.iucnredlist.org/documents/RedListGuidelines.pdf</ext-link></mixed-citation></ref><ref id="B278"><mixed-citation xmlns:xlink="http://www.w3.org/1999/xlink" xlink:type="simple"><person-group><name name-style="western"><surname>Yamazaki</surname><given-names>T</given-names></name><name name-style="western"><surname>Takushi</surname><given-names>A</given-names></name></person-group> (<year>1991</year>) <article-title>A new species of <italic><tp:taxon-name><tp:taxon-name-part taxon-name-part-type="genus">Solanum</tp:taxon-name-part></tp:taxon-name></italic> from Ryuku.</article-title><source>Shokubutsu Kenkyu Zasshi</source><volume>66</volume>: <fpage>46</fpage>–<lpage>48</lpage>.</mixed-citation></ref></ref-list></tp:taxon-treatment>
