# Supplementary material for: ﻿A revision of the “spiny solanums” of Tropical Asia (Solanum, the Leptostemonum Clade, Solanaceae)
Source: PhytoKeys. 2022 Jun 1;198:1–270. doi: 10.3897/phytokeys.198.79514 (PMC9849010; doi:10.3897/phytokeys.198.79514)
Supplement: XML Treatment for Solanum multiflorum [file phytokeys.198.79514-treatment29.xml]

<!DOCTYPE tp:taxon-treatment
  PUBLIC "-//TaxonX//DTD Taxonomic Treatment Publishing DTD v0 20100105//EN" "tax-treatment-NSO.dtd">
<tp:taxon-treatment xmlns:tp="http://www.plazi.org/taxpub"><tp:treatment-meta><kwd-group><label>Taxon classification</label><kwd>
              <named-content content-type="kingdom">Plantae</named-content>
            </kwd><kwd>
              <named-content content-type="order">Solanales</named-content>
            </kwd><kwd>
              <named-content content-type="family">Solanaceae</named-content>
            </kwd></kwd-group><mixed-citation publication-type="journal"><person-group><name><surname>Aubriot</surname><given-names>Xavier</given-names></name><name><surname>Knapp</surname><given-names>Sandra</given-names></name></person-group><article-title>﻿A revision of the “spiny solanums” of Tropical Asia (<italic><tp:taxon-name><tp:taxon-name-part taxon-name-part-type="genus" reg="Solanum">Solanum</tp:taxon-name-part></tp:taxon-name></italic>, the <tp:taxon-name><tp:taxon-name-part taxon-name-part-type="clade">Leptostemonum</tp:taxon-name-part></tp:taxon-name> Clade, <tp:taxon-name><tp:taxon-name-part taxon-name-part-type="family">Solanaceae</tp:taxon-name-part></tp:taxon-name>)</article-title><source>PhytoKeys</source><day>01</day><month>06</month><year>2022</year><volume>198</volume><fpage>1</fpage><lpage>270</lpage><pub-id pub-id-type="doi">10.3897/phytokeys.198.79514</pub-id></mixed-citation></tp:treatment-meta><tp:nomenclature><label>﻿28.</label><tp:taxon-name>
            <object-id xmlns:xlink="http://www.w3.org/1999/xlink" content-type="arpha" xlink:type="simple">3460FB5B-23FA-5E6C-852C-CA5EB0CABAB5</object-id>
            <tp:taxon-name-part taxon-name-part-type="genus" reg="Solanum">Solanum</tp:taxon-name-part>
            <tp:taxon-name-part taxon-name-part-type="species" reg="multiflorum">multiflorum</tp:taxon-name-part>
          </tp:taxon-name><tp:taxon-authority>Roth, Syst. Veg., ed. 15 bis [Roemer &amp; Schultes] 4: 669. 1819.</tp:taxon-authority><xref ref-type="fig" rid="F3">Figs 3B</xref><xref ref-type="fig" rid="F45">, 45</xref><tp:nomenclature-citation-list><tp:nomenclature-citation><tp:taxon-name>
                <tp:taxon-name-part taxon-name-part-type="genus" reg="Solanum">Solanum</tp:taxon-name-part>
                <tp:taxon-name-part taxon-name-part-type="species" reg="agreste">agreste</tp:taxon-name-part>
              </tp:taxon-name><comment>Roth in Roem. &amp; Schult., Syst. Veg., ed. 15 bis [Roemer &amp; Schultes] 4: 669. 1819. Type. India. “H. in India orientali. B. Heyne” 29 Jun 1816, <italic>B. Heyne s.n.</italic> (neotype, designated by <xref ref-type="bibr" rid="B249">Turner 2021</xref>, pg. 417: K-W [K00116650, shoot mounted in lower left only]).</comment></tp:nomenclature-citation><tp:nomenclature-citation><tp:taxon-name>
                <tp:taxon-name-part taxon-name-part-type="genus" reg="Solanum">Solanum</tp:taxon-name-part>
                <tp:taxon-name-part taxon-name-part-type="species" reg="multiflorum">multiflorum</tp:taxon-name-part>
              </tp:taxon-name><comment>Roth, Nov. Sp. Pl. 129. 1821, nom. illeg. non <tp:taxon-name><tp:taxon-name-part taxon-name-part-type="genus" reg="Solanum">Solanum</tp:taxon-name-part><tp:taxon-name-part taxon-name-part-type="species" reg="multiflorum">multiflorum</tp:taxon-name-part></tp:taxon-name> Roth in Roem. &amp; Schultes, 1819. Type. Based on same material as <tp:taxon-name><tp:taxon-name-part taxon-name-part-type="genus" reg="Solanum">S.</tp:taxon-name-part><tp:taxon-name-part taxon-name-part-type="species" reg="multiflorum">multiflorum</tp:taxon-name-part></tp:taxon-name> Roth ex Roem. &amp; Schult.</comment></tp:nomenclature-citation><tp:nomenclature-citation><tp:taxon-name>
                <tp:taxon-name-part taxon-name-part-type="genus" reg="Solanum">Solanum</tp:taxon-name-part>
                <tp:taxon-name-part taxon-name-part-type="species" reg="agreste">agreste</tp:taxon-name-part>
              </tp:taxon-name><comment>Roth, Nov. Pl. Sp. 130. 1821, nom. illeg. non <tp:taxon-name><tp:taxon-name-part taxon-name-part-type="genus" reg="Solanum">S.</tp:taxon-name-part><tp:taxon-name-part taxon-name-part-type="species" reg="agreste">agreste</tp:taxon-name-part></tp:taxon-name> Roth in Roem. &amp; Schult., 1819. Type. Based on same material and homotypic with <tp:taxon-name><tp:taxon-name-part taxon-name-part-type="genus" reg="Solanum">S.</tp:taxon-name-part><tp:taxon-name-part taxon-name-part-type="species" reg="agreste">agreste</tp:taxon-name-part></tp:taxon-name> Roth in Roem. &amp; Schult. (isonym).</comment></tp:nomenclature-citation><tp:nomenclature-citation><tp:taxon-name>
                <tp:taxon-name-part taxon-name-part-type="genus" reg="Solanum">Solanum</tp:taxon-name-part>
                <tp:taxon-name-part taxon-name-part-type="species" reg="himalense">himalense</tp:taxon-name-part>
                <tp:taxon-name-part taxon-name-part-type="authority">Dunal</tp:taxon-name-part>
                <tp:taxon-name-part taxon-name-part-type="infraspecific-rank">var.</tp:taxon-name-part>
                <tp:taxon-name-part taxon-name-part-type="variety" reg="soumbe">soumbe</tp:taxon-name-part>
              </tp:taxon-name><comment>Dunal, Prodr. [A. P. de Candolle] 13(1): 300. 1852. Type. India. Tamil Nadu: “Nilgiris, Mts. de Nellygerry” [Nilgiri mountains], <italic>J.B.L. Leschenault de la Tour 163</italic> (lectotype, designated here: P [P00055586]; isolectotypes: P [P00055587, P00055588]).</comment></tp:nomenclature-citation><tp:nomenclature-citation><tp:taxon-name>
                <tp:taxon-name-part taxon-name-part-type="genus" reg="Solanum">Solanum</tp:taxon-name-part>
                <tp:taxon-name-part taxon-name-part-type="species" reg="erosum">erosum</tp:taxon-name-part>
              </tp:taxon-name><comment>Van Heurck &amp; Müll.Arg., Observ. Bot. (Van Heurck) 83. 1870. Type. India. Tamil Nadu: Nilgiris, “in montibus Nilagiri”, <italic>R.F. Hohenacker 1074</italic> (lectotype, designated here: BR [AWH10071571]; isolectotypes: BM [BM000778310, BM000778311], E [E00196408], G [G00442714], K [K000014858], L [L, L], LE [LE00016194], P [P00055723, P00055724, P00055725, P00055726], W [acc. # 0003339).</comment></tp:nomenclature-citation><tp:nomenclature-citation><tp:taxon-name>
                <tp:taxon-name-part taxon-name-part-type="genus" reg="Solanum">Solanum</tp:taxon-name-part>
                <tp:taxon-name-part taxon-name-part-type="species" reg="indicum">indicum</tp:taxon-name-part>
                <tp:taxon-name-part taxon-name-part-type="authority">L.</tp:taxon-name-part>
                <tp:taxon-name-part taxon-name-part-type="infraspecific-rank">var.</tp:taxon-name-part>
                <tp:taxon-name-part taxon-name-part-type="variety" reg="multiflorum">multiflorum</tp:taxon-name-part>
              </tp:taxon-name><comment>(Roth) C.B.Clarke, Fl. Brit. India [J. D. Hooker] 4: 235. 1883. Type. Based on <tp:taxon-name><tp:taxon-name-part taxon-name-part-type="genus" reg="Solanum">Solanum</tp:taxon-name-part><tp:taxon-name-part taxon-name-part-type="species" reg="multiflorum">multiflorum</tp:taxon-name-part></tp:taxon-name> Roth</comment></tp:nomenclature-citation><tp:nomenclature-citation><tp:taxon-name>
                <tp:taxon-name-part taxon-name-part-type="genus" reg="Solanum">Solanum</tp:taxon-name-part>
                <tp:taxon-name-part taxon-name-part-type="species" reg="indicum">indicum</tp:taxon-name-part>
                <tp:taxon-name-part taxon-name-part-type="authority">L.</tp:taxon-name-part>
                <tp:taxon-name-part taxon-name-part-type="infraspecific-rank">subsp.</tp:taxon-name-part>
                <tp:taxon-name-part taxon-name-part-type="subspecies" reg="erosum">erosum</tp:taxon-name-part>
              </tp:taxon-name><comment>(Van Heurck &amp; Müll.Arg.) Bitter, Repert. Spec. Nov. Regni Veg. Beih. 16: 11. 1923. Type. Based on <tp:taxon-name><tp:taxon-name-part taxon-name-part-type="genus" reg="Solanum">Solanum</tp:taxon-name-part><tp:taxon-name-part taxon-name-part-type="species" reg="erosum">erosum</tp:taxon-name-part></tp:taxon-name> Van Heurck &amp; Müll.Arg.</comment></tp:nomenclature-citation><tp:nomenclature-citation><tp:taxon-name>
                <tp:taxon-name-part taxon-name-part-type="genus" reg="Solanum">Solanum</tp:taxon-name-part>
                <tp:taxon-name-part taxon-name-part-type="species" reg="anguivi">anguivi</tp:taxon-name-part>
                <tp:taxon-name-part taxon-name-part-type="authority">Lam.</tp:taxon-name-part>
                <tp:taxon-name-part taxon-name-part-type="infraspecific-rank">var.</tp:taxon-name-part>
                <tp:taxon-name-part taxon-name-part-type="variety" reg="multiflorum">multiflorum</tp:taxon-name-part>
              </tp:taxon-name><comment>(Roth) Vajr., Fl. Tamil Nadu Ind., Ser I: Analysis 2: 115. 1987, as “<italic>multiflora</italic>”. Type. Based on <tp:taxon-name><tp:taxon-name-part taxon-name-part-type="genus" reg="Solanum">Solanum</tp:taxon-name-part><tp:taxon-name-part taxon-name-part-type="species" reg="multiflorum">multiflorum</tp:taxon-name-part></tp:taxon-name> Roth</comment></tp:nomenclature-citation><tp:nomenclature-citation><tp:taxon-name>
                <tp:taxon-name-part taxon-name-part-type="genus" reg="Solanum">Solanum</tp:taxon-name-part>
                <tp:taxon-name-part taxon-name-part-type="species" reg="violaceum">violaceum</tp:taxon-name-part>
                <tp:taxon-name-part taxon-name-part-type="authority">Ortega</tp:taxon-name-part>
                <tp:taxon-name-part taxon-name-part-type="infraspecific-rank">subsp.</tp:taxon-name-part>
                <tp:taxon-name-part taxon-name-part-type="subspecies" reg="multiflorum">multiflorum</tp:taxon-name-part>
              </tp:taxon-name><comment>(C.B.Clarke) K.M.Matthew, Kew Bull. 46: 545. 1991. Type. Based on <tp:taxon-name><tp:taxon-name-part taxon-name-part-type="genus" reg="Solanum">Solanum</tp:taxon-name-part><tp:taxon-name-part taxon-name-part-type="species" reg="multiflorum">multiflorum</tp:taxon-name-part></tp:taxon-name> Roth</comment></tp:nomenclature-citation></tp:nomenclature-citation-list></tp:nomenclature><tp:treatment-sec sec-type="material" id="SECID0EQWNM"><title>Type.</title><p>India. [“H. in India orientali. B. Heyne” protologue] “Peninsula Ind. orientalis” [1836], <italic>herb. R. Wight prop. 1575</italic> (neotype, designated by <xref ref-type="bibr" rid="B249">Turner 2021</xref>, pg. 418: K-W [K000759413]; probable isoneotypes: CAL, E [E00757306, E00617617, E00617618, E00617619, E00617621), NY [NY00825634], P [P00049971, P00055603, P03933610]).</p></tp:treatment-sec><tp:treatment-sec sec-type="description" id="SECID0E3WNM"><title>Description.</title><p>Erect shrub, 2–3 m, armed, much branched. Stems erect, robust, terete, densely stellate-pubescent and prickly, the trichomes porrect-stellate, sessile or short-stalked, the stalks to 0.8 mm long, the rays 6–8, 0.1–0.5 mm long, the midpoints to 2 mm long, the prickles to 10 mm long, to 6 mm wide, straight to slightly curved, flattened, orange-brown, glabrous or bearing a few stellate trichomes; new growth densely stellate-pubescent with trichomes like those of the stems; bark of older stems somewhat glabrescent, grey-brown. Sympodial units difoliate, the leaves geminate. Leaves simple, more or less deeply lobed, the blades 5–20 cm long, 3.5–16 cm wide, ca. 1.5 times longer than wide, ovate, chartaceous, discolorous, unarmed or prickly with up to 20 straight prickles to 10 mm long on primary and secondary veins on both sides of the leaf; adaxial surface densely to sparsely stellate-pubescent, with sessile to stalked porrect-stellate trichomes, the stalks to 0.8 mm, the rays 6–8, 0.2–0.8 mm, the midpoints 0.7–2 mm long; abaxial surface densely stellate-pubescent with sessile and short-stalked trichomes like those of the adaxial surface; major veins 3–5 pairs; base cuneate to truncate, often oblique; margins shallowly to deeply lobed, the lobes 3(4) on each side, 1.5–5 cm long, broad-deltate to obovate, often with well-developed secondary lobes, apically acute to rounded, the sinuses extending 1/3–4/5 to the midrib; apex acute; petioles 1–4 cm, 1/6–1/3 of the leaf length, unarmed or with a few straight prickles, densely stellate-pubescent with porrect sessile and short-stalked trichomes like those of the stems. Inflorescences 3–7 cm long, apparently lateral, unbranched or forked, more rarely several times branched, with 10–20 flowers, 3–6 flowers open at any one time, densely stellate-pubescent with stellate-porrect trichomes like those of the stems, unarmed or with a few straight prickles; peduncle 1–5 mm long, usually unarmed; pedicels 0.5–1.5 cm long, stout, ca. 1 mm in diameter at the base, ca. 1.5 mm in diameter at the apex, strongly recurved at anthesis, unarmed, densely stellate-pubescent like the inflorescence axes, articulated at the base; pedicel scars spaced 1–2 mm apart. Buds globose to ovoid, strongly exserted from the calyx before anthesis. Flowers 5-merous, apparently all perfect. Calyx with the tube 2–6 mm long, obconical to cup-shaped, the lobes 2–6 mm long, 1.5–2 mm wide, long-deltate, apically long-acuminate, unarmed or with a few straight prickles, densely stellate-pubescent with porrect-stellate trichomes like those of the pedicels. Corolla 1.3–1.5 cm in diameter, violet to purple, stellate, lobed ca. 2/3 of the way to the base, interpetalar tissue somewhat present, the lobes 4.5–6 mm long, 2.5–3 mm, deltate to ovate, spreading at anthesis, glabrous adaxially but with a few minute stellate trichomes at the tips and on the midribs, densely stellate-pubescent abaxially, the trichomes porrect, a mixture of sessile and stalked, the stalks up to 0.1 mm, the rays 6–8, 0.1–0.3 mm, the midpoints to 0.8 mm long, longer towards lobe apices. Stamens equal; anthers 3.5–4 mm, ca. 1.5 mm wide, tapering, drying brown to red-brown, sometimes with pronounced papillae on the dorsal surface, poricidal at the tips, the pores not elongating to slits with drying; filament tube minute; free portion of the filaments 0.5–1 mm, glabrous. Ovary conical, densely stellate-pubescent in the upper 3/4–1/2; style 5.5–7 mm long, stellate-pubescent for almost all of its length; stigma clavate, the surfaces minutely papillose. Fruit a globose berry, many per infructescence, 0.6–0.9 cm in diameter, orange-red to dark brown when ripe, the pericarp thin, smooth and shiny, with stellate trichomes sparsely covering the fruit pericarp persisting into maturity; fruiting pedicels 1–1.3 cm long, 0.7–1.5 mm wide at the base, 1.7–2.5 mm in diameter at the apex, woody, thick, strongly recurved downwards, unarmed or prickly with up to 5 filiform straight prickles; fruiting calyx moderately accrescent, elongating to (3.5–)5–11 mm long, covering up to 1/3 of the mature berry, usually not reflexed, unarmed or prickly with up to 10 straight prickles. Seeds ca. 10–15 per berry, 2.5–3.7 mm long, 2.1–3 mm wide, flattened-reniform, orange-brown, the surface minutely pitted, the testal cells pentagonal to slightly sinuate in outline. Chromosome number: n = 12, 2n = 24 (<xref ref-type="bibr" rid="B154">Madhavadian 1968</xref>; <xref ref-type="bibr" rid="B115">Kirti and Rao 1983</xref>; both as <tp:taxon-name><tp:taxon-name-part taxon-name-part-type="genus" reg="Solanum">Solanum</tp:taxon-name-part><tp:taxon-name-part taxon-name-part-type="species" reg="indicum">indicum</tp:taxon-name-part><tp:taxon-name-part taxon-name-part-type="infraspecific-rank">var.</tp:taxon-name-part><tp:taxon-name-part taxon-name-part-type="variety" reg="multiflorum">multiflorum</tp:taxon-name-part></tp:taxon-name> Clarke).</p><fig id="F45" position="float" orientation="portrait"><object-id xmlns:xlink="http://www.w3.org/1999/xlink" content-type="doi" xlink:type="simple">10.3897/phytokeys.198.79514.figure45</object-id><object-id xmlns:xlink="http://www.w3.org/1999/xlink" content-type="arpha" xlink:type="simple">DD91FF7F-7255-55CE-BF6A-B0F4C58CAC41</object-id><label>Figure 45.</label><caption><p><italic><tp:taxon-name><tp:taxon-name-part taxon-name-part-type="genus" reg="Solanum">Solanum</tp:taxon-name-part><tp:taxon-name-part taxon-name-part-type="species" reg="multiflorum">multiflorum</tp:taxon-name-part></tp:taxon-name></italic> Roth <bold>A</bold> herbarium specimen collected in India in 1835 (<italic>Wight 1575</italic>, E00757306) <bold>B</bold> habit (<italic>Sampath Kumar et al. 126950</italic>, India) <bold>C</bold> detail view of a fruit with seeds (<italic>Sampath Kumar et al. 126958</italic>, India) <bold>D</bold> detail view of a calyx and floral buds (<italic>Sampath Kumar et al. 126937</italic>, India) <bold>E</bold> detail view of an infructescence (<italic>Sampath Kumar et al. 126950</italic>, India). Photograph credits: <bold>A</bold> Royal Botanic Garden Edinburgh <bold>B–E</bold> X. Aubriot.</p></caption><graphic xmlns:xlink="http://www.w3.org/1999/xlink" xlink:href="phytokeys-198-001_article-79514__-g045.jpg" position="float" orientation="portrait" xlink:type="simple" id="oo_689738.jpg"><uri content-type="original_file" xlink:type="simple">https://binary.pensoft.net/fig/689738</uri></graphic></fig></tp:treatment-sec><tp:treatment-sec sec-type="distribution" id="SECID0ELZNM"><title>Distribution</title><p><bold>(Fig. <xref ref-type="fig" rid="F46">46</xref>).</bold><italic><tp:taxon-name><tp:taxon-name-part taxon-name-part-type="genus" reg="Solanum">Solanum</tp:taxon-name-part><tp:taxon-name-part taxon-name-part-type="species" reg="multiflorum">multiflorum</tp:taxon-name-part></tp:taxon-name></italic> is endemic to the western part of Tamil Nadu Province in southern India, occurring in the Nilgiri, Coimbatore, Didingul and Madurai districts.</p></tp:treatment-sec><tp:treatment-sec sec-type="ecology" id="SECID0ED1NM"><title>Ecology and habitat.</title><p><italic><tp:taxon-name><tp:taxon-name-part taxon-name-part-type="genus" reg="Solanum">Solanum</tp:taxon-name-part><tp:taxon-name-part taxon-name-part-type="species" reg="multiflorum">multiflorum</tp:taxon-name-part></tp:taxon-name></italic> is a plant of deciduous or evergreen broadleaf forests and grows in forest edges and roadsides; from 1,700 to 2,300 m elevation.</p></tp:treatment-sec><tp:treatment-sec sec-type="Common names and uses" id="SECID0EU1NM"><title>Common names and uses.</title><p>India. Karnataka: kahi sunde (<italic>Hosagoudar 96871</italic>); Tamil Nadu: soumbé (<italic>Leschenault de la Tour 163</italic>). Some of the names attributed to <italic><tp:taxon-name><tp:taxon-name-part taxon-name-part-type="genus" reg="Solanum">S.</tp:taxon-name-part><tp:taxon-name-part taxon-name-part-type="species" reg="indicum">indicum</tp:taxon-name-part></tp:taxon-name></italic> in floras may refer to this species.</p><fig id="F46" position="float" orientation="portrait"><object-id xmlns:xlink="http://www.w3.org/1999/xlink" content-type="doi" xlink:type="simple">10.3897/phytokeys.198.79514.figure46</object-id><object-id xmlns:xlink="http://www.w3.org/1999/xlink" content-type="arpha" xlink:type="simple">665196F9-AC26-553B-B50C-5FFC4CA2CEB0</object-id><label>Figure 46.</label><caption><p>Distribution of <italic><tp:taxon-name><tp:taxon-name-part taxon-name-part-type="genus" reg="Solanum">S.</tp:taxon-name-part><tp:taxon-name-part taxon-name-part-type="species" reg="multiflorum">multiflorum</tp:taxon-name-part></tp:taxon-name></italic>.</p></caption><graphic xmlns:xlink="http://www.w3.org/1999/xlink" xlink:href="phytokeys-198-001_article-79514__-g046.jpg" position="float" orientation="portrait" xlink:type="simple" id="oo_689739.jpg"><uri content-type="original_file" xlink:type="simple">https://binary.pensoft.net/fig/689739</uri></graphic></fig></tp:treatment-sec><tp:treatment-sec sec-type="Preliminary conservation status" id="SECID0EB3NM"><title>Preliminary conservation status</title><p><bold>(<xref ref-type="bibr" rid="B105">IUCN 2019</xref>).</bold> Least Concern (<abbrev xmlns:xlink="http://www.w3.org/1999/xlink" xlink:title="Least Concern" id="ABBRID0EO3NM" xlink:type="simple">LC</abbrev>). <abbrev xmlns:xlink="http://www.w3.org/1999/xlink" xlink:title="Extent of Occurrence" id="ABBRID0ES3NM" xlink:type="simple">EOO</abbrev> (669,122 km<sup>2</sup>, <abbrev xmlns:xlink="http://www.w3.org/1999/xlink" xlink:title="Least Concern" id="ABBRID0EY3NM" xlink:type="simple">LC</abbrev>); <abbrev xmlns:xlink="http://www.w3.org/1999/xlink" xlink:title="Area of Occupancy" id="ABBRID0E33NM" xlink:type="simple">AOO</abbrev> (324 km<sup>2</sup>, <abbrev xmlns:xlink="http://www.w3.org/1999/xlink" xlink:title="Endangered" id="ABBRID0EC4NM" xlink:type="simple">EN</abbrev>). <italic><tp:taxon-name><tp:taxon-name-part taxon-name-part-type="genus" reg="Solanum">Solanum</tp:taxon-name-part><tp:taxon-name-part taxon-name-part-type="species" reg="multiflorum">multiflorum</tp:taxon-name-part></tp:taxon-name></italic> is a species of disturbed habitats in southern India, with many recent collections. It is not of particular conservation concern.</p></tp:treatment-sec><tp:treatment-sec sec-type="discussion" id="SECID0ER4NM"><title>Discussion.</title><p><italic><tp:taxon-name><tp:taxon-name-part taxon-name-part-type="genus" reg="Solanum">Solanum</tp:taxon-name-part><tp:taxon-name-part taxon-name-part-type="species" reg="multiflorum">multiflorum</tp:taxon-name-part></tp:taxon-name></italic> was treated as a variety of “<italic><tp:taxon-name><tp:taxon-name-part taxon-name-part-type="genus" reg="Solanum">Solanum</tp:taxon-name-part><tp:taxon-name-part taxon-name-part-type="species" reg="indicum">indicum</tp:taxon-name-part></tp:taxon-name></italic>” (now a suppressed name, see Suppressed Names) in various Indian floras, in part due to issues with the application of Roth’s name. It is morphologically similar and related to <italic><tp:taxon-name><tp:taxon-name-part taxon-name-part-type="genus" reg="Solanum">S.</tp:taxon-name-part><tp:taxon-name-part taxon-name-part-type="species" reg="violaceum">violaceum</tp:taxon-name-part></tp:taxon-name></italic> (the name now used for the suppressed <italic><tp:taxon-name><tp:taxon-name-part taxon-name-part-type="genus" reg="Solanum">S.</tp:taxon-name-part><tp:taxon-name-part taxon-name-part-type="species" reg="indicum">indicum</tp:taxon-name-part></tp:taxon-name></italic>), both taxa are members of <italic><tp:taxon-name><tp:taxon-name-part taxon-name-part-type="genus" reg="Solanum">S.</tp:taxon-name-part><tp:taxon-name-part taxon-name-part-type="species" reg="violaceum">violaceum</tp:taxon-name-part></tp:taxon-name></italic> group of <xref ref-type="bibr" rid="B8">Aubriot et al. (2016a)</xref>, along with <italic><tp:taxon-name><tp:taxon-name-part taxon-name-part-type="genus" reg="Solanum">S.</tp:taxon-name-part><tp:taxon-name-part taxon-name-part-type="species" reg="hovei">hovei</tp:taxon-name-part></tp:taxon-name></italic> and <italic><tp:taxon-name><tp:taxon-name-part taxon-name-part-type="genus" reg="Solanum">S.</tp:taxon-name-part><tp:taxon-name-part taxon-name-part-type="species" reg="deflexicarpum">deflexicarpum</tp:taxon-name-part></tp:taxon-name></italic>. <italic><tp:taxon-name><tp:taxon-name-part taxon-name-part-type="genus" reg="Solanum">Solanum</tp:taxon-name-part><tp:taxon-name-part taxon-name-part-type="species" reg="multiflorum">multiflorum</tp:taxon-name-part></tp:taxon-name></italic> is sympatric with <italic><tp:taxon-name><tp:taxon-name-part taxon-name-part-type="genus" reg="Solanum">S.</tp:taxon-name-part><tp:taxon-name-part taxon-name-part-type="species" reg="violaceum">violaceum</tp:taxon-name-part></tp:taxon-name></italic> and can be distinguished from it in its usually branched inflorescences with congested pedicels, long, soft pubescence and its short fruiting pedicels that are strongly deflexed rather than widely spreading. The leaves of <italic><tp:taxon-name><tp:taxon-name-part taxon-name-part-type="genus" reg="Solanum">S.</tp:taxon-name-part><tp:taxon-name-part taxon-name-part-type="species" reg="multiflorum">multiflorum</tp:taxon-name-part></tp:taxon-name></italic> are usually more deeply lobed than those of <italic><tp:taxon-name><tp:taxon-name-part taxon-name-part-type="genus" reg="Solanum">S.</tp:taxon-name-part><tp:taxon-name-part taxon-name-part-type="species" reg="violaceum">violaceum</tp:taxon-name-part></tp:taxon-name></italic>, but <italic><tp:taxon-name><tp:taxon-name-part taxon-name-part-type="genus" reg="Solanum">S.</tp:taxon-name-part><tp:taxon-name-part taxon-name-part-type="species" reg="violaceum">violaceum</tp:taxon-name-part></tp:taxon-name></italic> is extremely variable and this does not always hold. <italic><tp:taxon-name><tp:taxon-name-part taxon-name-part-type="genus" reg="Solanum">Solanum</tp:taxon-name-part><tp:taxon-name-part taxon-name-part-type="species" reg="multiflorum">multiflorum</tp:taxon-name-part></tp:taxon-name></italic> shares the strongly deflexed fruiting pedicels with <italic><tp:taxon-name><tp:taxon-name-part taxon-name-part-type="genus" reg="Solanum">S.</tp:taxon-name-part><tp:taxon-name-part taxon-name-part-type="species" reg="deflexicarpum">deflexicarpum</tp:taxon-name-part></tp:taxon-name></italic> of China but differs from that species in its more copious pubescence, more deeply lobed leaves and usually purple (rather than white) flowers.</p><p>The species names proposed by Albrecht Wilhelm Roth were published in 1819 by <xref ref-type="bibr" rid="B208">Roemer and Schultes (1819)</xref>, two years before they were published by Roth himself (<xref ref-type="bibr" rid="B209">Roth 1821</xref>). Descriptions in <xref ref-type="bibr" rid="B208">Roemer and Schultes (1819)</xref> are abbreviated from Roth’s longer ones published in 1821; no new material was apparently seen (see <xref ref-type="bibr" rid="B249">Turner 2021</xref>). Material at Edinburgh from Robert Wight’s personal herbarium (here as probable isoneotypes) is in better condition than the sheet (K000759413) in the Wallich hebarium designated as the neotype. The numbering of Wight’s herbarium was done after the fact specimens bearing the same number may or may not be duplicates of the neotype.</p><p><tp:taxon-name><tp:taxon-name-part taxon-name-part-type="genus" reg="Solanum">Solanum</tp:taxon-name-part><tp:taxon-name-part taxon-name-part-type="species" reg="himalense">himalense</tp:taxon-name-part><tp:taxon-name-part taxon-name-part-type="infraspecific-rank">var.</tp:taxon-name-part><tp:taxon-name-part taxon-name-part-type="variety" reg="soumbe">soumbe</tp:taxon-name-part></tp:taxon-name> was described based on the collection <italic>Leschenault de la Tour 163</italic> seen by <xref ref-type="bibr" rid="B73">Dunal (1852)</xref> in Paris. From the three specimens with this number at P we have selected the specimen (P00055586) with an annotation in Dunal’s hand as the lectotype.</p><p>The collection <italic>Hohenacker 1074</italic> was cited from two herbaria (“hb. Van Heurck et hb. DC”) in the protologue of <italic><tp:taxon-name><tp:taxon-name-part taxon-name-part-type="genus" reg="Solanum">S.</tp:taxon-name-part><tp:taxon-name-part taxon-name-part-type="species" reg="erosum">erosum</tp:taxon-name-part></tp:taxon-name></italic> (Van Heurck 1870). The Van Heurck herbarium, previously held in Antwerp at AWH, has now been acquired by BR, but sheets are still barcoded with the AWH herbarium code. We have selected the duplicate of <italic>Hohenacker 1074</italic> held in BR (AWH10071571) as the lectotype for <italic><tp:taxon-name><tp:taxon-name-part taxon-name-part-type="genus" reg="Solanum">S.</tp:taxon-name-part><tp:taxon-name-part taxon-name-part-type="species" reg="erosum">erosum</tp:taxon-name-part></tp:taxon-name></italic>; this collection is widely distributed.</p></tp:treatment-sec><tp:treatment-sec sec-type="material" id="SECID0E3EOM"><title>Specimens examined.</title><p>See Suppl. materials <xref ref-type="supplementary-material" rid="S1">1</xref>–<xref ref-type="supplementary-material" rid="S3">3</xref>.</p></tp:treatment-sec><tp:treatment-sec><!--Section generated to contain objects referenced in tp:taxon-treatment.--><fig id="F3" position="float" orientation="portrait"><object-id xmlns:xlink="http://www.w3.org/1999/xlink" content-type="doi" xlink:type="simple">10.3897/phytokeys.198.79514.figure3</object-id><object-id xmlns:xlink="http://www.w3.org/1999/xlink" content-type="arpha" xlink:type="simple">1CBC456F-92B3-5D11-9451-670F23C7FF48</object-id><label>Figure 3.</label><caption><p>Diversity of inflorescences and flowers in tropical Asian spiny solanums <bold>A</bold> lax, spreading inflorescences and stellate flowers of <italic><tp:taxon-name><tp:taxon-name-part taxon-name-part-type="genus" reg="Solanum">Solanum</tp:taxon-name-part><tp:taxon-name-part taxon-name-part-type="species" reg="violaceum">violaceum</tp:taxon-name-part></tp:taxon-name></italic> (<italic>Sampath Kumar et al. 126945</italic>, India) <bold>B</bold> condensed, recurved inflorescences and stellate flowers of <italic><tp:taxon-name><tp:taxon-name-part taxon-name-part-type="genus" reg="Solanum">S.</tp:taxon-name-part><tp:taxon-name-part taxon-name-part-type="species" reg="multiflorum">multiflorum</tp:taxon-name-part></tp:taxon-name></italic> (<italic>Sampath Kumar et al. 126950</italic>, India) <bold>C</bold> inflorescences and large stellate flowers of <italic><tp:taxon-name><tp:taxon-name-part taxon-name-part-type="genus" reg="Solanum">S.</tp:taxon-name-part><tp:taxon-name-part taxon-name-part-type="species" reg="involucratum">involucratum</tp:taxon-name-part></tp:taxon-name></italic> (field photograph, unvouchered, Vietnam) <bold>D</bold> inflorescences and stellate flowers of <italic><tp:taxon-name><tp:taxon-name-part taxon-name-part-type="genus" reg="Solanum">S.</tp:taxon-name-part><tp:taxon-name-part taxon-name-part-type="species" reg="pubescens">pubescens</tp:taxon-name-part></tp:taxon-name></italic> with unequal stamens, one long and recurved (<italic>Sampath Kumar et al. 126956</italic>, India) <bold>E</bold> large rotate flower of <italic><tp:taxon-name><tp:taxon-name-part taxon-name-part-type="genus" reg="Solanum">S.</tp:taxon-name-part><tp:taxon-name-part taxon-name-part-type="species" reg="insanum">insanum</tp:taxon-name-part></tp:taxon-name></italic> with abundant interpetalar corolla tissues (<italic>Sampath Kumar et al. 126918</italic>, India) <bold>F</bold> many flowered inflorescence and infructescence of <italic><tp:taxon-name><tp:taxon-name-part taxon-name-part-type="genus" reg="Solanum">S.</tp:taxon-name-part><tp:taxon-name-part taxon-name-part-type="species" reg="pseudosaponaceum">pseudosaponaceum</tp:taxon-name-part></tp:taxon-name></italic> (field photograph, unvouchered, Philippines) <bold>G</bold> many flowered inflorescences of <italic><tp:taxon-name><tp:taxon-name-part taxon-name-part-type="genus" reg="Solanum">S.</tp:taxon-name-part><tp:taxon-name-part taxon-name-part-type="species" reg="torvum">torvum</tp:taxon-name-part></tp:taxon-name></italic>; flowers with well-developed interpetalar corolla tissues (<italic>Suksathan et al. PS 3815</italic>, Thailand) <bold>H</bold> small stellate flowers of <italic><tp:taxon-name><tp:taxon-name-part taxon-name-part-type="genus" reg="Solanum">S.</tp:taxon-name-part><tp:taxon-name-part taxon-name-part-type="species" reg="viarum">viarum</tp:taxon-name-part></tp:taxon-name></italic> (<italic>Sampath Kumar et al. 126944</italic>, India). Photograph credits: <bold>A, B, D, E, H</bold> X. Aubriot <bold>C</bold> M. Nuraliev <bold>F</bold> D. Tandang <bold>G</bold> D. Pedersen.</p></caption><graphic xmlns:xlink="http://www.w3.org/1999/xlink" xlink:href="phytokeys-198-001_article-79514__-g003.jpg" position="float" orientation="portrait" xlink:type="simple" id="oo_689696.jpg"><uri content-type="original_file" xlink:type="simple">https://binary.pensoft.net/fig/689696</uri></graphic></fig><supplementary-material xmlns:xlink="http://www.w3.org/1999/xlink" id="S1" position="float" orientation="portrait" xlink:type="simple"><object-id content-type="doi" xlink:type="simple">10.3897/phytokeys.198.79514.suppl1</object-id><object-id content-type="zenodo_dep_id" xlink:type="simple">7077031</object-id><object-id content-type="arpha" xlink:type="simple">85C6D6EE-35F4-5E07-84A8-4C4F5FFEC2BE</object-id><label>Supplementary material 1</label><caption><p>Index to all numbered collections</p></caption><statement content-type="dataType"><label>Data type</label><p>Occurrences (pdf. file)</p></statement><statement content-type="notes"><label>Explanation note</label><p>Index of all herbarium collections seen for this mongraph.</p></statement><media xlink:href="phytokeys-198-001_article-79514__-s001.pdf" mimetype="application" mime-subtype="pdf" position="float" orientation="portrait" xlink:type="simple" id="oo_689777.pdf"><uri content-type="original_file" xlink:type="simple">https://binary.pensoft.net/file/689777</uri></media><permissions><license xlink:type="simple"><license-p>This dataset is made available under the Open Database License (http://opendatacommons.org/licenses/odbl/1.0/). The Open Database License (ODbL) is a license agreement intended to allow users to freely share, modify, and use this Dataset while maintaining this same freedom for others, provided that the original source and author(s) are credited.</license-p></license></permissions><attrib specific-use="authors">Xavier Aubriot, Sandra Knapp</attrib></supplementary-material><supplementary-material xmlns:xlink="http://www.w3.org/1999/xlink" id="S3" position="float" orientation="portrait" xlink:type="simple"><object-id content-type="doi" xlink:type="simple">10.3897/phytokeys.198.79514.suppl3</object-id><object-id content-type="zenodo_dep_id" xlink:type="simple">7077023</object-id><object-id content-type="arpha" xlink:type="simple">6E8A0A33-9752-5EB7-8540-EB629178D276</object-id><label>Supplementary material 3</label><caption><p>All specimens examined</p></caption><statement content-type="dataType"><label>Data type</label><p>Specimens (csv. file)</p></statement><statement content-type="notes"><label>Explanation note</label><p>A searchable csv file of all specimens examined (worldwide) for this monograph.</p></statement><media xlink:href="phytokeys-198-001_article-79514__-s003.csv" mimetype="text" mime-subtype="csv" position="float" orientation="portrait" xlink:type="simple" id="oo_689779.csv"><uri content-type="original_file" xlink:type="simple">https://binary.pensoft.net/file/689779</uri></media><permissions><license xlink:type="simple"><license-p>This dataset is made available under the Open Database License (http://opendatacommons.org/licenses/odbl/1.0/). The Open Database License (ODbL) is a license agreement intended to allow users to freely share, modify, and use this Dataset while maintaining this same freedom for others, provided that the original source and author(s) are credited.</license-p></license></permissions><attrib specific-use="authors">Xavier Aubriot, Sandra Knapp</attrib></supplementary-material></tp:treatment-sec><ref-list><ref id="B249"><mixed-citation xmlns:xlink="http://www.w3.org/1999/xlink" xlink:type="simple"><person-group><name name-style="western"><surname>Turner</surname><given-names>IM</given-names></name></person-group> (<year>2021</year>) <article-title>Heyne, Roth, Roemer and Schultes, and the plant names published in Novae plantarum species praesertim Indiae orientalis.</article-title><source>Taxon</source><volume>70</volume>(<issue>2</issue>): <fpage>365</fpage>–<lpage>428</lpage>. <ext-link xlink:href="10.1002/tax.12449" ext-link-type="doi" xlink:type="simple">https://doi.org/10.1002/tax.12449</ext-link></mixed-citation></ref><ref id="B154"><mixed-citation xmlns:xlink="http://www.w3.org/1999/xlink" xlink:type="simple"><person-group><name name-style="western"><surname>Madhavadian</surname><given-names>P</given-names></name></person-group> (<year>1968</year>) <article-title>Chromosome numbers in south Indian <tp:taxon-name><tp:taxon-name-part taxon-name-part-type="family">Solanaceae</tp:taxon-name-part></tp:taxon-name>.</article-title><source>Caryologia</source><volume>21</volume>(<issue>4</issue>): <fpage>343</fpage>–<lpage>347</lpage>. <ext-link xlink:href="10.1080/00087114.1968.10796312" ext-link-type="doi" xlink:type="simple">https://doi.org/10.1080/00087114.1968.10796312</ext-link></mixed-citation></ref><ref id="B115"><mixed-citation xmlns:xlink="http://www.w3.org/1999/xlink" xlink:type="simple"><person-group><name name-style="western"><surname>Kirti</surname><given-names>PB</given-names></name><name name-style="western"><surname>Rao</surname><given-names>BGS</given-names></name></person-group> (<year>1983</year>) <article-title>The cytogenetic basis of sterility in spinous <italic><tp:taxon-name><tp:taxon-name-part taxon-name-part-type="genus">Solanum</tp:taxon-name-part></tp:taxon-name></italic> hybrids.</article-title><source>Caryologia</source><volume>36</volume>(<issue>2</issue>): <fpage>155</fpage>–<lpage>164</lpage>. <ext-link xlink:href="10.1080/00087114.1983.10797655" ext-link-type="doi" xlink:type="simple">https://doi.org/10.1080/00087114.1983.10797655</ext-link></mixed-citation></ref><ref id="B105"><mixed-citation xmlns:xlink="http://www.w3.org/1999/xlink" xlink:type="simple">IUCN (<year>2019</year>) Guidelines for Using the IUCN Red List Categories and Criteria. Version 13. Prepared by the Standards and Petitions Subcommittee of the IUCN Species Survival Commission. <ext-link xlink:href="http://www.iucnredlist.org/documents/RedListGuidelines.pdf" ext-link-type="uri" xlink:type="simple">http://www.iucnredlist.org/documents/RedListGuidelines.pdf</ext-link></mixed-citation></ref><ref id="B8"><mixed-citation xmlns:xlink="http://www.w3.org/1999/xlink" xlink:type="simple"><person-group><name name-style="western"><surname>Aubriot</surname><given-names>X</given-names></name><name name-style="western"><surname>Singh</surname><given-names>P</given-names></name><name name-style="western"><surname>Knapp</surname><given-names>S</given-names></name></person-group> (<year>2016a</year>) <article-title>Tropical Asian species show the Old World clade of “spiny solanums” (subgenus <italic><tp:taxon-name><tp:taxon-name-part taxon-name-part-type="genus"/><tp:taxon-name-part taxon-name-part-type="subgenus">Leptostemonum</tp:taxon-name-part></tp:taxon-name> pro parte</italic>: <tp:taxon-name><tp:taxon-name-part taxon-name-part-type="family">Solanaceae</tp:taxon-name-part></tp:taxon-name>) is not monophyletic.</article-title><source>Botanical Journal of the Linnean Society</source><volume>181</volume>(<issue>2</issue>): <fpage>199</fpage>–<lpage>223</lpage>. <ext-link xlink:href="10.1111/boj.12412" ext-link-type="doi" xlink:type="simple">https://doi.org/10.1111/boj.12412</ext-link></mixed-citation></ref><ref id="B208"><mixed-citation xmlns:xlink="http://www.w3.org/1999/xlink" xlink:type="simple"><person-group><name name-style="western"><surname>Roemer</surname><given-names>JJ</given-names></name><name name-style="western"><surname>Schultes</surname><given-names>JA</given-names></name></person-group> (<year>1819</year>) Systema vegetabilium, 15<sup>th</sup> edn. [bis]. Vol. 4. J.G. Cotta, Stuttgart.</mixed-citation></ref><ref id="B209"><mixed-citation xmlns:xlink="http://www.w3.org/1999/xlink" xlink:type="simple"><person-group><name name-style="western"><surname>Roth</surname><given-names>AW</given-names></name></person-group> (<year>1821</year>) Novae plantarum species praesetim Indiae orientalis ex collections Doct. Benj. Heynii. H. Vogler, Halberstadt. <ext-link xlink:href="10.5962/bhl.title.10723" ext-link-type="doi" xlink:type="simple">https://doi.org/10.5962/bhl.title.10723</ext-link></mixed-citation></ref><ref id="B73"><mixed-citation xmlns:xlink="http://www.w3.org/1999/xlink" xlink:type="simple"><person-group><name name-style="western"><surname>Dunal</surname><given-names>M-F</given-names></name></person-group> (<year>1852</year>) <article-title><tp:taxon-name><tp:taxon-name-part taxon-name-part-type="family">Solanaceae</tp:taxon-name-part></tp:taxon-name>. In: Candolle AP de (Ed.</article-title><source>) <tp:taxon-name><tp:taxon-name-part taxon-name-part-type="genus">Prodromus</tp:taxon-name-part></tp:taxon-name> systematis naturalis regni vegetabilis</source><volume>13</volume>(<issue>1</issue>): <fpage>1</fpage>–<lpage>690</lpage>. [V. Masson, Paris]</mixed-citation></ref></ref-list></tp:taxon-treatment>
