# Supplementary material for: ﻿A revision of the “spiny solanums” of Tropical Asia (Solanum, the Leptostemonum Clade, Solanaceae)
Source: PhytoKeys. 2022 Jun 1;198:1–270. doi: 10.3897/phytokeys.198.79514 (PMC9849010; doi:10.3897/phytokeys.198.79514)
Supplement: XML Treatment for Solanum nienkui [file phytokeys.198.79514-treatment30.xml]

<!DOCTYPE tp:taxon-treatment
  PUBLIC "-//TaxonX//DTD Taxonomic Treatment Publishing DTD v0 20100105//EN" "tax-treatment-NSO.dtd">
<tp:taxon-treatment xmlns:tp="http://www.plazi.org/taxpub"><tp:treatment-meta><kwd-group><label>Taxon classification</label><kwd>
              <named-content content-type="kingdom">Plantae</named-content>
            </kwd><kwd>
              <named-content content-type="order">Solanales</named-content>
            </kwd><kwd>
              <named-content content-type="family">Solanaceae</named-content>
            </kwd></kwd-group><mixed-citation publication-type="journal"><person-group><name><surname>Aubriot</surname><given-names>Xavier</given-names></name><name><surname>Knapp</surname><given-names>Sandra</given-names></name></person-group><article-title>﻿A revision of the “spiny solanums” of Tropical Asia (<italic><tp:taxon-name><tp:taxon-name-part taxon-name-part-type="genus" reg="Solanum">Solanum</tp:taxon-name-part></tp:taxon-name></italic>, the <tp:taxon-name><tp:taxon-name-part taxon-name-part-type="clade">Leptostemonum</tp:taxon-name-part></tp:taxon-name> Clade, <tp:taxon-name><tp:taxon-name-part taxon-name-part-type="family">Solanaceae</tp:taxon-name-part></tp:taxon-name>)</article-title><source>PhytoKeys</source><day>01</day><month>06</month><year>2022</year><volume>198</volume><fpage>1</fpage><lpage>270</lpage><pub-id pub-id-type="doi">10.3897/phytokeys.198.79514</pub-id></mixed-citation></tp:treatment-meta><tp:nomenclature><label>﻿29.</label><tp:taxon-name>
            <object-id xmlns:xlink="http://www.w3.org/1999/xlink" content-type="arpha" xlink:type="simple">51446CD3-08A7-5B36-B814-62D562D2DCE0</object-id>
            <tp:taxon-name-part taxon-name-part-type="genus" reg="Solanum">Solanum</tp:taxon-name-part>
            <tp:taxon-name-part taxon-name-part-type="species" reg="nienkui">nienkui</tp:taxon-name-part>
          </tp:taxon-name><tp:taxon-authority>Merr. &amp; Chun, Sunyatsenia 2: 318. 1935.</tp:taxon-authority><xref ref-type="fig" rid="F47">Fig. 47</xref></tp:nomenclature><tp:treatment-sec sec-type="material" id="SECID0ETGOM"><title>Type.</title><p>China. Hainan: Sam Ah, 1932, <italic>N.K. Chun &amp; C.L. Tso 43319</italic> (holotype: NY [00172269]; isotype: A [00077825]).</p></tp:treatment-sec><tp:treatment-sec sec-type="description" id="SECID0E2GOM"><title>Description.</title><p>Erect shrub, to 4 m, unarmed or less often prickly. Stems erect, terete, unarmed or armed with small prickles, sparsely to densely stellate-pubescent, glabrescent; prickles to 3 mm long, to 3 mm wide at the base, curved, deltate, laterally flattened, pale yellow, glabrous; pubescence of mixed sessile and short-stalked porrect-stellate trichomes, the stalks to 0.25 mm long, the rays 4–8, 0.1–0.4 mm long, the midpoints up to 0.8 mm long; new growth densely stellate-pubescent, light brownish to brown in dry material; bark of older stems dark brownish, glabrous. Sympodial units plurifoliate, the leaves not geminate. Leaves simple, not lobed or less often shallowly lobed, the blades 3.5–10.5 cm long, 2.5–4 cm wide, ca. 1.5–2.5 times longer than wide, elliptic to broadly ovate, chartaceous, discolorous, unarmed or sometimes armed with small prickles, the prickles 1–9(–17) per leaf side, mostly inserted on the midvein, like those of the stems; adaxial surface moderately to densely stellate-pubescent, the stellate trichomes porrect, sessile or stalked, the stalks to 0.25 mm long, the rays 3–8, 0.1–0.5 mm long, the midpoints to 0.5 mm long, usually shorter than the rays; abaxial surface densely stellate-pubescent with trichomes like those of the adaxial surface; major veins 4–7 pairs, drying light green; base attenuate to short-attenuate; margins entire, sinuate, sometimes shallowly lobed when young, the lobes 2–3 on each side, 0.3–1 cm long, deltate, apically acute, the sinuses less than halfway to the midrib; apex acute; petioles 1.5–2.5 cm long, 1/7–1/3 of the leaf blade length, unarmed or prickly with 1–7 prickles like those of the stems, densely stellate-pubescent with sessile porrect trichomes like those of the stems. Inflorescences 2.5–7.5 cm long, internodal and lateral or more or less leaf-opposed, unbranched, with ca. 5–13 flowers, 1–3 flowers open at any one time, densely stellate-pubescent, with porrect stellate-trichomes like those of the stems, unarmed; peduncle 0.5–3 cm long, unarmed or armed with 1–3 prickles; pedicels 2.5–10 mm long, ca. 0.5 mm in diameter at the base, 0.75–1 mm in diameter at the apex, recurved, unarmed, densely stellate-pubescent with porrect stellate-trichomes like those of the axes, articulated at the base; pedicel scars spaced 0.1–0.6 mm apart. Buds ellipsoid, tapering, more or less strongly exserted from the calyx before anthesis. Flowers 5-merous, apparently all perfect. Calyx with the tube 1.2–1.5 mm long, campanulate, the lobes 0.5–2.5 mm long, 0.5–1 mm wide, deltate, acute at the apex, unarmed and densely stellate-pubescent with porrect stellate-trichomes like those of the pedicels. Corolla 0.8–1.3 cm in diameter, white to purplish blue, stellate, lobed ca. 4/5 of the way to the base, the lobes 5.5–8 mm long, 1–2.5 mm wide, deltate, spreading at anthesis, densely stellate-pubescent abaxially on parts exposed in bud. Stamens slightly unequal; anthers unequal, two to three of the five 4.5–5.5 mm long and two to three 3.5–4 mm long, all ca. 0.75 mm wide, tapering, connivent, yellow, glabrous, poricidal at the tips, the pores not lengthening to slits with age; filament tube &lt;0.5 mm long, glabrous; free portions of the filaments all equal, ca. 0.1 mm long, glabrous. Ovary conical, minutely glandular-puberulent; style 5.5–6 mm long, slender, curved at the apex, glabrous; stigma capitate, minutely papillate. Fruit a globose berry, 1–4 per infructescence, 0.5–1 cm in diameter, the pericarp smooth, red when mature, glabrous; fruiting pedicels 0.7–1.2 cm long, ca. 0.5 mm in diameter at the base, ca. 2 mm in diameter at the apex, woody, spreading, unarmed; fruiting calyx lobes expanding to 5 mm long, 2/5–3/5 the length of the mature fruit, broadly to narrowly deltate, spreading to perhaps somewhat reflexed, unarmed, ending with a long acumen. Seeds 10–32 per berry, 2.5–3 mm long, ca. 2 mm wide, flattened-reniform, dull yellow, the surface minutely pitted, the testal cells sinuate in outline. Chromosome number: not known.</p><fig id="F47" position="float" orientation="portrait"><object-id xmlns:xlink="http://www.w3.org/1999/xlink" content-type="doi" xlink:type="simple">10.3897/phytokeys.198.79514.figure47</object-id><object-id xmlns:xlink="http://www.w3.org/1999/xlink" content-type="arpha" xlink:type="simple">3CFEA1FF-B83F-576D-8B7E-34F7C8BDB376</object-id><label>Figure 47.</label><caption><p><italic><tp:taxon-name><tp:taxon-name-part taxon-name-part-type="genus" reg="Solanum">Solanum</tp:taxon-name-part><tp:taxon-name-part taxon-name-part-type="species" reg="nienkui">nienkui</tp:taxon-name-part></tp:taxon-name></italic> Merr. &amp; Chun <bold>A</bold> herbarium specimen collected in Vietnam in 1932 (<italic>Poilane 20877</italic>, P00054081) <bold>B</bold> inflorescence and young stem (<italic>Wang et al. 2073</italic>, China) <bold>C</bold> detail view of a flower (<italic>Wang et al. 2073</italic>, China). Photograph credits: <bold>A</bold> CC-BY, Muséum national d’Histoire naturelle, Paris <bold>B, C</bold> S. Hul.</p></caption><graphic xmlns:xlink="http://www.w3.org/1999/xlink" xlink:href="phytokeys-198-001_article-79514__-g047.jpg" position="float" orientation="portrait" xlink:type="simple" id="oo_689740.jpg"><uri content-type="original_file" xlink:type="simple">https://binary.pensoft.net/fig/689740</uri></graphic></fig></tp:treatment-sec><tp:treatment-sec sec-type="distribution" id="SECID0EIIOM"><title>Distribution</title><p><bold>(Fig. <xref ref-type="fig" rid="F48">48</xref>).</bold><italic><tp:taxon-name><tp:taxon-name-part taxon-name-part-type="genus" reg="Solanum">Solanum</tp:taxon-name-part><tp:taxon-name-part taxon-name-part-type="species" reg="nienkui">nienkui</tp:taxon-name-part></tp:taxon-name></italic> is found on the island of Hainan (South China) and in southern Vietnam.</p><fig id="F48" position="float" orientation="portrait"><object-id xmlns:xlink="http://www.w3.org/1999/xlink" content-type="doi" xlink:type="simple">10.3897/phytokeys.198.79514.figure48</object-id><object-id xmlns:xlink="http://www.w3.org/1999/xlink" content-type="arpha" xlink:type="simple">E942A0D3-5C81-510A-B5D0-A8F316FC70C0</object-id><label>Figure 48.</label><caption><p>Distribution of <italic><tp:taxon-name><tp:taxon-name-part taxon-name-part-type="genus" reg="Solanum">S.</tp:taxon-name-part><tp:taxon-name-part taxon-name-part-type="species" reg="nienkui">nienkui</tp:taxon-name-part></tp:taxon-name></italic>.</p></caption><graphic xmlns:xlink="http://www.w3.org/1999/xlink" xlink:href="phytokeys-198-001_article-79514__-g048.jpg" position="float" orientation="portrait" xlink:type="simple" id="oo_689741.jpg"><uri content-type="original_file" xlink:type="simple">https://binary.pensoft.net/fig/689741</uri></graphic></fig></tp:treatment-sec><tp:treatment-sec sec-type="ecology" id="SECID0EYJOM"><title>Ecology and habitat.</title><p><italic><tp:taxon-name><tp:taxon-name-part taxon-name-part-type="genus" reg="Solanum">Solanum</tp:taxon-name-part><tp:taxon-name-part taxon-name-part-type="species" reg="nienkui">nienkui</tp:taxon-name-part></tp:taxon-name></italic> is found in dry, deciduous forests, growing in more or less open areas on clay or sand, from 100 to 1,000 m elevation.</p></tp:treatment-sec><tp:treatment-sec sec-type="Common names and uses" id="SECID0EJKOM"><title>Common names and uses.</title><p>China. shu ci qie (<xref ref-type="bibr" rid="B280">Zhang et al. 1994</xref>); Vietnam. Gia Lai: trong nörvah [Jarai language] (<italic>Dournes s.n.</italic>); Ninh Thuân: bô kö chinh ao [Mnong language] (<italic>Poilane 8933, 20877</italic>), dan a xâm [Mnong language] (<italic>Poilane 9887</italic>), dan chinh ao [Mnong language] (<italic>Poilane 9082</italic>).</p></tp:treatment-sec><tp:treatment-sec sec-type="Preliminary conservation status" id="SECID0E2KOM"><title>Preliminary conservation status</title><p><bold>(<xref ref-type="bibr" rid="B105">IUCN 2019</xref>).</bold> Near Threatened (<abbrev xmlns:xlink="http://www.w3.org/1999/xlink" xlink:title="Least Concern" id="ABBRID0EILOM" xlink:type="simple">LC</abbrev>). <abbrev xmlns:xlink="http://www.w3.org/1999/xlink" xlink:title="Extent of Occurrence" id="ABBRID0EMLOM" xlink:type="simple">EOO</abbrev> (64,999 km<sup>2</sup>, <abbrev xmlns:xlink="http://www.w3.org/1999/xlink" xlink:title="Least Concern" id="ABBRID0ESLOM" xlink:type="simple">LC</abbrev>); <abbrev xmlns:xlink="http://www.w3.org/1999/xlink" xlink:title="Area of Occupancy" id="ABBRID0EWLOM" xlink:type="simple">AOO</abbrev> (72 km<sup>2</sup>, <abbrev xmlns:xlink="http://www.w3.org/1999/xlink" xlink:title="Endangered" id="ABBRID0E3LOM" xlink:type="simple">EN</abbrev>). <italic><tp:taxon-name><tp:taxon-name-part taxon-name-part-type="genus" reg="Solanum">Solanum</tp:taxon-name-part><tp:taxon-name-part taxon-name-part-type="species" reg="nienkui">nienkui</tp:taxon-name-part></tp:taxon-name></italic> is a plant of dry forests, often considered less valuable than wetter habitats and thus more often subject to anthropogenic change. Given the relatively small areas in which the species occurs and the potential habitat alteration, we have assigned a preliminary status indicating some threat.</p></tp:treatment-sec><tp:treatment-sec sec-type="discussion" id="SECID0ELMOM"><title>Discussion.</title><p><italic><tp:taxon-name><tp:taxon-name-part taxon-name-part-type="genus" reg="Solanum">Solanum</tp:taxon-name-part><tp:taxon-name-part taxon-name-part-type="species" reg="nienkui">nienkui</tp:taxon-name-part></tp:taxon-name></italic> is a weak shrub with deeply stellate flowers and a slightly zygomorphic androecium. It is morphologically similar to <italic><tp:taxon-name><tp:taxon-name-part taxon-name-part-type="genus" reg="Solanum">S.</tp:taxon-name-part><tp:taxon-name-part taxon-name-part-type="species" reg="robinsonii">robinsonii</tp:taxon-name-part></tp:taxon-name></italic> and <italic><tp:taxon-name><tp:taxon-name-part taxon-name-part-type="genus" reg="Solanum">S.</tp:taxon-name-part><tp:taxon-name-part taxon-name-part-type="species" reg="putii">putii</tp:taxon-name-part></tp:taxon-name></italic>, and in the molecular analyses of <xref ref-type="bibr" rid="B8">Aubriot et al. (2016a)</xref> resolved as sister to <italic><tp:taxon-name><tp:taxon-name-part taxon-name-part-type="genus" reg="Solanum">S.</tp:taxon-name-part><tp:taxon-name-part taxon-name-part-type="species" reg="putii">putii</tp:taxon-name-part></tp:taxon-name></italic> in a group with <italic><tp:taxon-name><tp:taxon-name-part taxon-name-part-type="genus" reg="Solanum">S.</tp:taxon-name-part><tp:taxon-name-part taxon-name-part-type="species" reg="camranhense">camranhense</tp:taxon-name-part></tp:taxon-name></italic> that itself was sister to <italic><tp:taxon-name><tp:taxon-name-part taxon-name-part-type="genus" reg="Solanum">S.</tp:taxon-name-part><tp:taxon-name-part taxon-name-part-type="species" reg="cyanocarphium">cyanocarphium</tp:taxon-name-part></tp:taxon-name></italic>. It differs from <italic><tp:taxon-name><tp:taxon-name-part taxon-name-part-type="genus" reg="Solanum">S.</tp:taxon-name-part><tp:taxon-name-part taxon-name-part-type="species" reg="robinsonii">robinsonii</tp:taxon-name-part></tp:taxon-name></italic> (also found in Vietnam) in its wider, less discolorous leaves, deeply stellate, smaller corolla, and somewhat zygomorphic androecium. <italic><tp:taxon-name><tp:taxon-name-part taxon-name-part-type="genus" reg="Solanum">Solanum</tp:taxon-name-part><tp:taxon-name-part taxon-name-part-type="species" reg="camranhense">camranhense</tp:taxon-name-part></tp:taxon-name></italic> has similar shaped leaves to those of <italic><tp:taxon-name><tp:taxon-name-part taxon-name-part-type="genus" reg="Solanum">S.</tp:taxon-name-part><tp:taxon-name-part taxon-name-part-type="species" reg="nienkui">nienkui</tp:taxon-name-part></tp:taxon-name></italic> but is a low creeping plant rather than an upright, spindly shrub.</p></tp:treatment-sec><tp:treatment-sec sec-type="material" id="SECID0EYPOM"><title>Specimens examined.</title><p>See Suppl. materials <xref ref-type="supplementary-material" rid="S1">1</xref>–<xref ref-type="supplementary-material" rid="S3">3</xref>.</p></tp:treatment-sec><tp:treatment-sec><!--Section generated to contain objects referenced in tp:taxon-treatment.--><supplementary-material xmlns:xlink="http://www.w3.org/1999/xlink" id="S1" position="float" orientation="portrait" xlink:type="simple"><object-id content-type="doi" xlink:type="simple">10.3897/phytokeys.198.79514.suppl1</object-id><object-id content-type="zenodo_dep_id" xlink:type="simple">7077031</object-id><object-id content-type="arpha" xlink:type="simple">85C6D6EE-35F4-5E07-84A8-4C4F5FFEC2BE</object-id><label>Supplementary material 1</label><caption><p>Index to all numbered collections</p></caption><statement content-type="dataType"><label>Data type</label><p>Occurrences (pdf. file)</p></statement><statement content-type="notes"><label>Explanation note</label><p>Index of all herbarium collections seen for this mongraph.</p></statement><media xlink:href="phytokeys-198-001_article-79514__-s001.pdf" mimetype="application" mime-subtype="pdf" position="float" orientation="portrait" xlink:type="simple" id="oo_689777.pdf"><uri content-type="original_file" xlink:type="simple">https://binary.pensoft.net/file/689777</uri></media><permissions><license xlink:type="simple"><license-p>This dataset is made available under the Open Database License (http://opendatacommons.org/licenses/odbl/1.0/). The Open Database License (ODbL) is a license agreement intended to allow users to freely share, modify, and use this Dataset while maintaining this same freedom for others, provided that the original source and author(s) are credited.</license-p></license></permissions><attrib specific-use="authors">Xavier Aubriot, Sandra Knapp</attrib></supplementary-material><supplementary-material xmlns:xlink="http://www.w3.org/1999/xlink" id="S3" position="float" orientation="portrait" xlink:type="simple"><object-id content-type="doi" xlink:type="simple">10.3897/phytokeys.198.79514.suppl3</object-id><object-id content-type="zenodo_dep_id" xlink:type="simple">7077023</object-id><object-id content-type="arpha" xlink:type="simple">6E8A0A33-9752-5EB7-8540-EB629178D276</object-id><label>Supplementary material 3</label><caption><p>All specimens examined</p></caption><statement content-type="dataType"><label>Data type</label><p>Specimens (csv. file)</p></statement><statement content-type="notes"><label>Explanation note</label><p>A searchable csv file of all specimens examined (worldwide) for this monograph.</p></statement><media xlink:href="phytokeys-198-001_article-79514__-s003.csv" mimetype="text" mime-subtype="csv" position="float" orientation="portrait" xlink:type="simple" id="oo_689779.csv"><uri content-type="original_file" xlink:type="simple">https://binary.pensoft.net/file/689779</uri></media><permissions><license xlink:type="simple"><license-p>This dataset is made available under the Open Database License (http://opendatacommons.org/licenses/odbl/1.0/). The Open Database License (ODbL) is a license agreement intended to allow users to freely share, modify, and use this Dataset while maintaining this same freedom for others, provided that the original source and author(s) are credited.</license-p></license></permissions><attrib specific-use="authors">Xavier Aubriot, Sandra Knapp</attrib></supplementary-material></tp:treatment-sec><ref-list><ref id="B280"><mixed-citation xmlns:xlink="http://www.w3.org/1999/xlink" xlink:type="simple"><person-group><name name-style="western"><surname>Zhang</surname><given-names>Z-Y</given-names></name><name name-style="western"><surname>Lu</surname><given-names>A</given-names></name><name name-style="western"><surname>D’Arcy</surname><given-names>WG</given-names></name></person-group> (<year>1994</year>) <tp:taxon-name><tp:taxon-name-part taxon-name-part-type="family">Solanaceae</tp:taxon-name-part></tp:taxon-name>. In: Wu ZY, Raven PH (Eds) Flora of China. Vol. 17 (<tp:taxon-name><tp:taxon-name-part taxon-name-part-type="family">Verbenaceae</tp:taxon-name-part></tp:taxon-name> through <tp:taxon-name><tp:taxon-name-part taxon-name-part-type="family">Solanaceae</tp:taxon-name-part></tp:taxon-name>). Science Press &amp; Missouri Botanical Garden Press, Beijing &amp; St. Louis.</mixed-citation></ref><ref id="B105"><mixed-citation xmlns:xlink="http://www.w3.org/1999/xlink" xlink:type="simple">IUCN (<year>2019</year>) Guidelines for Using the IUCN Red List Categories and Criteria. Version 13. Prepared by the Standards and Petitions Subcommittee of the IUCN Species Survival Commission. <ext-link xlink:href="http://www.iucnredlist.org/documents/RedListGuidelines.pdf" ext-link-type="uri" xlink:type="simple">http://www.iucnredlist.org/documents/RedListGuidelines.pdf</ext-link></mixed-citation></ref><ref id="B8"><mixed-citation xmlns:xlink="http://www.w3.org/1999/xlink" xlink:type="simple"><person-group><name name-style="western"><surname>Aubriot</surname><given-names>X</given-names></name><name name-style="western"><surname>Singh</surname><given-names>P</given-names></name><name name-style="western"><surname>Knapp</surname><given-names>S</given-names></name></person-group> (<year>2016a</year>) <article-title>Tropical Asian species show the Old World clade of “spiny solanums” (subgenus <italic><tp:taxon-name><tp:taxon-name-part taxon-name-part-type="genus"/><tp:taxon-name-part taxon-name-part-type="subgenus">Leptostemonum</tp:taxon-name-part></tp:taxon-name> pro parte</italic>: <tp:taxon-name><tp:taxon-name-part taxon-name-part-type="family">Solanaceae</tp:taxon-name-part></tp:taxon-name>) is not monophyletic.</article-title><source>Botanical Journal of the Linnean Society</source><volume>181</volume>(<issue>2</issue>): <fpage>199</fpage>–<lpage>223</lpage>. <ext-link xlink:href="10.1111/boj.12412" ext-link-type="doi" xlink:type="simple">https://doi.org/10.1111/boj.12412</ext-link></mixed-citation></ref></ref-list></tp:taxon-treatment>
