# Supplementary material for: ﻿A revision of the “spiny solanums” of Tropical Asia (Solanum, the Leptostemonum Clade, Solanaceae)
Source: PhytoKeys. 2022 Jun 1;198:1–270. doi: 10.3897/phytokeys.198.79514 (PMC9849010; doi:10.3897/phytokeys.198.79514)
Supplement: XML Treatment for Solanum poka [file phytokeys.198.79514-treatment32.xml]

<!DOCTYPE tp:taxon-treatment
  PUBLIC "-//TaxonX//DTD Taxonomic Treatment Publishing DTD v0 20100105//EN" "tax-treatment-NSO.dtd">
<tp:taxon-treatment xmlns:tp="http://www.plazi.org/taxpub"><tp:treatment-meta><kwd-group><label>Taxon classification</label><kwd>
              <named-content content-type="kingdom">Plantae</named-content>
            </kwd><kwd>
              <named-content content-type="order">Solanales</named-content>
            </kwd><kwd>
              <named-content content-type="family">Solanaceae</named-content>
            </kwd></kwd-group><mixed-citation publication-type="journal"><person-group><name><surname>Aubriot</surname><given-names>Xavier</given-names></name><name><surname>Knapp</surname><given-names>Sandra</given-names></name></person-group><article-title>﻿A revision of the “spiny solanums” of Tropical Asia (<italic><tp:taxon-name><tp:taxon-name-part taxon-name-part-type="genus" reg="Solanum">Solanum</tp:taxon-name-part></tp:taxon-name></italic>, the <tp:taxon-name><tp:taxon-name-part taxon-name-part-type="clade">Leptostemonum</tp:taxon-name-part></tp:taxon-name> Clade, <tp:taxon-name><tp:taxon-name-part taxon-name-part-type="family">Solanaceae</tp:taxon-name-part></tp:taxon-name>)</article-title><source>PhytoKeys</source><day>01</day><month>06</month><year>2022</year><volume>198</volume><fpage>1</fpage><lpage>270</lpage><pub-id pub-id-type="doi">10.3897/phytokeys.198.79514</pub-id></mixed-citation></tp:treatment-meta><tp:nomenclature><label>﻿31.</label><tp:taxon-name>
            <object-id xmlns:xlink="http://www.w3.org/1999/xlink" content-type="arpha" xlink:type="simple">CB048977-3231-53DC-97E4-5C5C4B882C99</object-id>
            <tp:taxon-name-part taxon-name-part-type="genus" reg="Solanum">Solanum</tp:taxon-name-part>
            <tp:taxon-name-part taxon-name-part-type="species" reg="poka">poka</tp:taxon-name-part>
          </tp:taxon-name><tp:taxon-authority>Dunal, Encycl. [J. Lamarck &amp; al.] Suppl. 3: 768. 1814.</tp:taxon-authority><xref ref-type="fig" rid="F51">Fig. 51</xref><tp:nomenclature-citation-list><tp:nomenclature-citation><tp:taxon-name>
                <tp:taxon-name-part taxon-name-part-type="genus" reg="Solanum">Solanum</tp:taxon-name-part>
                <tp:taxon-name-part taxon-name-part-type="species" reg="torvum">torvum</tp:taxon-name-part>
                <tp:taxon-name-part taxon-name-part-type="authority">Sw.</tp:taxon-name-part>
                <tp:taxon-name-part taxon-name-part-type="infraspecific-rank">var.</tp:taxon-name-part>
                <tp:taxon-name-part taxon-name-part-type="variety" reg="scabrescens">scabrescens</tp:taxon-name-part>
              </tp:taxon-name><comment>Miq., Fl. Ned. Ind. 2: 648. 1857. Type. Indonesia. Sumatra: Sin. loc., <italic>F.W. Junghuhn s.n.</italic> (lectotype, designated here: L [L.0403917]; isolectotype: U [U0113979]).</comment></tp:nomenclature-citation><tp:nomenclature-citation><tp:taxon-name>
                <tp:taxon-name-part taxon-name-part-type="genus" reg="Solanum">Solanum</tp:taxon-name-part>
                <tp:taxon-name-part taxon-name-part-type="species" reg="torvum">torvum</tp:taxon-name-part>
                <tp:taxon-name-part taxon-name-part-type="authority">Sw.</tp:taxon-name-part>
                <tp:taxon-name-part taxon-name-part-type="infraspecific-rank">var.</tp:taxon-name-part>
                <tp:taxon-name-part taxon-name-part-type="variety" reg="polyacanthum">polyacanthum</tp:taxon-name-part>
              </tp:taxon-name><comment>Miq., Fl. Ned. Ind. 2: 648. 1857, as “<italic>polyacantha</italic>”. Type. Indonesia. Java: sin. loc., <italic>T. Horsfield s.n.</italic> (lectotype, designated here: BM [BM000886307]).</comment></tp:nomenclature-citation></tp:nomenclature-citation-list></tp:nomenclature><tp:treatment-sec sec-type="material" id="SECID0EFBPM"><title>Type.</title><p>Based on an unpublished illustration of a Jean-Baptiste Leschenault de la Tour collection from Java kept in the Node-Véran collection in Montpellier (lectotype, designated by <xref ref-type="bibr" rid="B9">Aubriot et al. 2016b</xref>, pg. 105: [illustration] Sol. Tab. 55 [MPU028527]).</p></tp:treatment-sec><tp:treatment-sec sec-type="description" id="SECID0ETBPM"><title>Description.</title><p>Shrubs to 3 m, armed. Stems erect, terete, usually densely prickly distally, moderately pubescent, glabrescent; prickles to 3.5 mm long, to 2.5 mm wide at the base, straight, awl-shaped to deltate, conical, pale yellow, glabrescent; pubescence of mixed sessile and variously stalked porrect-stellate trichomes, the stalks to 0.2 mm long, the rays (4–)5–8, 0.1–0.25 mm long, the midpoints reduced to mere bumps; new growth moderately stellate-pubescent, black to dark brownish in dry material; bark of older stems brownish grey, sparsely stellate-pubescent. Sympodial units difoliate, the leaves geminate. Leaves simple, entire to deeply lobed, the blades 11–24 cm long, 4–13 cm wide, ca. 1.5–3 times longer than wide, elliptic to broadly ovate, chartaceous, slightly discolorous, unarmed or pricky with 1–6 prickles per leaf side, the prickles to 6 mm long, to 1.5 mm wide at the base, straight or slightly curved at the tip, awl-shaped, conical, pale yellow, glabrous; adaxial surface moderately stellate-pubescent with porrect, sessile and less often variously stalked trichomes, the stalks to 0.1 mm long, the rays 4–8, 0.1–0.4 mm long, the midpoints to 0.25 mm long; abaxial surface moderately stellate-pubescent with trichomes like those of the adaxial surface, but more often stalked; major veins 6–8 pairs drying yellow; base short-attenuate to truncate; margins entire or shallowly to deeply lobed, the lobes 1–5 on each side, 0.5–5 cm long, deltate, rounded to apically acute, the sinuses extending up to 2/3 of the distance to the midvein; apex acute; petiole 1.5–4 cm long, 1/10–1/5 of the leaf blade length, densely stellate-pubescent with porrect, sessile trichomes like those of the blades, unarmed or prickly with 1–5 prickles like those of the stems. Inflorescences 2–5 cm long, apparently lateral or leaf opposed, unbranched to up to 2 times branched, with ca. 5–20 flowers, 2–6 flowers open at any one time, moderately to densely stellate-pubescent with porrect-stellate trichomes like those of the stems, unarmed; peduncle 0.5–1.5 cm long, unarmed or with very few prickles; pedicels 0.5–1.2 cm long, ca. 1 mm in diameter at the base, ca. 1.5 mm in diameter at the apex, erect, unarmed, densely stellate-pubescent with porrect-stellate trichomes like those of the inflorescence axes, articulated at the base; pedicel scars spaced 2–4 mm apart. Flowers 5-merous, apparently all perfect. Calyx with the tube 1–3 mm long, conical, the lobes 3–5 mm long, ca. 1.5 mm wide, the lower part deltate and abruptly constricting to an elongate acumen, the acumen 3/4 of the total lobe length, the abaxial surface more or less strongly keeled along the midvein, unarmed, densely stellate-pubescent on the midvein with porrect-stellate trichomes like those of the pedicels. Corolla 1–2 cm in diameter, white, stellate, lobed ca. 1/2–2/3 of the way to the base, the lobes 5–8 mm long, 2–3.5 mm wide, deltate, spreading at anthesis, densely stellate-pubescent abaxially on parts exposed in bud. Stamens equal; anthers 5–6.5 mm long, ca. 0.75 mm wide, tapering, yellow, connivent, glabrous, poricidal at the tips, the pores not lengthening to slits with age; filament tube &lt;0.5 mm long, glabrous; free portion of the filaments 0.75–1.5 mm long, glabrous. Ovary conical, minutely glandular-puberulent; style 0.6–1 cm long, slender, curved at the apex, with a few scattered hairs at the tip; stigma capitate, minutely papillate, stellate-pubescent. Fruit a globose berry, 8–18 per infructescence, 0.8–1.5 cm in diameter, the pericarp smooth, bluish green when young, turning to dark greyish yellow, glabrous; fruiting pedicels 1.2–2.5 cm long, ca. 1–1.5 mm in diameter at the base, 2–3 mm in diameter at the apex, woody, erect, unarmed; fruiting calyx lobes not expanding. Seeds 100–200 per berry, 1.75–2 mm long, 1.5–1.75 mm wide, flattened reniform, pale yellowish, the surface minutely pitted, the testal cells sinuate in outline. Chromosome number: not known.</p><fig id="F51" position="float" orientation="portrait"><object-id xmlns:xlink="http://www.w3.org/1999/xlink" content-type="doi" xlink:type="simple">10.3897/phytokeys.198.79514.figure51</object-id><object-id xmlns:xlink="http://www.w3.org/1999/xlink" content-type="arpha" xlink:type="simple">24261044-0B28-53EE-82FA-B9C5A3D73EB7</object-id><label>Figure 51.</label><caption><p><italic><tp:taxon-name><tp:taxon-name-part taxon-name-part-type="genus" reg="Solanum">Solanum</tp:taxon-name-part><tp:taxon-name-part taxon-name-part-type="species" reg="poka">poka</tp:taxon-name-part></tp:taxon-name></italic> Dunal – Herbarium specimen (epitype) collected in Indonesia (<italic>Horsfield s.n.</italic>, BM000886306). Photograph credit: CC-BY, © copyright The Trustees of the Natural History Museum, London.</p></caption><graphic xmlns:xlink="http://www.w3.org/1999/xlink" xlink:href="phytokeys-198-001_article-79514__-g051.jpg" position="float" orientation="portrait" xlink:type="simple" id="oo_689744.jpg"><uri content-type="original_file" xlink:type="simple">https://binary.pensoft.net/fig/689744</uri></graphic></fig><fig id="F52" position="float" orientation="portrait"><object-id xmlns:xlink="http://www.w3.org/1999/xlink" content-type="doi" xlink:type="simple">10.3897/phytokeys.198.79514.figure52</object-id><object-id xmlns:xlink="http://www.w3.org/1999/xlink" content-type="arpha" xlink:type="simple">B1CB66B1-0D0F-537F-B3BE-37512FD18C05</object-id><label>Figure 52.</label><caption><p>Distribution of <italic><tp:taxon-name><tp:taxon-name-part taxon-name-part-type="genus" reg="Solanum">S.</tp:taxon-name-part><tp:taxon-name-part taxon-name-part-type="species" reg="poka">poka</tp:taxon-name-part></tp:taxon-name></italic>.</p></caption><graphic xmlns:xlink="http://www.w3.org/1999/xlink" xlink:href="phytokeys-198-001_article-79514__-g052.jpg" position="float" orientation="portrait" xlink:type="simple" id="oo_689745.jpg"><uri content-type="original_file" xlink:type="simple">https://binary.pensoft.net/fig/689745</uri></graphic></fig></tp:treatment-sec><tp:treatment-sec sec-type="distribution" id="SECID0EKDPM"><title>Distribution</title><p><bold>(Fig. <xref ref-type="fig" rid="F52">52</xref>).</bold><italic><tp:taxon-name><tp:taxon-name-part taxon-name-part-type="genus" reg="Solanum">Solanum</tp:taxon-name-part><tp:taxon-name-part taxon-name-part-type="species" reg="poka">poka</tp:taxon-name-part></tp:taxon-name></italic> is widely distributed in the Malay Archipelago, from western Sumatra to the Maluku Islands and across Sulawesi, northwards to the Talaud islands.</p></tp:treatment-sec><tp:treatment-sec sec-type="ecology" id="SECID0ECEPM"><title>Ecology and habitat.</title><p><italic><tp:taxon-name><tp:taxon-name-part taxon-name-part-type="genus" reg="Solanum">Solanum</tp:taxon-name-part><tp:taxon-name-part taxon-name-part-type="species" reg="poka">poka</tp:taxon-name-part></tp:taxon-name></italic> is a plant of evergreen broadleaf forests, growing in open woodland, forest edges, degraded vegetation, usually on limestone or volcanic rocks; from sea level to 1,600 m elevation.</p></tp:treatment-sec><tp:treatment-sec sec-type="Common names and uses" id="SECID0ETEPM"><title>Common names and uses.</title><p>Indonesia. Java: pooka (<italic>Horsfield 786</italic>), daun <tp:taxon-name><tp:taxon-name-part taxon-name-part-type="genus" reg="Solanum"/><tp:taxon-name-part taxon-name-part-type="species" reg="poka">poka</tp:taxon-name-part></tp:taxon-name> (<xref ref-type="bibr" rid="B71">Dunal 1814</xref>); North Sulawesi: poki poki (<italic>De La Savinierre 343bis</italic>), sangkirumanuwawi (<italic>Lam 2772</italic>).</p></tp:treatment-sec><tp:treatment-sec sec-type="Preliminary conservation status" id="SECID0EMFPM"><title>Preliminary conservation status</title><p><bold>(<xref ref-type="bibr" rid="B105">IUCN 2019</xref>).</bold> Least Concern (<abbrev xmlns:xlink="http://www.w3.org/1999/xlink" xlink:title="Least Concern" id="ABBRID0EZFPM" xlink:type="simple">LC</abbrev>). <abbrev xmlns:xlink="http://www.w3.org/1999/xlink" xlink:title="Extent of Occurrence" id="ABBRID0E4FPM" xlink:type="simple">EOO</abbrev> (1,202,780 km<sup>2</sup>, <abbrev xmlns:xlink="http://www.w3.org/1999/xlink" xlink:title="Least Concern" id="ABBRID0EDGPM" xlink:type="simple">LC</abbrev>); <abbrev xmlns:xlink="http://www.w3.org/1999/xlink" xlink:title="Area of Occupancy" id="ABBRID0EHGPM" xlink:type="simple">AOO</abbrev> (68 km<sup>2</sup>, <abbrev xmlns:xlink="http://www.w3.org/1999/xlink" xlink:title="Endangered" id="ABBRID0ENGPM" xlink:type="simple">EN</abbrev>). Although the <abbrev xmlns:xlink="http://www.w3.org/1999/xlink" xlink:title="Extent of Occurrence" id="ABBRID0ERGPM" xlink:type="simple">EOO</abbrev> measurement indicates a status of least concern, the few collections coupled with the profound transformation in lowland Indonesian habitats where <italic><tp:taxon-name><tp:taxon-name-part taxon-name-part-type="genus" reg="Solanum">S.</tp:taxon-name-part><tp:taxon-name-part taxon-name-part-type="species" reg="poka">poka</tp:taxon-name-part></tp:taxon-name></italic> is found (<xref ref-type="bibr" rid="B156">Margono et al. 2014</xref>) suggest that the species is a priority for recollection and reassessment.</p></tp:treatment-sec><tp:treatment-sec sec-type="discussion" id="SECID0EEHPM"><title>Discussion.</title><p><italic><tp:taxon-name><tp:taxon-name-part taxon-name-part-type="genus" reg="Solanum">Solanum</tp:taxon-name-part><tp:taxon-name-part taxon-name-part-type="species" reg="poka">poka</tp:taxon-name-part></tp:taxon-name></italic> is a member of the Torva clade (<xref ref-type="bibr" rid="B8">Aubriot et al. 2016a</xref>) and is similar to other members of the group occurring in southeast Asia such as <italic><tp:taxon-name><tp:taxon-name-part taxon-name-part-type="genus" reg="Solanum">S.</tp:taxon-name-part><tp:taxon-name-part taxon-name-part-type="species" reg="pseudosaponaceum">pseudosaponaceum</tp:taxon-name-part></tp:taxon-name></italic> and <italic><tp:taxon-name><tp:taxon-name-part taxon-name-part-type="genus" reg="Solanum">S.</tp:taxon-name-part><tp:taxon-name-part taxon-name-part-type="species" reg="torvoideum">torvoideum</tp:taxon-name-part></tp:taxon-name></italic>. Morphologically, <italic><tp:taxon-name><tp:taxon-name-part taxon-name-part-type="genus" reg="Solanum">S.</tp:taxon-name-part><tp:taxon-name-part taxon-name-part-type="species" reg="poka">poka</tp:taxon-name-part></tp:taxon-name></italic> most closely resembles <italic><tp:taxon-name><tp:taxon-name-part taxon-name-part-type="genus" reg="Solanum">S.</tp:taxon-name-part><tp:taxon-name-part taxon-name-part-type="species" reg="pseudosaponaceum">pseudosaponaceum</tp:taxon-name-part></tp:taxon-name></italic>, a widespread species ranging from Taiwan and southern China to Indonesia but differs in having denser indumentum on the adaxial leaf surface, more numerous straight prickles on the upper stems, fewer, larger flowers with elongate strongly keeled calyx lobes, and much larger fruits. Flowers of <italic><tp:taxon-name><tp:taxon-name-part taxon-name-part-type="genus" reg="Solanum">S.</tp:taxon-name-part><tp:taxon-name-part taxon-name-part-type="species" reg="pseudosaponaceum">pseudosaponaceum</tp:taxon-name-part></tp:taxon-name></italic> are lilac or purplish-white while those of <italic><tp:taxon-name><tp:taxon-name-part taxon-name-part-type="genus" reg="Solanum">S.</tp:taxon-name-part><tp:taxon-name-part taxon-name-part-type="species" reg="poka">poka</tp:taxon-name-part></tp:taxon-name></italic> are always described on labels as white. <italic><tp:taxon-name><tp:taxon-name-part taxon-name-part-type="genus" reg="Solanum">Solanum</tp:taxon-name-part><tp:taxon-name-part taxon-name-part-type="species" reg="poka">poka</tp:taxon-name-part></tp:taxon-name></italic> can be distinguished from the introduced <italic><tp:taxon-name><tp:taxon-name-part taxon-name-part-type="genus" reg="Solanum">S.</tp:taxon-name-part><tp:taxon-name-part taxon-name-part-type="species" reg="torvum">torvum</tp:taxon-name-part></tp:taxon-name></italic> in its strongly keeled calyx lobes with elongate acumens (rather than deltate lobes), red (rather than green) berries, and in the lack of simple glandular trichomes in the inflorescence.</p><p><xref ref-type="bibr" rid="B9">Aubriot et al. (2016b)</xref> recognised <tp:taxon-name><tp:taxon-name-part taxon-name-part-type="genus" reg="Solanum">S.</tp:taxon-name-part><tp:taxon-name-part taxon-name-part-type="species" reg="torvum">torvum</tp:taxon-name-part><tp:taxon-name-part taxon-name-part-type="infraspecific-rank">var.</tp:taxon-name-part><tp:taxon-name-part taxon-name-part-type="variety" reg="scabrescens">scabrescens</tp:taxon-name-part></tp:taxon-name> as a synonym in their resurrection of the name <italic><tp:taxon-name><tp:taxon-name-part taxon-name-part-type="genus" reg="Solanum">S.</tp:taxon-name-part><tp:taxon-name-part taxon-name-part-type="species" reg="poka">poka</tp:taxon-name-part></tp:taxon-name></italic> but erroneously referred to the Leiden duplicate (L.0403917) of the <italic>Junghuhn s.n.</italic> collection cited in the protologue as “holotype”; <xref ref-type="bibr" rid="B176">Miquel (1857)</xref> cited no herbaria in the protologue. They did not include Miquel’s var. <tp:taxon-name><tp:taxon-name-part taxon-name-part-type="genus" reg="Solanum"/><tp:taxon-name-part taxon-name-part-type="species" reg="poka"/><tp:taxon-name-part taxon-name-part-type="variety" reg="polyacanthum">polyacanthum</tp:taxon-name-part></tp:taxon-name> in the synonymy of <italic><tp:taxon-name><tp:taxon-name-part taxon-name-part-type="genus" reg="Solanum">S.</tp:taxon-name-part><tp:taxon-name-part taxon-name-part-type="species" reg="poka">poka</tp:taxon-name-part></tp:taxon-name></italic>, but the minimal description with reference to pricklier stems and leaves approaching <italic><tp:taxon-name><tp:taxon-name-part taxon-name-part-type="genus" reg="Solanum">S.</tp:taxon-name-part><tp:taxon-name-part taxon-name-part-type="species" reg="giganteum">giganteum</tp:taxon-name-part></tp:taxon-name></italic>, however, suggest this varietal name refers to the taxon we recognise as <italic><tp:taxon-name><tp:taxon-name-part taxon-name-part-type="genus" reg="Solanum">S.</tp:taxon-name-part><tp:taxon-name-part taxon-name-part-type="species" reg="poka">poka</tp:taxon-name-part></tp:taxon-name></italic>. The protologue states no specific locality, merely “β. Java (Horsfield)”. We have therefore selected the specimen of <italic><tp:taxon-name><tp:taxon-name-part taxon-name-part-type="genus" reg="Solanum">S.</tp:taxon-name-part><tp:taxon-name-part taxon-name-part-type="species" reg="poka">poka</tp:taxon-name-part></tp:taxon-name></italic> from Java collected by Thomas Horsfield that best matches the protologue at BM (BM000886307) as the lectotype for <tp:taxon-name><tp:taxon-name-part taxon-name-part-type="genus" reg="Solanum">S.</tp:taxon-name-part><tp:taxon-name-part taxon-name-part-type="species" reg="torvum">torvum</tp:taxon-name-part><tp:taxon-name-part taxon-name-part-type="infraspecific-rank">var.</tp:taxon-name-part><tp:taxon-name-part taxon-name-part-type="variety" reg="polycanthum">polycanthum</tp:taxon-name-part></tp:taxon-name>.</p></tp:treatment-sec><tp:treatment-sec sec-type="material" id="SECID0EFOPM"><title>Specimens examined.</title><p>See Suppl. materials <xref ref-type="supplementary-material" rid="S1">1</xref>–<xref ref-type="supplementary-material" rid="S3">3</xref>.</p></tp:treatment-sec><tp:treatment-sec><!--Section generated to contain objects referenced in tp:taxon-treatment.--><supplementary-material xmlns:xlink="http://www.w3.org/1999/xlink" id="S1" position="float" orientation="portrait" xlink:type="simple"><object-id content-type="doi" xlink:type="simple">10.3897/phytokeys.198.79514.suppl1</object-id><object-id content-type="zenodo_dep_id" xlink:type="simple">7077031</object-id><object-id content-type="arpha" xlink:type="simple">85C6D6EE-35F4-5E07-84A8-4C4F5FFEC2BE</object-id><label>Supplementary material 1</label><caption><p>Index to all numbered collections</p></caption><statement content-type="dataType"><label>Data type</label><p>Occurrences (pdf. file)</p></statement><statement content-type="notes"><label>Explanation note</label><p>Index of all herbarium collections seen for this mongraph.</p></statement><media xlink:href="phytokeys-198-001_article-79514__-s001.pdf" mimetype="application" mime-subtype="pdf" position="float" orientation="portrait" xlink:type="simple" id="oo_689777.pdf"><uri content-type="original_file" xlink:type="simple">https://binary.pensoft.net/file/689777</uri></media><permissions><license xlink:type="simple"><license-p>This dataset is made available under the Open Database License (http://opendatacommons.org/licenses/odbl/1.0/). The Open Database License (ODbL) is a license agreement intended to allow users to freely share, modify, and use this Dataset while maintaining this same freedom for others, provided that the original source and author(s) are credited.</license-p></license></permissions><attrib specific-use="authors">Xavier Aubriot, Sandra Knapp</attrib></supplementary-material><supplementary-material xmlns:xlink="http://www.w3.org/1999/xlink" id="S3" position="float" orientation="portrait" xlink:type="simple"><object-id content-type="doi" xlink:type="simple">10.3897/phytokeys.198.79514.suppl3</object-id><object-id content-type="zenodo_dep_id" xlink:type="simple">7077023</object-id><object-id content-type="arpha" xlink:type="simple">6E8A0A33-9752-5EB7-8540-EB629178D276</object-id><label>Supplementary material 3</label><caption><p>All specimens examined</p></caption><statement content-type="dataType"><label>Data type</label><p>Specimens (csv. file)</p></statement><statement content-type="notes"><label>Explanation note</label><p>A searchable csv file of all specimens examined (worldwide) for this monograph.</p></statement><media xlink:href="phytokeys-198-001_article-79514__-s003.csv" mimetype="text" mime-subtype="csv" position="float" orientation="portrait" xlink:type="simple" id="oo_689779.csv"><uri content-type="original_file" xlink:type="simple">https://binary.pensoft.net/file/689779</uri></media><permissions><license xlink:type="simple"><license-p>This dataset is made available under the Open Database License (http://opendatacommons.org/licenses/odbl/1.0/). The Open Database License (ODbL) is a license agreement intended to allow users to freely share, modify, and use this Dataset while maintaining this same freedom for others, provided that the original source and author(s) are credited.</license-p></license></permissions><attrib specific-use="authors">Xavier Aubriot, Sandra Knapp</attrib></supplementary-material></tp:treatment-sec><ref-list><ref id="B9"><mixed-citation xmlns:xlink="http://www.w3.org/1999/xlink" xlink:type="simple"><person-group><name name-style="western"><surname>Aubriot</surname><given-names>X</given-names></name><name name-style="western"><surname>Loup</surname><given-names>C</given-names></name><name name-style="western"><surname>Knapp</surname><given-names>S</given-names></name></person-group> (<year>2016b</year>) <article-title>Confirming the identity of two enigmatic “spiny solanums” (<tp:taxon-name><tp:taxon-name-part taxon-name-part-type="genus">Solanum</tp:taxon-name-part><tp:taxon-name-part taxon-name-part-type="infraspecific-rank">subgenus</tp:taxon-name-part><tp:taxon-name-part taxon-name-part-type="subgenus">Leptostemonum</tp:taxon-name-part></tp:taxon-name>, <tp:taxon-name><tp:taxon-name-part taxon-name-part-type="family">Solanaceae</tp:taxon-name-part></tp:taxon-name>) collected by Jean-Baptiste Leschenault in Java.</article-title><source>PhytoKeys</source><volume>70</volume>: <fpage>97</fpage>–<lpage>110</lpage>. <ext-link xlink:href="10.3897/phytokeys.70.9758" ext-link-type="doi" xlink:type="simple">https://doi.org/10.3897/phytokeys.70.9758</ext-link></mixed-citation></ref><ref id="B71"><mixed-citation xmlns:xlink="http://www.w3.org/1999/xlink" xlink:type="simple"><person-group><name name-style="western"><surname>Dunal</surname><given-names>M-F</given-names></name></person-group> (<year>1814</year>) <article-title>Morelle, <italic><tp:taxon-name><tp:taxon-name-part taxon-name-part-type="genus">Solanum</tp:taxon-name-part></tp:taxon-name></italic>.</article-title> In: <person-group><name name-style="western"><surname>Poiret</surname><given-names>JLM</given-names></name></person-group> (<role>Ed.</role>) <issue-title>Encyclopédie méthodique.</issue-title><source>Botanique, Supplément</source><volume>3</volume>: <fpage>738</fpage>–<lpage>780</lpage>. [H. Agasse, Paris]</mixed-citation></ref><ref id="B105"><mixed-citation xmlns:xlink="http://www.w3.org/1999/xlink" xlink:type="simple">IUCN (<year>2019</year>) Guidelines for Using the IUCN Red List Categories and Criteria. Version 13. Prepared by the Standards and Petitions Subcommittee of the IUCN Species Survival Commission. <ext-link xlink:href="http://www.iucnredlist.org/documents/RedListGuidelines.pdf" ext-link-type="uri" xlink:type="simple">http://www.iucnredlist.org/documents/RedListGuidelines.pdf</ext-link></mixed-citation></ref><ref id="B156"><mixed-citation xmlns:xlink="http://www.w3.org/1999/xlink" xlink:type="simple"><person-group><name name-style="western"><surname>Margono</surname><given-names>BA</given-names></name><name name-style="western"><surname>Potapov</surname><given-names>PV</given-names></name><name name-style="western"><surname>Turubanova</surname><given-names>S</given-names></name><name name-style="western"><surname>Stolle</surname><given-names>F</given-names></name><name name-style="western"><surname>Hansen</surname><given-names>MC</given-names></name></person-group> (<year>2014</year>) <article-title>Primary forest cover loss in Indonesia over 2000–2012.</article-title><source>Nature Climate Change</source><volume>4</volume>(<issue>8</issue>): <fpage>1</fpage>–<lpage>6</lpage>. <ext-link xlink:href="10.1038/nclimate2277" ext-link-type="doi" xlink:type="simple">https://doi.org/10.1038/nclimate2277</ext-link></mixed-citation></ref><ref id="B8"><mixed-citation xmlns:xlink="http://www.w3.org/1999/xlink" xlink:type="simple"><person-group><name name-style="western"><surname>Aubriot</surname><given-names>X</given-names></name><name name-style="western"><surname>Singh</surname><given-names>P</given-names></name><name name-style="western"><surname>Knapp</surname><given-names>S</given-names></name></person-group> (<year>2016a</year>) <article-title>Tropical Asian species show the Old World clade of “spiny solanums” (subgenus <italic><tp:taxon-name><tp:taxon-name-part taxon-name-part-type="genus"/><tp:taxon-name-part taxon-name-part-type="subgenus">Leptostemonum</tp:taxon-name-part></tp:taxon-name> pro parte</italic>: <tp:taxon-name><tp:taxon-name-part taxon-name-part-type="family">Solanaceae</tp:taxon-name-part></tp:taxon-name>) is not monophyletic.</article-title><source>Botanical Journal of the Linnean Society</source><volume>181</volume>(<issue>2</issue>): <fpage>199</fpage>–<lpage>223</lpage>. <ext-link xlink:href="10.1111/boj.12412" ext-link-type="doi" xlink:type="simple">https://doi.org/10.1111/boj.12412</ext-link></mixed-citation></ref><ref id="B176"><mixed-citation xmlns:xlink="http://www.w3.org/1999/xlink" xlink:type="simple"><person-group><name name-style="western"><surname>Miquel</surname><given-names>FAW</given-names></name></person-group> (<year>1857</year>) Ordo CLXIV. Solanaeae Juss. Flora Nederlandsch Indië. Vol. 2. CG van der Post, Amsterdam, 633–672.</mixed-citation></ref></ref-list></tp:taxon-treatment>
