# Supplementary material for: ﻿A revision of the “spiny solanums” of Tropical Asia (Solanum, the Leptostemonum Clade, Solanaceae)
Source: PhytoKeys. 2022 Jun 1;198:1–270. doi: 10.3897/phytokeys.198.79514 (PMC9849010; doi:10.3897/phytokeys.198.79514)
Supplement: XML Treatment for Solanum praetermissum [file phytokeys.198.79514-treatment33.xml]

<!DOCTYPE tp:taxon-treatment
  PUBLIC "-//TaxonX//DTD Taxonomic Treatment Publishing DTD v0 20100105//EN" "tax-treatment-NSO.dtd">
<tp:taxon-treatment xmlns:tp="http://www.plazi.org/taxpub"><tp:treatment-meta><kwd-group><label>Taxon classification</label><kwd>
              <named-content content-type="kingdom">Plantae</named-content>
            </kwd><kwd>
              <named-content content-type="order">Solanales</named-content>
            </kwd><kwd>
              <named-content content-type="family">Solanaceae</named-content>
            </kwd></kwd-group><mixed-citation publication-type="journal"><person-group><name><surname>Aubriot</surname><given-names>Xavier</given-names></name><name><surname>Knapp</surname><given-names>Sandra</given-names></name></person-group><article-title>﻿A revision of the “spiny solanums” of Tropical Asia (<italic><tp:taxon-name><tp:taxon-name-part taxon-name-part-type="genus" reg="Solanum">Solanum</tp:taxon-name-part></tp:taxon-name></italic>, the <tp:taxon-name><tp:taxon-name-part taxon-name-part-type="clade">Leptostemonum</tp:taxon-name-part></tp:taxon-name> Clade, <tp:taxon-name><tp:taxon-name-part taxon-name-part-type="family">Solanaceae</tp:taxon-name-part></tp:taxon-name>)</article-title><source>PhytoKeys</source><day>01</day><month>06</month><year>2022</year><volume>198</volume><fpage>1</fpage><lpage>270</lpage><pub-id pub-id-type="doi">10.3897/phytokeys.198.79514</pub-id></mixed-citation></tp:treatment-meta><tp:nomenclature><label>﻿32.</label><tp:taxon-name>
            <object-id xmlns:xlink="http://www.w3.org/1999/xlink" content-type="arpha" xlink:type="simple">76B4BAE8-CE24-5BEF-BE41-CE0D7364F3ED</object-id>
            <tp:taxon-name-part taxon-name-part-type="genus" reg="Solanum">Solanum</tp:taxon-name-part>
            <tp:taxon-name-part taxon-name-part-type="species" reg="praetermissum">praetermissum</tp:taxon-name-part>
          </tp:taxon-name><tp:taxon-authority>Kerr ex Barnett, Kew Bull. 16: 485. 1963.</tp:taxon-authority><xref ref-type="fig" rid="F4">Figs 4G</xref><xref ref-type="fig" rid="F53">, 53</xref><tp:nomenclature-citation-list><tp:nomenclature-citation><tp:taxon-name>
                <tp:taxon-name-part taxon-name-part-type="genus" reg="Solanum">Solanum</tp:taxon-name-part>
                <tp:taxon-name-part taxon-name-part-type="species" reg="barbisetum">barbisetum</tp:taxon-name-part>
                <tp:taxon-name-part taxon-name-part-type="authority">Nees</tp:taxon-name-part>
                <tp:taxon-name-part taxon-name-part-type="infraspecific-rank">var.</tp:taxon-name-part>
                <tp:taxon-name-part taxon-name-part-type="variety" reg="griffithii">griffithii</tp:taxon-name-part>
              </tp:taxon-name><comment>Prain, J. Asiat. Soc. Beng. 65(2): 541. 1896. Type. India. [Arunachal Pradesh?]: “Upper Assam”, 1841, <italic>F. Jenkins 253</italic> (lectotype, designated by <xref ref-type="bibr" rid="B101">Hul and Dy Phon 2014</xref>, pg. 36: K [K000449043]; isolectotype: K [K000449042]).</comment></tp:nomenclature-citation><tp:nomenclature-citation><tp:taxon-name>
                <tp:taxon-name-part taxon-name-part-type="genus" reg="Solanum">Solanum</tp:taxon-name-part>
                <tp:taxon-name-part taxon-name-part-type="species" reg="griffithii">griffithii</tp:taxon-name-part>
              </tp:taxon-name><comment>(Prain) C.Y.Wu &amp; S.C.Huang, Acta Phytotax. Sin. 16(2): 75. 1978, non <tp:taxon-name><tp:taxon-name-part taxon-name-part-type="genus" reg="Solanum">S.</tp:taxon-name-part><tp:taxon-name-part taxon-name-part-type="species" reg="griffithii">griffithii</tp:taxon-name-part></tp:taxon-name> (C.B.Clarke) Kuntze, 1891. Type. Later homonym, based on <tp:taxon-name><tp:taxon-name-part taxon-name-part-type="genus" reg="Solanum">Solanum</tp:taxon-name-part><tp:taxon-name-part taxon-name-part-type="species" reg="barbisetum">barbisetum</tp:taxon-name-part><tp:taxon-name-part taxon-name-part-type="authority">Nees</tp:taxon-name-part><tp:taxon-name-part taxon-name-part-type="infraspecific-rank">var.</tp:taxon-name-part><tp:taxon-name-part taxon-name-part-type="variety" reg="griffithii">griffithii</tp:taxon-name-part></tp:taxon-name> Prain.</comment></tp:nomenclature-citation><tp:nomenclature-citation><tp:taxon-name>
                <tp:taxon-name-part taxon-name-part-type="genus" reg="Solanum">Solanum</tp:taxon-name-part>
                <tp:taxon-name-part taxon-name-part-type="species" reg="neogriffithii">neogriffithii</tp:taxon-name-part>
              </tp:taxon-name><comment>V.V.Hop, J. Biol. Vietnam 27(3): 13. 2005. Type. Based on <tp:taxon-name><tp:taxon-name-part taxon-name-part-type="genus" reg="Solanum">Solanum</tp:taxon-name-part><tp:taxon-name-part taxon-name-part-type="species" reg="barbisetum">barbisetum</tp:taxon-name-part><tp:taxon-name-part taxon-name-part-type="authority">Nees</tp:taxon-name-part><tp:taxon-name-part taxon-name-part-type="infraspecific-rank">var.</tp:taxon-name-part><tp:taxon-name-part taxon-name-part-type="variety" reg="griffithii">griffithii</tp:taxon-name-part></tp:taxon-name> Prain.</comment></tp:nomenclature-citation><tp:nomenclature-citation><tp:taxon-name>
                <tp:taxon-name-part taxon-name-part-type="genus" reg="Solanum">Solanum</tp:taxon-name-part>
                <tp:taxon-name-part taxon-name-part-type="species" reg="membranisepalum">membranisepalum</tp:taxon-name-part>
              </tp:taxon-name><comment>Li Bing Zhang &amp; Ngan T.Lu, Phytotaxa 186(4): 239. 2014. Type. Based on <tp:taxon-name><tp:taxon-name-part taxon-name-part-type="genus" reg="Solanum">Solanum</tp:taxon-name-part><tp:taxon-name-part taxon-name-part-type="species" reg="barbisetum">barbisetum</tp:taxon-name-part><tp:taxon-name-part taxon-name-part-type="authority">Nees</tp:taxon-name-part><tp:taxon-name-part taxon-name-part-type="infraspecific-rank">var.</tp:taxon-name-part><tp:taxon-name-part taxon-name-part-type="variety" reg="griffithii">griffithii</tp:taxon-name-part></tp:taxon-name> Prain.</comment></tp:nomenclature-citation><tp:nomenclature-citation><tp:taxon-name>
                <tp:taxon-name-part taxon-name-part-type="genus" reg="Solanum">Solanum</tp:taxon-name-part>
                <tp:taxon-name-part taxon-name-part-type="species" reg="brevipedunculatum">brevipedunculatum</tp:taxon-name-part>
              </tp:taxon-name><comment>Li Bing Zhang &amp; Yi F.Duan, Phytotaxa 170(4): 280. 2014, non <tp:taxon-name><tp:taxon-name-part taxon-name-part-type="genus" reg="Solanum">S.</tp:taxon-name-part><tp:taxon-name-part taxon-name-part-type="species" reg="brevipedunculatum">brevipedunculatum</tp:taxon-name-part></tp:taxon-name> Rusby, 1907. Type. Based on <tp:taxon-name><tp:taxon-name-part taxon-name-part-type="genus" reg="Solanum">Solanum</tp:taxon-name-part><tp:taxon-name-part taxon-name-part-type="species" reg="barbisetum">barbisetum</tp:taxon-name-part><tp:taxon-name-part taxon-name-part-type="authority">Nees</tp:taxon-name-part><tp:taxon-name-part taxon-name-part-type="infraspecific-rank">var.</tp:taxon-name-part><tp:taxon-name-part taxon-name-part-type="variety" reg="griffithii">griffithii</tp:taxon-name-part></tp:taxon-name> Prain.</comment></tp:nomenclature-citation></tp:nomenclature-citation-list></tp:nomenclature><tp:treatment-sec sec-type="material" id="SECID0EWVPM"><title>Type.</title><p>Thailand. Tak: Raheng [Rahaeng], <italic>E. Smith s.n.</italic> (holotype: K [K000614048]; isotypes: BK [BK229395], BM [BM000886099]).</p></tp:treatment-sec><tp:treatment-sec sec-type="description" id="SECID0E5VPM"><title>Description.</title><p>Herbs to small shrubs, to 0.5 m tall, armed. Stems erect, terete, moderately to sparsely prickly and densely stellate-pubescent; prickles to 4 mm long, to 2 mm at the base, straight, narrowly deltate, pale yellow, glabrous; trichomes porrect-stellate, mixture of sessile and stalked, the stalks to 0.25 mm long, the rays 4–8, 0.1–0.4 mm long, the midpoints up to 0.1 mm long; new growth densely stellate-pubescent, whitish green in dry material; bark of older stems light brownish, moderately to densely stellate pubescent. Sympodial units difoliate, the leaves geminate, the leaves of a pair differing somewhat in size but not in shape. Leaves simple, entire to shallowly lobed, the blades 9–17 cm long, 6.5–13 cm wide, ca. 1–1.5 times longer than wide, ovate to broadly ovate, chartaceous, discolorous, moderately prickly with 4–16(–24) prickles per leaf side, usually longer than those of the stems, up to 7 mm long, often purplish black in living plants; adaxial surface dark green, moderately to densely stellate-pubescent, the stellate trichomes porrect, sessile or stalked, the stalks to 0.1 mm long, the rays 4–7, 0.1–0.4 mm long, the midpoints up to 0.5 mm long; abaxial surface light green, densely stellate-pubescent with trichomes like those of the adaxial surface but more long-stalked; major veins 4–5 pairs drying whitish brown; base attenuate to truncate; margins sinuate to shallowly lobed, the lobes 3–4 on each side, 0.5–2 cm long, broadly deltate to obovate, apically rounded to acute, the sinuses extending up to 1/3 of the distance to the midvein; apex acute; petiole 2.5–7 cm long, 1/4–1/3 of the leaf blade length, densely stellate-pubescent with porrect sessile trichomes like those of the stems, unarmed or with 1–8 prickles like those of the blades. Inflorescences 1.5–3 cm long, apparently lateral, unbranched, with ca. 5–11 flowers, 1–2 flowers open at any one time; axes densely stellate-pubescent with trichomes like those of the stems, but sometimes purplish tinged in living plants, unarmed or with prickles like those of the stems but smaller, often purplish black in live plants; peduncle 0.2–1 cm long, with 0–4 prickles; pedicels 0.4–1 cm long, ca. 0.75 mm in diameter at the base, ca. 1.5 mm in diameter at the apex, erect to recurved, unarmed or with 1–2 small prickles, densely stellate-pubescent with trichomes like those of the inflorescence axes, articulated at the base; pedicel scars spaced 1–3 mm apart. Buds oval to ellipsoid, more or less exserted from the calyx before anthesis. Flowers 5-merous, apparently all perfect. Calyx with the tube 2–3 mm long, conical, the lobes 2–3.5 mm long, 0.75–1.5 mm wide, narrowly deltate, apically acute, unarmed and densely stellate-pubescent abaxially with trichomes like those of the pedicels. Corolla 0.7–1.5 cm in diameter, white, sometimes pale lilac, stellate, lobed ca. 2/3 of the way to the base, the lobes 4–5.5 mm long, 1.5–3 mm wide, narrowly deltate to deltate, spreading at anthesis, glabrous adaxially, densely stellate pubescent abaxially on parts exposed in bud. Stamens equal; anthers 4–5 mm long, ca. 1 mm wide, not markedly connivent, tapering, yellow, glabrous, poricidal at the tips, the pores directed distally, not elongating to slits with drying; filament tube &lt;1 mm long; free portion of the filaments 0.5–1 mm long, glabrous. Ovary conical, minutely glandular-puberulent at the top; style ca. 6 mm long, slender, slightly recurved at the apex, glabrous; stigma capitate, minutely papillate. Fruit a globose berry, 4–8 per infructescence, 0.8–1.2 cm in diameter, whitish cream at maturity, the pericarp smooth, glabrous; fruiting pedicels 0.9–1.2 cm long, ca. 1 mm in diameter at the base, 2–3.5 mm in diameter at the apex, woody, erect to recurved, unarmed or with 1–10 prickles; fruiting calyx accrescent, completely covering the fruit at maturity, the tube enclosing the ripe berry, prickly and stellate-pubescent, the lobes expanding to 1 cm long, with up to 20 prickles per lobe, these often purplish black in living plants. Seeds 20–50 per berry, 2–3 mm long, 1.5–2 mm wide, flattened-reniform, light brownish, the surface minutely pitted, the testal cells somewhat sinuate in outline. Chromosome number: not known.</p><fig id="F53" position="float" orientation="portrait"><object-id xmlns:xlink="http://www.w3.org/1999/xlink" content-type="doi" xlink:type="simple">10.3897/phytokeys.198.79514.figure53</object-id><object-id xmlns:xlink="http://www.w3.org/1999/xlink" content-type="arpha" xlink:type="simple">274A439C-AF0A-5E9E-8D71-5CDD84B46584</object-id><label>Figure 53.</label><caption><p><italic><tp:taxon-name><tp:taxon-name-part taxon-name-part-type="genus" reg="Solanum">Solanum</tp:taxon-name-part><tp:taxon-name-part taxon-name-part-type="species" reg="praetermissimum">praetermissimum</tp:taxon-name-part></tp:taxon-name></italic> Kerr ex Barnett <bold>A</bold> herbarium specimen collected in Laos in 1974 (<italic>Vidal 5855</italic>, P00074767) <bold>B</bold> habit (field photograph, unvouchered, Vietnam) <bold>C</bold> detail view of a fruit with the calyx removed (field photograph, unvouchered, Vietnam) <bold>D</bold> detail view a flower (field photograph, unvouchered, Vietnam) <bold>E</bold> detail view an infructescence (field photograph, unvouchered, Vietnam). Photograph credits: <bold>A</bold> CC-BY, Muséum national d’Histoire naturelle, Paris <bold>B–E</bold> M. Nuraliev.</p></caption><graphic xmlns:xlink="http://www.w3.org/1999/xlink" xlink:href="phytokeys-198-001_article-79514__-g053.jpg" position="float" orientation="portrait" xlink:type="simple" id="oo_689746.jpg"><uri content-type="original_file" xlink:type="simple">https://binary.pensoft.net/fig/689746</uri></graphic></fig></tp:treatment-sec><tp:treatment-sec sec-type="distribution" id="SECID0ELXPM"><title>Distribution</title><p><bold>(Fig. <xref ref-type="fig" rid="F54">54</xref>).</bold><italic><tp:taxon-name><tp:taxon-name-part taxon-name-part-type="genus" reg="Solanum">Solanum</tp:taxon-name-part><tp:taxon-name-part taxon-name-part-type="species" reg="praetermissum">praetermissum</tp:taxon-name-part></tp:taxon-name></italic> occurs from northeastern India to South China and Vietnam.</p></tp:treatment-sec><tp:treatment-sec sec-type="ecology" id="SECID0EDYPM"><title>Ecology and habitat.</title><p><italic><tp:taxon-name><tp:taxon-name-part taxon-name-part-type="genus" reg="Solanum">Solanum</tp:taxon-name-part><tp:taxon-name-part taxon-name-part-type="species" reg="praetermissum">praetermissum</tp:taxon-name-part></tp:taxon-name></italic> is a plant of evergreen broadleaf forests or semi-deciduous forests, growing in forest understory or in clearings of secondary woodlands, or on rocky banks; from 300 to 400 m elevation.</p><fig id="F54" position="float" orientation="portrait"><object-id xmlns:xlink="http://www.w3.org/1999/xlink" content-type="doi" xlink:type="simple">10.3897/phytokeys.198.79514.figure54</object-id><object-id xmlns:xlink="http://www.w3.org/1999/xlink" content-type="arpha" xlink:type="simple">59E203F0-4BF3-53A2-B909-484F45D84352</object-id><label>Figure 54.</label><caption><p>Distribution of <italic><tp:taxon-name><tp:taxon-name-part taxon-name-part-type="genus" reg="Solanum">S.</tp:taxon-name-part><tp:taxon-name-part taxon-name-part-type="species" reg="praetermissum">praetermissum</tp:taxon-name-part></tp:taxon-name></italic>.</p></caption><graphic xmlns:xlink="http://www.w3.org/1999/xlink" xlink:href="phytokeys-198-001_article-79514__-g054.jpg" position="float" orientation="portrait" xlink:type="simple" id="oo_689747.jpg"><uri content-type="original_file" xlink:type="simple">https://binary.pensoft.net/fig/689747</uri></graphic></fig></tp:treatment-sec><tp:treatment-sec sec-type="Common names and uses" id="SECID0EMZPM"><title>Common names and uses.</title><p>Vietnam. co chu (Muong, <xref ref-type="bibr" rid="B101">Hul and Dy Phon 2014</xref>).</p></tp:treatment-sec><tp:treatment-sec sec-type="Preliminary conservation status" id="SECID0EWZPM"><title>Preliminary conservation status</title><p><bold>(<xref ref-type="bibr" rid="B105">IUCN 2019</xref>).</bold> Least Concern (<abbrev xmlns:xlink="http://www.w3.org/1999/xlink" xlink:title="Least Concern" id="ABBRID0ED1PM" xlink:type="simple">LC</abbrev>). <abbrev xmlns:xlink="http://www.w3.org/1999/xlink" xlink:title="Extent of Occurrence" id="ABBRID0EH1PM" xlink:type="simple">EOO</abbrev> (1,191,003 km<sup>2</sup>, <abbrev xmlns:xlink="http://www.w3.org/1999/xlink" xlink:title="Least Concern" id="ABBRID0EN1PM" xlink:type="simple">LC</abbrev>); <abbrev xmlns:xlink="http://www.w3.org/1999/xlink" xlink:title="Area of Occupancy" id="ABBRID0ER1PM" xlink:type="simple">AOO</abbrev> (68 km<sup>2</sup>, <abbrev xmlns:xlink="http://www.w3.org/1999/xlink" xlink:title="Endangered" id="ABBRID0EX1PM" xlink:type="simple">EN</abbrev>). <italic><tp:taxon-name><tp:taxon-name-part taxon-name-part-type="genus" reg="Solanum">Solanum</tp:taxon-name-part><tp:taxon-name-part taxon-name-part-type="species" reg="praetermissum">praetermissum</tp:taxon-name-part></tp:taxon-name></italic> is widely distributed, but where we have seen it in the field, is in small populations, perhaps indicating further assessment is necessary.</p></tp:treatment-sec><tp:treatment-sec sec-type="discussion" id="SECID0EG2PM"><title>Discussion.</title><p><italic><tp:taxon-name><tp:taxon-name-part taxon-name-part-type="genus" reg="Solanum">Solanum</tp:taxon-name-part><tp:taxon-name-part taxon-name-part-type="species" reg="praetermissum">praetermissum</tp:taxon-name-part></tp:taxon-name></italic> is most similar to <italic><tp:taxon-name><tp:taxon-name-part taxon-name-part-type="genus" reg="Solanum">S.</tp:taxon-name-part><tp:taxon-name-part taxon-name-part-type="species" reg="barbisetum">barbisetum</tp:taxon-name-part></tp:taxon-name></italic>, with which it is sympatric and has previously been confused. It was first described as a variety of the latter (as var. <tp:taxon-name><tp:taxon-name-part taxon-name-part-type="genus" reg="Solanum"/><tp:taxon-name-part taxon-name-part-type="species" reg="barbisetum"/><tp:taxon-name-part taxon-name-part-type="variety" reg="griffithii">griffithii</tp:taxon-name-part></tp:taxon-name>) and once it was recognised as distinct several attempts were made to assign a name at the specific level (see synonymy); none of these authors apparently realised the name <italic><tp:taxon-name><tp:taxon-name-part taxon-name-part-type="genus" reg="Solanum">S.</tp:taxon-name-part><tp:taxon-name-part taxon-name-part-type="species" reg="praetermissum">praetermissum</tp:taxon-name-part></tp:taxon-name></italic> was already published and thus had priority. Both species are small shrubs and have small, whitish cream berries enclosed in prickly accrescent calyces. <italic><tp:taxon-name><tp:taxon-name-part taxon-name-part-type="genus" reg="Solanum">Solanum</tp:taxon-name-part><tp:taxon-name-part taxon-name-part-type="species" reg="praetermissum">praetermissum</tp:taxon-name-part></tp:taxon-name></italic> can be distinguished from <italic><tp:taxon-name><tp:taxon-name-part taxon-name-part-type="genus" reg="Solanum">S.</tp:taxon-name-part><tp:taxon-name-part taxon-name-part-type="species" reg="barbisetum">barbisetum</tp:taxon-name-part></tp:taxon-name></italic> in its pubescence of largely sessile stellate trichomes (versus long-stalked stellate trichomes), lack of bristles on the inflorescence (versus densely bristly inflorescences and calyces, especially in fruit), generally shorter inflorescence axes (1.5–3 cm versus 3–10 cm long, although some young inflorescences can be shorter), and smaller flowers (0.7–1.5 cm versus 1.8–2.2 cm in diameter).</p><p><xref ref-type="bibr" rid="B173">Mill (2001)</xref> treated <italic><tp:taxon-name><tp:taxon-name-part taxon-name-part-type="genus" reg="Solanum">S.</tp:taxon-name-part><tp:taxon-name-part taxon-name-part-type="species" reg="praetermissum">praetermissum</tp:taxon-name-part></tp:taxon-name></italic> for Bhutan under the synonym <italic><tp:taxon-name><tp:taxon-name-part taxon-name-part-type="genus" reg="Solanum">S.</tp:taxon-name-part><tp:taxon-name-part taxon-name-part-type="species" reg="griffithii">griffithii</tp:taxon-name-part></tp:taxon-name></italic>, with the suggestion that they were doubtfully distinct. He cited no specimens for Bhutan for either species.</p><p><xref ref-type="bibr" rid="B8">Aubriot et al. (2016a)</xref> resolved <italic><tp:taxon-name><tp:taxon-name-part taxon-name-part-type="genus" reg="Solanum">S.</tp:taxon-name-part><tp:taxon-name-part taxon-name-part-type="species" reg="praetermissum">praetermissum</tp:taxon-name-part></tp:taxon-name></italic> as sister to the southern Indian endemic <italic><tp:taxon-name><tp:taxon-name-part taxon-name-part-type="genus" reg="Solanum">S.</tp:taxon-name-part><tp:taxon-name-part taxon-name-part-type="species" reg="wightii">wightii</tp:taxon-name-part></tp:taxon-name></italic>, but with very low support; in the same study, <italic><tp:taxon-name><tp:taxon-name-part taxon-name-part-type="genus" reg="Solanum">S.</tp:taxon-name-part><tp:taxon-name-part taxon-name-part-type="species" reg="barbisetum">barbisetum</tp:taxon-name-part></tp:taxon-name></italic> was resolved as sister to the ‘<tp:taxon-name><tp:taxon-name-part taxon-name-part-type="genus" reg="Solanum">S.</tp:taxon-name-part><tp:taxon-name-part taxon-name-part-type="species" reg="expedunculatum">expedunculatum</tp:taxon-name-part></tp:taxon-name> and relatives’ lineage albeit with poor support. <italic><tp:taxon-name><tp:taxon-name-part taxon-name-part-type="genus" reg="Solanum">Solanum</tp:taxon-name-part><tp:taxon-name-part taxon-name-part-type="species" reg="wightii">wightii</tp:taxon-name-part></tp:taxon-name></italic> also has a strongly accrescent calyx but is otherwise morphologically very different from <italic><tp:taxon-name><tp:taxon-name-part taxon-name-part-type="genus" reg="Solanum">S.</tp:taxon-name-part><tp:taxon-name-part taxon-name-part-type="species" reg="praetermissum">praetermissum</tp:taxon-name-part></tp:taxon-name></italic> (see description below).</p></tp:treatment-sec><tp:treatment-sec sec-type="material" id="SECID0EWAAO"><title>Specimens examined.</title><p>See Suppl. materials <xref ref-type="supplementary-material" rid="S1">1</xref>–<xref ref-type="supplementary-material" rid="S3">3</xref>.</p></tp:treatment-sec><tp:treatment-sec><!--Section generated to contain objects referenced in tp:taxon-treatment.--><fig id="F4" position="float" orientation="portrait"><object-id xmlns:xlink="http://www.w3.org/1999/xlink" content-type="doi" xlink:type="simple">10.3897/phytokeys.198.79514.figure4</object-id><object-id xmlns:xlink="http://www.w3.org/1999/xlink" content-type="arpha" xlink:type="simple">CD86DEAD-8CEA-5069-8A98-168C6F92AF45</object-id><label>Figure 4.</label><caption><p>Diversity of fruits and seeds in tropical Asian spiny solanums <bold>A</bold> large oval fruit of <italic><tp:taxon-name><tp:taxon-name-part taxon-name-part-type="genus" reg="Solanum">Solanum</tp:taxon-name-part><tp:taxon-name-part taxon-name-part-type="species" reg="insanum">insanum</tp:taxon-name-part></tp:taxon-name></italic> (<italic>Sampath Kumar et al. 126918</italic>, India) <bold>B</bold> condensed infructescence and small rounded fruits of <italic><tp:taxon-name><tp:taxon-name-part taxon-name-part-type="genus" reg="Solanum">Solanum</tp:taxon-name-part><tp:taxon-name-part taxon-name-part-type="species" reg="hovei">hovei</tp:taxon-name-part></tp:taxon-name></italic> (field photograph, unvouchered, India) <bold>C</bold> large rounded hairy fruit of <italic><tp:taxon-name><tp:taxon-name-part taxon-name-part-type="genus" reg="Solanum">S.</tp:taxon-name-part><tp:taxon-name-part taxon-name-part-type="species" reg="involucratum">involucratum</tp:taxon-name-part></tp:taxon-name></italic> with strongly accrescent and spiny calyx (field photograph, unvouchered, Vietnam) <bold>D</bold> small rounded fruit of <italic><tp:taxon-name><tp:taxon-name-part taxon-name-part-type="genus" reg="Solanum">Solanum</tp:taxon-name-part><tp:taxon-name-part taxon-name-part-type="species" reg="pubescens">pubescens</tp:taxon-name-part></tp:taxon-name></italic> with elongated calyx lobes (<italic>Sampath Kumar et al. 126956</italic>, India) <bold>E</bold> rounded fruit of <italic><tp:taxon-name><tp:taxon-name-part taxon-name-part-type="genus" reg="Solanum">Solanum</tp:taxon-name-part><tp:taxon-name-part taxon-name-part-type="species" reg="cyanocarphium">cyanocarphium</tp:taxon-name-part></tp:taxon-name></italic> with strongly accrescent and spiny calyx (field photograph, unvouchered, Vietnam) <bold>F</bold> small rounded fruit of <italic><tp:taxon-name><tp:taxon-name-part taxon-name-part-type="genus" reg="Solanum">S.</tp:taxon-name-part><tp:taxon-name-part taxon-name-part-type="species" reg="trilobatum">trilobatum</tp:taxon-name-part></tp:taxon-name></italic> in transverse cut (<italic>Meeboonya et al. RM 242</italic>, Thailand) <bold>G</bold> rounded fruit and accrescent calyx of <italic><tp:taxon-name><tp:taxon-name-part taxon-name-part-type="genus" reg="Solanum">S.</tp:taxon-name-part><tp:taxon-name-part taxon-name-part-type="species" reg="praetermissum">praetermissum</tp:taxon-name-part></tp:taxon-name></italic> in transverse cut (field photograph, unvouchered, Vietnam) <bold>H</bold> oval fruit of <italic><tp:taxon-name><tp:taxon-name-part taxon-name-part-type="genus" reg="Solanum">Solanum</tp:taxon-name-part><tp:taxon-name-part taxon-name-part-type="species" reg="virginianum">virginianum</tp:taxon-name-part></tp:taxon-name></italic> in transverse cut (field photograph, unvouchered, India). Photograph credits: <bold>A, B, D, F, H</bold> X. Aubriot <bold>C, E, G</bold> M. Nuraliev.</p></caption><graphic xmlns:xlink="http://www.w3.org/1999/xlink" xlink:href="phytokeys-198-001_article-79514__-g004.jpg" position="float" orientation="portrait" xlink:type="simple" id="oo_689697.jpg"><uri content-type="original_file" xlink:type="simple">https://binary.pensoft.net/fig/689697</uri></graphic></fig><supplementary-material xmlns:xlink="http://www.w3.org/1999/xlink" id="S1" position="float" orientation="portrait" xlink:type="simple"><object-id content-type="doi" xlink:type="simple">10.3897/phytokeys.198.79514.suppl1</object-id><object-id content-type="zenodo_dep_id" xlink:type="simple">7077031</object-id><object-id content-type="arpha" xlink:type="simple">85C6D6EE-35F4-5E07-84A8-4C4F5FFEC2BE</object-id><label>Supplementary material 1</label><caption><p>Index to all numbered collections</p></caption><statement content-type="dataType"><label>Data type</label><p>Occurrences (pdf. file)</p></statement><statement content-type="notes"><label>Explanation note</label><p>Index of all herbarium collections seen for this mongraph.</p></statement><media xlink:href="phytokeys-198-001_article-79514__-s001.pdf" mimetype="application" mime-subtype="pdf" position="float" orientation="portrait" xlink:type="simple" id="oo_689777.pdf"><uri content-type="original_file" xlink:type="simple">https://binary.pensoft.net/file/689777</uri></media><permissions><license xlink:type="simple"><license-p>This dataset is made available under the Open Database License (http://opendatacommons.org/licenses/odbl/1.0/). The Open Database License (ODbL) is a license agreement intended to allow users to freely share, modify, and use this Dataset while maintaining this same freedom for others, provided that the original source and author(s) are credited.</license-p></license></permissions><attrib specific-use="authors">Xavier Aubriot, Sandra Knapp</attrib></supplementary-material><supplementary-material xmlns:xlink="http://www.w3.org/1999/xlink" id="S3" position="float" orientation="portrait" xlink:type="simple"><object-id content-type="doi" xlink:type="simple">10.3897/phytokeys.198.79514.suppl3</object-id><object-id content-type="zenodo_dep_id" xlink:type="simple">7077023</object-id><object-id content-type="arpha" xlink:type="simple">6E8A0A33-9752-5EB7-8540-EB629178D276</object-id><label>Supplementary material 3</label><caption><p>All specimens examined</p></caption><statement content-type="dataType"><label>Data type</label><p>Specimens (csv. file)</p></statement><statement content-type="notes"><label>Explanation note</label><p>A searchable csv file of all specimens examined (worldwide) for this monograph.</p></statement><media xlink:href="phytokeys-198-001_article-79514__-s003.csv" mimetype="text" mime-subtype="csv" position="float" orientation="portrait" xlink:type="simple" id="oo_689779.csv"><uri content-type="original_file" xlink:type="simple">https://binary.pensoft.net/file/689779</uri></media><permissions><license xlink:type="simple"><license-p>This dataset is made available under the Open Database License (http://opendatacommons.org/licenses/odbl/1.0/). The Open Database License (ODbL) is a license agreement intended to allow users to freely share, modify, and use this Dataset while maintaining this same freedom for others, provided that the original source and author(s) are credited.</license-p></license></permissions><attrib specific-use="authors">Xavier Aubriot, Sandra Knapp</attrib></supplementary-material></tp:treatment-sec><ref-list><ref id="B101"><mixed-citation xmlns:xlink="http://www.w3.org/1999/xlink" xlink:type="simple"><person-group><name name-style="western"><surname>Hul</surname><given-names>S</given-names></name><name name-style="western"><surname>Dy Phon</surname><given-names>P</given-names></name></person-group> (<year>2014</year>) <article-title><tp:taxon-name><tp:taxon-name-part taxon-name-part-type="family">Solanaceae</tp:taxon-name-part></tp:taxon-name>.</article-title> In: <person-group><name name-style="western"><surname>Aubréville</surname><given-names>A</given-names></name><name name-style="western"><surname>Leroy</surname><given-names>J</given-names></name><name name-style="western"><surname>Morat</surname><given-names>P</given-names></name></person-group> (<role>Eds</role>) <issue-title>Flore du Cambodge, du Laos et du Vietnam.</issue-title><source>Muséum National d’Histoire Naturelle &amp; Royal Botanic Garden Edinburgh, Paris &amp; Edinburgh</source>, <fpage>1</fpage>–<lpage>93</lpage>.</mixed-citation></ref><ref id="B105"><mixed-citation xmlns:xlink="http://www.w3.org/1999/xlink" xlink:type="simple">IUCN (<year>2019</year>) Guidelines for Using the IUCN Red List Categories and Criteria. Version 13. Prepared by the Standards and Petitions Subcommittee of the IUCN Species Survival Commission. <ext-link xlink:href="http://www.iucnredlist.org/documents/RedListGuidelines.pdf" ext-link-type="uri" xlink:type="simple">http://www.iucnredlist.org/documents/RedListGuidelines.pdf</ext-link></mixed-citation></ref><ref id="B173"><mixed-citation xmlns:xlink="http://www.w3.org/1999/xlink" xlink:type="simple"><person-group><name name-style="western"><surname>Mill</surname><given-names>RR</given-names></name></person-group> (<year>2001</year>) <article-title><tp:taxon-name><tp:taxon-name-part taxon-name-part-type="family">Solanaceae</tp:taxon-name-part></tp:taxon-name>.</article-title> In: <person-group><name name-style="western"><surname>Grierson</surname><given-names>AJC</given-names></name><name name-style="western"><surname>Long</surname><given-names>DG</given-names></name><name name-style="western"><surname>Springate</surname><given-names>LS</given-names></name></person-group> (<role>Eds</role>) <issue-title>Flora of Bhutan, including a record of plants from Sikkim and Darjeeling Volume 2, part 3.</issue-title><source>Royal Botanic Garden Edinburgh, Edniburgh</source>, <fpage>1037</fpage>–<lpage>1078</lpage>.</mixed-citation></ref><ref id="B8"><mixed-citation xmlns:xlink="http://www.w3.org/1999/xlink" xlink:type="simple"><person-group><name name-style="western"><surname>Aubriot</surname><given-names>X</given-names></name><name name-style="western"><surname>Singh</surname><given-names>P</given-names></name><name name-style="western"><surname>Knapp</surname><given-names>S</given-names></name></person-group> (<year>2016a</year>) <article-title>Tropical Asian species show the Old World clade of “spiny solanums” (subgenus <italic><tp:taxon-name><tp:taxon-name-part taxon-name-part-type="genus"/><tp:taxon-name-part taxon-name-part-type="subgenus">Leptostemonum</tp:taxon-name-part></tp:taxon-name> pro parte</italic>: <tp:taxon-name><tp:taxon-name-part taxon-name-part-type="family">Solanaceae</tp:taxon-name-part></tp:taxon-name>) is not monophyletic.</article-title><source>Botanical Journal of the Linnean Society</source><volume>181</volume>(<issue>2</issue>): <fpage>199</fpage>–<lpage>223</lpage>. <ext-link xlink:href="10.1111/boj.12412" ext-link-type="doi" xlink:type="simple">https://doi.org/10.1111/boj.12412</ext-link></mixed-citation></ref></ref-list></tp:taxon-treatment>
