# Supplementary material for: ﻿A revision of the “spiny solanums” of Tropical Asia (Solanum, the Leptostemonum Clade, Solanaceae)
Source: PhytoKeys. 2022 Jun 1;198:1–270. doi: 10.3897/phytokeys.198.79514 (PMC9849010; doi:10.3897/phytokeys.198.79514)
Supplement: XML Treatment for Solanum procumbens [file phytokeys.198.79514-treatment34.xml]

<!DOCTYPE tp:taxon-treatment
  PUBLIC "-//TaxonX//DTD Taxonomic Treatment Publishing DTD v0 20100105//EN" "tax-treatment-NSO.dtd">
<tp:taxon-treatment xmlns:tp="http://www.plazi.org/taxpub"><tp:treatment-meta><kwd-group><label>Taxon classification</label><kwd>
              <named-content content-type="kingdom">Plantae</named-content>
            </kwd><kwd>
              <named-content content-type="order">Solanales</named-content>
            </kwd><kwd>
              <named-content content-type="family">Solanaceae</named-content>
            </kwd></kwd-group><mixed-citation publication-type="journal"><person-group><name><surname>Aubriot</surname><given-names>Xavier</given-names></name><name><surname>Knapp</surname><given-names>Sandra</given-names></name></person-group><article-title>﻿A revision of the “spiny solanums” of Tropical Asia (<italic><tp:taxon-name><tp:taxon-name-part taxon-name-part-type="genus" reg="Solanum">Solanum</tp:taxon-name-part></tp:taxon-name></italic>, the <tp:taxon-name><tp:taxon-name-part taxon-name-part-type="clade">Leptostemonum</tp:taxon-name-part></tp:taxon-name> Clade, <tp:taxon-name><tp:taxon-name-part taxon-name-part-type="family">Solanaceae</tp:taxon-name-part></tp:taxon-name>)</article-title><source>PhytoKeys</source><day>01</day><month>06</month><year>2022</year><volume>198</volume><fpage>1</fpage><lpage>270</lpage><pub-id pub-id-type="doi">10.3897/phytokeys.198.79514</pub-id></mixed-citation></tp:treatment-meta><tp:nomenclature><label>﻿33.</label><tp:taxon-name>
            <object-id xmlns:xlink="http://www.w3.org/1999/xlink" content-type="arpha" xlink:type="simple">35DE2AB0-E5B3-556D-B228-6075A6001137</object-id>
            <tp:taxon-name-part taxon-name-part-type="genus" reg="Solanum">Solanum</tp:taxon-name-part>
            <tp:taxon-name-part taxon-name-part-type="species" reg="procumbens">procumbens</tp:taxon-name-part>
          </tp:taxon-name><tp:taxon-authority>Lour., Fl. Cochinch. 132. 1790.</tp:taxon-authority><xref ref-type="fig" rid="F55">Fig. 55</xref><tp:nomenclature-citation-list><tp:nomenclature-citation><tp:taxon-name>
                <tp:taxon-name-part taxon-name-part-type="genus" reg="Solanum">Solanum</tp:taxon-name-part>
                <tp:taxon-name-part taxon-name-part-type="species" reg="hainanense">hainanense</tp:taxon-name-part>
              </tp:taxon-name><comment>Hance, J. Bot. 6: 331. 1868. Type. China. Hainan: “At vias prope Kieng chau fú, metropolis ins: Hainan”, Nov 1866, <italic>Sampson &amp; H.F. Hance s.n.</italic> [13816] (lectotype, designated here: BM [BM000942492]; isolectotype: K [K000759385]).</comment></tp:nomenclature-citation><tp:nomenclature-citation><tp:taxon-name>
                <tp:taxon-name-part taxon-name-part-type="genus" reg="Solanum">Solanum</tp:taxon-name-part>
                <tp:taxon-name-part taxon-name-part-type="species" reg="scopulorum">scopulorum</tp:taxon-name-part>
              </tp:taxon-name><comment>Kerr ex Barnett, Kew Bull. 16: 486. 1963. Type. Thailand. Prachuap Khiri Khan: Hua Hin, 11 Nov 1928, <italic>A.F.G. Kerr 16210</italic> (holotype: K [K000922039]; isotypes BK [BK257532], BM [BM000886111]).</comment></tp:nomenclature-citation></tp:nomenclature-citation-list></tp:nomenclature><tp:treatment-sec sec-type="material" id="SECID0EMDAO"><title>Type.</title><p>Vietnam. Thua Thiên-Huê: Huê and vicinity, Jan 1923, <italic>R.W. Squires 27</italic> (neotype, designated by <xref ref-type="bibr" rid="B101">Hul and Dy Phon 2014</xref>, pg. 20: P [P00054100]; isoneotypes: BM [BM000886103], E [E00224906], K [K000195689]).</p></tp:treatment-sec><tp:treatment-sec sec-type="description" id="SECID0EYDAO"><title>Description.</title><p>Scandent or creeping herbs or shrubs, to 2(–3) m tall, armed. Stems prostate or erect, terete, prickly and pubescent; prickles up to 1 cm long, to 1 cm at the base, more or less regularly spaced, strongly hooked but sometimes straight, flattened and deltate, pale yellow, glabrous; pubescence of sessile porrect-stellate trichomes, the rays 6–8, 0.1–0.3 mm long, the midpoints absent or &lt;0.1 mm long; new growth sparsely to densely stellate-pubescent, green to light brownish in dry material; bark of older stems brownish grey, glabrous. Sympodial units apparently plurifoliate, the leaves not geminate. Leaves simple, entire to moderately lobed, the blades 2–6.5 cm long, 1–3.5 cm wide, ca. 1.5–2.5 times longer than wide, elliptic to ovate, sometimes obovate, chartaceous, discolorous, unarmed or with up to 5 prickles per face, these slightly smaller and thinner than the ones on the stems; adaxial surface green to dark green, evenly and sparsely pubescent with erect sessile porrect-stellate trichomes, the rays 6–8, 0.1–0.3 mm long, the midpoints to 0.1 mm; abaxial surface densely stellate pubescent with trichomes like those of the adaxial surface but with stalks up to 0.1 mm long and longer rays; major veins ca. 3 pairs drying light brownish; base attenuate; margins entire, shallowly to moderately lobed, the lobes 1–3 on each side, 0.4–1 cm long, oblong to deltate, apically rounded, the sinuses extending up to 1/3–1/2 of the distance to the midvein; apex acute to rounded; petioles 0.5–1 cm long, 1/10–1/4 of the leaf blade length, unarmed or sparsely prickly with a few curved prickles, densely stellate-pubescent, the pubescence of sessile porrect-stellate trichomes like those of the blades. Inflorescences 1.5–4 cm long, lateral or occasionally leaf-opposed, unbranched, with 4–8 flowers, 1–3 flowers open at any one time, unarmed or sparsely prickly, densely pubescent with sessile stellate-porrect trichomes like those of the stems; peduncle 0.1–1.4 cm long; pedicels 0.5–2 cm long, ca. 0.5 mm in diameter at the base and 0.5–0.75 mm in diameter at top, erect or somewhat recurved at anthesis, densely stellate-pubescent like the inflorescence axes, articulated at the base; pedicel scars irregularly spaced 0.1–2 mm apart. Buds ovoid, exserted from the calyx before anthesis. Flowers 4(–5)-merous, apparently all perfect. Calyx with the tube 1–1.5 mm long, campanulate, the lobes 1–1.5 mm long, ca. 1 mm wide, deltate to broadly deltate, apically acute to acuminate, unarmed, densely stellate-pubescent with porrect-stellate trichomes like those of the pedicels. Corolla 1–1.5 cm in diameter, white or pale purple to deep blue, stellate, lobed ca. 3/4 of the way to the base, the lobes 5–7 mm long, 1–3 mm wide, long-triangular, spreading or reflexed at anthesis, mostly glabrous adaxially but with a few stellate trichomes on the middle vein, densely stellate pubescent abaxially on parts exposed in bud. Stamens equal or slightly unequal with 2 slightly longer than the rest; anthers 5–5.5 mm long, 1–1.5 mm wide, not connivent to somewhat spreading, all tapering, dull yellow, glabrous, poricidal at the tips, the pores not elongating to slits with drying; filament tube minute, glabrous; free portion of the filaments ca. 0.5 mm long, glabrous. Ovary conical to globular, minutely glandular-puberulent at the top; style 6–8 mm long, with few stellate trichomes scattered at the base; stigma clavate, the surfaces minutely papillose. Fruit a globose berry, several per infructescence, 0.6–1 cm in diameter, red at maturity, pericarp thin, glabrous; fruiting pedicels 1.3–1.8 cm long, ca. 1 mm in diameter at the base, 1.5–1.8 mm in diameter at the apex, erect or slightly recurved, somewhat woody, unarmed; fruiting calyx lobes ca. 2 mm long, not markedly accrescent, but covering 1/4 of the berry and not reflexed, unarmed. Seeds 5–25 per berry, 2–3 mm long, 2–3 mm wide, flattened reniform to rounded, brownish orange, the surfaces minutely pitted, the testal cells pentagonal in outline. Chromosome number: not known.</p><fig id="F55" position="float" orientation="portrait"><object-id xmlns:xlink="http://www.w3.org/1999/xlink" content-type="doi" xlink:type="simple">10.3897/phytokeys.198.79514.figure55</object-id><object-id xmlns:xlink="http://www.w3.org/1999/xlink" content-type="arpha" xlink:type="simple">86A68252-ACDF-5B44-BA43-8E6D831810E2</object-id><label>Figure 55.</label><caption><p><italic><tp:taxon-name><tp:taxon-name-part taxon-name-part-type="genus" reg="Solanum">Solanum</tp:taxon-name-part><tp:taxon-name-part taxon-name-part-type="species" reg="procumbens">procumbens</tp:taxon-name-part></tp:taxon-name></italic> Lour. <bold>A</bold> herbarium specimen collected in China in 1935 (<italic>Lau 5138</italic>, E00320676) <bold>B</bold> habit (<italic>Wang et al. 2075</italic>, China) <bold>C</bold> inflorescence (<italic>Wang et al. 2075</italic>, China) <bold>D</bold> detailed view of a flower and prickles (<italic>Wang et al. 2075</italic>, China) <bold>E</bold> infructescence (<italic>Wang et al. 2075</italic>, China). Photograph credits: <bold>A</bold> Royal Botanic Garden Edinburgh <bold>B–E</bold> S. Knapp.</p></caption><graphic xmlns:xlink="http://www.w3.org/1999/xlink" xlink:href="phytokeys-198-001_article-79514__-g055.jpg" position="float" orientation="portrait" xlink:type="simple" id="oo_689748.jpg"><uri content-type="original_file" xlink:type="simple">https://binary.pensoft.net/fig/689748</uri></graphic></fig></tp:treatment-sec><tp:treatment-sec sec-type="distribution" id="SECID0ENFAO"><title>Distribution</title><p><bold>(Fig. <xref ref-type="fig" rid="F56">56</xref>).</bold><italic><tp:taxon-name><tp:taxon-name-part taxon-name-part-type="genus" reg="Solanum">Solanum</tp:taxon-name-part><tp:taxon-name-part taxon-name-part-type="species" reg="procumbens">procumbens</tp:taxon-name-part></tp:taxon-name></italic> is widely distributed from China and Indochina to Indonesia (Flores and Timor) and Timor Leste.</p></tp:treatment-sec><tp:treatment-sec sec-type="ecology" id="SECID0EFGAO"><title>Ecology and habitat.</title><p><italic><tp:taxon-name><tp:taxon-name-part taxon-name-part-type="genus" reg="Solanum">Solanum</tp:taxon-name-part><tp:taxon-name-part taxon-name-part-type="species" reg="procumbens">procumbens</tp:taxon-name-part></tp:taxon-name></italic> is a plant of open places in many forest types, often scrambling over other vegetation and on rocks, from sea level to 650(1,500) m elevation.</p></tp:treatment-sec><tp:treatment-sec sec-type="Common names and uses" id="SECID0EWGAO"><title>Common names and uses.</title><p>China. hai nan qie (<xref ref-type="bibr" rid="B280">Zhang et al. 1994</xref>). Vietnam. cà gai, (cây) cur’o’ng, trông ca dap (<xref ref-type="bibr" rid="B101">Hul and Dy Phon 2014</xref>)</p></tp:treatment-sec><tp:treatment-sec sec-type="Preliminary conservation status" id="SECID0EEHAO"><title>Preliminary conservation status</title><p><bold>(<xref ref-type="bibr" rid="B105">IUCN 2019</xref>).</bold> Least Concern (<abbrev xmlns:xlink="http://www.w3.org/1999/xlink" xlink:title="Least Concern" id="ABBRID0ERHAO" xlink:type="simple">LC</abbrev>). <abbrev xmlns:xlink="http://www.w3.org/1999/xlink" xlink:title="Extent of Occurrence" id="ABBRID0EVHAO" xlink:type="simple">EOO</abbrev> (1,575,888 km<sup>2</sup>, <abbrev xmlns:xlink="http://www.w3.org/1999/xlink" xlink:title="Least Concern" id="ABBRID0E2HAO" xlink:type="simple">LC</abbrev>); <abbrev xmlns:xlink="http://www.w3.org/1999/xlink" xlink:title="Area of Occupancy" id="ABBRID0E6HAO" xlink:type="simple">AOO</abbrev> (164 km<sup>2</sup>, <abbrev xmlns:xlink="http://www.w3.org/1999/xlink" xlink:title="Endangered" id="ABBRID0EFIAO" xlink:type="simple">EN</abbrev>). <italic><tp:taxon-name><tp:taxon-name-part taxon-name-part-type="genus" reg="Solanum">Solanum</tp:taxon-name-part><tp:taxon-name-part taxon-name-part-type="species" reg="procumbens">procumbens</tp:taxon-name-part></tp:taxon-name></italic> is widely distributed and occurs in many habitat types, including extremely anthropogenically disturbed ones.</p></tp:treatment-sec><tp:treatment-sec sec-type="discussion" id="SECID0EUIAO"><title>Discussion.</title><p><italic><tp:taxon-name><tp:taxon-name-part taxon-name-part-type="genus" reg="Solanum">Solanum</tp:taxon-name-part><tp:taxon-name-part taxon-name-part-type="species" reg="procumbens">procumbens</tp:taxon-name-part></tp:taxon-name></italic> is similar to <italic><tp:taxon-name><tp:taxon-name-part taxon-name-part-type="genus" reg="Solanum">S.</tp:taxon-name-part><tp:taxon-name-part taxon-name-part-type="species" reg="trilobatum">trilobatum</tp:taxon-name-part></tp:taxon-name></italic> and <italic><tp:taxon-name><tp:taxon-name-part taxon-name-part-type="genus" reg="Solanum">S.</tp:taxon-name-part><tp:taxon-name-part taxon-name-part-type="species" reg="camranhense">camranhense</tp:taxon-name-part></tp:taxon-name></italic> in its habit as a small scrambling shrub, but in molecular analyses of <xref ref-type="bibr" rid="B8">Aubriot et al. (2016a)</xref> resolves as closely related to <italic><tp:taxon-name><tp:taxon-name-part taxon-name-part-type="genus" reg="Solanum">S.</tp:taxon-name-part><tp:taxon-name-part taxon-name-part-type="species" reg="involucratum">involucratum</tp:taxon-name-part></tp:taxon-name></italic>, a much more robust and morphologically very different plant. <italic><tp:taxon-name><tp:taxon-name-part taxon-name-part-type="genus" reg="Solanum">Solanum</tp:taxon-name-part><tp:taxon-name-part taxon-name-part-type="species" reg="procumbens">procumbens</tp:taxon-name-part></tp:taxon-name></italic> can be distinguished from <italic><tp:taxon-name><tp:taxon-name-part taxon-name-part-type="genus" reg="Solanum">S.</tp:taxon-name-part><tp:taxon-name-part taxon-name-part-type="species" reg="camranhense">camranhense</tp:taxon-name-part></tp:taxon-name></italic> in its usually 4-parted corollas, slender fruiting pedicels, and more lanceolate leaves with less truncate bases.</p><p>No specimens were cited in the protologue (<xref ref-type="bibr" rid="B89">Hance 1868</xref>), so the lectotype we have selected for <italic><tp:taxon-name><tp:taxon-name-part taxon-name-part-type="genus" reg="Solanum">S.</tp:taxon-name-part><tp:taxon-name-part taxon-name-part-type="species" reg="hainanense">hainanense</tp:taxon-name-part></tp:taxon-name></italic> (BM00942492) is the better preserved of the two duplicates we have found and bears the Hance exsiccata number 13816.</p><fig id="F56" position="float" orientation="portrait"><object-id xmlns:xlink="http://www.w3.org/1999/xlink" content-type="doi" xlink:type="simple">10.3897/phytokeys.198.79514.figure56</object-id><object-id xmlns:xlink="http://www.w3.org/1999/xlink" content-type="arpha" xlink:type="simple">55A19ACD-D27D-5B9B-8807-ADD8E2F9B446</object-id><label>Figure 56.</label><caption><p>Distribution of <italic><tp:taxon-name><tp:taxon-name-part taxon-name-part-type="genus" reg="Solanum">S.</tp:taxon-name-part><tp:taxon-name-part taxon-name-part-type="species" reg="procumbens">procumbens</tp:taxon-name-part></tp:taxon-name></italic>.</p></caption><graphic xmlns:xlink="http://www.w3.org/1999/xlink" xlink:href="phytokeys-198-001_article-79514__-g056.jpg" position="float" orientation="portrait" xlink:type="simple" id="oo_689749.jpg"><uri content-type="original_file" xlink:type="simple">https://binary.pensoft.net/fig/689749</uri></graphic></fig></tp:treatment-sec><tp:treatment-sec sec-type="material" id="SECID0EJMAO"><title>Specimens examined.</title><p>See Suppl. materials <xref ref-type="supplementary-material" rid="S1">1</xref>–<xref ref-type="supplementary-material" rid="S3">3</xref>.</p></tp:treatment-sec><tp:treatment-sec><!--Section generated to contain objects referenced in tp:taxon-treatment.--><supplementary-material xmlns:xlink="http://www.w3.org/1999/xlink" id="S1" position="float" orientation="portrait" xlink:type="simple"><object-id content-type="doi" xlink:type="simple">10.3897/phytokeys.198.79514.suppl1</object-id><object-id content-type="zenodo_dep_id" xlink:type="simple">7077031</object-id><object-id content-type="arpha" xlink:type="simple">85C6D6EE-35F4-5E07-84A8-4C4F5FFEC2BE</object-id><label>Supplementary material 1</label><caption><p>Index to all numbered collections</p></caption><statement content-type="dataType"><label>Data type</label><p>Occurrences (pdf. file)</p></statement><statement content-type="notes"><label>Explanation note</label><p>Index of all herbarium collections seen for this mongraph.</p></statement><media xlink:href="phytokeys-198-001_article-79514__-s001.pdf" mimetype="application" mime-subtype="pdf" position="float" orientation="portrait" xlink:type="simple" id="oo_689777.pdf"><uri content-type="original_file" xlink:type="simple">https://binary.pensoft.net/file/689777</uri></media><permissions><license xlink:type="simple"><license-p>This dataset is made available under the Open Database License (http://opendatacommons.org/licenses/odbl/1.0/). The Open Database License (ODbL) is a license agreement intended to allow users to freely share, modify, and use this Dataset while maintaining this same freedom for others, provided that the original source and author(s) are credited.</license-p></license></permissions><attrib specific-use="authors">Xavier Aubriot, Sandra Knapp</attrib></supplementary-material><supplementary-material xmlns:xlink="http://www.w3.org/1999/xlink" id="S3" position="float" orientation="portrait" xlink:type="simple"><object-id content-type="doi" xlink:type="simple">10.3897/phytokeys.198.79514.suppl3</object-id><object-id content-type="zenodo_dep_id" xlink:type="simple">7077023</object-id><object-id content-type="arpha" xlink:type="simple">6E8A0A33-9752-5EB7-8540-EB629178D276</object-id><label>Supplementary material 3</label><caption><p>All specimens examined</p></caption><statement content-type="dataType"><label>Data type</label><p>Specimens (csv. file)</p></statement><statement content-type="notes"><label>Explanation note</label><p>A searchable csv file of all specimens examined (worldwide) for this monograph.</p></statement><media xlink:href="phytokeys-198-001_article-79514__-s003.csv" mimetype="text" mime-subtype="csv" position="float" orientation="portrait" xlink:type="simple" id="oo_689779.csv"><uri content-type="original_file" xlink:type="simple">https://binary.pensoft.net/file/689779</uri></media><permissions><license xlink:type="simple"><license-p>This dataset is made available under the Open Database License (http://opendatacommons.org/licenses/odbl/1.0/). The Open Database License (ODbL) is a license agreement intended to allow users to freely share, modify, and use this Dataset while maintaining this same freedom for others, provided that the original source and author(s) are credited.</license-p></license></permissions><attrib specific-use="authors">Xavier Aubriot, Sandra Knapp</attrib></supplementary-material></tp:treatment-sec><ref-list><ref id="B101"><mixed-citation xmlns:xlink="http://www.w3.org/1999/xlink" xlink:type="simple"><person-group><name name-style="western"><surname>Hul</surname><given-names>S</given-names></name><name name-style="western"><surname>Dy Phon</surname><given-names>P</given-names></name></person-group> (<year>2014</year>) <article-title><tp:taxon-name><tp:taxon-name-part taxon-name-part-type="family">Solanaceae</tp:taxon-name-part></tp:taxon-name>.</article-title> In: <person-group><name name-style="western"><surname>Aubréville</surname><given-names>A</given-names></name><name name-style="western"><surname>Leroy</surname><given-names>J</given-names></name><name name-style="western"><surname>Morat</surname><given-names>P</given-names></name></person-group> (<role>Eds</role>) <issue-title>Flore du Cambodge, du Laos et du Vietnam.</issue-title><source>Muséum National d’Histoire Naturelle &amp; Royal Botanic Garden Edinburgh, Paris &amp; Edinburgh</source>, <fpage>1</fpage>–<lpage>93</lpage>.</mixed-citation></ref><ref id="B280"><mixed-citation xmlns:xlink="http://www.w3.org/1999/xlink" xlink:type="simple"><person-group><name name-style="western"><surname>Zhang</surname><given-names>Z-Y</given-names></name><name name-style="western"><surname>Lu</surname><given-names>A</given-names></name><name name-style="western"><surname>D’Arcy</surname><given-names>WG</given-names></name></person-group> (<year>1994</year>) <tp:taxon-name><tp:taxon-name-part taxon-name-part-type="family">Solanaceae</tp:taxon-name-part></tp:taxon-name>. In: Wu ZY, Raven PH (Eds) Flora of China. Vol. 17 (<tp:taxon-name><tp:taxon-name-part taxon-name-part-type="family">Verbenaceae</tp:taxon-name-part></tp:taxon-name> through <tp:taxon-name><tp:taxon-name-part taxon-name-part-type="family">Solanaceae</tp:taxon-name-part></tp:taxon-name>). Science Press &amp; Missouri Botanical Garden Press, Beijing &amp; St. Louis.</mixed-citation></ref><ref id="B105"><mixed-citation xmlns:xlink="http://www.w3.org/1999/xlink" xlink:type="simple">IUCN (<year>2019</year>) Guidelines for Using the IUCN Red List Categories and Criteria. Version 13. Prepared by the Standards and Petitions Subcommittee of the IUCN Species Survival Commission. <ext-link xlink:href="http://www.iucnredlist.org/documents/RedListGuidelines.pdf" ext-link-type="uri" xlink:type="simple">http://www.iucnredlist.org/documents/RedListGuidelines.pdf</ext-link></mixed-citation></ref><ref id="B8"><mixed-citation xmlns:xlink="http://www.w3.org/1999/xlink" xlink:type="simple"><person-group><name name-style="western"><surname>Aubriot</surname><given-names>X</given-names></name><name name-style="western"><surname>Singh</surname><given-names>P</given-names></name><name name-style="western"><surname>Knapp</surname><given-names>S</given-names></name></person-group> (<year>2016a</year>) <article-title>Tropical Asian species show the Old World clade of “spiny solanums” (subgenus <italic><tp:taxon-name><tp:taxon-name-part taxon-name-part-type="genus"/><tp:taxon-name-part taxon-name-part-type="subgenus">Leptostemonum</tp:taxon-name-part></tp:taxon-name> pro parte</italic>: <tp:taxon-name><tp:taxon-name-part taxon-name-part-type="family">Solanaceae</tp:taxon-name-part></tp:taxon-name>) is not monophyletic.</article-title><source>Botanical Journal of the Linnean Society</source><volume>181</volume>(<issue>2</issue>): <fpage>199</fpage>–<lpage>223</lpage>. <ext-link xlink:href="10.1111/boj.12412" ext-link-type="doi" xlink:type="simple">https://doi.org/10.1111/boj.12412</ext-link></mixed-citation></ref><ref id="B89"><mixed-citation xmlns:xlink="http://www.w3.org/1999/xlink" xlink:type="simple"><person-group><name name-style="western"><surname>Hance</surname><given-names>HF</given-names></name></person-group> (<year>1868</year>) <article-title>Sertulum Chinense tertium: A third decade of new Chinese plants.</article-title><source>Le Journal de Botanique</source><volume>6</volume>: <fpage>322</fpage>–<lpage>335</lpage>.</mixed-citation></ref></ref-list></tp:taxon-treatment>
