# Supplementary material for: ﻿A revision of the “spiny solanums” of Tropical Asia (Solanum, the Leptostemonum Clade, Solanaceae)
Source: PhytoKeys. 2022 Jun 1;198:1–270. doi: 10.3897/phytokeys.198.79514 (PMC9849010; doi:10.3897/phytokeys.198.79514)
Supplement: XML Treatment for Solanum pseudosaponaceum [file phytokeys.198.79514-treatment35.xml]

<!DOCTYPE tp:taxon-treatment
  PUBLIC "-//TaxonX//DTD Taxonomic Treatment Publishing DTD v0 20100105//EN" "tax-treatment-NSO.dtd">
<tp:taxon-treatment xmlns:tp="http://www.plazi.org/taxpub"><tp:treatment-meta><kwd-group><label>Taxon classification</label><kwd>
              <named-content content-type="kingdom">Plantae</named-content>
            </kwd><kwd>
              <named-content content-type="order">Solanales</named-content>
            </kwd><kwd>
              <named-content content-type="family">Solanaceae</named-content>
            </kwd></kwd-group><mixed-citation publication-type="journal"><person-group><name><surname>Aubriot</surname><given-names>Xavier</given-names></name><name><surname>Knapp</surname><given-names>Sandra</given-names></name></person-group><article-title>﻿A revision of the “spiny solanums” of Tropical Asia (<italic><tp:taxon-name><tp:taxon-name-part taxon-name-part-type="genus" reg="Solanum">Solanum</tp:taxon-name-part></tp:taxon-name></italic>, the <tp:taxon-name><tp:taxon-name-part taxon-name-part-type="clade">Leptostemonum</tp:taxon-name-part></tp:taxon-name> Clade, <tp:taxon-name><tp:taxon-name-part taxon-name-part-type="family">Solanaceae</tp:taxon-name-part></tp:taxon-name>)</article-title><source>PhytoKeys</source><day>01</day><month>06</month><year>2022</year><volume>198</volume><fpage>1</fpage><lpage>270</lpage><pub-id pub-id-type="doi">10.3897/phytokeys.198.79514</pub-id></mixed-citation></tp:treatment-meta><tp:nomenclature><label>﻿34.</label><tp:taxon-name>
            <object-id xmlns:xlink="http://www.w3.org/1999/xlink" content-type="arpha" xlink:type="simple">17512BE4-2204-5781-B1A4-58DE8B1653AC</object-id>
            <tp:taxon-name-part taxon-name-part-type="genus" reg="Solanum">Solanum</tp:taxon-name-part>
            <tp:taxon-name-part taxon-name-part-type="species" reg="pseudosaponaceum">pseudosaponaceum</tp:taxon-name-part>
          </tp:taxon-name><tp:taxon-authority>Blume, Bijdr. Fl. Ned. Ind. 13: 702. 1826.</tp:taxon-authority><xref ref-type="fig" rid="F3">Figs 3F</xref><xref ref-type="fig" rid="F57">, 57</xref><tp:nomenclature-citation-list><tp:nomenclature-citation><tp:taxon-name>
                <tp:taxon-name-part taxon-name-part-type="genus" reg="Solanum">Solanum</tp:taxon-name-part>
                <tp:taxon-name-part taxon-name-part-type="species" reg="inaequilaterale">inaequilaterale</tp:taxon-name-part>
              </tp:taxon-name><comment>Merr., Philipp. J. Sci. 1, Suppl. 236. 1906. Type. Philippines. CAR: Luzon, Benguet Province, Suyse to Panai, Oct 1905, <italic>E.D. Merrill 4807</italic> (lectotype, designated here: US [00027616, acc. # 710478]; isolectotypes: K [K000195913], NY [00172282]).</comment></tp:nomenclature-citation><tp:nomenclature-citation><tp:taxon-name>
                <tp:taxon-name-part taxon-name-part-type="genus" reg="Solanum">Solanum</tp:taxon-name-part>
                <tp:taxon-name-part taxon-name-part-type="species" reg="torvum">torvum</tp:taxon-name-part>
                <tp:taxon-name-part taxon-name-part-type="authority">Sw.</tp:taxon-name-part>
                <tp:taxon-name-part taxon-name-part-type="infraspecific-rank">var.</tp:taxon-name-part>
                <tp:taxon-name-part taxon-name-part-type="variety" reg="lasiostylum">lasiostylum</tp:taxon-name-part>
              </tp:taxon-name><comment>Y.C.Liu &amp; C.H.Ou, Quart. J. Chinese Forest. 7(4): 151. 1974. Type. Taiwan. Sin. loc., “In southern parts at low altitudes”, 1 Apr 1971, <italic>Y.C. Liu &amp; C.H. Ou 540</italic> (holotype: TCF).</comment></tp:nomenclature-citation><tp:nomenclature-citation><tp:taxon-name>
                <tp:taxon-name-part taxon-name-part-type="genus" reg="Solanum">Solanum</tp:taxon-name-part>
                <tp:taxon-name-part taxon-name-part-type="species" reg="lasiostylum">lasiostylum</tp:taxon-name-part>
              </tp:taxon-name><comment>(Y.C.Liu &amp; C.H.Ou) Tawada, J. Phytogeogr. Taxon. 27(1): 36. 1979. Type. Based on <tp:taxon-name><tp:taxon-name-part taxon-name-part-type="genus" reg="Solanum">Solanum</tp:taxon-name-part><tp:taxon-name-part taxon-name-part-type="species" reg="torvum">torvum</tp:taxon-name-part><tp:taxon-name-part taxon-name-part-type="authority">Sw.</tp:taxon-name-part><tp:taxon-name-part taxon-name-part-type="infraspecific-rank">var.</tp:taxon-name-part><tp:taxon-name-part taxon-name-part-type="variety" reg="lasiostylum">lasiostylum</tp:taxon-name-part></tp:taxon-name> Y.C.Liu &amp; C.H.Ou.</comment></tp:nomenclature-citation></tp:nomenclature-citation-list></tp:nomenclature><tp:treatment-sec sec-type="material" id="SECID0EOQAO"><title>Type.</title><p>Indonesia. Java: Sin. loc., <italic>C.L. Blume s.n.</italic> (lectotype, designated here: GZU [GZU000255455]; isolectotypes: L [L0003669, L0003670]).</p></tp:treatment-sec><tp:treatment-sec sec-type="description" id="SECID0EWQAO"><title>Description.</title><p>Erect shrub to small tree to 8 m tall, armed. Stems erect, terete, prickly, usually densely stellate-pubescent; prickles to 5 mm long, to 5 mm wide at the base, straight to slightly curved, deltate, laterally flattened, pale yellow, glabrescent; pubescence of mixed sessile and variously stalked porrect-stellate trichomes, the stalks to 0.25 mm long, the rays 5–8, 0.25–0.5 mm long, the midpoints absent or up to 0.25 mm long; new growth densely stellate-pubescent with a whitish pubescence, bark black; bark of older stems brownish grey to black, glabrescent. Sympodial units difoliate to plurifoliate, the leaves not geminate. Leaves simple, entire to deeply lobed, the blades 8–17 cm long, 3.5–10.5 cm wide, ca. 1.5–3 times longer than wide, elliptic to ovate, chartaceous, strongly discolorous, unarmed or prickly with 1–6 prickles per leaf side, to 6 mm long, to 1.5 mm wide at the base, straight, awl-shaped, conical, pale yellow, glabrous; adaxial surface dark green, usually sparsely stellate-pubescent to glabrescent, sometimes moderately stellate-pubescent (e.g., <italic>Elmer 12879</italic>), the stellate trichomes porrect, sessile or stalked, the stalks to 0.25 mm long, the rays 4–9, 0.25–0.75 mm long, the midpoints to 0.5 mm long; abaxial surface light yellowish green, densely stellate-pubescent with trichomes like those of the adaxial surface, but more often stalked; major veins 5–7 pairs drying yellow; base short-attenuate to truncate; margins entire or shallowly to deeply lobed, the lobes 1–5 on each side, 0.5–4.5 cm long, deltate, rounded to apically acute, the sinuses extending up to 2/3 of the distance to the midvein; apex acute; petiole 1.5–4 cm long, 1/5–1/3 of the leaf blade length, moderately to densely stellate-pubescent with porrect, sessile trichomes like those of the blades, unarmed or prickly with 1–3 prickles like those of the stems. Inflorescences 3–5.5 cm long, apparently lateral, forked to 3 times branched, with ca. 10–40 flowers, 1–8 flowers open at any one time, densely stellate-pubescent with porrect trichomes like those of the stems, unarmed; peduncle 0.5–1.5 cm long, unarmed; pedicels 0.7–0.8 cm long, ca. 0.75 mm in diameter at the base, ca. 0.75 mm in diameter at the apex, erect, unarmed, densely stellate-pubescent with porrect trichomes like those of the inflorescence axes, articulated at the base; pedicel scars spaced 0.5–2 mm apart. Buds ovoid to ellipsoid, strongly exserted from the calyx before anthesis. Flowers 5-merous, apparently all perfect. Calyx with the tube 0.5–0.75 mm long, campanulate, the lobes 1–1.5 mm long, 0.5–0.75 mm wide, deltate, apically acute to acuminate, unarmed and densely stellate-pubescent abaxially with trichomes like those of the pedicels. Corolla 1–1.5 cm in diameter, purple, stellate, lobed ca. 1/2–3/4 of the way to the base, the lobes 4–7 mm long, 2–4 mm wide, deltate, spreading at anthesis, adaxially glabrous but with a few stellate trichomes at the lobe tips, densely stellate-pubescent abaxially on parts exposed in bud. Stamens equal; anthers ca. 5 mm long, ca. 1 mm wide, tapering, yellow, connivent, glabrous, poricidal at the tips, the pores not lengthening to slits with age; filament tube ca. 1 mm long, glabrous; free portion of the filaments 0.5 mm long, glabrous. Ovary globose, with minute glandular hairs and few stellate hairs in the lower half; style 7–8 mm long, slender, curved at the apex, densely stellate pubescent in the lower half; stigma capitate, minutely papillate. Fruit a globose berry, several to many per infructescence, 0.7–1 cm in diameter, the pericarp smooth, thin, red when mature, glabrous; fruiting pedicels 1–1.5 cm long, 1 mm in diameter at the base, ca. 1.5 mm in diameter at the apex, woody, erect, unarmed; fruiting calyx lobes expanding to 2.5 mm long, 1/3 the length of the mature fruit, broadly deltate, reflexed, unarmed. Seeds 25- –more than 100 per berry, 2–3 mm long, 1.5–2 mm wide, flattened-reniform, dull yellow, the surface minutely pitted, the testal cells sinuate in outline. Chromosome number: not known.</p><fig id="F57" position="float" orientation="portrait"><object-id xmlns:xlink="http://www.w3.org/1999/xlink" content-type="doi" xlink:type="simple">10.3897/phytokeys.198.79514.figure57</object-id><object-id xmlns:xlink="http://www.w3.org/1999/xlink" content-type="arpha" xlink:type="simple">D754C6D7-3744-55C2-9038-EF771340A671</object-id><label>Figure 57.</label><caption><p><italic><tp:taxon-name><tp:taxon-name-part taxon-name-part-type="genus" reg="Solanum">Solanum</tp:taxon-name-part><tp:taxon-name-part taxon-name-part-type="species" reg="pseudosaponaceum">pseudosaponaceum</tp:taxon-name-part></tp:taxon-name></italic> Blume <bold>A</bold> herbarium specimen collected in Taiwan in 1864 (<italic>Oldham 342</italic>, BM000846375) <bold>B</bold> fertile stem (field photograph, unvouchered, Philippines) <bold>C</bold> open fruit with seeds inside (field photograph, unvouchered, Taiwan) <bold>D</bold> inflorescence (field photograph, unvouchered, Philippines) <bold>E</bold> infructescence (field photograph, unvouchered, Philippines). Photograph credits: <bold>A</bold> CC-BY, © copyright The Trustees of the Natural History Museum, London <bold>B, D, E</bold> D. Tandang <bold>C</bold> M.-I. Weng.</p></caption><graphic xmlns:xlink="http://www.w3.org/1999/xlink" xlink:href="phytokeys-198-001_article-79514__-g057.jpg" position="float" orientation="portrait" xlink:type="simple" id="oo_689750.jpg"><uri content-type="original_file" xlink:type="simple">https://binary.pensoft.net/fig/689750</uri></graphic></fig></tp:treatment-sec><tp:treatment-sec sec-type="distribution" id="SECID0EISAO"><title>Distribution</title><p><bold>(Fig. <xref ref-type="fig" rid="F58">58</xref>).</bold><italic><tp:taxon-name><tp:taxon-name-part taxon-name-part-type="genus" reg="Solanum">Solanum</tp:taxon-name-part><tp:taxon-name-part taxon-name-part-type="species" reg="pseudosaponaceum">pseudosaponaceum</tp:taxon-name-part></tp:taxon-name></italic> is widely distributed from South China (Fujian, Guangdong, Hainan provinces), Taiwan and Ryukyu Islands of southern Japan to the Philippines, Indonesia (Sulawesi, Java) and Indochina (Cambodia, Laos).</p></tp:treatment-sec><tp:treatment-sec sec-type="ecology" id="SECID0EATAO"><title>Ecology and habitat.</title><p><italic><tp:taxon-name><tp:taxon-name-part taxon-name-part-type="genus" reg="Solanum">Solanum</tp:taxon-name-part><tp:taxon-name-part taxon-name-part-type="species" reg="pseudosaponaceum">pseudosaponaceum</tp:taxon-name-part></tp:taxon-name></italic> is found in pristine or secondary rainforests as well as in open wasteland, usually growing on sand or limestone; from 20 to 2,450 m elevation.</p></tp:treatment-sec><tp:treatment-sec sec-type="Common names and uses" id="SECID0ERTAO"><title>Common names and uses.</title><p>China. shan qie (<xref ref-type="bibr" rid="B280">Zhang et al. 1994</xref>); Guangxi: tain tin ke tsz shue (<italic>Tsang 23902</italic>); Hainan: dithoulat (Lois, <italic>Lau 157</italic>), shan ke (<italic>Tsang 874</italic>). Indonesia. Java: tokokka, magay (<xref ref-type="bibr" rid="B21">Blume 1826</xref>). Philippines: qumit (Ifugao, <italic>Conklin 217</italic>). Taiwan: mao zhu wan tao hua (‘twigs are fluffy, many flowered, pink like peach flowers’)</p><fig id="F58" position="float" orientation="portrait"><object-id xmlns:xlink="http://www.w3.org/1999/xlink" content-type="doi" xlink:type="simple">10.3897/phytokeys.198.79514.figure58</object-id><object-id xmlns:xlink="http://www.w3.org/1999/xlink" content-type="arpha" xlink:type="simple">9949F4D3-097F-5A86-8F57-52B38C18D457</object-id><label>Figure 58.</label><caption><p>Distribution of <italic><tp:taxon-name><tp:taxon-name-part taxon-name-part-type="genus" reg="Solanum">S.</tp:taxon-name-part><tp:taxon-name-part taxon-name-part-type="species" reg="pseudosaponaceum">pseudosaponaceum</tp:taxon-name-part></tp:taxon-name></italic>.</p></caption><graphic xmlns:xlink="http://www.w3.org/1999/xlink" xlink:href="phytokeys-198-001_article-79514__-g058.jpg" position="float" orientation="portrait" xlink:type="simple" id="oo_689751.jpg"><uri content-type="original_file" xlink:type="simple">https://binary.pensoft.net/fig/689751</uri></graphic></fig></tp:treatment-sec><tp:treatment-sec sec-type="Preliminary conservation status" id="SECID0E6UAO"><title>Preliminary conservation status</title><p><bold>(<xref ref-type="bibr" rid="B105">IUCN 2019</xref>).</bold> Least Concern (<abbrev xmlns:xlink="http://www.w3.org/1999/xlink" xlink:title="Least Concern" id="ABBRID0EMVAO" xlink:type="simple">LC</abbrev>). <abbrev xmlns:xlink="http://www.w3.org/1999/xlink" xlink:title="Extent of Occurrence" id="ABBRID0EQVAO" xlink:type="simple">EOO</abbrev> (2,387,194 km<sup>2</sup>, <abbrev xmlns:xlink="http://www.w3.org/1999/xlink" xlink:title="Least Concern" id="ABBRID0EWVAO" xlink:type="simple">LC</abbrev>); <abbrev xmlns:xlink="http://www.w3.org/1999/xlink" xlink:title="Area of Occupancy" id="ABBRID0E1VAO" xlink:type="simple">AOO</abbrev> (160 km<sup>2</sup>, <abbrev xmlns:xlink="http://www.w3.org/1999/xlink" xlink:title="Endangered" id="ABBRID0EAWAO" xlink:type="simple">EN</abbrev>). <italic><tp:taxon-name><tp:taxon-name-part taxon-name-part-type="genus" reg="Solanum">Solanum</tp:taxon-name-part><tp:taxon-name-part taxon-name-part-type="species" reg="pseudosaponaceum">pseudosaponaceum</tp:taxon-name-part></tp:taxon-name></italic> is widely distributed across tropical Asia, and where it occurs apparently grows in large populations at forest edges and other disturbed habitats.</p></tp:treatment-sec><tp:treatment-sec sec-type="discussion" id="SECID0EPWAO"><title>Discussion.</title><p>This species was treated as <italic><tp:taxon-name><tp:taxon-name-part taxon-name-part-type="genus" reg="Solanum">S.</tp:taxon-name-part><tp:taxon-name-part taxon-name-part-type="species" reg="macaoense">macaoense</tp:taxon-name-part></tp:taxon-name></italic> Dunal in the “Flora of China” (<xref ref-type="bibr" rid="B280">Zhang et al. 1994</xref>), however, the type specimen of <italic><tp:taxon-name><tp:taxon-name-part taxon-name-part-type="genus" reg="Solanum">S.</tp:taxon-name-part><tp:taxon-name-part taxon-name-part-type="species" reg="macaoense">macaoense</tp:taxon-name-part></tp:taxon-name></italic> (<italic>Callery 28/29</italic>, P00055495) is clearly conspecific with <italic><tp:taxon-name><tp:taxon-name-part taxon-name-part-type="genus" reg="Solanum">S.</tp:taxon-name-part><tp:taxon-name-part taxon-name-part-type="species" reg="torvum">torvum</tp:taxon-name-part></tp:taxon-name></italic>, making <italic><tp:taxon-name><tp:taxon-name-part taxon-name-part-type="genus" reg="Solanum">S.</tp:taxon-name-part><tp:taxon-name-part taxon-name-part-type="species" reg="pseudosaponaceum">pseudosaponaceum</tp:taxon-name-part></tp:taxon-name></italic> the oldest and correct name for this taxon. <italic><tp:taxon-name><tp:taxon-name-part taxon-name-part-type="genus" reg="Solanum">Solanum</tp:taxon-name-part><tp:taxon-name-part taxon-name-part-type="species" reg="pseudosaponaceum">pseudosaponaceum</tp:taxon-name-part></tp:taxon-name></italic> is one of the few Torva clade species occurring outside of the Americas (<xref ref-type="bibr" rid="B8">Aubriot et al. 2016a</xref>). It shares with the American members of the clade a shrubby habit, usually branched inflorescences, and hermaphroditic flowers. In common with <italic><tp:taxon-name><tp:taxon-name-part taxon-name-part-type="genus" reg="Solanum">S.</tp:taxon-name-part><tp:taxon-name-part taxon-name-part-type="species" reg="poka">poka</tp:taxon-name-part></tp:taxon-name></italic>, <italic><tp:taxon-name><tp:taxon-name-part taxon-name-part-type="genus" reg="Solanum">S.</tp:taxon-name-part><tp:taxon-name-part taxon-name-part-type="species" reg="peikuoense">peikuoense</tp:taxon-name-part></tp:taxon-name></italic> and <italic><tp:taxon-name><tp:taxon-name-part taxon-name-part-type="genus" reg="Solanum">S.</tp:taxon-name-part><tp:taxon-name-part taxon-name-part-type="species" reg="torvoideum">torvoideum</tp:taxon-name-part></tp:taxon-name></italic>, it has red berries; members of this clade native to the Americas have green to yellowish green mature fruits (e.g., <italic><tp:taxon-name><tp:taxon-name-part taxon-name-part-type="genus" reg="Solanum">S.</tp:taxon-name-part><tp:taxon-name-part taxon-name-part-type="species" reg="chrysotrichum">chrysotrichum</tp:taxon-name-part></tp:taxon-name></italic>, <italic><tp:taxon-name><tp:taxon-name-part taxon-name-part-type="genus" reg="Solanum">S.</tp:taxon-name-part><tp:taxon-name-part taxon-name-part-type="species" reg="torvum">torvum</tp:taxon-name-part></tp:taxon-name></italic>). For characters useful in distinguishing <italic><tp:taxon-name><tp:taxon-name-part taxon-name-part-type="genus" reg="Solanum">S.</tp:taxon-name-part><tp:taxon-name-part taxon-name-part-type="species" reg="pseudosaponaceum">pseudosaponaceum</tp:taxon-name-part></tp:taxon-name></italic> from other members of the Torvum clade see descriptions of <italic><tp:taxon-name><tp:taxon-name-part taxon-name-part-type="genus" reg="Solanum">S.</tp:taxon-name-part><tp:taxon-name-part taxon-name-part-type="species" reg="poka">poka</tp:taxon-name-part></tp:taxon-name></italic> and <italic><tp:taxon-name><tp:taxon-name-part taxon-name-part-type="genus" reg="Solanum">S.</tp:taxon-name-part><tp:taxon-name-part taxon-name-part-type="species" reg="torvum">torvum</tp:taxon-name-part></tp:taxon-name></italic>.</p><p>The specimen (<italic>Martin 1383</italic>) treated as <italic><tp:taxon-name><tp:taxon-name-part taxon-name-part-type="genus" reg="Solanum">S.</tp:taxon-name-part><tp:taxon-name-part taxon-name-part-type="species" reg="asperolanatum">asperolanatum</tp:taxon-name-part></tp:taxon-name></italic> Ruiz &amp; Pav. in <xref ref-type="bibr" rid="B101">Hul and Dy Phon (2014)</xref> is a juvenile plant of <italic><tp:taxon-name><tp:taxon-name-part taxon-name-part-type="genus" reg="Solanum">S.</tp:taxon-name-part><tp:taxon-name-part taxon-name-part-type="species" reg="pseudosaponaceum">pseudosaponaceum</tp:taxon-name-part></tp:taxon-name></italic>; in the absence of any inflorescences, it is difficult to place, but the pubescence and prickles accord better with it being identified as <italic><tp:taxon-name><tp:taxon-name-part taxon-name-part-type="genus" reg="Solanum">S.</tp:taxon-name-part><tp:taxon-name-part taxon-name-part-type="species" reg="pseudosaponaceum">pseudosaponaceum</tp:taxon-name-part></tp:taxon-name></italic> than <italic><tp:taxon-name><tp:taxon-name-part taxon-name-part-type="genus" reg="Solanum">S.</tp:taxon-name-part><tp:taxon-name-part taxon-name-part-type="species" reg="chrysotrichum">chrysotrichum</tp:taxon-name-part></tp:taxon-name></italic> (another determination on the sheet at P). <italic><tp:taxon-name><tp:taxon-name-part taxon-name-part-type="genus" reg="Solanum">Solanum</tp:taxon-name-part><tp:taxon-name-part taxon-name-part-type="species" reg="pseudosaponaceum">pseudosaponaceum</tp:taxon-name-part></tp:taxon-name></italic> is only known from a few collections in Indochina. <italic><tp:taxon-name><tp:taxon-name-part taxon-name-part-type="genus" reg="Solanum">Solanum</tp:taxon-name-part><tp:taxon-name-part taxon-name-part-type="species" reg="asperolanatum">asperolanatum</tp:taxon-name-part></tp:taxon-name></italic> is an Andean endemic and does not occur in tropical Asia.</p><p>The disjunct distribution of the Torva clade is most likely due to long-distance dispersal (<xref ref-type="bibr" rid="B74">Dupin et al. 2016</xref>; <xref ref-type="bibr" rid="B75">Echeverría-Londoño et al. 2020</xref>), but from a single event, all species included in phylogenetic analyses (<xref ref-type="bibr" rid="B8">Aubriot et al. 2016a</xref>) are each other’s closest relatives.</p><p>The specimen in Nees van Esenbeck’s herbarium (<xref ref-type="bibr" rid="B231">Stafleu and Cowan 1981</xref>) at GZU (GZU0005524455) is annotated “Blume leg.” and has an original label with the common name “Tokkoka” cited in the protologue. We have selected this as the lectotype for <italic><tp:taxon-name><tp:taxon-name-part taxon-name-part-type="genus" reg="Solanum">S.</tp:taxon-name-part><tp:taxon-name-part taxon-name-part-type="species" reg="pseudosaponaceum">pseudosaponaceum</tp:taxon-name-part></tp:taxon-name></italic> because it is clearly from Blume’s herbarium and has additional information from the protologue on it. The two collections in L here recognised as isolectotypes bear minimal labelling, and none of them has any locality or common name information; one of them (L0003669) has been previously annotated as “lectotype” by an unknown user or by L herbarium staff.</p><p>In the protologue of <italic><tp:taxon-name><tp:taxon-name-part taxon-name-part-type="genus" reg="Solanum">Solanum</tp:taxon-name-part><tp:taxon-name-part taxon-name-part-type="species" reg="inaequilaterale">inaequilaterale</tp:taxon-name-part></tp:taxon-name></italic> (<xref ref-type="bibr" rid="B165">Merrill 1906</xref>) two collections were cited, <italic>Merrill 4807</italic> and <italic>Elmer 6204</italic>, the latter with the comment “appears to be a form of this species”. We have selected the best preserved of the duplicates we have seen of <italic>Merrill 4807</italic> (US [00027616, acc. # 710478]) as the lectotype for this name, as Merrill unequivocally accepted this collection as his new species.</p></tp:treatment-sec><tp:treatment-sec sec-type="material" id="SECID0EO6AO"><title>Specimens examined.</title><p>See Suppl. materials <xref ref-type="supplementary-material" rid="S1">1</xref>–<xref ref-type="supplementary-material" rid="S3">3</xref>.</p></tp:treatment-sec><tp:treatment-sec><!--Section generated to contain objects referenced in tp:taxon-treatment.--><fig id="F3" position="float" orientation="portrait"><object-id xmlns:xlink="http://www.w3.org/1999/xlink" content-type="doi" xlink:type="simple">10.3897/phytokeys.198.79514.figure3</object-id><object-id xmlns:xlink="http://www.w3.org/1999/xlink" content-type="arpha" xlink:type="simple">1CBC456F-92B3-5D11-9451-670F23C7FF48</object-id><label>Figure 3.</label><caption><p>Diversity of inflorescences and flowers in tropical Asian spiny solanums <bold>A</bold> lax, spreading inflorescences and stellate flowers of <italic><tp:taxon-name><tp:taxon-name-part taxon-name-part-type="genus" reg="Solanum">Solanum</tp:taxon-name-part><tp:taxon-name-part taxon-name-part-type="species" reg="violaceum">violaceum</tp:taxon-name-part></tp:taxon-name></italic> (<italic>Sampath Kumar et al. 126945</italic>, India) <bold>B</bold> condensed, recurved inflorescences and stellate flowers of <italic><tp:taxon-name><tp:taxon-name-part taxon-name-part-type="genus" reg="Solanum">S.</tp:taxon-name-part><tp:taxon-name-part taxon-name-part-type="species" reg="multiflorum">multiflorum</tp:taxon-name-part></tp:taxon-name></italic> (<italic>Sampath Kumar et al. 126950</italic>, India) <bold>C</bold> inflorescences and large stellate flowers of <italic><tp:taxon-name><tp:taxon-name-part taxon-name-part-type="genus" reg="Solanum">S.</tp:taxon-name-part><tp:taxon-name-part taxon-name-part-type="species" reg="involucratum">involucratum</tp:taxon-name-part></tp:taxon-name></italic> (field photograph, unvouchered, Vietnam) <bold>D</bold> inflorescences and stellate flowers of <italic><tp:taxon-name><tp:taxon-name-part taxon-name-part-type="genus" reg="Solanum">S.</tp:taxon-name-part><tp:taxon-name-part taxon-name-part-type="species" reg="pubescens">pubescens</tp:taxon-name-part></tp:taxon-name></italic> with unequal stamens, one long and recurved (<italic>Sampath Kumar et al. 126956</italic>, India) <bold>E</bold> large rotate flower of <italic><tp:taxon-name><tp:taxon-name-part taxon-name-part-type="genus" reg="Solanum">S.</tp:taxon-name-part><tp:taxon-name-part taxon-name-part-type="species" reg="insanum">insanum</tp:taxon-name-part></tp:taxon-name></italic> with abundant interpetalar corolla tissues (<italic>Sampath Kumar et al. 126918</italic>, India) <bold>F</bold> many flowered inflorescence and infructescence of <italic><tp:taxon-name><tp:taxon-name-part taxon-name-part-type="genus" reg="Solanum">S.</tp:taxon-name-part><tp:taxon-name-part taxon-name-part-type="species" reg="pseudosaponaceum">pseudosaponaceum</tp:taxon-name-part></tp:taxon-name></italic> (field photograph, unvouchered, Philippines) <bold>G</bold> many flowered inflorescences of <italic><tp:taxon-name><tp:taxon-name-part taxon-name-part-type="genus" reg="Solanum">S.</tp:taxon-name-part><tp:taxon-name-part taxon-name-part-type="species" reg="torvum">torvum</tp:taxon-name-part></tp:taxon-name></italic>; flowers with well-developed interpetalar corolla tissues (<italic>Suksathan et al. PS 3815</italic>, Thailand) <bold>H</bold> small stellate flowers of <italic><tp:taxon-name><tp:taxon-name-part taxon-name-part-type="genus" reg="Solanum">S.</tp:taxon-name-part><tp:taxon-name-part taxon-name-part-type="species" reg="viarum">viarum</tp:taxon-name-part></tp:taxon-name></italic> (<italic>Sampath Kumar et al. 126944</italic>, India). Photograph credits: <bold>A, B, D, E, H</bold> X. Aubriot <bold>C</bold> M. Nuraliev <bold>F</bold> D. Tandang <bold>G</bold> D. Pedersen.</p></caption><graphic xmlns:xlink="http://www.w3.org/1999/xlink" xlink:href="phytokeys-198-001_article-79514__-g003.jpg" position="float" orientation="portrait" xlink:type="simple" id="oo_689696.jpg"><uri content-type="original_file" xlink:type="simple">https://binary.pensoft.net/fig/689696</uri></graphic></fig><supplementary-material xmlns:xlink="http://www.w3.org/1999/xlink" id="S1" position="float" orientation="portrait" xlink:type="simple"><object-id content-type="doi" xlink:type="simple">10.3897/phytokeys.198.79514.suppl1</object-id><object-id content-type="zenodo_dep_id" xlink:type="simple">7077031</object-id><object-id content-type="arpha" xlink:type="simple">85C6D6EE-35F4-5E07-84A8-4C4F5FFEC2BE</object-id><label>Supplementary material 1</label><caption><p>Index to all numbered collections</p></caption><statement content-type="dataType"><label>Data type</label><p>Occurrences (pdf. file)</p></statement><statement content-type="notes"><label>Explanation note</label><p>Index of all herbarium collections seen for this mongraph.</p></statement><media xlink:href="phytokeys-198-001_article-79514__-s001.pdf" mimetype="application" mime-subtype="pdf" position="float" orientation="portrait" xlink:type="simple" id="oo_689777.pdf"><uri content-type="original_file" xlink:type="simple">https://binary.pensoft.net/file/689777</uri></media><permissions><license xlink:type="simple"><license-p>This dataset is made available under the Open Database License (http://opendatacommons.org/licenses/odbl/1.0/). The Open Database License (ODbL) is a license agreement intended to allow users to freely share, modify, and use this Dataset while maintaining this same freedom for others, provided that the original source and author(s) are credited.</license-p></license></permissions><attrib specific-use="authors">Xavier Aubriot, Sandra Knapp</attrib></supplementary-material><supplementary-material xmlns:xlink="http://www.w3.org/1999/xlink" id="S3" position="float" orientation="portrait" xlink:type="simple"><object-id content-type="doi" xlink:type="simple">10.3897/phytokeys.198.79514.suppl3</object-id><object-id content-type="zenodo_dep_id" xlink:type="simple">7077023</object-id><object-id content-type="arpha" xlink:type="simple">6E8A0A33-9752-5EB7-8540-EB629178D276</object-id><label>Supplementary material 3</label><caption><p>All specimens examined</p></caption><statement content-type="dataType"><label>Data type</label><p>Specimens (csv. file)</p></statement><statement content-type="notes"><label>Explanation note</label><p>A searchable csv file of all specimens examined (worldwide) for this monograph.</p></statement><media xlink:href="phytokeys-198-001_article-79514__-s003.csv" mimetype="text" mime-subtype="csv" position="float" orientation="portrait" xlink:type="simple" id="oo_689779.csv"><uri content-type="original_file" xlink:type="simple">https://binary.pensoft.net/file/689779</uri></media><permissions><license xlink:type="simple"><license-p>This dataset is made available under the Open Database License (http://opendatacommons.org/licenses/odbl/1.0/). The Open Database License (ODbL) is a license agreement intended to allow users to freely share, modify, and use this Dataset while maintaining this same freedom for others, provided that the original source and author(s) are credited.</license-p></license></permissions><attrib specific-use="authors">Xavier Aubriot, Sandra Knapp</attrib></supplementary-material></tp:treatment-sec><ref-list><ref id="B280"><mixed-citation xmlns:xlink="http://www.w3.org/1999/xlink" xlink:type="simple"><person-group><name name-style="western"><surname>Zhang</surname><given-names>Z-Y</given-names></name><name name-style="western"><surname>Lu</surname><given-names>A</given-names></name><name name-style="western"><surname>D’Arcy</surname><given-names>WG</given-names></name></person-group> (<year>1994</year>) <tp:taxon-name><tp:taxon-name-part taxon-name-part-type="family">Solanaceae</tp:taxon-name-part></tp:taxon-name>. In: Wu ZY, Raven PH (Eds) Flora of China. Vol. 17 (<tp:taxon-name><tp:taxon-name-part taxon-name-part-type="family">Verbenaceae</tp:taxon-name-part></tp:taxon-name> through <tp:taxon-name><tp:taxon-name-part taxon-name-part-type="family">Solanaceae</tp:taxon-name-part></tp:taxon-name>). Science Press &amp; Missouri Botanical Garden Press, Beijing &amp; St. Louis.</mixed-citation></ref><ref id="B21"><mixed-citation xmlns:xlink="http://www.w3.org/1999/xlink" xlink:type="simple"><person-group><name name-style="western"><surname>Blume</surname><given-names>CL</given-names></name></person-group> (<year>1826</year>) <italic><tp:taxon-name><tp:taxon-name-part taxon-name-part-type="genus">Solanum</tp:taxon-name-part></tp:taxon-name></italic>. In: Bijdragen tot de flora van Nederlandsch Indië. Ter Lands Drukkerij, Batavia [Djakarta], 694–702. <ext-link xlink:href="10.5962/bhl.title.115427" ext-link-type="doi" xlink:type="simple">https://doi.org/10.5962/bhl.title.115427</ext-link></mixed-citation></ref><ref id="B105"><mixed-citation xmlns:xlink="http://www.w3.org/1999/xlink" xlink:type="simple">IUCN (<year>2019</year>) Guidelines for Using the IUCN Red List Categories and Criteria. Version 13. Prepared by the Standards and Petitions Subcommittee of the IUCN Species Survival Commission. <ext-link xlink:href="http://www.iucnredlist.org/documents/RedListGuidelines.pdf" ext-link-type="uri" xlink:type="simple">http://www.iucnredlist.org/documents/RedListGuidelines.pdf</ext-link></mixed-citation></ref><ref id="B8"><mixed-citation xmlns:xlink="http://www.w3.org/1999/xlink" xlink:type="simple"><person-group><name name-style="western"><surname>Aubriot</surname><given-names>X</given-names></name><name name-style="western"><surname>Singh</surname><given-names>P</given-names></name><name name-style="western"><surname>Knapp</surname><given-names>S</given-names></name></person-group> (<year>2016a</year>) <article-title>Tropical Asian species show the Old World clade of “spiny solanums” (subgenus <italic><tp:taxon-name><tp:taxon-name-part taxon-name-part-type="genus"/><tp:taxon-name-part taxon-name-part-type="subgenus">Leptostemonum</tp:taxon-name-part></tp:taxon-name> pro parte</italic>: <tp:taxon-name><tp:taxon-name-part taxon-name-part-type="family">Solanaceae</tp:taxon-name-part></tp:taxon-name>) is not monophyletic.</article-title><source>Botanical Journal of the Linnean Society</source><volume>181</volume>(<issue>2</issue>): <fpage>199</fpage>–<lpage>223</lpage>. <ext-link xlink:href="10.1111/boj.12412" ext-link-type="doi" xlink:type="simple">https://doi.org/10.1111/boj.12412</ext-link></mixed-citation></ref><ref id="B101"><mixed-citation xmlns:xlink="http://www.w3.org/1999/xlink" xlink:type="simple"><person-group><name name-style="western"><surname>Hul</surname><given-names>S</given-names></name><name name-style="western"><surname>Dy Phon</surname><given-names>P</given-names></name></person-group> (<year>2014</year>) <article-title><tp:taxon-name><tp:taxon-name-part taxon-name-part-type="family">Solanaceae</tp:taxon-name-part></tp:taxon-name>.</article-title> In: <person-group><name name-style="western"><surname>Aubréville</surname><given-names>A</given-names></name><name name-style="western"><surname>Leroy</surname><given-names>J</given-names></name><name name-style="western"><surname>Morat</surname><given-names>P</given-names></name></person-group> (<role>Eds</role>) <issue-title>Flore du Cambodge, du Laos et du Vietnam.</issue-title><source>Muséum National d’Histoire Naturelle &amp; Royal Botanic Garden Edinburgh, Paris &amp; Edinburgh</source>, <fpage>1</fpage>–<lpage>93</lpage>.</mixed-citation></ref><ref id="B74"><mixed-citation xmlns:xlink="http://www.w3.org/1999/xlink" xlink:type="simple"><person-group><name name-style="western"><surname>Dupin</surname><given-names>J</given-names></name><name name-style="western"><surname>Matzke</surname><given-names>NJ</given-names></name><name name-style="western"><surname>Särkinen</surname><given-names>T</given-names></name><name name-style="western"><surname>Knapp</surname><given-names>S</given-names></name><name name-style="western"><surname>Olmstead</surname><given-names>RG</given-names></name><name name-style="western"><surname>Bohs</surname><given-names>L</given-names></name><name name-style="western"><surname>Smith</surname><given-names>SD</given-names></name></person-group> (<year>2016</year>) <article-title>Bayesian estimation of the global biogeographic history of the <tp:taxon-name><tp:taxon-name-part taxon-name-part-type="family">Solanaceae</tp:taxon-name-part></tp:taxon-name>.</article-title><source>Journal of Biogeography</source><volume>44</volume>(<issue>4</issue>): <fpage>887</fpage>–<lpage>899</lpage>. <ext-link xlink:href="10.1111/jbi.12898" ext-link-type="doi" xlink:type="simple">https://doi.org/10.1111/jbi.12898</ext-link></mixed-citation></ref><ref id="B75"><mixed-citation xmlns:xlink="http://www.w3.org/1999/xlink" xlink:type="simple"><person-group><name name-style="western"><surname>Echeverría-Londoño</surname><given-names>S</given-names></name><name name-style="western"><surname>Särkinen</surname><given-names>T</given-names></name><name name-style="western"><surname>Fenton</surname><given-names>I</given-names></name><name name-style="western"><surname>Knapp</surname><given-names>S</given-names></name><name name-style="western"><surname>Purvis</surname><given-names>A</given-names></name></person-group> (<year>2020</year>) <article-title>Dynamism and context dependency in the diversification of the megadiverse plant genus <italic><tp:taxon-name><tp:taxon-name-part taxon-name-part-type="genus">Solanum</tp:taxon-name-part></tp:taxon-name></italic> (<tp:taxon-name><tp:taxon-name-part taxon-name-part-type="family">Solanaceae</tp:taxon-name-part></tp:taxon-name>).</article-title><source>Journal of Systematics and Evolution</source><volume>58</volume>(<issue>6</issue>): <fpage>767</fpage>–<lpage>782</lpage>. [first published online 19 May 2020] <ext-link xlink:href="10.1111/jse.12638" ext-link-type="doi" xlink:type="simple">https://doi.org/10.1111/jse.12638</ext-link></mixed-citation></ref><ref id="B231"><mixed-citation xmlns:xlink="http://www.w3.org/1999/xlink" xlink:type="simple"><person-group><name name-style="western"><surname>Stafleu</surname><given-names>FA</given-names></name><name name-style="western"><surname>Cowan</surname><given-names>RS</given-names></name></person-group> (<year>1981</year>) Taxonomic Literature II. Vol 3: Authors Lh-O, ed. 2. Bonn, Scheltema &amp; Holkema, Utrecht. <ext-link xlink:href="https://www.sil.si.edu/DigitalCollections/tl-2/browse.cfm?vol=3#page/721" ext-link-type="uri" xlink:type="simple">https://www.sil.si.edu/DigitalCollections/tl-2/browse.cfm?vol=3#page/721</ext-link></mixed-citation></ref><ref id="B165"><mixed-citation xmlns:xlink="http://www.w3.org/1999/xlink" xlink:type="simple"><person-group><name name-style="western"><surname>Merrill</surname><given-names>ED</given-names></name></person-group> (<year>1906</year>) New or noteworthy Philippine plants V. Philippine Journal of Science 1(suppl.): 169–246.</mixed-citation></ref></ref-list></tp:taxon-treatment>
