# Supplementary material for: ﻿A revision of the “spiny solanums” of Tropical Asia (Solanum, the Leptostemonum Clade, Solanaceae)
Source: PhytoKeys. 2022 Jun 1;198:1–270. doi: 10.3897/phytokeys.198.79514 (PMC9849010; doi:10.3897/phytokeys.198.79514)
Supplement: XML Treatment for Solanum pubescens [file phytokeys.198.79514-treatment36.xml]

<!DOCTYPE tp:taxon-treatment
  PUBLIC "-//TaxonX//DTD Taxonomic Treatment Publishing DTD v0 20100105//EN" "tax-treatment-NSO.dtd">
<tp:taxon-treatment xmlns:tp="http://www.plazi.org/taxpub"><tp:treatment-meta><kwd-group><label>Taxon classification</label><kwd>
              <named-content content-type="kingdom">Plantae</named-content>
            </kwd><kwd>
              <named-content content-type="order">Solanales</named-content>
            </kwd><kwd>
              <named-content content-type="family">Solanaceae</named-content>
            </kwd></kwd-group><mixed-citation publication-type="journal"><person-group><name><surname>Aubriot</surname><given-names>Xavier</given-names></name><name><surname>Knapp</surname><given-names>Sandra</given-names></name></person-group><article-title>﻿A revision of the “spiny solanums” of Tropical Asia (<italic><tp:taxon-name><tp:taxon-name-part taxon-name-part-type="genus" reg="Solanum">Solanum</tp:taxon-name-part></tp:taxon-name></italic>, the <tp:taxon-name><tp:taxon-name-part taxon-name-part-type="clade">Leptostemonum</tp:taxon-name-part></tp:taxon-name> Clade, <tp:taxon-name><tp:taxon-name-part taxon-name-part-type="family">Solanaceae</tp:taxon-name-part></tp:taxon-name>)</article-title><source>PhytoKeys</source><day>01</day><month>06</month><year>2022</year><volume>198</volume><fpage>1</fpage><lpage>270</lpage><pub-id pub-id-type="doi">10.3897/phytokeys.198.79514</pub-id></mixed-citation></tp:treatment-meta><tp:nomenclature><label>﻿35.</label><tp:taxon-name>
            <object-id xmlns:xlink="http://www.w3.org/1999/xlink" content-type="arpha" xlink:type="simple">0881120A-7B69-5CA2-81E1-1E88DEAD3844</object-id>
            <tp:taxon-name-part taxon-name-part-type="genus" reg="Solanum">Solanum</tp:taxon-name-part>
            <tp:taxon-name-part taxon-name-part-type="species" reg="pubescens">pubescens</tp:taxon-name-part>
          </tp:taxon-name><tp:taxon-authority>Willd., Phytographia 1: 5. 1794.</tp:taxon-authority><xref ref-type="fig" rid="F3">Figs 3D</xref><xref ref-type="fig" rid="F4">, 4D</xref><xref ref-type="fig" rid="F59">, 59</xref><tp:nomenclature-citation-list><tp:nomenclature-citation><tp:taxon-name>
                <tp:taxon-name-part taxon-name-part-type="genus" reg="Solanum">Solanum</tp:taxon-name-part>
                <tp:taxon-name-part taxon-name-part-type="species" reg="calycinum">calycinum</tp:taxon-name-part>
              </tp:taxon-name><comment>Nees, Trans. Linn. Soc. London 17(1): 60. 1834. Type. India. Sin. loc., “Herb. Madr. 237”, <italic>Anonymous s.n.</italic> [Wallich Catal. Suppl. n. 237] (lectotype, designated here: GZU [GZU000255511])</comment></tp:nomenclature-citation><tp:nomenclature-citation><tp:taxon-name>
                <tp:taxon-name-part taxon-name-part-type="genus" reg="Solanum">Solanum</tp:taxon-name-part>
                <tp:taxon-name-part taxon-name-part-type="species" reg="neesianum">neesianum</tp:taxon-name-part>
              </tp:taxon-name><comment>D.Dietr., Syn. Pl. (D. Dietrich) 1: 697. 1839, nom. illeg., non <tp:taxon-name><tp:taxon-name-part taxon-name-part-type="genus" reg="Solanum">Solanum</tp:taxon-name-part><tp:taxon-name-part taxon-name-part-type="species" reg="neesianum">neesianum</tp:taxon-name-part></tp:taxon-name> Wall. ex Nees, 1834. Type. Based on <tp:taxon-name><tp:taxon-name-part taxon-name-part-type="genus" reg="Solanum">Solanum</tp:taxon-name-part><tp:taxon-name-part taxon-name-part-type="species" reg="calycinum">calycinum</tp:taxon-name-part></tp:taxon-name> Nees</comment></tp:nomenclature-citation><tp:nomenclature-citation><tp:taxon-name>
                <tp:taxon-name-part taxon-name-part-type="genus" reg="Solanum">Solanum</tp:taxon-name-part>
                <tp:taxon-name-part taxon-name-part-type="species" reg="esenbeckii">esenbeckii</tp:taxon-name-part>
              </tp:taxon-name><comment>Steud., Nomencl. Bot. ed. 2, 2: 602. 1841, nom. illeg. superfl. Type. Based on <tp:taxon-name><tp:taxon-name-part taxon-name-part-type="genus" reg="Solanum">Solanum</tp:taxon-name-part><tp:taxon-name-part taxon-name-part-type="species" reg="calycinum">calycinum</tp:taxon-name-part></tp:taxon-name> Nees</comment></tp:nomenclature-citation><tp:nomenclature-citation><tp:taxon-name>
                <tp:taxon-name-part taxon-name-part-type="genus" reg="Solanum">Solanum</tp:taxon-name-part>
                <tp:taxon-name-part taxon-name-part-type="species" reg="conanthum">conanthum</tp:taxon-name-part>
              </tp:taxon-name><comment>Dunal, Prodr. [A. P. de Candolle] 13(1): 127. 1852, nom. illeg. superfl. Type. Based on <tp:taxon-name><tp:taxon-name-part taxon-name-part-type="genus" reg="Solanum">Solanum</tp:taxon-name-part><tp:taxon-name-part taxon-name-part-type="species" reg="calycinum">calycinum</tp:taxon-name-part></tp:taxon-name> Nees</comment></tp:nomenclature-citation></tp:nomenclature-citation-list></tp:nomenclature><tp:treatment-sec sec-type="material" id="SECID0EMEBO"><title>Type.</title><p>Cultivated. “Habitat in Indiae hortis, arboretis solo argilloso rarius”, <italic>Anonymous s.n.</italic> (lectotype, designated by <xref ref-type="bibr" rid="B96">Hepper 1987</xref>, pg. 369, as “type”: B [B-W04313-010]).</p></tp:treatment-sec><tp:treatment-sec sec-type="description" id="SECID0EYEBO"><title>Description.</title><p>Erect shrubs to 5 m tall, unarmed. Stems erect, terete, stellate-pubescent and sticky glandular; pubescence of very short-stalked multangulate trichomes mixed with sessile porrect-stellate trichomes, the multangulate trichomes with more than 10 rays, the rays 0.4–0.5 mm long, the porrect-stellate trichomes with 6–8 rays, 0.4–0.5 mm long, the midpoints to 1 mm long, all trichomes usually glandular tipped and the plants sticky; new growth densely glandular-pubescent, the trichomes tangled, soon deciduous and the stems glabrate; bark of older stems greyish white. Sympodial units plurifoliate, the leaves not geminate. Leaves simple, unlobed, the blades 2.5–12 cm long, 1.5–7 cm wide, ca. 1–1.5 times longer than wide, ovate to broadly triangular, widest in the lower third, chartaceous, more or less concolorous, unarmed, the leaves of lower stems much larger than those of distal branches; adaxial surface evenly and densely pubescent with sessile and very short-stalked porrect-stellate trichomes, the rays 4–8, to 0.5 mm long, glandular at the tips, the midpoints 2–4-celled, to 2 mm long, glandular at the tips; abaxial surface with similar porrect-stellate trichomes, but these denser especially along the veins; major veins 3–4 pairs, densely pubescent especially abaxially; base abruptly truncate to cordate, somewhat oblique; margins entire or slightly sinuate, not lobed; apex acute; petioles 1–4 cm long, 1/2 of the leaf blade length, unarmed, more densely glandular stellate-pubescent than the stems, but the trichomes of the same morphology. Inflorescences to 3 cm long, internodal and lateral, unbranched, with 5–12 flowers, only 1 or 2 flowers open at any one time, densely glandular pubescent with mixed multangulate and stellate-porrect trichomes like those of the stems; peduncle 0.3–0.5 cm long; pedicels 1.2–1.6 cm long, ca. 0.5 mm in diameter at the base, ca. 1 mm in diameter at the apex, spreading at anthesis, glandular stellate-pubescent like the inflorescence axes, articulated at the base; pedicel scars irregularly spaced 1–3 mm apart. Buds elongate ellipsoid and tapering, strongly exserted from the calyx before anthesis. Flowers 5-merous, apparently all perfect. Calyx with the tube 2–2.5 mm long, conical, the lobes 3.5–5 mm long, ca. 1.5 mm wide, long-triangular to lanceolate, apically acute, densely stellate-pubescent abaxially with mixed glandular multangulate and porrect-stellate trichomes like those of the pedicels. Corolla 2–2.2 cm in diameter, violet or deep purple, stellate, lobed 3/4 of the way to the base, minimal interpetalar tissue present, the lobes 6–7 mm long, 4–4.5 mm wide, spreading at anthesis, mostly glabrous adaxially or with a few stellate trichomes along the petal midvein, densely stellate-pubescent abaxially with densely tangled sessile trichomes where exposed in bud, these densest at the tips. Stamens markedly unequal, with 4 short and one long and curved; long anther 7.5–9 mm long, 1–1.5 mm wide, strongly curved and tapering, short anthers 5–7 mm long, 1–1.5 mm wide, straight, all anthers yellow, glabrous, poricidal at the tips, the pores directed distally, not elongating to slits with drying; filament tube minute, glabrous; free portion of the filaments ca. 0.5 mm long, glabrous. Ovary conical, glabrous; style 9–10 mm long, strongly curved inwards and held adjacent to the long anther, glabrous; stigma capitate or slightly clavate, the surfaces minutely papillose. Fruit a globose berry, several per infructescence, 1–1.6 cm in diameter, orange-red when ripe, the pericarp thin and shiny, glabrous; fruiting pedicels 2.5–3.5 cm long, ca. 1.5 mm in diameter at the base, 2–2.5 mm in diameter at the apex, somewhat woody, spreading to pendent from weight of berries; fruiting calyx not accrescent, the lobes often breaking off. Seeds 20–30 per berry, 4–5 mm long, 3.5–4 mm wide, flattened reniform, yellowish or reddish brown, the surfaces minutely pitted, the testal cells with sinuate margins. Chromosome number: 2n = 24 (<xref ref-type="bibr" rid="B40">Chennaveeraiah and Krishnappa 1971</xref>; <xref ref-type="bibr" rid="B204">Rao and Rao 1987</xref>).</p><fig id="F59" position="float" orientation="portrait"><object-id xmlns:xlink="http://www.w3.org/1999/xlink" content-type="doi" xlink:type="simple">10.3897/phytokeys.198.79514.figure59</object-id><object-id xmlns:xlink="http://www.w3.org/1999/xlink" content-type="arpha" xlink:type="simple">905B05AA-FF35-5C7C-BDCA-ED8A1291B3F3</object-id><label>Figure 59.</label><caption><p><italic><tp:taxon-name><tp:taxon-name-part taxon-name-part-type="genus" reg="Solanum">Solanum</tp:taxon-name-part><tp:taxon-name-part taxon-name-part-type="species" reg="pubescens">pubescens</tp:taxon-name-part></tp:taxon-name></italic> Willd. <bold>A</bold> herbarium specimen collected in India (<italic>Wight 2629b</italic>, BM000900098) <bold>B</bold> habit (<italic>Sampath Kumar et al. 126956</italic>, India) <bold>C</bold> inflorescence (<italic>Sampath Kumar et al. 126956</italic>, India) <bold>D</bold> immature fruit (<italic>Sampath Kumar et al. 126956</italic>, India). Photograph credits: <bold>A</bold> CC-BY, © copyright The Trustees of the Natural History Museum, London <bold>B–D</bold> X. Aubriot.</p></caption><graphic xmlns:xlink="http://www.w3.org/1999/xlink" xlink:href="phytokeys-198-001_article-79514__-g059.jpg" position="float" orientation="portrait" xlink:type="simple" id="oo_689752.jpg"><uri content-type="original_file" xlink:type="simple">https://binary.pensoft.net/fig/689752</uri></graphic></fig></tp:treatment-sec><tp:treatment-sec sec-type="distribution" id="SECID0ESGBO"><title>Distribution</title><p><bold>(Fig. <xref ref-type="fig" rid="F60">60</xref>).</bold><italic><tp:taxon-name><tp:taxon-name-part taxon-name-part-type="genus" reg="Solanum">Solanum</tp:taxon-name-part><tp:taxon-name-part taxon-name-part-type="species" reg="pubescens">pubescens</tp:taxon-name-part></tp:taxon-name></italic> occurs from India to Saudi Arabia and Yemen on the Arabian Peninsula.</p></tp:treatment-sec><tp:treatment-sec sec-type="ecology" id="SECID0EKHBO"><title>Ecology and habitat.</title><p><italic><tp:taxon-name><tp:taxon-name-part taxon-name-part-type="genus" reg="Solanum">Solanum</tp:taxon-name-part><tp:taxon-name-part taxon-name-part-type="species" reg="pubescens">pubescens</tp:taxon-name-part></tp:taxon-name></italic> is found in a variety of dry forest types, such as thorn forest, often occurring in open areas and along roadsides, from 300 to 1,000 m elevation.</p></tp:treatment-sec><tp:treatment-sec sec-type="Common names and uses" id="SECID0E2HBO"><title>Common names and uses.</title><p>India. sonde, hucchu sonde, savadangi, cherichunda (Malayam), kaattu sundai kaai (Tamil), usthi kaai (Telugu) (<ext-link xmlns:xlink="http://www.w3.org/1999/xlink" xlink:href="https://www.flowersofindia.net" ext-link-type="uri" xlink:type="simple">https://www.flowersofindia.net</ext-link>). It is recorded as being used for bowel and joint pains (see <ext-link xmlns:xlink="http://www.w3.org/1999/xlink" xlink:href="https://www.flowersofindia.net" ext-link-type="uri" xlink:type="simple">https://www.flowersofindia.net</ext-link>).</p></tp:treatment-sec><tp:treatment-sec sec-type="Preliminary conservation status" id="SECID0ELIBO"><title>Preliminary conservation status</title><p><bold>(<xref ref-type="bibr" rid="B105">IUCN 2019</xref>).</bold> Least Concern (<abbrev xmlns:xlink="http://www.w3.org/1999/xlink" xlink:title="Least Concern" id="ABBRID0EYIBO" xlink:type="simple">LC</abbrev>). <abbrev xmlns:xlink="http://www.w3.org/1999/xlink" xlink:title="Extent of Occurrence" id="ABBRID0E3IBO" xlink:type="simple">EOO</abbrev> (996,977 km<sup>2</sup>, <abbrev xmlns:xlink="http://www.w3.org/1999/xlink" xlink:title="Least Concern" id="ABBRID0ECJBO" xlink:type="simple">LC</abbrev>); <abbrev xmlns:xlink="http://www.w3.org/1999/xlink" xlink:title="Area of Occupancy" id="ABBRID0EGJBO" xlink:type="simple">AOO</abbrev> (272 km<sup>2</sup>, <abbrev xmlns:xlink="http://www.w3.org/1999/xlink" xlink:title="Endangered" id="ABBRID0EMJBO" xlink:type="simple">EN</abbrev>). Like many other spiny solanums in tropical Asia, <italic><tp:taxon-name><tp:taxon-name-part taxon-name-part-type="genus" reg="Solanum">S.</tp:taxon-name-part><tp:taxon-name-part taxon-name-part-type="species" reg="pubescens">pubescens</tp:taxon-name-part></tp:taxon-name></italic> is widely distributed in a variety of habitats, although the <abbrev xmlns:xlink="http://www.w3.org/1999/xlink" xlink:title="Area of Occupancy" id="ABBRID0E2JBO" xlink:type="simple">AOO</abbrev> suggests some concern, this is a common species.</p><fig id="F60" position="float" orientation="portrait"><object-id xmlns:xlink="http://www.w3.org/1999/xlink" content-type="doi" xlink:type="simple">10.3897/phytokeys.198.79514.figure60</object-id><object-id xmlns:xlink="http://www.w3.org/1999/xlink" content-type="arpha" xlink:type="simple">CB94DC40-75E5-5936-A21F-F221F0987A78</object-id><label>Figure 60.</label><caption><p>Distribution of <italic><tp:taxon-name><tp:taxon-name-part taxon-name-part-type="genus" reg="Solanum">S.</tp:taxon-name-part><tp:taxon-name-part taxon-name-part-type="species" reg="pubescens">pubescens</tp:taxon-name-part></tp:taxon-name></italic>.</p></caption><graphic xmlns:xlink="http://www.w3.org/1999/xlink" xlink:href="phytokeys-198-001_article-79514__-g060.jpg" position="float" orientation="portrait" xlink:type="simple" id="oo_689753.jpg"><uri content-type="original_file" xlink:type="simple">https://binary.pensoft.net/fig/689753</uri></graphic></fig></tp:treatment-sec><tp:treatment-sec sec-type="discussion" id="SECID0EXKBO"><title>Discussion.</title><p><italic><tp:taxon-name><tp:taxon-name-part taxon-name-part-type="genus" reg="Solanum">Solanum</tp:taxon-name-part><tp:taxon-name-part taxon-name-part-type="species" reg="pubescens">pubescens</tp:taxon-name-part></tp:taxon-name></italic> is morphologically similar and probably closely related to <italic><tp:taxon-name><tp:taxon-name-part taxon-name-part-type="genus" reg="Solanum">S.</tp:taxon-name-part><tp:taxon-name-part taxon-name-part-type="species" reg="vagum">vagum</tp:taxon-name-part></tp:taxon-name></italic>, sharing with that species zygomorphic flowers at anthesis, heteromorphic anthers and shiny berries on erect or slightly pendulous pedicels. <xref ref-type="bibr" rid="B96">Hepper (1987)</xref> treated material of <italic><tp:taxon-name><tp:taxon-name-part taxon-name-part-type="genus" reg="Solanum">S.</tp:taxon-name-part><tp:taxon-name-part taxon-name-part-type="species" reg="vagum">vagum</tp:taxon-name-part></tp:taxon-name></italic> from Sri Lanka as <italic><tp:taxon-name><tp:taxon-name-part taxon-name-part-type="genus" reg="Solanum">S.</tp:taxon-name-part><tp:taxon-name-part taxon-name-part-type="species" reg="pubescens">pubescens</tp:taxon-name-part></tp:taxon-name></italic> in the “Revised Handbook to the Flora of Ceylon”. <italic><tp:taxon-name><tp:taxon-name-part taxon-name-part-type="genus" reg="Solanum">Solanum</tp:taxon-name-part><tp:taxon-name-part taxon-name-part-type="species" reg="pubescens">pubescens</tp:taxon-name-part></tp:taxon-name></italic> differs from <italic><tp:taxon-name><tp:taxon-name-part taxon-name-part-type="genus" reg="Solanum">S.</tp:taxon-name-part><tp:taxon-name-part taxon-name-part-type="species" reg="vagum">vagum</tp:taxon-name-part></tp:taxon-name></italic> in its glandular pubescence, its narrowly elliptic leaves with attenuate bases and slightly smaller, violet (rather than white) flowers. In <italic><tp:taxon-name><tp:taxon-name-part taxon-name-part-type="genus" reg="Solanum">S.</tp:taxon-name-part><tp:taxon-name-part taxon-name-part-type="species" reg="pubescens">pubescens</tp:taxon-name-part></tp:taxon-name></italic> the lamina of young leaves is obscured by the dense covering of glandular stellate to multangulate stalked trichomes with elongate midpoints and the leaves are described as “oily to touch” (<xref ref-type="bibr" rid="B226">Singh 1988</xref>), while in <italic><tp:taxon-name><tp:taxon-name-part taxon-name-part-type="genus" reg="Solanum">S.</tp:taxon-name-part><tp:taxon-name-part taxon-name-part-type="species" reg="vagum">vagum</tp:taxon-name-part></tp:taxon-name></italic> the pubescence of adaxial leaf surfaces is of very sparse sessile stellate trichomes with midpoints usually equal to the rays, and the lamina is clearly visible. The two species are sympatric in southern India.</p><p><italic><tp:taxon-name><tp:taxon-name-part taxon-name-part-type="genus" reg="Solanum">Solanum</tp:taxon-name-part><tp:taxon-name-part taxon-name-part-type="species" reg="pubescens">pubescens</tp:taxon-name-part></tp:taxon-name></italic> and <italic><tp:taxon-name><tp:taxon-name-part taxon-name-part-type="genus" reg="Solanum">S.</tp:taxon-name-part><tp:taxon-name-part taxon-name-part-type="species" reg="vagum">vagum</tp:taxon-name-part></tp:taxon-name></italic> share a zygomorphic androecium, with one anther distinctly longer than the rest. From herbarium sheets it appears that this difference becomes more pronounced with flower age. Post-anthesis anther expansion occurs in the unrelated <italic><tp:taxon-name><tp:taxon-name-part taxon-name-part-type="genus" reg="Solanum">S.</tp:taxon-name-part><tp:taxon-name-part taxon-name-part-type="species" reg="turneroides">turneroides</tp:taxon-name-part></tp:taxon-name></italic> Chodat (Brevantherum clade, see <xref ref-type="bibr" rid="B233">Stern et al. 2013</xref>) of southern South America. Buds of the African species <italic><tp:taxon-name><tp:taxon-name-part taxon-name-part-type="genus" reg="Solanum">S.</tp:taxon-name-part><tp:taxon-name-part taxon-name-part-type="species" reg="somalense">somalense</tp:taxon-name-part></tp:taxon-name></italic> Franch. also have the anthers of more or less equal length that become different with age (<xref ref-type="bibr" rid="B259">Vorontsova and Knapp 2016</xref>). This phenomenon needs study with populations in the field and lab.</p><p>The <tp:taxon-name><tp:taxon-name-part taxon-name-part-type="family">Solanaceae</tp:taxon-name-part></tp:taxon-name> from Nees van Esenbeck’s personal herbarium are held in Graz at GZU (<xref ref-type="bibr" rid="B231">Stafleu and Cowan 1981</xref>). The sheet in GZU is the only one we have found of the Wallich Herb. “Madras” gatherings cited in the protologue of <italic><tp:taxon-name><tp:taxon-name-part taxon-name-part-type="genus" reg="Solanum">S.</tp:taxon-name-part><tp:taxon-name-part taxon-name-part-type="species" reg="calycinum">calycinum</tp:taxon-name-part></tp:taxon-name></italic>. We therefore designate it (GZU000255511) as the lectotype of <italic><tp:taxon-name><tp:taxon-name-part taxon-name-part-type="genus" reg="Solanum">S.</tp:taxon-name-part><tp:taxon-name-part taxon-name-part-type="species" reg="calycinum">calycinum</tp:taxon-name-part></tp:taxon-name></italic>.</p><p><xref ref-type="bibr" rid="B73">Dunal (1852)</xref> coined the replacement name <italic><tp:taxon-name><tp:taxon-name-part taxon-name-part-type="genus" reg="Solanum">S.</tp:taxon-name-part><tp:taxon-name-part taxon-name-part-type="species" reg="conanthum">conanthum</tp:taxon-name-part></tp:taxon-name></italic> for <italic><tp:taxon-name><tp:taxon-name-part taxon-name-part-type="genus" reg="Solanum">S.</tp:taxon-name-part><tp:taxon-name-part taxon-name-part-type="species" reg="calycinum">calycinum</tp:taxon-name-part></tp:taxon-name></italic> Nees citing “non Dunal” in reference to his own <italic><tp:taxon-name><tp:taxon-name-part taxon-name-part-type="genus" reg="Solanum">S.</tp:taxon-name-part><tp:taxon-name-part taxon-name-part-type="species" reg="calycinum">calycinum</tp:taxon-name-part></tp:taxon-name></italic> (= <italic><tp:taxon-name><tp:taxon-name-part taxon-name-part-type="genus" reg="Solanum">S.</tp:taxon-name-part><tp:taxon-name-part taxon-name-part-type="species" reg="macrocarpon">macrocarpon</tp:taxon-name-part></tp:taxon-name></italic> L. of Africa, the Gboma eggplant, see <xref ref-type="bibr" rid="B259">Vorontsova and Knapp 2016</xref>) that is a later homonym of Nees van Esenbeck’s name.</p></tp:treatment-sec><tp:treatment-sec sec-type="material" id="SECID0ELSBO"><title>Specimens examined.</title><p>See Suppl. materials <xref ref-type="supplementary-material" rid="S1">1</xref>–<xref ref-type="supplementary-material" rid="S3">3</xref>.</p></tp:treatment-sec><tp:treatment-sec><!--Section generated to contain objects referenced in tp:taxon-treatment.--><fig id="F3" position="float" orientation="portrait"><object-id xmlns:xlink="http://www.w3.org/1999/xlink" content-type="doi" xlink:type="simple">10.3897/phytokeys.198.79514.figure3</object-id><object-id xmlns:xlink="http://www.w3.org/1999/xlink" content-type="arpha" xlink:type="simple">1CBC456F-92B3-5D11-9451-670F23C7FF48</object-id><label>Figure 3.</label><caption><p>Diversity of inflorescences and flowers in tropical Asian spiny solanums <bold>A</bold> lax, spreading inflorescences and stellate flowers of <italic><tp:taxon-name><tp:taxon-name-part taxon-name-part-type="genus" reg="Solanum">Solanum</tp:taxon-name-part><tp:taxon-name-part taxon-name-part-type="species" reg="violaceum">violaceum</tp:taxon-name-part></tp:taxon-name></italic> (<italic>Sampath Kumar et al. 126945</italic>, India) <bold>B</bold> condensed, recurved inflorescences and stellate flowers of <italic><tp:taxon-name><tp:taxon-name-part taxon-name-part-type="genus" reg="Solanum">S.</tp:taxon-name-part><tp:taxon-name-part taxon-name-part-type="species" reg="multiflorum">multiflorum</tp:taxon-name-part></tp:taxon-name></italic> (<italic>Sampath Kumar et al. 126950</italic>, India) <bold>C</bold> inflorescences and large stellate flowers of <italic><tp:taxon-name><tp:taxon-name-part taxon-name-part-type="genus" reg="Solanum">S.</tp:taxon-name-part><tp:taxon-name-part taxon-name-part-type="species" reg="involucratum">involucratum</tp:taxon-name-part></tp:taxon-name></italic> (field photograph, unvouchered, Vietnam) <bold>D</bold> inflorescences and stellate flowers of <italic><tp:taxon-name><tp:taxon-name-part taxon-name-part-type="genus" reg="Solanum">S.</tp:taxon-name-part><tp:taxon-name-part taxon-name-part-type="species" reg="pubescens">pubescens</tp:taxon-name-part></tp:taxon-name></italic> with unequal stamens, one long and recurved (<italic>Sampath Kumar et al. 126956</italic>, India) <bold>E</bold> large rotate flower of <italic><tp:taxon-name><tp:taxon-name-part taxon-name-part-type="genus" reg="Solanum">S.</tp:taxon-name-part><tp:taxon-name-part taxon-name-part-type="species" reg="insanum">insanum</tp:taxon-name-part></tp:taxon-name></italic> with abundant interpetalar corolla tissues (<italic>Sampath Kumar et al. 126918</italic>, India) <bold>F</bold> many flowered inflorescence and infructescence of <italic><tp:taxon-name><tp:taxon-name-part taxon-name-part-type="genus" reg="Solanum">S.</tp:taxon-name-part><tp:taxon-name-part taxon-name-part-type="species" reg="pseudosaponaceum">pseudosaponaceum</tp:taxon-name-part></tp:taxon-name></italic> (field photograph, unvouchered, Philippines) <bold>G</bold> many flowered inflorescences of <italic><tp:taxon-name><tp:taxon-name-part taxon-name-part-type="genus" reg="Solanum">S.</tp:taxon-name-part><tp:taxon-name-part taxon-name-part-type="species" reg="torvum">torvum</tp:taxon-name-part></tp:taxon-name></italic>; flowers with well-developed interpetalar corolla tissues (<italic>Suksathan et al. PS 3815</italic>, Thailand) <bold>H</bold> small stellate flowers of <italic><tp:taxon-name><tp:taxon-name-part taxon-name-part-type="genus" reg="Solanum">S.</tp:taxon-name-part><tp:taxon-name-part taxon-name-part-type="species" reg="viarum">viarum</tp:taxon-name-part></tp:taxon-name></italic> (<italic>Sampath Kumar et al. 126944</italic>, India). Photograph credits: <bold>A, B, D, E, H</bold> X. Aubriot <bold>C</bold> M. Nuraliev <bold>F</bold> D. Tandang <bold>G</bold> D. Pedersen.</p></caption><graphic xmlns:xlink="http://www.w3.org/1999/xlink" xlink:href="phytokeys-198-001_article-79514__-g003.jpg" position="float" orientation="portrait" xlink:type="simple" id="oo_689696.jpg"><uri content-type="original_file" xlink:type="simple">https://binary.pensoft.net/fig/689696</uri></graphic></fig><fig id="F4" position="float" orientation="portrait"><object-id xmlns:xlink="http://www.w3.org/1999/xlink" content-type="doi" xlink:type="simple">10.3897/phytokeys.198.79514.figure4</object-id><object-id xmlns:xlink="http://www.w3.org/1999/xlink" content-type="arpha" xlink:type="simple">CD86DEAD-8CEA-5069-8A98-168C6F92AF45</object-id><label>Figure 4.</label><caption><p>Diversity of fruits and seeds in tropical Asian spiny solanums <bold>A</bold> large oval fruit of <italic><tp:taxon-name><tp:taxon-name-part taxon-name-part-type="genus" reg="Solanum">Solanum</tp:taxon-name-part><tp:taxon-name-part taxon-name-part-type="species" reg="insanum">insanum</tp:taxon-name-part></tp:taxon-name></italic> (<italic>Sampath Kumar et al. 126918</italic>, India) <bold>B</bold> condensed infructescence and small rounded fruits of <italic><tp:taxon-name><tp:taxon-name-part taxon-name-part-type="genus" reg="Solanum">Solanum</tp:taxon-name-part><tp:taxon-name-part taxon-name-part-type="species" reg="hovei">hovei</tp:taxon-name-part></tp:taxon-name></italic> (field photograph, unvouchered, India) <bold>C</bold> large rounded hairy fruit of <italic><tp:taxon-name><tp:taxon-name-part taxon-name-part-type="genus" reg="Solanum">S.</tp:taxon-name-part><tp:taxon-name-part taxon-name-part-type="species" reg="involucratum">involucratum</tp:taxon-name-part></tp:taxon-name></italic> with strongly accrescent and spiny calyx (field photograph, unvouchered, Vietnam) <bold>D</bold> small rounded fruit of <italic><tp:taxon-name><tp:taxon-name-part taxon-name-part-type="genus" reg="Solanum">Solanum</tp:taxon-name-part><tp:taxon-name-part taxon-name-part-type="species" reg="pubescens">pubescens</tp:taxon-name-part></tp:taxon-name></italic> with elongated calyx lobes (<italic>Sampath Kumar et al. 126956</italic>, India) <bold>E</bold> rounded fruit of <italic><tp:taxon-name><tp:taxon-name-part taxon-name-part-type="genus" reg="Solanum">Solanum</tp:taxon-name-part><tp:taxon-name-part taxon-name-part-type="species" reg="cyanocarphium">cyanocarphium</tp:taxon-name-part></tp:taxon-name></italic> with strongly accrescent and spiny calyx (field photograph, unvouchered, Vietnam) <bold>F</bold> small rounded fruit of <italic><tp:taxon-name><tp:taxon-name-part taxon-name-part-type="genus" reg="Solanum">S.</tp:taxon-name-part><tp:taxon-name-part taxon-name-part-type="species" reg="trilobatum">trilobatum</tp:taxon-name-part></tp:taxon-name></italic> in transverse cut (<italic>Meeboonya et al. RM 242</italic>, Thailand) <bold>G</bold> rounded fruit and accrescent calyx of <italic><tp:taxon-name><tp:taxon-name-part taxon-name-part-type="genus" reg="Solanum">S.</tp:taxon-name-part><tp:taxon-name-part taxon-name-part-type="species" reg="praetermissum">praetermissum</tp:taxon-name-part></tp:taxon-name></italic> in transverse cut (field photograph, unvouchered, Vietnam) <bold>H</bold> oval fruit of <italic><tp:taxon-name><tp:taxon-name-part taxon-name-part-type="genus" reg="Solanum">Solanum</tp:taxon-name-part><tp:taxon-name-part taxon-name-part-type="species" reg="virginianum">virginianum</tp:taxon-name-part></tp:taxon-name></italic> in transverse cut (field photograph, unvouchered, India). Photograph credits: <bold>A, B, D, F, H</bold> X. Aubriot <bold>C, E, G</bold> M. Nuraliev.</p></caption><graphic xmlns:xlink="http://www.w3.org/1999/xlink" xlink:href="phytokeys-198-001_article-79514__-g004.jpg" position="float" orientation="portrait" xlink:type="simple" id="oo_689697.jpg"><uri content-type="original_file" xlink:type="simple">https://binary.pensoft.net/fig/689697</uri></graphic></fig><supplementary-material xmlns:xlink="http://www.w3.org/1999/xlink" id="S1" position="float" orientation="portrait" xlink:type="simple"><object-id content-type="doi" xlink:type="simple">10.3897/phytokeys.198.79514.suppl1</object-id><object-id content-type="zenodo_dep_id" xlink:type="simple">7077031</object-id><object-id content-type="arpha" xlink:type="simple">85C6D6EE-35F4-5E07-84A8-4C4F5FFEC2BE</object-id><label>Supplementary material 1</label><caption><p>Index to all numbered collections</p></caption><statement content-type="dataType"><label>Data type</label><p>Occurrences (pdf. file)</p></statement><statement content-type="notes"><label>Explanation note</label><p>Index of all herbarium collections seen for this mongraph.</p></statement><media xlink:href="phytokeys-198-001_article-79514__-s001.pdf" mimetype="application" mime-subtype="pdf" position="float" orientation="portrait" xlink:type="simple" id="oo_689777.pdf"><uri content-type="original_file" xlink:type="simple">https://binary.pensoft.net/file/689777</uri></media><permissions><license xlink:type="simple"><license-p>This dataset is made available under the Open Database License (http://opendatacommons.org/licenses/odbl/1.0/). The Open Database License (ODbL) is a license agreement intended to allow users to freely share, modify, and use this Dataset while maintaining this same freedom for others, provided that the original source and author(s) are credited.</license-p></license></permissions><attrib specific-use="authors">Xavier Aubriot, Sandra Knapp</attrib></supplementary-material><supplementary-material xmlns:xlink="http://www.w3.org/1999/xlink" id="S3" position="float" orientation="portrait" xlink:type="simple"><object-id content-type="doi" xlink:type="simple">10.3897/phytokeys.198.79514.suppl3</object-id><object-id content-type="zenodo_dep_id" xlink:type="simple">7077023</object-id><object-id content-type="arpha" xlink:type="simple">6E8A0A33-9752-5EB7-8540-EB629178D276</object-id><label>Supplementary material 3</label><caption><p>All specimens examined</p></caption><statement content-type="dataType"><label>Data type</label><p>Specimens (csv. file)</p></statement><statement content-type="notes"><label>Explanation note</label><p>A searchable csv file of all specimens examined (worldwide) for this monograph.</p></statement><media xlink:href="phytokeys-198-001_article-79514__-s003.csv" mimetype="text" mime-subtype="csv" position="float" orientation="portrait" xlink:type="simple" id="oo_689779.csv"><uri content-type="original_file" xlink:type="simple">https://binary.pensoft.net/file/689779</uri></media><permissions><license xlink:type="simple"><license-p>This dataset is made available under the Open Database License (http://opendatacommons.org/licenses/odbl/1.0/). The Open Database License (ODbL) is a license agreement intended to allow users to freely share, modify, and use this Dataset while maintaining this same freedom for others, provided that the original source and author(s) are credited.</license-p></license></permissions><attrib specific-use="authors">Xavier Aubriot, Sandra Knapp</attrib></supplementary-material></tp:treatment-sec><ref-list><ref id="B96"><mixed-citation xmlns:xlink="http://www.w3.org/1999/xlink" xlink:type="simple"><person-group><name name-style="western"><surname>Hepper</surname><given-names>FN</given-names></name></person-group> (<year>1987</year>) <article-title><tp:taxon-name><tp:taxon-name-part taxon-name-part-type="family">Solanaceae</tp:taxon-name-part></tp:taxon-name>.</article-title> In: <person-group><name name-style="western"><surname>Dassanayake</surname><given-names>MD</given-names></name></person-group> (<role>Ed.</role>) <issue-title>A revised handbook to the flora of Ceylon, Vol.</issue-title><source>VI. Smithsonian Institution and Amerind Publishing, Washington DC and New Delhi</source>, <fpage>365</fpage>–<lpage>409</lpage>.</mixed-citation></ref><ref id="B40"><mixed-citation xmlns:xlink="http://www.w3.org/1999/xlink" xlink:type="simple"><person-group><name name-style="western"><surname>Chennaveeraiah</surname><given-names>MS</given-names></name><name name-style="western"><surname>Krishnappa</surname><given-names>DG</given-names></name></person-group> (<year>1971</year>) Karyomorphological studies of nonspinaceous species of <italic><tp:taxon-name><tp:taxon-name-part taxon-name-part-type="genus">Solanum.</tp:taxon-name-part></tp:taxon-name></italic> Journal of Cytology and Genetics 5: 89–94.</mixed-citation></ref><ref id="B204"><mixed-citation xmlns:xlink="http://www.w3.org/1999/xlink" xlink:type="simple"><person-group><name name-style="western"><surname>Rao</surname><given-names>YV</given-names></name><name name-style="western"><surname>Rao</surname><given-names>BG</given-names></name></person-group> (<year>1987</year>) Cytomorphological studies of hybrids between <italic><tp:taxon-name><tp:taxon-name-part taxon-name-part-type="genus">Solanum</tp:taxon-name-part><tp:taxon-name-part taxon-name-part-type="species">pubescens</tp:taxon-name-part></tp:taxon-name></italic>, <italic><tp:taxon-name><tp:taxon-name-part taxon-name-part-type="genus">Solanum</tp:taxon-name-part><tp:taxon-name-part taxon-name-part-type="species">incanum</tp:taxon-name-part></tp:taxon-name></italic> and <italic><tp:taxon-name><tp:taxon-name-part taxon-name-part-type="genus">Solanum</tp:taxon-name-part><tp:taxon-name-part taxon-name-part-type="species">indicum.</tp:taxon-name-part></tp:taxon-name></italic> Proceedings of the Indiana Academy of Sciences 97(1): 49–53. <ext-link xlink:href="10.1007/BF03053339" ext-link-type="doi" xlink:type="simple">https://doi.org/10.1007/BF03053339</ext-link></mixed-citation></ref><ref id="B105"><mixed-citation xmlns:xlink="http://www.w3.org/1999/xlink" xlink:type="simple">IUCN (<year>2019</year>) Guidelines for Using the IUCN Red List Categories and Criteria. Version 13. Prepared by the Standards and Petitions Subcommittee of the IUCN Species Survival Commission. <ext-link xlink:href="http://www.iucnredlist.org/documents/RedListGuidelines.pdf" ext-link-type="uri" xlink:type="simple">http://www.iucnredlist.org/documents/RedListGuidelines.pdf</ext-link></mixed-citation></ref><ref id="B226"><mixed-citation xmlns:xlink="http://www.w3.org/1999/xlink" xlink:type="simple"><person-group><name name-style="western"><surname>Singh</surname><given-names>NP</given-names></name></person-group> (<year>1988</year>) <tp:taxon-name><tp:taxon-name-part taxon-name-part-type="family">Solanaceae</tp:taxon-name-part></tp:taxon-name>. In: Flora of eastern Karnataka. Vol. 2. Mittal Publications, Delhi, 455–462.</mixed-citation></ref><ref id="B233"><mixed-citation xmlns:xlink="http://www.w3.org/1999/xlink" xlink:type="simple"><person-group><name name-style="western"><surname>Stern</surname><given-names>S</given-names></name><name name-style="western"><surname>Giacomin</surname><given-names>LL</given-names></name><name name-style="western"><surname>Stehmann</surname><given-names>JR</given-names></name><name name-style="western"><surname>Knapp</surname><given-names>S</given-names></name></person-group> (<year>2013</year>) <article-title>A revision of <tp:taxon-name><tp:taxon-name-part taxon-name-part-type="genus">Solanum</tp:taxon-name-part><tp:taxon-name-part taxon-name-part-type="infraspecific-rank">section</tp:taxon-name-part><tp:taxon-name-part taxon-name-part-type="section">Gonatotrichum</tp:taxon-name-part></tp:taxon-name> Bitter (<tp:taxon-name><tp:taxon-name-part taxon-name-part-type="family">Solanaceae</tp:taxon-name-part></tp:taxon-name>).</article-title><source>Systematic Botany</source><volume>38</volume>: <fpage>471</fpage>–<lpage>496</lpage>. <ext-link xlink:href="10.1600/036364413X666624" ext-link-type="doi" xlink:type="simple">https://doi.org/10.1600/036364413X666624</ext-link></mixed-citation></ref><ref id="B259"><mixed-citation xmlns:xlink="http://www.w3.org/1999/xlink" xlink:type="simple"><person-group><name name-style="western"><surname>Vorontsova</surname><given-names>MS</given-names></name><name name-style="western"><surname>Knapp</surname><given-names>S</given-names></name></person-group> (<year>2016</year>) <article-title>A revision of the “spiny solanums,” <tp:taxon-name><tp:taxon-name-part taxon-name-part-type="genus">Solanum</tp:taxon-name-part><tp:taxon-name-part taxon-name-part-type="infraspecific-rank">subgenus</tp:taxon-name-part><tp:taxon-name-part taxon-name-part-type="subgenus">Leptostemonum</tp:taxon-name-part></tp:taxon-name> (<tp:taxon-name><tp:taxon-name-part taxon-name-part-type="family">Solanaceae</tp:taxon-name-part></tp:taxon-name>), in Africa and Madagascar.</article-title><source>Systematic Botany Monographs</source><volume>99</volume>: <fpage>1</fpage>–<lpage>428</lpage>. <ext-link xlink:href="10.1007/BF03027161" ext-link-type="doi" xlink:type="simple">https://doi.org/10.1007/BF03027161</ext-link></mixed-citation></ref><ref id="B231"><mixed-citation xmlns:xlink="http://www.w3.org/1999/xlink" xlink:type="simple"><person-group><name name-style="western"><surname>Stafleu</surname><given-names>FA</given-names></name><name name-style="western"><surname>Cowan</surname><given-names>RS</given-names></name></person-group> (<year>1981</year>) Taxonomic Literature II. Vol 3: Authors Lh-O, ed. 2. Bonn, Scheltema &amp; Holkema, Utrecht. <ext-link xlink:href="https://www.sil.si.edu/DigitalCollections/tl-2/browse.cfm?vol=3#page/721" ext-link-type="uri" xlink:type="simple">https://www.sil.si.edu/DigitalCollections/tl-2/browse.cfm?vol=3#page/721</ext-link></mixed-citation></ref><ref id="B73"><mixed-citation xmlns:xlink="http://www.w3.org/1999/xlink" xlink:type="simple"><person-group><name name-style="western"><surname>Dunal</surname><given-names>M-F</given-names></name></person-group> (<year>1852</year>) <article-title><tp:taxon-name><tp:taxon-name-part taxon-name-part-type="family">Solanaceae</tp:taxon-name-part></tp:taxon-name>. In: Candolle AP de (Ed.</article-title><source>) <tp:taxon-name><tp:taxon-name-part taxon-name-part-type="genus">Prodromus</tp:taxon-name-part></tp:taxon-name> systematis naturalis regni vegetabilis</source><volume>13</volume>(<issue>1</issue>): <fpage>1</fpage>–<lpage>690</lpage>. [V. Masson, Paris]</mixed-citation></ref></ref-list></tp:taxon-treatment>
