# Supplementary material for: ﻿A revision of the “spiny solanums” of Tropical Asia (Solanum, the Leptostemonum Clade, Solanaceae)
Source: PhytoKeys. 2022 Jun 1;198:1–270. doi: 10.3897/phytokeys.198.79514 (PMC9849010; doi:10.3897/phytokeys.198.79514)
Supplement: XML Treatment for Solanum putii [file phytokeys.198.79514-treatment37.xml]

<!DOCTYPE tp:taxon-treatment
  PUBLIC "-//TaxonX//DTD Taxonomic Treatment Publishing DTD v0 20100105//EN" "tax-treatment-NSO.dtd">
<tp:taxon-treatment xmlns:tp="http://www.plazi.org/taxpub"><tp:treatment-meta><kwd-group><label>Taxon classification</label><kwd>
              <named-content content-type="kingdom">Plantae</named-content>
            </kwd><kwd>
              <named-content content-type="order">Solanales</named-content>
            </kwd><kwd>
              <named-content content-type="family">Solanaceae</named-content>
            </kwd></kwd-group><mixed-citation publication-type="journal"><person-group><name><surname>Aubriot</surname><given-names>Xavier</given-names></name><name><surname>Knapp</surname><given-names>Sandra</given-names></name></person-group><article-title>﻿A revision of the “spiny solanums” of Tropical Asia (<italic><tp:taxon-name><tp:taxon-name-part taxon-name-part-type="genus" reg="Solanum">Solanum</tp:taxon-name-part></tp:taxon-name></italic>, the <tp:taxon-name><tp:taxon-name-part taxon-name-part-type="clade">Leptostemonum</tp:taxon-name-part></tp:taxon-name> Clade, <tp:taxon-name><tp:taxon-name-part taxon-name-part-type="family">Solanaceae</tp:taxon-name-part></tp:taxon-name>)</article-title><source>PhytoKeys</source><day>01</day><month>06</month><year>2022</year><volume>198</volume><fpage>1</fpage><lpage>270</lpage><pub-id pub-id-type="doi">10.3897/phytokeys.198.79514</pub-id></mixed-citation></tp:treatment-meta><tp:nomenclature><label>﻿36.</label><tp:taxon-name>
            <object-id xmlns:xlink="http://www.w3.org/1999/xlink" content-type="arpha" xlink:type="simple">DB6249AD-F5B8-52C9-82B8-C80B3A78670C</object-id>
            <tp:taxon-name-part taxon-name-part-type="genus" reg="Solanum">Solanum</tp:taxon-name-part>
            <tp:taxon-name-part taxon-name-part-type="species" reg="putii">putii</tp:taxon-name-part>
          </tp:taxon-name><tp:taxon-authority>Kerr ex Barnett, Kew Bull. 16: 485. 1963.</tp:taxon-authority><xref ref-type="fig" rid="F61">Fig. 61</xref></tp:nomenclature><tp:treatment-sec sec-type="material" id="SECID0ECUBO"><title>Type.</title><p>Thailand. Prachuap Khiri Khan: Thap Sakae District, Hui Yang [Huai Yang], 6 Oct 1920, <italic>Put Phraisurind 3227</italic> (holotype: K [K000922027]; isotypes: BK [257531], BM [BM000886104]).</p></tp:treatment-sec><tp:treatment-sec sec-type="description" id="SECID0EKUBO"><title>Description.</title><p>Shrubs of unknown height, unarmed. Stems erect, terete, stellate-pubescent; pubescence of sessile to very short-stalked porrect-stellate trichomes, the rays 4–8, ca. 0.2 mm long, the midpoints absent or to 0.1 mm long, much shorter than the rays; new growth densely stellate-pubescent, the trichomes white and tangled, soon deciduous and the stems glabrate; bark of older stems pale brown. Sympodial units plurifoliate, the leaves not geminate. Leaves simple, the blades 4–10 cm long, 1.5–5 cm wide, ca. 2 times longer than wide, elliptic, widest just below the middle, chartaceous, discolorous, unarmed; adaxial surface evenly and sparsely pubescent with mixed sessile and stalked porrect-stellate trichomes, the stalks to 0.5 mm long, the rays 4–8, to 0.5 mm long, the midpoints absent or to 0.5 mm long; abaxial surface moderately to densely pubescent with mixed stalked and sessile porrect-stellate trichomes, the stalks to 1.5 mm, the rays 8–10, to 0.5 mm long, the midpoints equalling the rays, the lamina clearly visible; major veins 4–5 pairs, densely pubescent especially abaxially; base abruptly truncate, usually strongly oblique; margins entire; apex acute to acuminate; petioles 1–2.5 cm long, ca. 1/4 as long as the leaf blades, unarmed and densely pubescent with weak-rayed porrect-stellate trichomes like those of the stems. Inflorescences 3–7 cm long, internodal and lateral, unbranched, with 10–20 flowers, apparently only a few flowers open at any one time, pubescent with porrect-stellate trichomes like those of the stems; peduncle 1.2–2.5 cm long; pedicels 0.9–1 cm long, ca. 1 mm in diameter at the base, ca. 1.3 mm in diameter at the apex, spreading and perhaps slightly nodding at anthesis, sparsely stellate-pubescent with porrect-stellate trichomes like the inflorescence axes, articulated at the base; pedicel scars evenly spaced 2.5–3 mm apart. Buds tapering, about halfway exserted from the calyx before anthesis. Flowers 5-merous, apparently all perfect (but isotype at BM has a flower dissection that is fasciated with 7 corolla lobes). Calyx with the tube 1.5–2 mm long, conical, the lobes 2–2.5 mm long, ca. 1 mm wide, deltate with a subulate tip to 1 mm long, sparsely stellate-pubescent with porrect-stellate trichomes like those of the pedicels. Corolla ca. 1.6 cm in diameter, white or pale lilac, stellate, lobed ca. halfway to the base, interpetalar tissue scarce, but the petal margins thin and somewhat “ruffly”, the lobes ca. 5 mm long, ca. 5 mm wide, spreading or slightly reflexed at anthesis, mostly glabrous adaxially but with a few stellate trichomes along the petal midveins, densely stellate-pubescent abaxially with densely tangled sessile trichomes where exposed in bud, these densest at the tips. Stamens equal or slightly unequal with 2 slightly longer; filament tube ca. 0.5 mm long, glabrous and papery; free portion of the filaments ca. 1 mm long, glabrous; anthers 4–4.5 mm long, ca. 0.7 mm wide, if unequal, 2 ca. 0.2 mm longer, slightly tapering, yellow, poricidal at the tips, the pores directed distally, not elongating to slits with drying. Ovary conical, glabrous but with a few trichomes at the style base; style 6–6.5 m, glabrous; stigma tiny, a mere broadening of the style apex, the surfaces minutely papillate. Fruit a globose berry, 0.5–0.6 cm in diameter (immature?), colour not known, the pericarp thin and shiny, glabrous; fruiting pedicels 1–1.5 cm long, ca. 1 mm in diameter at the base, tapering to an apex ca. 2 mm in diameter, somewhat woody, spreading; fruiting calyx not accrescent, the lobes often breaking off. Seeds ca. 20 per berry, 2–2.5 mm long, 1.5–2 mm wide, flattened reniform, reddish tan or yellowish brown, the surfaces deeply pitted, the testal cells with sinuate margins. Chromosome number: not known.</p><fig id="F61" position="float" orientation="portrait"><object-id xmlns:xlink="http://www.w3.org/1999/xlink" content-type="doi" xlink:type="simple">10.3897/phytokeys.198.79514.figure61</object-id><object-id xmlns:xlink="http://www.w3.org/1999/xlink" content-type="arpha" xlink:type="simple">BA738F29-FEFB-5C27-BBE8-0EF1C16AF0CE</object-id><label>Figure 61.</label><caption><p><italic><tp:taxon-name><tp:taxon-name-part taxon-name-part-type="genus" reg="Solanum">Solanum</tp:taxon-name-part><tp:taxon-name-part taxon-name-part-type="species" reg="putii">putii</tp:taxon-name-part></tp:taxon-name></italic> Kerr ex Barnett – Herbarium specimen (holotype) collected in Thailand in 1920 (<italic>Put 3227</italic>, K000922027). Photograph credit: © copyright of the Board of Trustees of the Royal Botanic Gardens, Kew.</p></caption><graphic xmlns:xlink="http://www.w3.org/1999/xlink" xlink:href="phytokeys-198-001_article-79514__-g061.jpg" position="float" orientation="portrait" xlink:type="simple" id="oo_689754.jpg"><uri content-type="original_file" xlink:type="simple">https://binary.pensoft.net/fig/689754</uri></graphic></fig></tp:treatment-sec><tp:treatment-sec sec-type="distribution" id="SECID0EJVBO"><title>Distribution</title><p><bold>(Fig. <xref ref-type="fig" rid="F62">62</xref>).</bold><italic><tp:taxon-name><tp:taxon-name-part taxon-name-part-type="genus" reg="Solanum">Solanum</tp:taxon-name-part><tp:taxon-name-part taxon-name-part-type="species" reg="putii">putii</tp:taxon-name-part></tp:taxon-name></italic> is endemic to Thailand and only known from the type collection. A single collection from Vietnam (<italic>Nuraliev NUR-1863a</italic>) appears to be this taxon, but we include it here with some reservation until further studies are undertaken.</p><fig id="F62" position="float" orientation="portrait"><object-id xmlns:xlink="http://www.w3.org/1999/xlink" content-type="doi" xlink:type="simple">10.3897/phytokeys.198.79514.figure62</object-id><object-id xmlns:xlink="http://www.w3.org/1999/xlink" content-type="arpha" xlink:type="simple">31F44CBF-61EE-5C99-BC87-A3F2DCF26E3C</object-id><label>Figure 62.</label><caption><p>Distribution of <italic><tp:taxon-name><tp:taxon-name-part taxon-name-part-type="genus" reg="Solanum">Solanum</tp:taxon-name-part><tp:taxon-name-part taxon-name-part-type="species" reg="putii">putii</tp:taxon-name-part></tp:taxon-name></italic>.</p></caption><graphic xmlns:xlink="http://www.w3.org/1999/xlink" xlink:href="phytokeys-198-001_article-79514__-g062.jpg" position="float" orientation="portrait" xlink:type="simple" id="oo_689755.jpg"><uri content-type="original_file" xlink:type="simple">https://binary.pensoft.net/fig/689755</uri></graphic></fig></tp:treatment-sec><tp:treatment-sec sec-type="ecology" id="SECID0E2WBO"><title>Ecology and habitat.</title><p>No habitat notes are recorded on the type gathering of <italic><tp:taxon-name><tp:taxon-name-part taxon-name-part-type="genus" reg="Solanum">S.</tp:taxon-name-part><tp:taxon-name-part taxon-name-part-type="species" reg="putii">putii</tp:taxon-name-part></tp:taxon-name></italic>, but possibly occurs in dry forest.</p></tp:treatment-sec><tp:treatment-sec sec-type="Common names and uses" id="SECID0EMXBO"><title>Common names and uses.</title><p>None recorded.</p></tp:treatment-sec><tp:treatment-sec sec-type="Preliminary conservation status" id="SECID0ERXBO"><title>Preliminary conservation status</title><p><bold>(<xref ref-type="bibr" rid="B105">IUCN 2019</xref>).</bold> Data Deficient (<abbrev xmlns:xlink="http://www.w3.org/1999/xlink" xlink:title="Data Deficient" id="ABBRID0E5XBO" xlink:type="simple">DD</abbrev>). <italic><tp:taxon-name><tp:taxon-name-part taxon-name-part-type="genus" reg="Solanum">Solanum</tp:taxon-name-part><tp:taxon-name-part taxon-name-part-type="species" reg="putii">putii</tp:taxon-name-part></tp:taxon-name></italic> is only known from the type collection and little is known about this species otherwise.</p></tp:treatment-sec><tp:treatment-sec sec-type="discussion" id="SECID0ENYBO"><title>Discussion.</title><p><italic><tp:taxon-name><tp:taxon-name-part taxon-name-part-type="genus" reg="Solanum">Solanum</tp:taxon-name-part><tp:taxon-name-part taxon-name-part-type="species" reg="putii">putii</tp:taxon-name-part></tp:taxon-name></italic> is very similar and may be conspecific with <italic><tp:taxon-name><tp:taxon-name-part taxon-name-part-type="genus" reg="Solanum">S.</tp:taxon-name-part><tp:taxon-name-part taxon-name-part-type="species" reg="robinsonii">robinsonii</tp:taxon-name-part></tp:taxon-name></italic>, but we hesitate to synonymise these two taxa until more material is available; the similarities were noted in the original description (notes in packet on holotype at K; <xref ref-type="bibr" rid="B13">Barnett 1963</xref>). The leaves of <italic><tp:taxon-name><tp:taxon-name-part taxon-name-part-type="genus" reg="Solanum">S.</tp:taxon-name-part><tp:taxon-name-part taxon-name-part-type="species" reg="putii">putii</tp:taxon-name-part></tp:taxon-name></italic> are more broadly elliptic, more softly pubescent, and less discolorous that those of <italic><tp:taxon-name><tp:taxon-name-part taxon-name-part-type="genus" reg="Solanum">S.</tp:taxon-name-part><tp:taxon-name-part taxon-name-part-type="species" reg="robinsonii">robinsonii</tp:taxon-name-part></tp:taxon-name></italic>; they are also markedly oblique at the base, while those of <italic><tp:taxon-name><tp:taxon-name-part taxon-name-part-type="genus" reg="Solanum">S.</tp:taxon-name-part><tp:taxon-name-part taxon-name-part-type="species" reg="robinsonii">robinsonii</tp:taxon-name-part></tp:taxon-name></italic> are not. The lamina beneath is clearly visible and the rays on the stellate trichomes are thinner and more delicate. A single dissected flower on the isotype sheet at BM is 7-merous and clearly fascinated, perhaps indicating this is an aberrant plant, a note by Kerr on the holotype at K states “Only flower of <italic>Put 3227</italic> examined was abnormal with double ovary, stamens, etc.”. The fruit of <italic><tp:taxon-name><tp:taxon-name-part taxon-name-part-type="genus" reg="Solanum">S.</tp:taxon-name-part><tp:taxon-name-part taxon-name-part-type="species" reg="putii">putii</tp:taxon-name-part></tp:taxon-name></italic> are smaller (ca. 0.6 cm in diameter) than those of <italic><tp:taxon-name><tp:taxon-name-part taxon-name-part-type="genus" reg="Solanum">S.</tp:taxon-name-part><tp:taxon-name-part taxon-name-part-type="species" reg="robinsonii">robinsonii</tp:taxon-name-part></tp:taxon-name></italic> (ca. 1 cm in diameter).</p></tp:treatment-sec><tp:treatment-sec sec-type="material" id="SECID0EG2BO"><title>Specimens examined.</title><p>See Suppl. materials <xref ref-type="supplementary-material" rid="S1">1</xref>–<xref ref-type="supplementary-material" rid="S3">3</xref>.</p></tp:treatment-sec><tp:treatment-sec><!--Section generated to contain objects referenced in tp:taxon-treatment.--><supplementary-material xmlns:xlink="http://www.w3.org/1999/xlink" id="S1" position="float" orientation="portrait" xlink:type="simple"><object-id content-type="doi" xlink:type="simple">10.3897/phytokeys.198.79514.suppl1</object-id><object-id content-type="zenodo_dep_id" xlink:type="simple">7077031</object-id><object-id content-type="arpha" xlink:type="simple">85C6D6EE-35F4-5E07-84A8-4C4F5FFEC2BE</object-id><label>Supplementary material 1</label><caption><p>Index to all numbered collections</p></caption><statement content-type="dataType"><label>Data type</label><p>Occurrences (pdf. file)</p></statement><statement content-type="notes"><label>Explanation note</label><p>Index of all herbarium collections seen for this mongraph.</p></statement><media xlink:href="phytokeys-198-001_article-79514__-s001.pdf" mimetype="application" mime-subtype="pdf" position="float" orientation="portrait" xlink:type="simple" id="oo_689777.pdf"><uri content-type="original_file" xlink:type="simple">https://binary.pensoft.net/file/689777</uri></media><permissions><license xlink:type="simple"><license-p>This dataset is made available under the Open Database License (http://opendatacommons.org/licenses/odbl/1.0/). The Open Database License (ODbL) is a license agreement intended to allow users to freely share, modify, and use this Dataset while maintaining this same freedom for others, provided that the original source and author(s) are credited.</license-p></license></permissions><attrib specific-use="authors">Xavier Aubriot, Sandra Knapp</attrib></supplementary-material><supplementary-material xmlns:xlink="http://www.w3.org/1999/xlink" id="S3" position="float" orientation="portrait" xlink:type="simple"><object-id content-type="doi" xlink:type="simple">10.3897/phytokeys.198.79514.suppl3</object-id><object-id content-type="zenodo_dep_id" xlink:type="simple">7077023</object-id><object-id content-type="arpha" xlink:type="simple">6E8A0A33-9752-5EB7-8540-EB629178D276</object-id><label>Supplementary material 3</label><caption><p>All specimens examined</p></caption><statement content-type="dataType"><label>Data type</label><p>Specimens (csv. file)</p></statement><statement content-type="notes"><label>Explanation note</label><p>A searchable csv file of all specimens examined (worldwide) for this monograph.</p></statement><media xlink:href="phytokeys-198-001_article-79514__-s003.csv" mimetype="text" mime-subtype="csv" position="float" orientation="portrait" xlink:type="simple" id="oo_689779.csv"><uri content-type="original_file" xlink:type="simple">https://binary.pensoft.net/file/689779</uri></media><permissions><license xlink:type="simple"><license-p>This dataset is made available under the Open Database License (http://opendatacommons.org/licenses/odbl/1.0/). The Open Database License (ODbL) is a license agreement intended to allow users to freely share, modify, and use this Dataset while maintaining this same freedom for others, provided that the original source and author(s) are credited.</license-p></license></permissions><attrib specific-use="authors">Xavier Aubriot, Sandra Knapp</attrib></supplementary-material></tp:treatment-sec><ref-list><ref id="B105"><mixed-citation xmlns:xlink="http://www.w3.org/1999/xlink" xlink:type="simple">IUCN (<year>2019</year>) Guidelines for Using the IUCN Red List Categories and Criteria. Version 13. Prepared by the Standards and Petitions Subcommittee of the IUCN Species Survival Commission. <ext-link xlink:href="http://www.iucnredlist.org/documents/RedListGuidelines.pdf" ext-link-type="uri" xlink:type="simple">http://www.iucnredlist.org/documents/RedListGuidelines.pdf</ext-link></mixed-citation></ref><ref id="B13"><mixed-citation xmlns:xlink="http://www.w3.org/1999/xlink" xlink:type="simple"><person-group><name name-style="western"><surname>Barnett</surname><given-names>EC</given-names></name></person-group> (<year>1963</year>) <article-title>Contributions to the Flora of Thailand: LVI: Descriptions of new species from Dr. Kerr’s manuscript.</article-title><source>Kew Bulletin</source><volume>16</volume>(<issue>3</issue>): <fpage>485</fpage>–<lpage>490</lpage>. <ext-link xlink:href="10.2307/4114708" ext-link-type="doi" xlink:type="simple">https://doi.org/10.2307/4114708</ext-link></mixed-citation></ref></ref-list></tp:taxon-treatment>
