# Supplementary material for: ﻿A revision of the “spiny solanums” of Tropical Asia (Solanum, the Leptostemonum Clade, Solanaceae)
Source: PhytoKeys. 2022 Jun 1;198:1–270. doi: 10.3897/phytokeys.198.79514 (PMC9849010; doi:10.3897/phytokeys.198.79514)
Supplement: XML Treatment for Solanum robinsonii [file phytokeys.198.79514-treatment39.xml]

<!DOCTYPE tp:taxon-treatment
  PUBLIC "-//TaxonX//DTD Taxonomic Treatment Publishing DTD v0 20100105//EN" "tax-treatment-NSO.dtd">
<tp:taxon-treatment xmlns:tp="http://www.plazi.org/taxpub"><tp:treatment-meta><kwd-group><label>Taxon classification</label><kwd>
              <named-content content-type="kingdom">Plantae</named-content>
            </kwd><kwd>
              <named-content content-type="order">Solanales</named-content>
            </kwd><kwd>
              <named-content content-type="family">Solanaceae</named-content>
            </kwd></kwd-group><mixed-citation publication-type="journal"><person-group><name><surname>Aubriot</surname><given-names>Xavier</given-names></name><name><surname>Knapp</surname><given-names>Sandra</given-names></name></person-group><article-title>﻿A revision of the “spiny solanums” of Tropical Asia (<italic><tp:taxon-name><tp:taxon-name-part taxon-name-part-type="genus" reg="Solanum">Solanum</tp:taxon-name-part></tp:taxon-name></italic>, the <tp:taxon-name><tp:taxon-name-part taxon-name-part-type="clade">Leptostemonum</tp:taxon-name-part></tp:taxon-name> Clade, <tp:taxon-name><tp:taxon-name-part taxon-name-part-type="family">Solanaceae</tp:taxon-name-part></tp:taxon-name>)</article-title><source>PhytoKeys</source><day>01</day><month>06</month><year>2022</year><volume>198</volume><fpage>1</fpage><lpage>270</lpage><pub-id pub-id-type="doi">10.3897/phytokeys.198.79514</pub-id></mixed-citation></tp:treatment-meta><tp:nomenclature><label>﻿38.</label><tp:taxon-name>
            <object-id xmlns:xlink="http://www.w3.org/1999/xlink" content-type="arpha" xlink:type="simple">F305F726-1D61-52EA-B358-A7E4F8D755F5</object-id>
            <tp:taxon-name-part taxon-name-part-type="genus" reg="Solanum">Solanum</tp:taxon-name-part>
            <tp:taxon-name-part taxon-name-part-type="species" reg="robinsonii">robinsonii</tp:taxon-name-part>
          </tp:taxon-name><tp:taxon-authority>Bonati, Bull. Soc. Bot. Genève, sér. 2, 3: 311. 1914.</tp:taxon-authority><xref ref-type="fig" rid="F2">Figs 2C</xref><xref ref-type="fig" rid="F65">, 65</xref></tp:nomenclature><tp:treatment-sec sec-type="material" id="SECID0EWKCO"><title>Type.</title><p>Vietnam. Khánh Hòa: Nha-trang and vicinity, 11–26 Mar 1911, <italic>C.B. Robinson 1082</italic> (lectotype, designated here: P [P00054128]; isolectotype: K [K000922030]).</p></tp:treatment-sec><tp:treatment-sec sec-type="description" id="SECID0E5KCO"><title>Description.</title><p>Erect shrub, up to 1 m tall, unarmed. Stems erect, terete, sparsely to moderately stellate-pubescent, glabrescent; pubescence of mixed sessile and short-stalked porrect-stellate trichomes, the stalks to 0.08 mm long, the rays 7–8, 0.1–0.2 mm long, the midpoints to 0.03 mm long with bulbous bases; new growth densely stellate-pubescent, light brownish green; bark of older stems brownish grey, glabrous. Sympodial units plurifoliate, the leaves not geminate. Leaves simple, entire, the blades 3–8 cm long, 1–3 cm wide, ca. 2–3 times longer than wide, elliptic to ovate, chartaceous, strongly discolorous; adaxial surface moderately stellate pubescent, the trichomes porrect-stellate, sessile and short-stalked, the stalks extremely short, the rays 6–8, 0.05–0.15 mm long, the midpoints to 0.08 mm long, with bulbous bases; abaxial surface densely stellate-pubescent with sessile and short-stalked porrect-stellate trichomes, the stalks if present to 0.5 mm, the rays 5–10, 0.2–0.5 mm long, the midpoints to 0.2 mm, stout with a bulbous base, the lamina completely obscured; major veins 4–9 pairs, markedly impressed above, drying light green; base cuneate; margins entire or somewhat undulate, never lobed; apex rounded to acute; petiole 0.5–1 cm long, 1/10–1/5 of the leaf blade length, densely stellate-pubescent with trichomes like those of the stems and leaves. Inflorescences 1–3 cm long, internodal and lateral, unbranched, with ca. 5–10 flowers, only a few flowers open at any one time, densely stellate pubescent with porrect-stellate trichomes like those of the stems; peduncle 0.4–2.5 cm long; pedicels 4–9 mm long, 0.7–1 mm in diameter at the base, 1.3–1.5 mm in diameter at the apex, erect to recurved, densely stellate-pubescent with porrect stellate-trichomes like those of the axes, articulated at the base; pedicel scars spaced 0.5–2 mm apart. Buds elongate-ovoid, pointed at the tip, the corolla ca. halfway exserted from the calyx before anthesis. Flowers 5-merous, apparently all perfect. Calyx with the tube 1.4–2 mm long, campanulate, the lobes 2–3 mm long, 0.6–0.8 mm wide, narrowly deltate and narrowing to an elongate acumen, the acumen 2/3–3/4 the total lobe length, densely stellate-pubescent with porrect stellate-trichomes like those of the pedicels. Corolla 1–2 cm in diameter, blue to purple, stellate, lobed ca. 1/2–2/3 of the way to the base, the lobes 4–5 mm long, 2–2.5 mm wide, deltate, spreading at anthesis, densely stellate-pubescent abaxially on parts exposed in bud. Stamens equal or very slightly unequal with 2 longer than the rest; anthers 5–6 mm long, 0.5–0.75 mm wide, if unequal then 2 ca. 0.1 mm longer than the rest, tapering, connivent, yellow, glabrous, poricidal at the tips, the pores not lengthening to slits with age; filament tube &lt;0.5 mm long; free portion of the filaments 0.4–0.75 mm, glabrous. Ovary conical, with minute glandular hairs at the top; style 7.5–9 mm long, slender, curved at the apex, glabrous; stigma capitate, minutely papillate. Fruit a globose berry, 1–2 per infructescence, 0.7–1.2 cm in diameter, the pericarp smooth, red when mature, glabrous; fruiting pedicels 1.2–1.6 cm long, ca. 0.5 mm in diameter at the base, 1.5–1.8 mm in diameter at the apex, woody, erect to recurved; fruiting calyx lobes slightly expanding to 4–5 mm long, 1/2–2/3 the length of the mature fruit, narrowly deltate, appressed to the berry, ending with a long acumen. Seeds ca. 10–15 per berry, 3–4 mm long, 2.5–3 mm wide, flattened-reniform, dull yellow, the surface minutely pitted, the testal cells pentagonal in outline. Chromosome number: not known.</p><fig id="F65" position="float" orientation="portrait"><object-id xmlns:xlink="http://www.w3.org/1999/xlink" content-type="doi" xlink:type="simple">10.3897/phytokeys.198.79514.figure65</object-id><object-id xmlns:xlink="http://www.w3.org/1999/xlink" content-type="arpha" xlink:type="simple">8DFBAEB6-79F0-5BD4-813C-4C2E75A0CD57</object-id><label>Figure 65.</label><caption><p><italic><tp:taxon-name><tp:taxon-name-part taxon-name-part-type="genus" reg="Solanum">Solanum</tp:taxon-name-part><tp:taxon-name-part taxon-name-part-type="species" reg="robinsonii">robinsonii</tp:taxon-name-part></tp:taxon-name></italic> Bonati <bold>A</bold> herbarium specimen (holotype) collected in Vietnam in 1911 (<italic>Robinson 1082</italic>, P00054128) <bold>B</bold> habit (<italic>Nuraliev 3031</italic>, Vietnam) <bold>C</bold> detail of the abaxial surface of a leaf blade (<italic>Nuraliev 3031</italic>, Vietnam) <bold>D</bold> inflorescence and detail view of an open flower (<italic>Nuraliev 3031</italic>, Vietnam) <bold>E</bold> detail view of a fruit (<italic>Nuraliev 3031</italic>, Vietnam). Photograph credits: <bold>A</bold> CC-BY, Muséum national d’Histoire naturelle, Paris <bold>B–E</bold> M. Nuraliev.</p></caption><graphic xmlns:xlink="http://www.w3.org/1999/xlink" xlink:href="phytokeys-198-001_article-79514__-g065.jpg" position="float" orientation="portrait" xlink:type="simple" id="oo_689758.jpg"><uri content-type="original_file" xlink:type="simple">https://binary.pensoft.net/fig/689758</uri></graphic></fig></tp:treatment-sec><tp:treatment-sec sec-type="distribution" id="SECID0ETMCO"><title>Distribution</title><p><bold>(Fig. <xref ref-type="fig" rid="F66">66</xref>).</bold><italic><tp:taxon-name><tp:taxon-name-part taxon-name-part-type="genus" reg="Solanum">Solanum</tp:taxon-name-part><tp:taxon-name-part taxon-name-part-type="species" reg="robinsonii">robinsonii</tp:taxon-name-part></tp:taxon-name></italic> is endemic to Vietnam; the few known collections are restricted to Khánh Hòa and Ninh Thuân provinces of southeast Vietnam.</p><fig id="F66" position="float" orientation="portrait"><object-id xmlns:xlink="http://www.w3.org/1999/xlink" content-type="doi" xlink:type="simple">10.3897/phytokeys.198.79514.figure66</object-id><object-id xmlns:xlink="http://www.w3.org/1999/xlink" content-type="arpha" xlink:type="simple">68814315-A583-5039-BD3C-63804C0363D2</object-id><label>Figure 66.</label><caption><p>Distribution of <italic><tp:taxon-name><tp:taxon-name-part taxon-name-part-type="genus" reg="Solanum">S.</tp:taxon-name-part><tp:taxon-name-part taxon-name-part-type="species" reg="robinsonii">robinsonii</tp:taxon-name-part></tp:taxon-name></italic>.</p></caption><graphic xmlns:xlink="http://www.w3.org/1999/xlink" xlink:href="phytokeys-198-001_article-79514__-g066.jpg" position="float" orientation="portrait" xlink:type="simple" id="oo_689759.jpg"><uri content-type="original_file" xlink:type="simple">https://binary.pensoft.net/fig/689759</uri></graphic></fig></tp:treatment-sec><tp:treatment-sec sec-type="ecology" id="SECID0EDOCO"><title>Ecology and habitat.</title><p><italic><tp:taxon-name><tp:taxon-name-part taxon-name-part-type="genus" reg="Solanum">Solanum</tp:taxon-name-part><tp:taxon-name-part taxon-name-part-type="species" reg="robinsonii">robinsonii</tp:taxon-name-part></tp:taxon-name></italic> grows on hillsides in deciduous forests, at ca. 200 m elevation.</p></tp:treatment-sec><tp:treatment-sec sec-type="Common names and uses" id="SECID0EUOCO"><title>Common names and uses.</title><p>None recorded.</p></tp:treatment-sec><tp:treatment-sec sec-type="Preliminary conservation status" id="SECID0EZOCO"><title>Preliminary conservation status</title><p><bold>(<xref ref-type="bibr" rid="B105">IUCN 2019</xref>).</bold> Endangered (<abbrev xmlns:xlink="http://www.w3.org/1999/xlink" xlink:title="Endangered" id="ABBRID0EGPCO" xlink:type="simple">EN</abbrev> [B1,2abii,iii]). <abbrev xmlns:xlink="http://www.w3.org/1999/xlink" xlink:title="Extent of Occurrence" id="ABBRID0EKPCO" xlink:type="simple">EOO</abbrev> (610 km<sup>2</sup>, <abbrev xmlns:xlink="http://www.w3.org/1999/xlink" xlink:title="Endangered" id="ABBRID0EQPCO" xlink:type="simple">EN</abbrev>); <abbrev xmlns:xlink="http://www.w3.org/1999/xlink" xlink:title="Area of Occupancy" id="ABBRID0EUPCO" xlink:type="simple">AOO</abbrev> (20 km<sup>2</sup>, <abbrev xmlns:xlink="http://www.w3.org/1999/xlink" xlink:title="Endangered" id="ABBRID0E1PCO" xlink:type="simple">EN</abbrev>). <italic><tp:taxon-name><tp:taxon-name-part taxon-name-part-type="genus" reg="Solanum">Solanum</tp:taxon-name-part><tp:taxon-name-part taxon-name-part-type="species" reg="robinsonii">robinsonii</tp:taxon-name-part></tp:taxon-name></italic> has a narrow distribution and grows in coastal forests that are subject to much anthropogenic disturbance. The species is of concern due to extreme habitat alteration (<xref ref-type="bibr" rid="B271">Wikramanayake et al. 2002</xref>).</p></tp:treatment-sec><tp:treatment-sec sec-type="discussion" id="SECID0ENQCO"><title>Discussion.</title><p><italic><tp:taxon-name><tp:taxon-name-part taxon-name-part-type="genus" reg="Solanum">Solanum</tp:taxon-name-part><tp:taxon-name-part taxon-name-part-type="species" reg="robinsonii">robinsonii</tp:taxon-name-part></tp:taxon-name></italic> is superficially similar to <italic><tp:taxon-name><tp:taxon-name-part taxon-name-part-type="genus" reg="Solanum">S.</tp:taxon-name-part><tp:taxon-name-part taxon-name-part-type="species" reg="putii">putii</tp:taxon-name-part></tp:taxon-name></italic> of Thailand and <italic><tp:taxon-name><tp:taxon-name-part taxon-name-part-type="genus" reg="Solanum">S.</tp:taxon-name-part><tp:taxon-name-part taxon-name-part-type="species" reg="nienkui">nienkui</tp:taxon-name-part></tp:taxon-name></italic> of Hainan Island, China. The three taxa share a spindly shrubby habit, long, thin anthers and small red berries. <italic><tp:taxon-name><tp:taxon-name-part taxon-name-part-type="genus" reg="Solanum">Solanum</tp:taxon-name-part><tp:taxon-name-part taxon-name-part-type="species" reg="robinsonii">robinsonii</tp:taxon-name-part></tp:taxon-name></italic> can be distinguished from <italic><tp:taxon-name><tp:taxon-name-part taxon-name-part-type="genus" reg="Solanum">S.</tp:taxon-name-part><tp:taxon-name-part taxon-name-part-type="species" reg="putii">putii</tp:taxon-name-part></tp:taxon-name></italic> in its more narrowly elliptic leaves that are more strongly discolorous when dry, and from <italic><tp:taxon-name><tp:taxon-name-part taxon-name-part-type="genus" reg="Solanum">S.</tp:taxon-name-part><tp:taxon-name-part taxon-name-part-type="species" reg="nienkui">nienkui</tp:taxon-name-part></tp:taxon-name></italic> in its slightly larger corollas (to 2 cm in diameter versus to 1.3 cm in diameter) that are less deeply stellate, and in its longer style (7.5–9 mm long versus 5.5–6 mm long).</p><p>The strongly discolorous leaves of <italic><tp:taxon-name><tp:taxon-name-part taxon-name-part-type="genus" reg="Solanum">S.</tp:taxon-name-part><tp:taxon-name-part taxon-name-part-type="species" reg="robinsonii">robinsonii</tp:taxon-name-part></tp:taxon-name></italic> are reminiscent to those of <italic><tp:taxon-name><tp:taxon-name-part taxon-name-part-type="genus" reg="Solanum">S.</tp:taxon-name-part><tp:taxon-name-part taxon-name-part-type="species" reg="giganteum">giganteum</tp:taxon-name-part></tp:taxon-name></italic>, but that species has highly branched inflorescences and stout, prickly stems. Specimens of <italic><tp:taxon-name><tp:taxon-name-part taxon-name-part-type="genus" reg="Solanum">S.</tp:taxon-name-part><tp:taxon-name-part taxon-name-part-type="species" reg="robinsonii">robinsonii</tp:taxon-name-part></tp:taxon-name></italic> have been considered to look like <italic><tp:taxon-name><tp:taxon-name-part taxon-name-part-type="genus" reg="Solanum">S.</tp:taxon-name-part><tp:taxon-name-part taxon-name-part-type="species" reg="elaeagnifolium">elaeagnifolium</tp:taxon-name-part></tp:taxon-name></italic> (annotation by D.E. Symon on the isolectotype specimen at Kew); this is due to the bulbous bases of the midpoints that make the trichomes look slightly lepidote. <italic><tp:taxon-name><tp:taxon-name-part taxon-name-part-type="genus" reg="Solanum">Solanum</tp:taxon-name-part><tp:taxon-name-part taxon-name-part-type="species" reg="elaeagnifolium">elaeagnifolium</tp:taxon-name-part></tp:taxon-name></italic>, however, has true lepidote trichomes that are more shield-like in structure (see <xref ref-type="bibr" rid="B131">Knapp et al. 2017</xref>).</p><p><xref ref-type="bibr" rid="B101">Hul and Dy Phon (2014)</xref> erroneously cited the specimen in P as the holotype of <italic><tp:taxon-name><tp:taxon-name-part taxon-name-part-type="genus" reg="Solanum">S.</tp:taxon-name-part><tp:taxon-name-part taxon-name-part-type="species" reg="robinsonii">robinsonii</tp:taxon-name-part></tp:taxon-name></italic>. Although Bonati worked in Paris, he did not cite any herbarium in the protologue or in the introductory part of his treatment (<xref ref-type="bibr" rid="B25">Bonati 1914</xref>), so lectotypification is necessary. We here select the Paris sheet (P00054128) annotated by Hul and Dy Phon as “holotype” as the lectotype for <italic><tp:taxon-name><tp:taxon-name-part taxon-name-part-type="genus" reg="Solanum">S.</tp:taxon-name-part><tp:taxon-name-part taxon-name-part-type="species" reg="robinsonii">robinsonii</tp:taxon-name-part></tp:taxon-name></italic>.</p></tp:treatment-sec><tp:treatment-sec sec-type="material" id="SECID0ESVCO"><title>Specimens examined.</title><p>See Suppl. materials <xref ref-type="supplementary-material" rid="S1">1</xref>–<xref ref-type="supplementary-material" rid="S3">3</xref>.</p></tp:treatment-sec><tp:treatment-sec><!--Section generated to contain objects referenced in tp:taxon-treatment.--><fig id="F2" position="float" orientation="portrait"><object-id xmlns:xlink="http://www.w3.org/1999/xlink" content-type="doi" xlink:type="simple">10.3897/phytokeys.198.79514.figure2</object-id><object-id xmlns:xlink="http://www.w3.org/1999/xlink" content-type="arpha" xlink:type="simple">C3CC6085-46FE-5190-A346-8B52EC9A87C6</object-id><label>Figure 2.</label><caption><p>Vegetative characters for tropical Asian spiny solanums <bold>A</bold> large and densely hairy repand leaf of <italic><tp:taxon-name><tp:taxon-name-part taxon-name-part-type="genus" reg="Solanum">S.</tp:taxon-name-part><tp:taxon-name-part taxon-name-part-type="species" reg="lasiocarpum">lasiocarpum</tp:taxon-name-part></tp:taxon-name></italic> (<italic>Meeboonya et al. RM 287</italic>, Thailand) <bold>B</bold> small, pubescent, very shallowly lobed leaf of <italic><tp:taxon-name><tp:taxon-name-part taxon-name-part-type="genus" reg="Solanum">S.</tp:taxon-name-part><tp:taxon-name-part taxon-name-part-type="species" reg="miyakojimense">miyakojimense</tp:taxon-name-part></tp:taxon-name></italic> (field photograph, unvouchered, Taiwan) <bold>C</bold> entire, pubescent leaf of <italic><tp:taxon-name><tp:taxon-name-part taxon-name-part-type="genus" reg="Solanum">S.</tp:taxon-name-part><tp:taxon-name-part taxon-name-part-type="species" reg="robinsonii">robinsonii</tp:taxon-name-part></tp:taxon-name></italic> (<italic>Nuraliev 3031</italic>, Vietnam) <bold>D</bold> glabrescent and deeply dissected leaf of <italic><tp:taxon-name><tp:taxon-name-part taxon-name-part-type="genus" reg="Solanum">S.</tp:taxon-name-part><tp:taxon-name-part taxon-name-part-type="species" reg="virginianum">virginianum</tp:taxon-name-part></tp:taxon-name></italic> (<italic>Sampath Kumar et al. 126968</italic>, India) <bold>E</bold> conical straight prickles on a pubescent young stem of <italic><tp:taxon-name><tp:taxon-name-part taxon-name-part-type="genus" reg="Solanum">S.</tp:taxon-name-part><tp:taxon-name-part taxon-name-part-type="species" reg="hovei">hovei</tp:taxon-name-part></tp:taxon-name></italic> (field photograph, unvouchered, India) <bold>F</bold> strongly hooked prickles on a glabrous young stem and on the abaxial leaf surface of <italic><tp:taxon-name><tp:taxon-name-part taxon-name-part-type="genus" reg="Solanum">S.</tp:taxon-name-part><tp:taxon-name-part taxon-name-part-type="species" reg="trilobatum">trilobatum</tp:taxon-name-part></tp:taxon-name></italic> (<italic>Meeboonya et al. RM 242</italic>, Thailand) <bold>G</bold> needle-like purple prickles on the adaxial leaf surface of <italic><tp:taxon-name><tp:taxon-name-part taxon-name-part-type="genus" reg="Solanum">S.</tp:taxon-name-part><tp:taxon-name-part taxon-name-part-type="species" reg="cyanocarphium">cyanocarphium</tp:taxon-name-part></tp:taxon-name></italic> (field photograph, unvouchered, Vietnam) <bold>H</bold> pubescent young stem of <italic><tp:taxon-name><tp:taxon-name-part taxon-name-part-type="genus" reg="Solanum">S.</tp:taxon-name-part><tp:taxon-name-part taxon-name-part-type="species" reg="barbisetum">barbisetum</tp:taxon-name-part></tp:taxon-name></italic> armed with prickles and bristles (<italic>Suksathan et al. PS 3832</italic>, Thailand). Photograph credits: <bold>A, B, D–F</bold> X. Aubriot <bold>C, G</bold> M. Nuraliev <bold>H</bold> D. Pedersen.</p></caption><graphic xmlns:xlink="http://www.w3.org/1999/xlink" xlink:href="phytokeys-198-001_article-79514__-g002.jpg" position="float" orientation="portrait" xlink:type="simple" id="oo_689695.jpg"><uri content-type="original_file" xlink:type="simple">https://binary.pensoft.net/fig/689695</uri></graphic></fig><supplementary-material xmlns:xlink="http://www.w3.org/1999/xlink" id="S1" position="float" orientation="portrait" xlink:type="simple"><object-id content-type="doi" xlink:type="simple">10.3897/phytokeys.198.79514.suppl1</object-id><object-id content-type="zenodo_dep_id" xlink:type="simple">7077031</object-id><object-id content-type="arpha" xlink:type="simple">85C6D6EE-35F4-5E07-84A8-4C4F5FFEC2BE</object-id><label>Supplementary material 1</label><caption><p>Index to all numbered collections</p></caption><statement content-type="dataType"><label>Data type</label><p>Occurrences (pdf. file)</p></statement><statement content-type="notes"><label>Explanation note</label><p>Index of all herbarium collections seen for this mongraph.</p></statement><media xlink:href="phytokeys-198-001_article-79514__-s001.pdf" mimetype="application" mime-subtype="pdf" position="float" orientation="portrait" xlink:type="simple" id="oo_689777.pdf"><uri content-type="original_file" xlink:type="simple">https://binary.pensoft.net/file/689777</uri></media><permissions><license xlink:type="simple"><license-p>This dataset is made available under the Open Database License (http://opendatacommons.org/licenses/odbl/1.0/). The Open Database License (ODbL) is a license agreement intended to allow users to freely share, modify, and use this Dataset while maintaining this same freedom for others, provided that the original source and author(s) are credited.</license-p></license></permissions><attrib specific-use="authors">Xavier Aubriot, Sandra Knapp</attrib></supplementary-material><supplementary-material xmlns:xlink="http://www.w3.org/1999/xlink" id="S3" position="float" orientation="portrait" xlink:type="simple"><object-id content-type="doi" xlink:type="simple">10.3897/phytokeys.198.79514.suppl3</object-id><object-id content-type="zenodo_dep_id" xlink:type="simple">7077023</object-id><object-id content-type="arpha" xlink:type="simple">6E8A0A33-9752-5EB7-8540-EB629178D276</object-id><label>Supplementary material 3</label><caption><p>All specimens examined</p></caption><statement content-type="dataType"><label>Data type</label><p>Specimens (csv. file)</p></statement><statement content-type="notes"><label>Explanation note</label><p>A searchable csv file of all specimens examined (worldwide) for this monograph.</p></statement><media xlink:href="phytokeys-198-001_article-79514__-s003.csv" mimetype="text" mime-subtype="csv" position="float" orientation="portrait" xlink:type="simple" id="oo_689779.csv"><uri content-type="original_file" xlink:type="simple">https://binary.pensoft.net/file/689779</uri></media><permissions><license xlink:type="simple"><license-p>This dataset is made available under the Open Database License (http://opendatacommons.org/licenses/odbl/1.0/). The Open Database License (ODbL) is a license agreement intended to allow users to freely share, modify, and use this Dataset while maintaining this same freedom for others, provided that the original source and author(s) are credited.</license-p></license></permissions><attrib specific-use="authors">Xavier Aubriot, Sandra Knapp</attrib></supplementary-material></tp:treatment-sec><ref-list><ref id="B105"><mixed-citation xmlns:xlink="http://www.w3.org/1999/xlink" xlink:type="simple">IUCN (<year>2019</year>) Guidelines for Using the IUCN Red List Categories and Criteria. Version 13. Prepared by the Standards and Petitions Subcommittee of the IUCN Species Survival Commission. <ext-link xlink:href="http://www.iucnredlist.org/documents/RedListGuidelines.pdf" ext-link-type="uri" xlink:type="simple">http://www.iucnredlist.org/documents/RedListGuidelines.pdf</ext-link></mixed-citation></ref><ref id="B271"><mixed-citation xmlns:xlink="http://www.w3.org/1999/xlink" xlink:type="simple"><person-group><name name-style="western"><surname>Wikramanayake</surname><given-names>E</given-names></name><name name-style="western"><surname>Dinerstein</surname><given-names>E</given-names></name><name name-style="western"><surname>Loucks</surname><given-names>CJ</given-names></name><name name-style="western"><surname>Olson</surname><given-names>DM</given-names></name><name name-style="western"><surname>Morrison</surname><given-names>J</given-names></name><name name-style="western"><surname>Lamoreux</surname><given-names>J</given-names></name><name name-style="western"><surname>McKnight</surname><given-names>M</given-names></name><name name-style="western"><surname>Hedao</surname><given-names>P</given-names></name></person-group> (<year>2002</year>) <source>Terrestrial ecoregions of the Indo-Pacific: a conservation assessment.</source><publisher-name>Island Press</publisher-name>, <publisher-loc>London</publisher-loc>, <size units="page">824 pp</size>.</mixed-citation></ref><ref id="B131"><mixed-citation xmlns:xlink="http://www.w3.org/1999/xlink" xlink:type="simple"><person-group><name name-style="western"><surname>Knapp</surname><given-names>S</given-names></name><name name-style="western"><surname>Sagona</surname><given-names>E</given-names></name><name name-style="western"><surname>Carbonell</surname><given-names>AKZ</given-names></name><name name-style="western"><surname>Chiarini</surname><given-names>F</given-names></name></person-group> (<year>2017</year>) <article-title>A revision of the <italic><tp:taxon-name><tp:taxon-name-part taxon-name-part-type="genus">Solanum</tp:taxon-name-part><tp:taxon-name-part taxon-name-part-type="species">elaeagnifolium</tp:taxon-name-part></tp:taxon-name></italic> clade (Elaeagnifolium clade, subgenus <tp:taxon-name><tp:taxon-name-part taxon-name-part-type="subgenus">Leptostemonum</tp:taxon-name-part></tp:taxon-name>, <tp:taxon-name><tp:taxon-name-part taxon-name-part-type="family">Solanaceae</tp:taxon-name-part></tp:taxon-name>).</article-title><source>PhytoKeys</source><volume>84</volume>: <fpage>1</fpage>–<lpage>104</lpage>. <ext-link xlink:href="10.3897/phytokeys.84.12695" ext-link-type="doi" xlink:type="simple">https://doi.org/10.3897/phytokeys.84.12695</ext-link></mixed-citation></ref><ref id="B101"><mixed-citation xmlns:xlink="http://www.w3.org/1999/xlink" xlink:type="simple"><person-group><name name-style="western"><surname>Hul</surname><given-names>S</given-names></name><name name-style="western"><surname>Dy Phon</surname><given-names>P</given-names></name></person-group> (<year>2014</year>) <article-title><tp:taxon-name><tp:taxon-name-part taxon-name-part-type="family">Solanaceae</tp:taxon-name-part></tp:taxon-name>.</article-title> In: <person-group><name name-style="western"><surname>Aubréville</surname><given-names>A</given-names></name><name name-style="western"><surname>Leroy</surname><given-names>J</given-names></name><name name-style="western"><surname>Morat</surname><given-names>P</given-names></name></person-group> (<role>Eds</role>) <issue-title>Flore du Cambodge, du Laos et du Vietnam.</issue-title><source>Muséum National d’Histoire Naturelle &amp; Royal Botanic Garden Edinburgh, Paris &amp; Edinburgh</source>, <fpage>1</fpage>–<lpage>93</lpage>.</mixed-citation></ref><ref id="B25"><mixed-citation xmlns:xlink="http://www.w3.org/1999/xlink" xlink:type="simple"><person-group><name name-style="western"><surname>Bonati</surname><given-names>G</given-names></name></person-group> (<year>1914</year>) Primulacées, Solanacées et Scrofulariacées nouvelles de la Chine, de l’Indochine et du Turkestan. Bulletin de la Société Botanique de Genève, sér., 2 5: 297–316.</mixed-citation></ref></ref-list></tp:taxon-treatment>
