# Supplementary material for: ﻿A revision of the “spiny solanums” of Tropical Asia (Solanum, the Leptostemonum Clade, Solanaceae)
Source: PhytoKeys. 2022 Jun 1;198:1–270. doi: 10.3897/phytokeys.198.79514 (PMC9849010; doi:10.3897/phytokeys.198.79514)
Supplement: XML Treatment for Solanum robustum [file phytokeys.198.79514-treatment40.xml]

<!DOCTYPE tp:taxon-treatment
  PUBLIC "-//TaxonX//DTD Taxonomic Treatment Publishing DTD v0 20100105//EN" "tax-treatment-NSO.dtd">
<tp:taxon-treatment xmlns:tp="http://www.plazi.org/taxpub"><tp:treatment-meta><kwd-group><label>Taxon classification</label><kwd>
              <named-content content-type="kingdom">Plantae</named-content>
            </kwd><kwd>
              <named-content content-type="order">Solanales</named-content>
            </kwd><kwd>
              <named-content content-type="family">Solanaceae</named-content>
            </kwd></kwd-group><mixed-citation publication-type="journal"><person-group><name><surname>Aubriot</surname><given-names>Xavier</given-names></name><name><surname>Knapp</surname><given-names>Sandra</given-names></name></person-group><article-title>﻿A revision of the “spiny solanums” of Tropical Asia (<italic><tp:taxon-name><tp:taxon-name-part taxon-name-part-type="genus" reg="Solanum">Solanum</tp:taxon-name-part></tp:taxon-name></italic>, the <tp:taxon-name><tp:taxon-name-part taxon-name-part-type="clade">Leptostemonum</tp:taxon-name-part></tp:taxon-name> Clade, <tp:taxon-name><tp:taxon-name-part taxon-name-part-type="family">Solanaceae</tp:taxon-name-part></tp:taxon-name>)</article-title><source>PhytoKeys</source><day>01</day><month>06</month><year>2022</year><volume>198</volume><fpage>1</fpage><lpage>270</lpage><pub-id pub-id-type="doi">10.3897/phytokeys.198.79514</pub-id></mixed-citation></tp:treatment-meta><tp:nomenclature><label>﻿39.</label><tp:taxon-name>
            <object-id xmlns:xlink="http://www.w3.org/1999/xlink" content-type="arpha" xlink:type="simple">6F245086-99CC-5EAD-A833-ACDFE44737AB</object-id>
            <tp:taxon-name-part taxon-name-part-type="genus" reg="Solanum">Solanum</tp:taxon-name-part>
            <tp:taxon-name-part taxon-name-part-type="species" reg="robustum">robustum</tp:taxon-name-part>
          </tp:taxon-name><tp:taxon-authority>H.L.Wendl., Flora 27: 784. 1844.</tp:taxon-authority><xref ref-type="fig" rid="F41">Fig. 41C–E</xref><xref ref-type="bibr" rid="B259">No names based on tropical Asian types have been published; for complete synonymy see Vorontsova and Knapp 2016.</xref></tp:nomenclature><tp:treatment-sec sec-type="material" id="SECID0EOXCO"><title>Type.</title><p>Cultivated in Hanover, Germany, from seeds sent from Brazil, <italic>Anonymous s.n.</italic> (no herbarium specimens cited, none found).</p></tp:treatment-sec><tp:treatment-sec sec-type="description" id="SECID0EWXCO"><title>Description.</title><p><xref ref-type="bibr" rid="B259">Vorontsova and Knapp (2016</xref>: 280–284); <ext-link xmlns:xlink="http://www.w3.org/1999/xlink" xlink:href="http://www.solanaceaesource.org/solanaceae/solanum-robustum" ext-link-type="uri" xlink:type="simple">http://www.solanaceaesource.org/solanaceae/solanum-robustum</ext-link>.</p></tp:treatment-sec><tp:treatment-sec sec-type="distribution" id="SECID0EFYCO"><title>Distribution.</title><p><italic><tp:taxon-name><tp:taxon-name-part taxon-name-part-type="genus" reg="Solanum">Solanum</tp:taxon-name-part><tp:taxon-name-part taxon-name-part-type="species" reg="robustum">robustum</tp:taxon-name-part></tp:taxon-name></italic> has been collected in India (state of Tamil Nadu) and on the island of Réunion (two collections from the 1960s); it is native to southern South America. Outside of its native range it is apparently used as an ornamental (see <xref ref-type="bibr" rid="B259">Vorontsova and Knapp 2016</xref>).</p></tp:treatment-sec><tp:treatment-sec sec-type="discussion" id="SECID0E1YCO"><title>Discussion.</title><p><italic><tp:taxon-name><tp:taxon-name-part taxon-name-part-type="genus" reg="Solanum">Solanum</tp:taxon-name-part><tp:taxon-name-part taxon-name-part-type="species" reg="robustum">robustum</tp:taxon-name-part></tp:taxon-name></italic> is a distinctive species with strongly winged stems and small, pubescent berries. Even vegetatively it is not easily confused with any other species in the region. It has the potential to become a serious pest; in Hawai’i it is classified as a noxious weed (<xref ref-type="bibr" rid="B261">Wagner et al. 1999</xref>).</p><p><italic><tp:taxon-name><tp:taxon-name-part taxon-name-part-type="genus" reg="Solanum">Solanum</tp:taxon-name-part><tp:taxon-name-part taxon-name-part-type="species" reg="robustum">robustum</tp:taxon-name-part></tp:taxon-name></italic> was described without reference to herbaria or specific collections; we, like <xref ref-type="bibr" rid="B259">Vorontsova and Knapp (2016)</xref>, leave neotypification of this name for a monographer of the group to which this distinctive species belongs (Erythrotrichum clade).</p></tp:treatment-sec><tp:treatment-sec sec-type="material" id="SECID0EA1CO"><title>Specimens examined.</title><p>See Suppl. materials <xref ref-type="supplementary-material" rid="S1">1</xref>–<xref ref-type="supplementary-material" rid="S3">3</xref>.</p></tp:treatment-sec><tp:treatment-sec><!--Section generated to contain objects referenced in tp:taxon-treatment.--><fig id="F41" position="float" orientation="portrait"><object-id xmlns:xlink="http://www.w3.org/1999/xlink" content-type="doi" xlink:type="simple">10.3897/phytokeys.198.79514.figure41</object-id><object-id xmlns:xlink="http://www.w3.org/1999/xlink" content-type="arpha" xlink:type="simple">D14DD50F-9F1D-5A34-BCFC-AF487717CA9C</object-id><label>Figure 41.</label><caption><p>Introduced species of <italic><tp:taxon-name><tp:taxon-name-part taxon-name-part-type="genus" reg="Solanum">Solanum</tp:taxon-name-part></tp:taxon-name></italic>. <italic><tp:taxon-name><tp:taxon-name-part taxon-name-part-type="genus" reg="Solanum">Solanum</tp:taxon-name-part><tp:taxon-name-part taxon-name-part-type="species" reg="mammosum">mammosum</tp:taxon-name-part></tp:taxon-name></italic> L. <bold>A</bold> detail view of a flower (<italic>Stevens 35067</italic>, Nicaragua) <bold>B</bold> detail view of a fruit (<italic>Stevens 35067</italic>, Nicaragua). <italic><tp:taxon-name><tp:taxon-name-part taxon-name-part-type="genus" reg="Solanum">Solanum</tp:taxon-name-part><tp:taxon-name-part taxon-name-part-type="species" reg="robustum">robustum</tp:taxon-name-part></tp:taxon-name></italic> H.L.Wendl. <bold>C</bold> habit (<italic>Sampath Kumar et al. 126920</italic>, India) <bold>D</bold> detail view of a short-styled flower (<italic>Sampath Kumar et al. 126920</italic>, India) <bold>E</bold> detail view of a fruit (<italic>Sampath Kumar et al. 126920</italic>, India). <italic><tp:taxon-name><tp:taxon-name-part taxon-name-part-type="genus" reg="Solanum">Solanum</tp:taxon-name-part><tp:taxon-name-part taxon-name-part-type="species" reg="sisymbriifolium">sisymbriifolium</tp:taxon-name-part></tp:taxon-name></italic> Lam. <bold>F</bold> habit (<italic>Sampath Kumar et al. 126922</italic>, India) <bold>G</bold> detail view of a flower (<italic>Sampath Kumar et al. 126922</italic>, India) <bold>H</bold> detail view of a fruit (<italic>Sampath Kumar et al. 126922</italic>, India). Photograph credits: <bold>A, B</bold> O.M. Montiel <bold>C–H</bold> X. Aubriot.</p></caption><graphic xmlns:xlink="http://www.w3.org/1999/xlink" xlink:href="phytokeys-198-001_article-79514__-g041.jpg" position="float" orientation="portrait" xlink:type="simple" id="oo_689734.jpg"><uri content-type="original_file" xlink:type="simple">https://binary.pensoft.net/fig/689734</uri></graphic></fig><supplementary-material xmlns:xlink="http://www.w3.org/1999/xlink" id="S1" position="float" orientation="portrait" xlink:type="simple"><object-id content-type="doi" xlink:type="simple">10.3897/phytokeys.198.79514.suppl1</object-id><object-id content-type="zenodo_dep_id" xlink:type="simple">7077031</object-id><object-id content-type="arpha" xlink:type="simple">85C6D6EE-35F4-5E07-84A8-4C4F5FFEC2BE</object-id><label>Supplementary material 1</label><caption><p>Index to all numbered collections</p></caption><statement content-type="dataType"><label>Data type</label><p>Occurrences (pdf. file)</p></statement><statement content-type="notes"><label>Explanation note</label><p>Index of all herbarium collections seen for this mongraph.</p></statement><media xlink:href="phytokeys-198-001_article-79514__-s001.pdf" mimetype="application" mime-subtype="pdf" position="float" orientation="portrait" xlink:type="simple" id="oo_689777.pdf"><uri content-type="original_file" xlink:type="simple">https://binary.pensoft.net/file/689777</uri></media><permissions><license xlink:type="simple"><license-p>This dataset is made available under the Open Database License (http://opendatacommons.org/licenses/odbl/1.0/). The Open Database License (ODbL) is a license agreement intended to allow users to freely share, modify, and use this Dataset while maintaining this same freedom for others, provided that the original source and author(s) are credited.</license-p></license></permissions><attrib specific-use="authors">Xavier Aubriot, Sandra Knapp</attrib></supplementary-material><supplementary-material xmlns:xlink="http://www.w3.org/1999/xlink" id="S3" position="float" orientation="portrait" xlink:type="simple"><object-id content-type="doi" xlink:type="simple">10.3897/phytokeys.198.79514.suppl3</object-id><object-id content-type="zenodo_dep_id" xlink:type="simple">7077023</object-id><object-id content-type="arpha" xlink:type="simple">6E8A0A33-9752-5EB7-8540-EB629178D276</object-id><label>Supplementary material 3</label><caption><p>All specimens examined</p></caption><statement content-type="dataType"><label>Data type</label><p>Specimens (csv. file)</p></statement><statement content-type="notes"><label>Explanation note</label><p>A searchable csv file of all specimens examined (worldwide) for this monograph.</p></statement><media xlink:href="phytokeys-198-001_article-79514__-s003.csv" mimetype="text" mime-subtype="csv" position="float" orientation="portrait" xlink:type="simple" id="oo_689779.csv"><uri content-type="original_file" xlink:type="simple">https://binary.pensoft.net/file/689779</uri></media><permissions><license xlink:type="simple"><license-p>This dataset is made available under the Open Database License (http://opendatacommons.org/licenses/odbl/1.0/). The Open Database License (ODbL) is a license agreement intended to allow users to freely share, modify, and use this Dataset while maintaining this same freedom for others, provided that the original source and author(s) are credited.</license-p></license></permissions><attrib specific-use="authors">Xavier Aubriot, Sandra Knapp</attrib></supplementary-material></tp:treatment-sec><ref-list><ref id="B259"><mixed-citation xmlns:xlink="http://www.w3.org/1999/xlink" xlink:type="simple"><person-group><name name-style="western"><surname>Vorontsova</surname><given-names>MS</given-names></name><name name-style="western"><surname>Knapp</surname><given-names>S</given-names></name></person-group> (<year>2016</year>) <article-title>A revision of the “spiny solanums,” <tp:taxon-name><tp:taxon-name-part taxon-name-part-type="genus">Solanum</tp:taxon-name-part><tp:taxon-name-part taxon-name-part-type="infraspecific-rank">subgenus</tp:taxon-name-part><tp:taxon-name-part taxon-name-part-type="subgenus">Leptostemonum</tp:taxon-name-part></tp:taxon-name> (<tp:taxon-name><tp:taxon-name-part taxon-name-part-type="family">Solanaceae</tp:taxon-name-part></tp:taxon-name>), in Africa and Madagascar.</article-title><source>Systematic Botany Monographs</source><volume>99</volume>: <fpage>1</fpage>–<lpage>428</lpage>. <ext-link xlink:href="10.1007/BF03027161" ext-link-type="doi" xlink:type="simple">https://doi.org/10.1007/BF03027161</ext-link></mixed-citation></ref><ref id="B261"><mixed-citation xmlns:xlink="http://www.w3.org/1999/xlink" xlink:type="simple"><person-group><name name-style="western"><surname>Wagner</surname><given-names>WL</given-names></name><name name-style="western"><surname>Herbst</surname><given-names>DR</given-names></name><name name-style="western"><surname>Sohmer</surname><given-names>SH</given-names></name></person-group> (<year>1999</year>) Manual of the flowering plants of Hawai’i, 2 vols. Bishop Museum Special Publication 13. University of Hawa’i and Bishop Museum Press, Honolulu.</mixed-citation></ref></ref-list></tp:taxon-treatment>
