# Supplementary material for: ﻿A revision of the “spiny solanums” of Tropical Asia (Solanum, the Leptostemonum Clade, Solanaceae)
Source: PhytoKeys. 2022 Jun 1;198:1–270. doi: 10.3897/phytokeys.198.79514 (PMC9849010; doi:10.3897/phytokeys.198.79514)
Supplement: XML Treatment for Solanum schefferi [file phytokeys.198.79514-treatment41.xml]

<!DOCTYPE tp:taxon-treatment
  PUBLIC "-//TaxonX//DTD Taxonomic Treatment Publishing DTD v0 20100105//EN" "tax-treatment-NSO.dtd">
<tp:taxon-treatment xmlns:tp="http://www.plazi.org/taxpub"><tp:treatment-meta><kwd-group><label>Taxon classification</label><kwd>
              <named-content content-type="kingdom">Plantae</named-content>
            </kwd><kwd>
              <named-content content-type="order">Solanales</named-content>
            </kwd><kwd>
              <named-content content-type="family">Solanaceae</named-content>
            </kwd></kwd-group><mixed-citation publication-type="journal"><person-group><name><surname>Aubriot</surname><given-names>Xavier</given-names></name><name><surname>Knapp</surname><given-names>Sandra</given-names></name></person-group><article-title>﻿A revision of the “spiny solanums” of Tropical Asia (<italic><tp:taxon-name><tp:taxon-name-part taxon-name-part-type="genus" reg="Solanum">Solanum</tp:taxon-name-part></tp:taxon-name></italic>, the <tp:taxon-name><tp:taxon-name-part taxon-name-part-type="clade">Leptostemonum</tp:taxon-name-part></tp:taxon-name> Clade, <tp:taxon-name><tp:taxon-name-part taxon-name-part-type="family">Solanaceae</tp:taxon-name-part></tp:taxon-name>)</article-title><source>PhytoKeys</source><day>01</day><month>06</month><year>2022</year><volume>198</volume><fpage>1</fpage><lpage>270</lpage><pub-id pub-id-type="doi">10.3897/phytokeys.198.79514</pub-id></mixed-citation></tp:treatment-meta><tp:nomenclature><label>﻿40.</label><tp:taxon-name>
            <object-id xmlns:xlink="http://www.w3.org/1999/xlink" content-type="arpha" xlink:type="simple">05942791-6F92-551A-B986-99376D7924D5</object-id>
            <tp:taxon-name-part taxon-name-part-type="genus" reg="Solanum">Solanum</tp:taxon-name-part>
            <tp:taxon-name-part taxon-name-part-type="species" reg="schefferi">schefferi</tp:taxon-name-part>
          </tp:taxon-name><tp:taxon-authority>F.Muell., Descr. Notes Papuan Pl. 1: 44. 1876.</tp:taxon-authority><xref ref-type="fig" rid="F67">Fig. 67</xref><tp:nomenclature-citation-list><tp:nomenclature-citation><tp:taxon-name>
                <tp:taxon-name-part taxon-name-part-type="genus" reg="Solanum">Solanum</tp:taxon-name-part>
                <tp:taxon-name-part taxon-name-part-type="species" reg="incanum">incanum</tp:taxon-name-part>
              </tp:taxon-name><comment>Scheff., Ann. Jard. Bot. Buitenzorg 1: 39. 1876, nom. illeg., non <tp:taxon-name><tp:taxon-name-part taxon-name-part-type="genus" reg="Solanum">Solanum</tp:taxon-name-part><tp:taxon-name-part taxon-name-part-type="species" reg="incanum">incanum</tp:taxon-name-part></tp:taxon-name> L., 1753. Type. Indonesia. West Papua: Andai (“Andaj”), sin. dat., <italic>G. Teijsmann s.n.</italic> (lectotype, designated here: BO [acc. # 1324395]; isolectotype: BO [acc. # 1323468]).</comment></tp:nomenclature-citation><tp:nomenclature-citation><tp:taxon-name>
                <tp:taxon-name-part taxon-name-part-type="genus" reg="Solanum">Solanum</tp:taxon-name-part>
                <tp:taxon-name-part taxon-name-part-type="species" reg="lianoides">lianoides</tp:taxon-name-part>
              </tp:taxon-name><comment>Elmer, Leaflets Philipp. Bot. 2: 733. 1910. Type. Philippines. MIMAROPA: Luzon, Romblon Province, Sibuyan Island, May 1910, <italic>A.D.E. Elmer 10752</italic> (lectotype, designated here: BM [BM000778113]; isolectotypes: A [00077845], BISH [BISH1005079], CAL [acc. # 316476], E [E00273864], F [v0073460F, acc. # 290900], G [G00442946], GH [GH00077844], HBG [HBG511454], K [K000196018], LE [LE00016968, LE00016969], MO [MO-503846, acc. # 3783069], NY [00172284], US [00027651, acc. # 779390]).</comment></tp:nomenclature-citation><tp:nomenclature-citation><tp:taxon-name>
                <tp:taxon-name-part taxon-name-part-type="genus" reg="Solanum">Solanum</tp:taxon-name-part>
                <tp:taxon-name-part taxon-name-part-type="species" reg="smilacocladum">smilacocladum</tp:taxon-name-part>
              </tp:taxon-name><comment>Bitter, Bot. Jahrb. Syst. 55: 79. 1919. Type. Indonesia. Sulawesi: [Sulawesi Utara] “Celebes (Minahassa): Bojong, N. Celebes”, 1888, <italic>O. Warburg 15072</italic> (lectotype, designated here: NY [00804057]).</comment></tp:nomenclature-citation></tp:nomenclature-citation-list></tp:nomenclature><tp:treatment-sec sec-type="material" id="SECID0EP4CO"><title>Type.</title><p>Based on (replacement name for) <italic><tp:taxon-name><tp:taxon-name-part taxon-name-part-type="genus" reg="Solanum">Solanum</tp:taxon-name-part><tp:taxon-name-part taxon-name-part-type="species" reg="incanum">incanum</tp:taxon-name-part></tp:taxon-name></italic> Scheff., non L.</p></tp:treatment-sec><tp:treatment-sec sec-type="description" id="SECID0EA5CO"><title>Description.</title><p>Scrambling shrubs or woody lianas to 10 m long, armed. Stems flexuous, terete, moderately prickly and sparsely to densely stellate-pubescent; prickles 2–4 mm long, 2–2.5 mm wide at the base, strongly recurved (hooked), pale yellowish tan; pubescence of stalked porrect-stellate trichomes, the stalks to 0.5 mm long, multiseriate, the rays 4–8, 0.2–0.4 mm long, the midpoints absent or slightly longer than the rays; new growth moderately to densely stellate-pubescent, the trichomes sessile to short-stalked, the stalks 0.2–0.4 mm, the rays 4–8, 0.2–0.5 mm long, the midpoints ca. 0.4 mm long, equal to the rays; bark of older stems reddish brown and somewhat shiny. Sympodial units unifoliate, the leaves not geminate. Leaves simple, not lobed, the blades 2.5–15 cm long, 1.5–7.5 cm wide, ca. 2 times longer than wide, elliptic-ovate to ovate, widest in the middle or the lower third, chartaceous, somewhat discolorous, armed or unarmed; adaxial surface evenly and sparsely to densely pubescent with mixed sessile and short-stalked porrect-stellate trichomes, the multiseriate stalks to 0.2 mm long and conical, the rays 4–6, 0.1–0.2 mm long, sometimes ascending (pointing upwards from the stalk), the midpoints absent or very short; abaxial surface moderately to densely pubescent with mixed stalked and sessile porrect-stellate trichomes like the adaxial surface, but the pubescence denser, especially along the principal veins; major veins 4–6 pairs, impressed above, densely pubescent especially abaxially; base acute, usually strongly oblique; margins entire; apex acute; petioles 1–1.2 cm long, 1/10–1/5 as long as the leaf blades, densely pubescent with porrect-stellate trichomes like those of the stems, unarmed or armed with 0–5 hooked prickles. Inflorescences 3–10 cm long, internodal and lateral, unbranched or more commonly many times branched, with (2–)10–40 flowers, only a few flowers open at any one time, pubescent with porrect-stellate trichomes like those of the stems, occasionally with a few minute hooked prickles in larger inflorescences; peduncle 0.5–3 cm long; pedicels 0.8–1 cm long, ca. 1 mm in diameter at the base, ca. 1.5 mm in diameter at the apex, spreading, sparsely to moderately stellate-pubescent with porrect-stellate trichomes like the inflorescence axes, articulated above the base leaving a small peg on the inflorescence axis, the pegs 0.5–1 mm long, more glabrous than either the pedicels or the inflorescence axis, drying dark brown to black; pedicel scars irregularly spaced 1–3 mm apart, often raised as short pegs ca. 1 mm long. Buds stout and strongly tapering, strongly exserted from the calyx before anthesis. Flowers 5-merous, heterostylous with the distal flowers on each inflorescence branch short-styled and the plants weakly andromonoecious. Calyx with the tube 2.5–3 mm long, conical, in bud a hyaline cup with darker acumens from the rim, tearing irregularly at anthesis, the lobes 1–2 mm long including the acumens, ca. 1 mm wide, deltate with a subulate tip to 1 mm long, sparsely to moderately stellate-pubescent with porrect-stellate trichomes like those of the pedicels, unarmed. Corolla 2–3 cm in diameter, violet to dark purple, deeply stellate, lobed nearly to the base, interpetalar tissue scarce, but the petal margins thin and somewhat “ruffly”, the lobes 10–14 mm long, 3.5–5 mm wide, spreading at anthesis, mostly glabrous adaxially but in more pubescent individuals with porrect-stellate trichomes on the petal surface, densely stellate-pubescent abaxially with densely tangled stalked porrect-stellate trichomes where exposed in bud, the trichomes with 5–8 rays ca. 0.5 mm long and midpoints equal to the rays, sometimes tinged with purple, the petal margins and tips densely papillate, the tips cucullate. Stamens equal or very slightly unequal; anthers 6–8 mm long, ca. 1.5 mm wide in the lower third, strongly tapering, yellow, poricidal at the tips, the pores directed distally, not elongating to slits with drying; filament tube minute, glabrous; free portion of the filaments ca. 0.5 mm long, glabrous. Ovary conical, sparsely pubescent with simple glandular trichomes and papillae; style in long-styled flowers 9–10 mm long, strongly hooked at the tip, minutely glandular papillate in the lower 1/4, otherwise glabrous, in short-styled flowers ca. 1 mm long, straight, glabrous; stigma slightly lobed, borne on the inner surface of the hooked style tip, the surfaces minutely papillose. Fruit a globose or ovoid berry, 2–3 cm long, ca. 3 cm in diameter (fide <xref ref-type="bibr" rid="B239">Symon 1985</xref>: 145; 3–5 cm long fide <xref ref-type="bibr" rid="B77">Elmer 1910</xref>: 734), green, the pericarp leathery and shiny, glabrous; fruiting pedicels 1.8–3 cm long, ca. 1 mm in diameter at the base, tapering to an apex ca. 3 mm in diameter, woody, spreading or pendent from weight of berries; fruiting calyx slightly accrescent, the lobes ca. 5 mm long, ca. 2 mm wide, spreading. Seeds more than 100 per berry, ca. 2 mm long, ca. 1.5 mm wide, reddish brown or tan, the surfaces very minutely pitted or smooth, the testal cells not visible. Chromosome number: not known.</p><fig id="F67" position="float" orientation="portrait"><object-id xmlns:xlink="http://www.w3.org/1999/xlink" content-type="doi" xlink:type="simple">10.3897/phytokeys.198.79514.figure67</object-id><object-id xmlns:xlink="http://www.w3.org/1999/xlink" content-type="arpha" xlink:type="simple">70687502-17C3-5810-AD75-4AB89F99FD9A</object-id><label>Figure 67.</label><caption><p><italic><tp:taxon-name><tp:taxon-name-part taxon-name-part-type="genus" reg="Solanum">Solanum</tp:taxon-name-part><tp:taxon-name-part taxon-name-part-type="species" reg="schefferi">schefferi</tp:taxon-name-part></tp:taxon-name></italic> F.Muell. Herbarium specimen collected the Philippines in 1927 (<italic>Ramos &amp; Edaño 49324</italic>, P00379535). Photograph credit: CC-BY, Muséum national d’Histoire naturelle, Paris.</p></caption><graphic xmlns:xlink="http://www.w3.org/1999/xlink" xlink:href="phytokeys-198-001_article-79514__-g067.jpg" position="float" orientation="portrait" xlink:type="simple" id="oo_689760.jpg"><uri content-type="original_file" xlink:type="simple">https://binary.pensoft.net/fig/689760</uri></graphic></fig><fig id="F68" position="float" orientation="portrait"><object-id xmlns:xlink="http://www.w3.org/1999/xlink" content-type="doi" xlink:type="simple">10.3897/phytokeys.198.79514.figure68</object-id><object-id xmlns:xlink="http://www.w3.org/1999/xlink" content-type="arpha" xlink:type="simple">F486A3AA-67B8-5313-B736-548C46241E61</object-id><label>Figure 68.</label><caption><p>Distribution of <italic><tp:taxon-name><tp:taxon-name-part taxon-name-part-type="genus" reg="Solanum">S.</tp:taxon-name-part><tp:taxon-name-part taxon-name-part-type="species" reg="schefferi">schefferi.</tp:taxon-name-part></tp:taxon-name></italic></p></caption><graphic xmlns:xlink="http://www.w3.org/1999/xlink" xlink:href="phytokeys-198-001_article-79514__-g068.jpg" position="float" orientation="portrait" xlink:type="simple" id="oo_689761.jpg"><uri content-type="original_file" xlink:type="simple">https://binary.pensoft.net/fig/689761</uri></graphic></fig></tp:treatment-sec><tp:treatment-sec sec-type="distribution" id="SECID0E66CO"><title>Distribution</title><p><bold>(Fig. <xref ref-type="fig" rid="F68">68</xref>).</bold><italic><tp:taxon-name><tp:taxon-name-part taxon-name-part-type="genus" reg="Solanum">Solanum</tp:taxon-name-part><tp:taxon-name-part taxon-name-part-type="species" reg="schefferi">schefferi</tp:taxon-name-part></tp:taxon-name></italic> occurs from the Philippines to northern New Guinea and the Solomon Islands (Malaita Island) to northern Sulawesi and the Malakus in Indonesia.</p></tp:treatment-sec><tp:treatment-sec sec-type="ecology" id="SECID0EXADO"><title>Ecology and habitat.</title><p><italic><tp:taxon-name><tp:taxon-name-part taxon-name-part-type="genus" reg="Solanum">Solanum</tp:taxon-name-part><tp:taxon-name-part taxon-name-part-type="species" reg="schefferi">schefferi</tp:taxon-name-part></tp:taxon-name></italic> has been collected growing in open areas near abandoned fields or at forest edges from approximately sea level to 1,500 m elevation. It appears to grow on limestone, a soil type unusual for <italic><tp:taxon-name><tp:taxon-name-part taxon-name-part-type="genus" reg="Solanum">Solanum</tp:taxon-name-part></tp:taxon-name></italic>.</p></tp:treatment-sec><tp:treatment-sec sec-type="Common names and uses" id="SECID0EPBDO"><title>Common names and uses.</title><p>None recorded.</p></tp:treatment-sec><tp:treatment-sec sec-type="Preliminary conservation status" id="SECID0EUBDO"><title>Preliminary conservation status</title><p><bold>(<xref ref-type="bibr" rid="B105">IUCN 2019</xref>).</bold> Least Concern (<abbrev xmlns:xlink="http://www.w3.org/1999/xlink" xlink:title="Least Concern" id="ABBRID0EBCDO" xlink:type="simple">LC</abbrev>). <abbrev xmlns:xlink="http://www.w3.org/1999/xlink" xlink:title="Extent of Occurrence" id="ABBRID0EFCDO" xlink:type="simple">EOO</abbrev> (1,012,899 km<sup>2</sup>, <abbrev xmlns:xlink="http://www.w3.org/1999/xlink" xlink:title="Least Concern" id="ABBRID0ELCDO" xlink:type="simple">LC</abbrev>); <abbrev xmlns:xlink="http://www.w3.org/1999/xlink" xlink:title="Area of Occupancy" id="ABBRID0EPCDO" xlink:type="simple">AOO</abbrev> (32 km<sup>2</sup>, <abbrev xmlns:xlink="http://www.w3.org/1999/xlink" xlink:title="Endangered" id="ABBRID0EVCDO" xlink:type="simple">EN</abbrev>). In the area of tropical Asia treated here <italic><tp:taxon-name><tp:taxon-name-part taxon-name-part-type="genus" reg="Solanum">S.</tp:taxon-name-part><tp:taxon-name-part taxon-name-part-type="species" reg="schefferi">schefferi</tp:taxon-name-part></tp:taxon-name></italic> is at the northwestern part of its range; it is more widely distributed on New Guinea. The small <abbrev xmlns:xlink="http://www.w3.org/1999/xlink" xlink:title="Area of Occupancy" id="ABBRID0EEDDO" xlink:type="simple">AOO</abbrev> is common in vines of forest canopies, these types of plants are notoriously under-collected but are also often rare where they occur.</p></tp:treatment-sec><tp:treatment-sec sec-type="discussion" id="SECID0EIDDO"><title>Discussion.</title><p><italic><tp:taxon-name><tp:taxon-name-part taxon-name-part-type="genus" reg="Solanum">Solanum</tp:taxon-name-part><tp:taxon-name-part taxon-name-part-type="species" reg="schefferi">schefferi</tp:taxon-name-part></tp:taxon-name></italic> is a species with most of its distribution on the island of New Guinea, but several collections are from the Malaku islands and northern Sulawesi. <xref ref-type="bibr" rid="B239">Symon (1985)</xref> suggested this distribution and its distinct differences from other New Guinea species suggested it was an introduction from the Americas. Molecular phylogenetic study, however, shows that <italic><tp:taxon-name><tp:taxon-name-part taxon-name-part-type="genus" reg="Solanum">S.</tp:taxon-name-part><tp:taxon-name-part taxon-name-part-type="species" reg="schefferi">schefferi</tp:taxon-name-part></tp:taxon-name></italic> is clearly a member of the Eastern Hemisphere clade of spiny solanums (<xref ref-type="bibr" rid="B8">Aubriot et al. 2016a</xref>) and is member of a small monophyletic group containing <italic><tp:taxon-name><tp:taxon-name-part taxon-name-part-type="genus" reg="Solanum">S.</tp:taxon-name-part><tp:taxon-name-part taxon-name-part-type="species" reg="athenae">athenae</tp:taxon-name-part></tp:taxon-name></italic> Symon and <italic><tp:taxon-name><tp:taxon-name-part taxon-name-part-type="genus" reg="Solanum">S.</tp:taxon-name-part><tp:taxon-name-part taxon-name-part-type="species" reg="leptacanthum">leptacanthum</tp:taxon-name-part></tp:taxon-name></italic> Merr. &amp; L.M.Perry, both New Guinea endemics (but see below).</p><p><italic><tp:taxon-name><tp:taxon-name-part taxon-name-part-type="genus" reg="Solanum">Solanum</tp:taxon-name-part><tp:taxon-name-part taxon-name-part-type="species" reg="schefferi">schefferi</tp:taxon-name-part></tp:taxon-name></italic> is a striking species with large, showy (fide <italic>Brass 24330</italic>) flowers and large fruits. The plants climb with their hooked prickles (like rose thorns) and unlike many other species of New Guinean spiny solanums, the prickles on all parts are hooked. The berries are ovoid when young and grow to a considerable size (fide <xref ref-type="bibr" rid="B77">Elmer 1910</xref>: 734; <xref ref-type="bibr" rid="B239">Symon 1985</xref>: 145); smaller berries appear to be globose, elongating to ovoid with maturity.</p><p><italic><tp:taxon-name><tp:taxon-name-part taxon-name-part-type="genus" reg="Solanum">Solanum</tp:taxon-name-part><tp:taxon-name-part taxon-name-part-type="species" reg="lianoides">lianoides</tp:taxon-name-part></tp:taxon-name></italic> has not previously be considered a synonym of <italic><tp:taxon-name><tp:taxon-name-part taxon-name-part-type="genus" reg="Solanum">S.</tp:taxon-name-part><tp:taxon-name-part taxon-name-part-type="species" reg="schefferi">schefferi</tp:taxon-name-part></tp:taxon-name></italic> (<xref ref-type="bibr" rid="B239">Symon 1985</xref>), but examination of the pubescence and flowers leads us to consider them as belonging to the same taxon. Molecular results of <xref ref-type="bibr" rid="B8">Aubriot et al. (2016a)</xref> place <italic><tp:taxon-name><tp:taxon-name-part taxon-name-part-type="genus" reg="Solanum">S.</tp:taxon-name-part><tp:taxon-name-part taxon-name-part-type="species" reg="lianoides">lianoides</tp:taxon-name-part></tp:taxon-name></italic> in the larger Sahul-Pacific clade and forming a group with <italic><tp:taxon-name><tp:taxon-name-part taxon-name-part-type="genus" reg="Solanum">S.</tp:taxon-name-part><tp:taxon-name-part taxon-name-part-type="species" reg="dunalianum">dunalianum</tp:taxon-name-part></tp:taxon-name></italic> and <italic><tp:taxon-name><tp:taxon-name-part taxon-name-part-type="genus" reg="Solanum">S.</tp:taxon-name-part><tp:taxon-name-part taxon-name-part-type="species" reg="graciliflorum">graciliflorum</tp:taxon-name-part></tp:taxon-name></italic>, not closely related to <italic><tp:taxon-name><tp:taxon-name-part taxon-name-part-type="genus" reg="Solanum">S.</tp:taxon-name-part><tp:taxon-name-part taxon-name-part-type="species" reg="schefferi">schefferi.</tp:taxon-name-part></tp:taxon-name></italic> These results remain to be revisited to ascertain if contamination of one or other of these samples influenced the results. It is clear, however, that <italic><tp:taxon-name><tp:taxon-name-part taxon-name-part-type="genus" reg="Solanum">S.</tp:taxon-name-part><tp:taxon-name-part taxon-name-part-type="species" reg="schefferi">schefferi</tp:taxon-name-part></tp:taxon-name></italic> is native to tropical Asia, and is not an introduction from the Americas.</p><p>The protologue of <italic><tp:taxon-name><tp:taxon-name-part taxon-name-part-type="genus" reg="Solanum">S.</tp:taxon-name-part><tp:taxon-name-part taxon-name-part-type="species" reg="lianoides">lianoides</tp:taxon-name-part></tp:taxon-name></italic> cites a single collection (<italic>Elmer 10752</italic>) but does not mention a herbarium (<xref ref-type="bibr" rid="B77">Elmer 1910</xref>). We have selected the only one of the many duplicates of this collection we have seen that has both flowers and fruits (BM000778113) as the lectotype for this name.</p><p>In coining the replacement name <italic><tp:taxon-name><tp:taxon-name-part taxon-name-part-type="genus" reg="Solanum">S.</tp:taxon-name-part><tp:taxon-name-part taxon-name-part-type="species" reg="smilacocladum">smilacocladum</tp:taxon-name-part></tp:taxon-name></italic><xref ref-type="bibr" rid="B18">Bitter (1919)</xref> cited the same sheets in BO as those used by Scheffer in his description of “<tp:taxon-name><tp:taxon-name-part taxon-name-part-type="genus" reg="Solanum">S.</tp:taxon-name-part><tp:taxon-name-part taxon-name-part-type="species" reg="incanum">incanum</tp:taxon-name-part></tp:taxon-name>” (“Herb. Buitenzorg 9853! Sub nom. <italic><tp:taxon-name><tp:taxon-name-part taxon-name-part-type="genus" reg="Solanum">S.</tp:taxon-name-part><tp:taxon-name-part taxon-name-part-type="species" reg="incanum">incanum</tp:taxon-name-part></tp:taxon-name></italic> Scheff.”), as well as additional syntypes from Berlin (<italic>Schlechter 17627</italic>, <italic>Warburg 15072</italic>, <italic>Warburg 21246</italic>) and Bogor (<italic>Koorders 18033B</italic>, <italic>Koorders 18046B</italic>). We have lectotypified <italic><tp:taxon-name><tp:taxon-name-part taxon-name-part-type="genus" reg="Solanum">S.</tp:taxon-name-part><tp:taxon-name-part taxon-name-part-type="species" reg="smilacocladum">smilacocladum</tp:taxon-name-part></tp:taxon-name></italic> with <italic>Warburg 15072</italic> from northern Sulawesi (NY 00804057), to not make the name homotypic with <italic><tp:taxon-name><tp:taxon-name-part taxon-name-part-type="genus" reg="Solanum">S.</tp:taxon-name-part><tp:taxon-name-part taxon-name-part-type="species" reg="schefferi">schefferi.</tp:taxon-name-part></tp:taxon-name></italic></p></tp:treatment-sec><tp:treatment-sec sec-type="material" id="SECID0EKLDO"><title>Specimens examined.</title><p>See Suppl. materials <xref ref-type="supplementary-material" rid="S1">1</xref>–<xref ref-type="supplementary-material" rid="S3">3</xref>.</p></tp:treatment-sec><tp:treatment-sec><!--Section generated to contain objects referenced in tp:taxon-treatment.--><supplementary-material xmlns:xlink="http://www.w3.org/1999/xlink" id="S1" position="float" orientation="portrait" xlink:type="simple"><object-id content-type="doi" xlink:type="simple">10.3897/phytokeys.198.79514.suppl1</object-id><object-id content-type="zenodo_dep_id" xlink:type="simple">7077031</object-id><object-id content-type="arpha" xlink:type="simple">85C6D6EE-35F4-5E07-84A8-4C4F5FFEC2BE</object-id><label>Supplementary material 1</label><caption><p>Index to all numbered collections</p></caption><statement content-type="dataType"><label>Data type</label><p>Occurrences (pdf. file)</p></statement><statement content-type="notes"><label>Explanation note</label><p>Index of all herbarium collections seen for this mongraph.</p></statement><media xlink:href="phytokeys-198-001_article-79514__-s001.pdf" mimetype="application" mime-subtype="pdf" position="float" orientation="portrait" xlink:type="simple" id="oo_689777.pdf"><uri content-type="original_file" xlink:type="simple">https://binary.pensoft.net/file/689777</uri></media><permissions><license xlink:type="simple"><license-p>This dataset is made available under the Open Database License (http://opendatacommons.org/licenses/odbl/1.0/). The Open Database License (ODbL) is a license agreement intended to allow users to freely share, modify, and use this Dataset while maintaining this same freedom for others, provided that the original source and author(s) are credited.</license-p></license></permissions><attrib specific-use="authors">Xavier Aubriot, Sandra Knapp</attrib></supplementary-material><supplementary-material xmlns:xlink="http://www.w3.org/1999/xlink" id="S3" position="float" orientation="portrait" xlink:type="simple"><object-id content-type="doi" xlink:type="simple">10.3897/phytokeys.198.79514.suppl3</object-id><object-id content-type="zenodo_dep_id" xlink:type="simple">7077023</object-id><object-id content-type="arpha" xlink:type="simple">6E8A0A33-9752-5EB7-8540-EB629178D276</object-id><label>Supplementary material 3</label><caption><p>All specimens examined</p></caption><statement content-type="dataType"><label>Data type</label><p>Specimens (csv. file)</p></statement><statement content-type="notes"><label>Explanation note</label><p>A searchable csv file of all specimens examined (worldwide) for this monograph.</p></statement><media xlink:href="phytokeys-198-001_article-79514__-s003.csv" mimetype="text" mime-subtype="csv" position="float" orientation="portrait" xlink:type="simple" id="oo_689779.csv"><uri content-type="original_file" xlink:type="simple">https://binary.pensoft.net/file/689779</uri></media><permissions><license xlink:type="simple"><license-p>This dataset is made available under the Open Database License (http://opendatacommons.org/licenses/odbl/1.0/). The Open Database License (ODbL) is a license agreement intended to allow users to freely share, modify, and use this Dataset while maintaining this same freedom for others, provided that the original source and author(s) are credited.</license-p></license></permissions><attrib specific-use="authors">Xavier Aubriot, Sandra Knapp</attrib></supplementary-material></tp:treatment-sec><ref-list><ref id="B239"><mixed-citation xmlns:xlink="http://www.w3.org/1999/xlink" xlink:type="simple"><person-group><name name-style="western"><surname>Symon</surname><given-names>DE</given-names></name></person-group> (<year>1985</year>) <article-title>The <tp:taxon-name><tp:taxon-name-part taxon-name-part-type="family">Solanaceae</tp:taxon-name-part></tp:taxon-name> of New Guinea.</article-title><source>Journal of the Adelaide Botanic Gardens</source><volume>8</volume>: <fpage>1</fpage>–<lpage>171</lpage>.</mixed-citation></ref><ref id="B77"><mixed-citation xmlns:xlink="http://www.w3.org/1999/xlink" xlink:type="simple"><person-group><name name-style="western"><surname>Elmer</surname><given-names>ADE</given-names></name></person-group> (<year>1910</year>) <article-title>The genus <italic><tp:taxon-name><tp:taxon-name-part taxon-name-part-type="genus">Solanum</tp:taxon-name-part></tp:taxon-name></italic> from Mt. Apo.</article-title><source>Leaflets of Philippine Botany</source><volume>2</volume>: <fpage>729</fpage>–<lpage>734</lpage>.</mixed-citation></ref><ref id="B105"><mixed-citation xmlns:xlink="http://www.w3.org/1999/xlink" xlink:type="simple">IUCN (<year>2019</year>) Guidelines for Using the IUCN Red List Categories and Criteria. Version 13. Prepared by the Standards and Petitions Subcommittee of the IUCN Species Survival Commission. <ext-link xlink:href="http://www.iucnredlist.org/documents/RedListGuidelines.pdf" ext-link-type="uri" xlink:type="simple">http://www.iucnredlist.org/documents/RedListGuidelines.pdf</ext-link></mixed-citation></ref><ref id="B8"><mixed-citation xmlns:xlink="http://www.w3.org/1999/xlink" xlink:type="simple"><person-group><name name-style="western"><surname>Aubriot</surname><given-names>X</given-names></name><name name-style="western"><surname>Singh</surname><given-names>P</given-names></name><name name-style="western"><surname>Knapp</surname><given-names>S</given-names></name></person-group> (<year>2016a</year>) <article-title>Tropical Asian species show the Old World clade of “spiny solanums” (subgenus <italic><tp:taxon-name><tp:taxon-name-part taxon-name-part-type="genus"/><tp:taxon-name-part taxon-name-part-type="subgenus">Leptostemonum</tp:taxon-name-part></tp:taxon-name> pro parte</italic>: <tp:taxon-name><tp:taxon-name-part taxon-name-part-type="family">Solanaceae</tp:taxon-name-part></tp:taxon-name>) is not monophyletic.</article-title><source>Botanical Journal of the Linnean Society</source><volume>181</volume>(<issue>2</issue>): <fpage>199</fpage>–<lpage>223</lpage>. <ext-link xlink:href="10.1111/boj.12412" ext-link-type="doi" xlink:type="simple">https://doi.org/10.1111/boj.12412</ext-link></mixed-citation></ref><ref id="B18"><mixed-citation xmlns:xlink="http://www.w3.org/1999/xlink" xlink:type="simple"><person-group><name name-style="western"><surname>Bitter</surname><given-names>G</given-names></name></person-group> (<year>1919</year>) Die papuasischen Arten von <italic><tp:taxon-name><tp:taxon-name-part taxon-name-part-type="genus">Solanum.</tp:taxon-name-part></tp:taxon-name></italic> Botanische Jahrbücher für Systematik, Pflanzengeschichte und Pflanzengeographie 55: 59–112.</mixed-citation></ref></ref-list></tp:taxon-treatment>
