# Supplementary material for: ﻿A revision of the “spiny solanums” of Tropical Asia (Solanum, the Leptostemonum Clade, Solanaceae)
Source: PhytoKeys. 2022 Jun 1;198:1–270. doi: 10.3897/phytokeys.198.79514 (PMC9849010; doi:10.3897/phytokeys.198.79514)
Supplement: XML Treatment for Solanum sulawesi [file phytokeys.198.79514-treatment43.xml]

<!DOCTYPE tp:taxon-treatment
  PUBLIC "-//TaxonX//DTD Taxonomic Treatment Publishing DTD v0 20100105//EN" "tax-treatment-NSO.dtd">
<tp:taxon-treatment xmlns:tp="http://www.plazi.org/taxpub"><tp:treatment-meta><kwd-group><label>Taxon classification</label><kwd>
              <named-content content-type="kingdom">Plantae</named-content>
            </kwd><kwd>
              <named-content content-type="order">Solanales</named-content>
            </kwd><kwd>
              <named-content content-type="family">Solanaceae</named-content>
            </kwd></kwd-group><mixed-citation publication-type="journal"><person-group><name><surname>Aubriot</surname><given-names>Xavier</given-names></name><name><surname>Knapp</surname><given-names>Sandra</given-names></name></person-group><article-title>﻿A revision of the “spiny solanums” of Tropical Asia (<italic><tp:taxon-name><tp:taxon-name-part taxon-name-part-type="genus" reg="Solanum">Solanum</tp:taxon-name-part></tp:taxon-name></italic>, the <tp:taxon-name><tp:taxon-name-part taxon-name-part-type="clade">Leptostemonum</tp:taxon-name-part></tp:taxon-name> Clade, <tp:taxon-name><tp:taxon-name-part taxon-name-part-type="family">Solanaceae</tp:taxon-name-part></tp:taxon-name>)</article-title><source>PhytoKeys</source><day>01</day><month>06</month><year>2022</year><volume>198</volume><fpage>1</fpage><lpage>270</lpage><pub-id pub-id-type="doi">10.3897/phytokeys.198.79514</pub-id></mixed-citation></tp:treatment-meta><tp:nomenclature><label>﻿42.</label><tp:taxon-name>
            <object-id xmlns:xlink="http://www.w3.org/1999/xlink" content-type="arpha" xlink:type="simple">327402FA-311A-504A-90A4-C24EB6DC1AEA</object-id>
            <tp:taxon-name-part taxon-name-part-type="genus" reg="Solanum">Solanum</tp:taxon-name-part>
            <tp:taxon-name-part taxon-name-part-type="species" reg="sulawesi">sulawesi</tp:taxon-name-part>
            <object-id xmlns:xlink="http://www.w3.org/1999/xlink" content-type="ipni" xlink:type="simple">urn:lsid:ipni.org:names:77298805-1</object-id>
          </tp:taxon-name><tp:taxon-authority>X.Aubriot &amp; S.Knapp</tp:taxon-authority><tp:taxon-status xmlns:xlink="http://www.w3.org/1999/xlink" xlink:type="simple">sp. nov.</tp:taxon-status><xref ref-type="fig" rid="F69">Fig. 69</xref></tp:nomenclature><tp:treatment-sec sec-type="diagnosis" id="SECID0EDTDO"><title>Diagnosis.</title><p>Like <tp:taxon-name><tp:taxon-name-part taxon-name-part-type="genus" reg="Solanum">Solanum</tp:taxon-name-part></tp:taxon-name><italic><tp:taxon-name><tp:taxon-name-part taxon-name-part-type="genus" reg="Solanum"/><tp:taxon-name-part taxon-name-part-type="species" reg="involucratum">involucratum</tp:taxon-name-part></tp:taxon-name></italic> Blume, but differing in its lack of dense stellate pubescence on leaf blades and new growth, attenuate leaf bases, and fruiting calyces that are not accrescent.</p></tp:treatment-sec><tp:treatment-sec sec-type="material" id="SECID0EZTDO"><title>Type.</title><p>Indonesia. Sulawesi: Sulawesi Utara, 220 km W. of Manado, 50 km inland from Pangi, on tributary of Sungai Ilanga, 350–750 m, 3 Mar 1990, <italic>J.S. Burley et al. 3625</italic> (holotype: L [L.2882218]; isotypes: A, BO [n.v.], K [K000014635]).</p></tp:treatment-sec><tp:treatment-sec sec-type="description" id="SECID0EBUDO"><title>Description.</title><p>Shrubs to 1.5 m tall, strongly armed. Stems erect, terete, densely prickly, glabrous, purple (fide <italic>Burley et al. 3625</italic>); prickles 0.3–1 cm long, 0.1–0.25 cm in diameter at the base, straight, of many different sizes, pale yellowish tan; pubescence absent; new growth densely prickly and moderately stellate-pubescent with short-stalked porrect-stellate trichomes, the stalks ca. 0.2 mm long, the rays 4–6, ca. 0.5 mm long, the midpoints ca. 0.5 mm long, equal to the rays, the trichomes soon deciduous and the stems glabrate; bark of older stems pale tan. Sympodial units difoliate, the leaves not geminate. Leaves simple, shallowly lobed, the blades (5–)9–17 cm long, (4–)7.5–12 cm wide, 1–1.5 times longer than wide, broadly elliptic, chartaceous, concolorous, strongly armed along the midrib and major veins with straight prickles; adaxial surface glabrate, sparsely pubescent along the veins with scattered sessile porrect-stellate trichomes, the rays 4, 0.1–0.2 mm long, the midpoints 1–1.5 mm long, much longer than the rays; abaxial surface sparsely pubescent with multangulate stalked trichomes, the stalks to 0.5 mm long, the rays 8–10, to 0.5 mm long, irregular in size on a single trichome; major veins 5–6 pairs, densely prickly on both surfaces, the prickles ca. 40 per face, 0.3–1 cm long, straight; base attenuate; margins shallowly lobed, the lobes 5–6 on each side, 1–3 cm long, deltate, acute at the tips and occasionally somewhat bilobed, the sinuses ca. halfway to the midrib; apex acute to acuminate; petioles 2–4 cm long, 1/4–1/3 as long as the leaf blades, densely prickly and sparsely pubescent, the prickles like those of the stems and leaves, the pubescence of scattered stalked porrect-stellate-trichomes, the stalks to 0.5 mm, the rays 6–8, ca. 0.3 mm, the midpoints equalling the rays in length, soon deciduous and the petioles of older leaves glabrate. Inflorescences 0.5–3 cm long, internodal and lateral, unbranched, with 4–8 flowers, only 1 or 2 flowers open at any one time, glabrous except at the very tips, densely prickly, the prickles 2–3 mm long, straight; peduncle absent to 0.9 cm long, densely prickly; pedicels 0.5–0.6 cm long, ca. 0.5 mm in diameter at the base, ca. 1 mm in diameter at the apex, spreading and slightly nodding at anthesis, densely prickly and sparsely stellate-pubescent like the leaf adaxial surfaces, articulated at the base, the trichomes porrect-stellate, the rays 4–8, 0.2–0.5 mm long, midpoints not clearly differentiated from the rays; pedicel scars tightly packed and almost overlapping. Buds broadly ellipsoid and somewhat tapering, included in the calyx lobes until just before anthesis. Flowers 5-merous, apparently all perfect, but some distal flowers may be short-styled. Calyx with the tube 2–2.5 mm long, cup-shaped to slightly urceolate, abruptly narrowing to the pedicel and densely prickly, the lobes 4–6 mm long, ca. 2 mm wide, narrowly deltate, densely prickly on the midveins and sparsely stellate-pubescent abaxially with porrect-stellate trichomes like those of the pedicels. Corolla 1.4–1.8 cm in diameter, white, stellate, lobed 2/3 of the way to the base, interpetalar tissue minimal, the lobes 5–6 mm long, 2.5–3.5 mm wide, narrowly deltate, spreading at anthesis, mostly glabrous adaxially but with a few stellate trichomes at the tips, sparsely stellate-pubescent abaxially with densely tangled sessile trichomes where exposed in bud, these densest at the tips, a few tiny prickles along the petal midvein. Stamens equal; anthers 5–5.5 mm long, ca. 1.5 mm wide, tapering, yellow, densely papillate in the lower half, poricidal at the tips, the pores directed distally, not elongating to slits with drying; filament tube minute, glabrous; free portion of the filaments minute, glabrous, the anthers almost sessile. Ovary conical, densely pubescent with sessile porrect-stellate trichomes with tiny rays and elongate midpoints; style 6–6.5 mm long, glabrous; stigma strongly bilobed, the surfaces minutely papillose. Fruit a globose berry, several per infructescence, 1.5–2 cm in diameter, green (immature?), the pericarp thin and slightly shiny, evenly pubescent with porrect-stellate trichomes with 4–6 minute rays less than 0.1 mm long, the midpoints 3+-celled 1–2.5(–3) mm long; fruiting pedicels 0.8–1.1 cm long, ca. 2 mm in diameter at the base, abruptly enlarged at the apex to ca. 4 mm in diameter, woody, spreading to more or less deflexed from the weight of the berry; fruiting calyx accrescent, the lobes expanding to 7–8 mm long, reflexed and often breaking off. Seeds 50–100 per berry, ca. 2.5 mm long, ca. 2 mm wide, flattened reniform, yellowish tan or brown, the surfaces minutely pitted, the testal cells with straight or slightly sinuate margins. Chromosome number: not known.</p><fig id="F69" position="float" orientation="portrait"><object-id xmlns:xlink="http://www.w3.org/1999/xlink" content-type="doi" xlink:type="simple">10.3897/phytokeys.198.79514.figure69</object-id><object-id xmlns:xlink="http://www.w3.org/1999/xlink" content-type="arpha" xlink:type="simple">B561FFAF-5B4D-544F-99EC-EB2CF7FBF19D</object-id><label>Figure 69.</label><caption><p><italic><tp:taxon-name><tp:taxon-name-part taxon-name-part-type="genus" reg="Solanum">Solanum</tp:taxon-name-part><tp:taxon-name-part taxon-name-part-type="species" reg="sulawesi">sulawesi</tp:taxon-name-part></tp:taxon-name></italic> X.Aubriot &amp; S.Knapp – Herbarium specimen (holotype) collected in Indonesia in 1990 (<italic>Burley et al. 3625</italic>, L.2882218). Photograph credit: Naturalis Biodiversity Center.</p></caption><graphic xmlns:xlink="http://www.w3.org/1999/xlink" xlink:href="phytokeys-198-001_article-79514__-g069.jpg" position="float" orientation="portrait" xlink:type="simple" id="oo_689762.jpg"><uri content-type="original_file" xlink:type="simple">https://binary.pensoft.net/fig/689762</uri></graphic></fig></tp:treatment-sec><tp:treatment-sec sec-type="etymology" id="SECID0EDVDO"><title>Etymology.</title><p><italic><tp:taxon-name><tp:taxon-name-part taxon-name-part-type="genus" reg="Solanum">Solanum</tp:taxon-name-part><tp:taxon-name-part taxon-name-part-type="species" reg="sulawesi">sulawesi</tp:taxon-name-part></tp:taxon-name></italic> is named for the island on which it appears to be endemic, Sulawesi, which is of an extraordinary composite geologic nature at the collision zone of the Asian, Pacific, and Australian tectonic plates (<xref ref-type="bibr" rid="B257">Villeneuve et al. 2002</xref>).</p><fig id="F70" position="float" orientation="portrait"><object-id xmlns:xlink="http://www.w3.org/1999/xlink" content-type="doi" xlink:type="simple">10.3897/phytokeys.198.79514.figure70</object-id><object-id xmlns:xlink="http://www.w3.org/1999/xlink" content-type="arpha" xlink:type="simple">3E6C3C2B-0526-5992-AD2C-CE2770F9E6A2</object-id><label>Figure 70.</label><caption><p>Distribution of <italic><tp:taxon-name><tp:taxon-name-part taxon-name-part-type="genus" reg="Solanum">S.</tp:taxon-name-part><tp:taxon-name-part taxon-name-part-type="species" reg="sulawesi">sulawesi.</tp:taxon-name-part></tp:taxon-name></italic></p></caption><graphic xmlns:xlink="http://www.w3.org/1999/xlink" xlink:href="phytokeys-198-001_article-79514__-g070.jpg" position="float" orientation="portrait" xlink:type="simple" id="oo_689763.jpg"><uri content-type="original_file" xlink:type="simple">https://binary.pensoft.net/fig/689763</uri></graphic></fig></tp:treatment-sec><tp:treatment-sec sec-type="distribution" id="SECID0EPWDO"><title>Distribution</title><p><bold>(Fig. <xref ref-type="fig" rid="F70">70</xref>).</bold><italic><tp:taxon-name><tp:taxon-name-part taxon-name-part-type="genus" reg="Solanum">Solanum</tp:taxon-name-part><tp:taxon-name-part taxon-name-part-type="species" reg="sulawesi">sulawesi</tp:taxon-name-part></tp:taxon-name></italic> is endemic to the Indonesian island of Sulawesi (previously known as Celebes under Portuguese colonial occupation); two collections are from the northern peninsula and the third from the southwestern peninsula of the island.</p></tp:treatment-sec><tp:treatment-sec sec-type="ecology" id="SECID0EHXDO"><title>Ecology and habitat.</title><p><italic><tp:taxon-name><tp:taxon-name-part taxon-name-part-type="genus" reg="Solanum">Solanum</tp:taxon-name-part><tp:taxon-name-part taxon-name-part-type="species" reg="sulawesi">sulawesi</tp:taxon-name-part></tp:taxon-name></italic> has been collected in open areas in lowland tropical rainforest, from 350 to 750 elevation.</p></tp:treatment-sec><tp:treatment-sec sec-type="Common names and uses" id="SECID0EYXDO"><title>Common names and uses.</title><p>None recorded.</p></tp:treatment-sec><tp:treatment-sec sec-type="Preliminary conservation status" id="SECID0E4XDO"><title>Preliminary conservation status</title><p><bold>(<xref ref-type="bibr" rid="B105">IUCN 2019</xref>).</bold> Data Deficient (<abbrev xmlns:xlink="http://www.w3.org/1999/xlink" xlink:title="Data Deficient" id="ABBRID0EKYDO" xlink:type="simple">DD</abbrev>). The few collections, coupled with the possibility of more being uncovered as more specimens of <italic><tp:taxon-name><tp:taxon-name-part taxon-name-part-type="genus" reg="Solanum">S.</tp:taxon-name-part><tp:taxon-name-part taxon-name-part-type="species" reg="involucratum">involucratum</tp:taxon-name-part></tp:taxon-name></italic> are examined carefully, suggests that it is too early to assign a preliminary conservation status for this species.</p></tp:treatment-sec><tp:treatment-sec sec-type="discussion" id="SECID0EZYDO"><title>Discussion.</title><p><italic><tp:taxon-name><tp:taxon-name-part taxon-name-part-type="genus" reg="Solanum">Solanum</tp:taxon-name-part><tp:taxon-name-part taxon-name-part-type="species" reg="sulawesi">sulawesi</tp:taxon-name-part></tp:taxon-name></italic> is morphologically similar to both <italic><tp:taxon-name><tp:taxon-name-part taxon-name-part-type="genus" reg="Solanum">S.</tp:taxon-name-part><tp:taxon-name-part taxon-name-part-type="species" reg="involucratum">involucratum</tp:taxon-name-part></tp:taxon-name></italic> and <italic><tp:taxon-name><tp:taxon-name-part taxon-name-part-type="genus" reg="Solanum">S.</tp:taxon-name-part><tp:taxon-name-part taxon-name-part-type="species" reg="lasiocarpum">lasiocarpum</tp:taxon-name-part></tp:taxon-name></italic>, both of which have large, repand leaves and pubescent berries. It differs from <italic><tp:taxon-name><tp:taxon-name-part taxon-name-part-type="genus" reg="Solanum">S.</tp:taxon-name-part><tp:taxon-name-part taxon-name-part-type="species" reg="involucratum">involucratum</tp:taxon-name-part></tp:taxon-name></italic> in its calyx that is not accrescent in fruit, its glabrous stems and extremely sparsely pubescent leaves that are cuneate to attenuate and widest near the middle (versus truncate and widest near the base). <italic><tp:taxon-name><tp:taxon-name-part taxon-name-part-type="genus" reg="Solanum">Solanum</tp:taxon-name-part><tp:taxon-name-part taxon-name-part-type="species" reg="lasiocarpum">lasiocarpum</tp:taxon-name-part></tp:taxon-name></italic> is a much more densely pubescent plant and is often completely unarmed. The leaves are more ovate in outline and more densely pubescent. The midpoints of the fruit trichomes in <italic><tp:taxon-name><tp:taxon-name-part taxon-name-part-type="genus" reg="Solanum">S.</tp:taxon-name-part><tp:taxon-name-part taxon-name-part-type="species" reg="sulawesi">sulawesi</tp:taxon-name-part></tp:taxon-name></italic> are unusual in being 2–3-celled; those of both <italic><tp:taxon-name><tp:taxon-name-part taxon-name-part-type="genus" reg="Solanum">S.</tp:taxon-name-part><tp:taxon-name-part taxon-name-part-type="species" reg="lasiocarpum">lasiocarpum</tp:taxon-name-part></tp:taxon-name></italic> and <italic><tp:taxon-name><tp:taxon-name-part taxon-name-part-type="genus" reg="Solanum">S.</tp:taxon-name-part><tp:taxon-name-part taxon-name-part-type="species" reg="involucratum">involucratum</tp:taxon-name-part></tp:taxon-name></italic> are single-celled. Fruits of <italic><tp:taxon-name><tp:taxon-name-part taxon-name-part-type="genus" reg="Solanum">S.</tp:taxon-name-part><tp:taxon-name-part taxon-name-part-type="species" reg="sulawesi">sulawesi</tp:taxon-name-part></tp:taxon-name></italic> are smaller than those of S. <italic><tp:taxon-name><tp:taxon-name-part taxon-name-part-type="genus" reg="Solanum"/><tp:taxon-name-part taxon-name-part-type="species" reg="lasiocarpum">lasiocarpum</tp:taxon-name-part></tp:taxon-name></italic>, and less densely pubescent.</p><p>We would have preferred to place the holotype for this species in a herbarium in Indonesia, but extensive searches in the herbarium at Bogor (BO; A. Kartonegoro, pers. comm.) failed to locate a duplicate of <italic>Burley et al. 3625</italic>, although one should be located there.</p><p>Material of <italic><tp:taxon-name><tp:taxon-name-part taxon-name-part-type="genus" reg="Solanum">S.</tp:taxon-name-part><tp:taxon-name-part taxon-name-part-type="species" reg="sulawesi">sulawesi</tp:taxon-name-part></tp:taxon-name></italic> has not been included in molecular analyses but we suspect it will prove a member of a clade comprised of southeast Asian species and not a member of the largely American <tp:taxon-name><tp:taxon-name-part taxon-name-part-type="genus" reg="Lasiocarpa">Lasiocarpa</tp:taxon-name-part></tp:taxon-name> clade.</p><p>We have seen very few collections of <italic><tp:taxon-name><tp:taxon-name-part taxon-name-part-type="genus" reg="Solanum">S.</tp:taxon-name-part><tp:taxon-name-part taxon-name-part-type="species" reg="sulawesi">sulawesi</tp:taxon-name-part></tp:taxon-name></italic>, but specimens of this species may have been previously identified as <italic><tp:taxon-name><tp:taxon-name-part taxon-name-part-type="genus" reg="Solanum">S.</tp:taxon-name-part><tp:taxon-name-part taxon-name-part-type="species" reg="involucratum">involucratum</tp:taxon-name-part></tp:taxon-name></italic> or <italic><tp:taxon-name><tp:taxon-name-part taxon-name-part-type="genus" reg="Solanum">S.</tp:taxon-name-part><tp:taxon-name-part taxon-name-part-type="species" reg="lasiocarpum">lasiocarpum.</tp:taxon-name-part></tp:taxon-name></italic> These and unidentified collections in BO and other Indonesian herbaria are of particular interest and are a priority for examination.</p></tp:treatment-sec><tp:treatment-sec sec-type="Paratypes" id="SECID0EG5DO"><title>Paratypes.</title><p>[also see Suppl. materials <xref ref-type="supplementary-material" rid="S1">1</xref>–<xref ref-type="supplementary-material" rid="S3">3</xref>] <bold>Indonesia. Sulawesi</bold>: Sulawesi Tenggara, Southeast Celebes. Ladongi - Tirawuta - Kolaka [Kolaka Timur], 19 Oct 1978, <italic>Prawiroatmodjo &amp; Maskuri 1356</italic> (K, L); Sulawesi Utara, “Ins. Celebes: (Minahassa): N Celebes”, 1888, <italic>Warburg 15844</italic> (NY).</p></tp:treatment-sec><tp:treatment-sec><!--Section generated to contain objects referenced in tp:taxon-treatment.--><supplementary-material xmlns:xlink="http://www.w3.org/1999/xlink" id="S1" position="float" orientation="portrait" xlink:type="simple"><object-id content-type="doi" xlink:type="simple">10.3897/phytokeys.198.79514.suppl1</object-id><object-id content-type="zenodo_dep_id" xlink:type="simple">7077031</object-id><object-id content-type="arpha" xlink:type="simple">85C6D6EE-35F4-5E07-84A8-4C4F5FFEC2BE</object-id><label>Supplementary material 1</label><caption><p>Index to all numbered collections</p></caption><statement content-type="dataType"><label>Data type</label><p>Occurrences (pdf. file)</p></statement><statement content-type="notes"><label>Explanation note</label><p>Index of all herbarium collections seen for this mongraph.</p></statement><media xlink:href="phytokeys-198-001_article-79514__-s001.pdf" mimetype="application" mime-subtype="pdf" position="float" orientation="portrait" xlink:type="simple" id="oo_689777.pdf"><uri content-type="original_file" xlink:type="simple">https://binary.pensoft.net/file/689777</uri></media><permissions><license xlink:type="simple"><license-p>This dataset is made available under the Open Database License (http://opendatacommons.org/licenses/odbl/1.0/). The Open Database License (ODbL) is a license agreement intended to allow users to freely share, modify, and use this Dataset while maintaining this same freedom for others, provided that the original source and author(s) are credited.</license-p></license></permissions><attrib specific-use="authors">Xavier Aubriot, Sandra Knapp</attrib></supplementary-material><supplementary-material xmlns:xlink="http://www.w3.org/1999/xlink" id="S3" position="float" orientation="portrait" xlink:type="simple"><object-id content-type="doi" xlink:type="simple">10.3897/phytokeys.198.79514.suppl3</object-id><object-id content-type="zenodo_dep_id" xlink:type="simple">7077023</object-id><object-id content-type="arpha" xlink:type="simple">6E8A0A33-9752-5EB7-8540-EB629178D276</object-id><label>Supplementary material 3</label><caption><p>All specimens examined</p></caption><statement content-type="dataType"><label>Data type</label><p>Specimens (csv. file)</p></statement><statement content-type="notes"><label>Explanation note</label><p>A searchable csv file of all specimens examined (worldwide) for this monograph.</p></statement><media xlink:href="phytokeys-198-001_article-79514__-s003.csv" mimetype="text" mime-subtype="csv" position="float" orientation="portrait" xlink:type="simple" id="oo_689779.csv"><uri content-type="original_file" xlink:type="simple">https://binary.pensoft.net/file/689779</uri></media><permissions><license xlink:type="simple"><license-p>This dataset is made available under the Open Database License (http://opendatacommons.org/licenses/odbl/1.0/). The Open Database License (ODbL) is a license agreement intended to allow users to freely share, modify, and use this Dataset while maintaining this same freedom for others, provided that the original source and author(s) are credited.</license-p></license></permissions><attrib specific-use="authors">Xavier Aubriot, Sandra Knapp</attrib></supplementary-material></tp:treatment-sec><ref-list><ref id="B257"><mixed-citation xmlns:xlink="http://www.w3.org/1999/xlink" xlink:type="simple"><person-group><name name-style="western"><surname>Villeneuve</surname><given-names>M</given-names></name><name name-style="western"><surname>Gunawan</surname><given-names>W</given-names></name><name name-style="western"><surname>Cornee</surname><given-names>JJ</given-names></name><name name-style="western"><surname>Vidal</surname><given-names>O</given-names></name></person-group> (<year>2002</year>) <article-title>Geology of the central Sulawesi belt (eastern Indonesia); constraints for geodynamic models.</article-title><source>International Journal of Earth Sciences</source><volume>91</volume>(<issue>3</issue>): <fpage>524</fpage>–<lpage>537</lpage>. <ext-link xlink:href="10.1007/s005310100228" ext-link-type="doi" xlink:type="simple">https://doi.org/10.1007/s005310100228</ext-link></mixed-citation></ref><ref id="B105"><mixed-citation xmlns:xlink="http://www.w3.org/1999/xlink" xlink:type="simple">IUCN (<year>2019</year>) Guidelines for Using the IUCN Red List Categories and Criteria. Version 13. Prepared by the Standards and Petitions Subcommittee of the IUCN Species Survival Commission. <ext-link xlink:href="http://www.iucnredlist.org/documents/RedListGuidelines.pdf" ext-link-type="uri" xlink:type="simple">http://www.iucnredlist.org/documents/RedListGuidelines.pdf</ext-link></mixed-citation></ref></ref-list></tp:taxon-treatment>
