# Supplementary material for: ﻿A revision of the “spiny solanums” of Tropical Asia (Solanum, the Leptostemonum Clade, Solanaceae)
Source: PhytoKeys. 2022 Jun 1;198:1–270. doi: 10.3897/phytokeys.198.79514 (PMC9849010; doi:10.3897/phytokeys.198.79514)
Supplement: XML Treatment for Solanum torvoideum [file phytokeys.198.79514-treatment44.xml]

<!DOCTYPE tp:taxon-treatment
  PUBLIC "-//TaxonX//DTD Taxonomic Treatment Publishing DTD v0 20100105//EN" "tax-treatment-NSO.dtd">
<tp:taxon-treatment xmlns:tp="http://www.plazi.org/taxpub"><tp:treatment-meta><kwd-group><label>Taxon classification</label><kwd>
              <named-content content-type="kingdom">Plantae</named-content>
            </kwd><kwd>
              <named-content content-type="order">Solanales</named-content>
            </kwd><kwd>
              <named-content content-type="family">Solanaceae</named-content>
            </kwd></kwd-group><mixed-citation publication-type="journal"><person-group><name><surname>Aubriot</surname><given-names>Xavier</given-names></name><name><surname>Knapp</surname><given-names>Sandra</given-names></name></person-group><article-title>﻿A revision of the “spiny solanums” of Tropical Asia (<italic><tp:taxon-name><tp:taxon-name-part taxon-name-part-type="genus" reg="Solanum">Solanum</tp:taxon-name-part></tp:taxon-name></italic>, the <tp:taxon-name><tp:taxon-name-part taxon-name-part-type="clade">Leptostemonum</tp:taxon-name-part></tp:taxon-name> Clade, <tp:taxon-name><tp:taxon-name-part taxon-name-part-type="family">Solanaceae</tp:taxon-name-part></tp:taxon-name>)</article-title><source>PhytoKeys</source><day>01</day><month>06</month><year>2022</year><volume>198</volume><fpage>1</fpage><lpage>270</lpage><pub-id pub-id-type="doi">10.3897/phytokeys.198.79514</pub-id></mixed-citation></tp:treatment-meta><tp:nomenclature><label>﻿43.</label><tp:taxon-name>
            <object-id xmlns:xlink="http://www.w3.org/1999/xlink" content-type="arpha" xlink:type="simple">B9FE9FDE-15DE-52A0-8DB6-9DCF7E4F1CB1</object-id>
            <tp:taxon-name-part taxon-name-part-type="genus" reg="Solanum">Solanum</tp:taxon-name-part>
            <tp:taxon-name-part taxon-name-part-type="species" reg="torvoideum">torvoideum</tp:taxon-name-part>
          </tp:taxon-name><tp:taxon-authority>Merr. &amp; L.M.Perry, J. Arnold Arb. 30: 47. 1949.</tp:taxon-authority><xref ref-type="fig" rid="F71">Fig. 71</xref></tp:nomenclature><tp:treatment-sec sec-type="material" id="SECID0EDAEO"><title>Type.</title><p>Papua New Guinea. Central: Mafulu, Sep-Nov 1933, <italic>L.J. Brass 5411</italic> (lectotype designated by <xref ref-type="bibr" rid="B239">Symon 1985</xref>, pg. 150, as “holotype”: A [00077838]; isolectotypes: BM [BM000886267], BRI [BRI-AQ0080383], L [L.0003661], NY [00172294]).</p></tp:treatment-sec><tp:treatment-sec sec-type="description" id="SECID0EPAEO"><title>Description.</title><p>Shrubs to small trees, 1–5 m tall, unarmed or rarely sparsely armed. Stems erect, terete, usually unarmed or with a few broad-based straight prickles, stellate-pubescent; prickles, if present, 2–3 mm long, to 1.5 mm wide at the base, very sparse, straight, pale yellowish tan; pubescence of sessile to very short-stalked porrect-stellate trichomes, the stalks to 1 mm long, the rays 6–8, ca. 0.5 mm long, the midpoints absent or to 1 mm long (New Guinea only); new growth densely stellate-pubescent, the trichomes tangled, somewhat golden in dry material; bark of older stems grey to dark brown, glabrescent. Sympodial units difoliate, the leaves geminate, the leaves of pair equal in size and shape or one leaf slightly smaller. Leaves simple, shallowly lobed, the blades (7–)12–25 cm long, (2–)3–11 cm wide, 2.5–4 times longer than wide, elliptic to narrowly elliptic, chartaceous, discolorous, unarmed or sparsely armed along the midrib and major veins with small straight prickles; adaxial surface dark green, evenly and moderately to densely pubescent with golden short-stalked porrect-stellate trichomes, the stalks to 0.5 mm long, the rays 4–6, ca. 0.5 mm long, the midpoints absent or to 0.5 mm (in some New Guinea populations the midpoints glandular); abaxial surface with similar short-stalked porrect-stellate trichomes, but with more numerous rays (up to 10–12); major veins 4–7 pairs, densely pubescent especially abaxially; base acute, somewhat oblique; margins shallowly lobed, the lobes 4–7, 0.5–3 cm long, deltate to triangular, apically acute, the sinuses ca. one third of the way to the midrib; apex acute; petioles 1.5–3(–4+) cm long, ca. 1/4 as long as the leaf blades, sparsely prickly and densely to moderately pubescent with short-stalked stellate-trichomes like those of the stems, unarmed or prickly with 1–3 prickles like those of the stems. Inflorescences 4–9 cm long, internodal and lateral, forked to several times branched, with 50–70+ flowers, several flowers open at any one time, densely pubescent with short-stalked stellate-porrect trichomes like those of the stems, with 6–8 rays ca. 0.5 mm long and midpoints to 1 mm long, unarmed; peduncle absent and the first inflorescence branches appearing to arise directly from the stem, or 0.5 cm long, unarmed; pedicels 1–1.2 cm long, ca. 1 mm in diameter at the base and apex, spreading to erect at anthesis, densely stellate-pubescent like the inflorescence axes, articulated at the base, unarmed; pedicel scars irregularly spaced 1–2 mm apart. Buds elongate ellipsoid and somewhat tapering, strongly exserted from the calyx before anthesis. Flowers 5-merous, apparently all perfect, but some distal flowers may be short-styled. Calyx with the tube 2–3 mm long, conical, the lobes 2–5 mm long, 1–2 mm wide, deltate with a subulate acumen 1.5–2 mm long, densely stellate-pubescent with porrect-stellate trichomes like those of the pedicels, the acumen sometimes more glabrous and drying dark. Corolla 2–2.6 cm in diameter, white, shallowly stellate, lobed ca. halfway to the base, interpetalar tissue present and abundant, the lobes 8–10 mm long, 4–7 mm wide, spreading at anthesis, mostly glabrous adaxially but with a few stellate trichomes at the tips, densely stellate-pubescent abaxially with densely tangled sessile trichomes where exposed in bud, these densest at the tips, the interpetalar tissue glabrous. Stamens equal; anthers 5–6.5 mm long, ca. 1 mm wide, connivent or somewhat spreading, tapering, yellow, glabrous, poricidal at the tips, the pores directed distally, not elongating to slits with drying; filament tube minute, glabrous; free portion of the filaments 0.5–1 mm long, glabrous. Ovary conical, glabrous; style 6–9 mm long, glabrous; stigma capitate, the surfaces minutely papillose. Fruit a globose berry, several to many per infructescence, 1–1.4 cm in diameter, the pericarp thin and shiny, yellow to orange-yellow when ripe, aging to brown or almost black (fide <xref ref-type="bibr" rid="B239">Symon 1985</xref>), glabrous; fruiting pedicels 1.5–2 cm long, ca. 1.5 mm in diameter at the base, 3–3.5 mm in diameter at the apex, woody, erect or somewhat spreading from weight of berries; fruiting calyx not accrescent, the lobes often breaking off. Seeds 60–100 per berry, 2–3.5 mm long, ca. 2 mm wide, flattened reniform, pale tan or yellowish brown, the surfaces minutely pitted, the testal cells with sinuate margins. Chromosome number: n = 12 (<xref ref-type="bibr" rid="B239">Symon 1985</xref>; voucher <italic>Symon 10669</italic> from Papua New Guinea).</p><fig id="F71" position="float" orientation="portrait"><object-id xmlns:xlink="http://www.w3.org/1999/xlink" content-type="doi" xlink:type="simple">10.3897/phytokeys.198.79514.figure71</object-id><object-id xmlns:xlink="http://www.w3.org/1999/xlink" content-type="arpha" xlink:type="simple">643C62D0-4E3E-5255-8DF0-7EBBEFDAADBC</object-id><label>Figure 71.</label><caption><p><italic><tp:taxon-name><tp:taxon-name-part taxon-name-part-type="genus" reg="Solanum">Solanum</tp:taxon-name-part><tp:taxon-name-part taxon-name-part-type="species" reg="torvoideum">torvoideum</tp:taxon-name-part></tp:taxon-name></italic> Merr. &amp; L.M.Perry <bold>A</bold> herbarium specimen collected in the Philippines in 1954 (<italic>Frake 20323</italic>, L.2771110) <bold>B</bold> habit (field photograph, unvouchered, Philippines) <bold>C</bold> detail of the inflorescence (field photograph, unvouchered, Philippines). Photograph credits: <bold>A</bold> Naturalis Biodiversity Center <bold>B, C</bold> P.B. Pelser.</p></caption><graphic xmlns:xlink="http://www.w3.org/1999/xlink" xlink:href="phytokeys-198-001_article-79514__-g071.jpg" position="float" orientation="portrait" xlink:type="simple" id="oo_689764.jpg"><uri content-type="original_file" xlink:type="simple">https://binary.pensoft.net/fig/689764</uri></graphic></fig></tp:treatment-sec><tp:treatment-sec sec-type="distribution" id="SECID0EDCEO"><title>Distribution</title><p><bold>(Fig. <xref ref-type="fig" rid="F72">72</xref>).</bold><italic><tp:taxon-name><tp:taxon-name-part taxon-name-part-type="genus" reg="Solanum">Solanum</tp:taxon-name-part><tp:taxon-name-part taxon-name-part-type="species" reg="torvoideum">torvoideum</tp:taxon-name-part></tp:taxon-name></italic> occurs from the Sunda Islands in Indonesia and Timor Leste east to the Philippines and the island of New Guinea.</p></tp:treatment-sec><tp:treatment-sec sec-type="ecology" id="SECID0E2CEO"><title>Ecology and habitat.</title><p><italic><tp:taxon-name><tp:taxon-name-part taxon-name-part-type="genus" reg="Solanum">Solanum</tp:taxon-name-part><tp:taxon-name-part taxon-name-part-type="species" reg="torvoideum">torvoideum</tp:taxon-name-part></tp:taxon-name></italic> is a species of disturbed areas such as old garden sites, treefalls or roadsides; from 300 to 2,000 m elevation (higher elevations from New Guinea specimens). <xref ref-type="bibr" rid="B239">Symon (1985)</xref> records it as occurring in fagaceous forest and on gravelly stream beds on New Guinea.</p><fig id="F72" position="float" orientation="portrait"><object-id xmlns:xlink="http://www.w3.org/1999/xlink" content-type="doi" xlink:type="simple">10.3897/phytokeys.198.79514.figure72</object-id><object-id xmlns:xlink="http://www.w3.org/1999/xlink" content-type="arpha" xlink:type="simple">219A587B-9BCC-5085-BE30-1F65CC02ABB3</object-id><label>Figure 72.</label><caption><p>Distribution of <italic><tp:taxon-name><tp:taxon-name-part taxon-name-part-type="genus" reg="Solanum">S.</tp:taxon-name-part><tp:taxon-name-part taxon-name-part-type="species" reg="torvoideum">torvoideum</tp:taxon-name-part></tp:taxon-name></italic>.</p></caption><graphic xmlns:xlink="http://www.w3.org/1999/xlink" xlink:href="phytokeys-198-001_article-79514__-g072.jpg" position="float" orientation="portrait" xlink:type="simple" id="oo_689765.jpg"><uri content-type="original_file" xlink:type="simple">https://binary.pensoft.net/fig/689765</uri></graphic></fig></tp:treatment-sec><tp:treatment-sec sec-type="Common names and uses" id="SECID0EIEEO"><title>Common names and uses.</title><p>Philippines. Mindanao: bokul [Bukid] (<italic>Sulit 9868</italic>), tangutaungan (<italic>Zwickey 52</italic>), gebubruca (<italic>Frake 38012</italic>); Luzon: tanutong (<italic>Maliwanang 229</italic>).</p></tp:treatment-sec><tp:treatment-sec sec-type="Preliminary conservation status" id="SECID0EWEEO"><title>Preliminary conservation status</title><p><bold>(<xref ref-type="bibr" rid="B105">IUCN 2019</xref>).</bold> Least Concern (<abbrev xmlns:xlink="http://www.w3.org/1999/xlink" xlink:title="Least Concern" id="ABBRID0EDFEO" xlink:type="simple">LC</abbrev>). <abbrev xmlns:xlink="http://www.w3.org/1999/xlink" xlink:title="Extent of Occurrence" id="ABBRID0EHFEO" xlink:type="simple">EOO</abbrev> (2,372,285 km<sup>2</sup>, <abbrev xmlns:xlink="http://www.w3.org/1999/xlink" xlink:title="Least Concern" id="ABBRID0ENFEO" xlink:type="simple">LC</abbrev>); <abbrev xmlns:xlink="http://www.w3.org/1999/xlink" xlink:title="Area of Occupancy" id="ABBRID0ERFEO" xlink:type="simple">AOO</abbrev> (212 km<sup>2</sup>, <abbrev xmlns:xlink="http://www.w3.org/1999/xlink" xlink:title="Endangered" id="ABBRID0EXFEO" xlink:type="simple">EN</abbrev>). As a specialist of disturbed areas with a wide distribution when the island of New Guinea is taken into account, <italic><tp:taxon-name><tp:taxon-name-part taxon-name-part-type="genus" reg="Solanum">S.</tp:taxon-name-part><tp:taxon-name-part taxon-name-part-type="species" reg="torvoideum">torvoideum</tp:taxon-name-part></tp:taxon-name></italic> is not of conservation concern.</p></tp:treatment-sec><tp:treatment-sec sec-type="discussion" id="SECID0EGGEO"><title>Discussion.</title><p><italic><tp:taxon-name><tp:taxon-name-part taxon-name-part-type="genus" reg="Solanum">Solanum</tp:taxon-name-part><tp:taxon-name-part taxon-name-part-type="species" reg="torvoideum">torvoideum</tp:taxon-name-part></tp:taxon-name></italic> is a member of the Torva clade (see <xref ref-type="bibr" rid="B8">Aubriot et al. 2016a</xref>) and like others in the group has difoliate sympodia with usually geminate leaves, highly branched inflorescences, straight or only slightly curved stem prickles, and sticky leathery berries. The Asian species of “torvoids” differ from their American relatives in having red, rather than green berries at maturity. In the area treated here <italic><tp:taxon-name><tp:taxon-name-part taxon-name-part-type="genus" reg="Solanum">S.</tp:taxon-name-part><tp:taxon-name-part taxon-name-part-type="species" reg="torvoideum">torvoideum</tp:taxon-name-part></tp:taxon-name></italic> is most similar to the introduced and widespread <italic><tp:taxon-name><tp:taxon-name-part taxon-name-part-type="genus" reg="Solanum">S.</tp:taxon-name-part><tp:taxon-name-part taxon-name-part-type="species" reg="torvum">torvum</tp:taxon-name-part></tp:taxon-name></italic>, from which it differs in its denser, more reddish gold pubescence, eglandular inflorescences, and red berries. In general, plants of <italic><tp:taxon-name><tp:taxon-name-part taxon-name-part-type="genus" reg="Solanum">S.</tp:taxon-name-part><tp:taxon-name-part taxon-name-part-type="species" reg="torvoideum">torvoideum</tp:taxon-name-part></tp:taxon-name></italic> are more robust-looking than those of <italic><tp:taxon-name><tp:taxon-name-part taxon-name-part-type="genus" reg="Solanum">S.</tp:taxon-name-part><tp:taxon-name-part taxon-name-part-type="species" reg="torvum">torvum</tp:taxon-name-part></tp:taxon-name></italic>. <italic><tp:taxon-name><tp:taxon-name-part taxon-name-part-type="genus" reg="Solanum">Solanum</tp:taxon-name-part><tp:taxon-name-part taxon-name-part-type="species" reg="torvoideum">torvoideum</tp:taxon-name-part></tp:taxon-name></italic> is superficially similar to another introduced species, S. <italic><tp:taxon-name><tp:taxon-name-part taxon-name-part-type="genus" reg="Solanum"/><tp:taxon-name-part taxon-name-part-type="species" reg="chrysotrichum">chrysotrichum</tp:taxon-name-part></tp:taxon-name></italic> in its pubescence, but is not sympatric with it, and can be distinguished by fruit colour. It can be distinguished from <italic><tp:taxon-name><tp:taxon-name-part taxon-name-part-type="genus" reg="Solanum">S.</tp:taxon-name-part><tp:taxon-name-part taxon-name-part-type="species" reg="poka">poka</tp:taxon-name-part></tp:taxon-name></italic> and <italic><tp:taxon-name><tp:taxon-name-part taxon-name-part-type="genus" reg="Solanum">S.</tp:taxon-name-part><tp:taxon-name-part taxon-name-part-type="species" reg="pseudosaponaceum">pseudosaponaceum</tp:taxon-name-part></tp:taxon-name></italic> in its more branched inflorescences with denser pubescence and larger flowers (to 2.6 cm in diameter versus to 2 cm or 1.5 cm in diameter).</p><p>On the island of New Guinea, <italic><tp:taxon-name><tp:taxon-name-part taxon-name-part-type="genus" reg="Solanum">S.</tp:taxon-name-part><tp:taxon-name-part taxon-name-part-type="species" reg="torvoideum">torvoideum</tp:taxon-name-part></tp:taxon-name></italic> is most similar to the sympatric <italic><tp:taxon-name><tp:taxon-name-part taxon-name-part-type="genus" reg="Solanum">S.</tp:taxon-name-part><tp:taxon-name-part taxon-name-part-type="species" reg="dammerianum">dammerianum</tp:taxon-name-part></tp:taxon-name></italic> Lauterb. &amp; Schum. (<xref ref-type="bibr" rid="B239">Symon 1985</xref>). <italic><tp:taxon-name><tp:taxon-name-part taxon-name-part-type="genus" reg="Solanum">Solanum</tp:taxon-name-part><tp:taxon-name-part taxon-name-part-type="species" reg="torvoideum">torvoideum</tp:taxon-name-part></tp:taxon-name></italic> differs from <italic><tp:taxon-name><tp:taxon-name-part taxon-name-part-type="genus" reg="Solanum">S.</tp:taxon-name-part><tp:taxon-name-part taxon-name-part-type="species" reg="dammerianum">dammerianum</tp:taxon-name-part></tp:taxon-name></italic> in is rusty (versus drab) leaf pubescence, its more compact and fewer branched inflorescence and its larger mature berries (to 2 cm in diameter versus to 1.5 cm in diameter). The type of <italic><tp:taxon-name><tp:taxon-name-part taxon-name-part-type="genus" reg="Solanum">S.</tp:taxon-name-part><tp:taxon-name-part taxon-name-part-type="species" reg="dammerianum">dammerianum</tp:taxon-name-part></tp:taxon-name></italic> has been lost (<xref ref-type="bibr" rid="B239">Symon 1985</xref>) so further intensive study of New Guinea populations may reveal additional differences.</p><p>The Torva clade species occurring in tropical Asia are all each other’s closest relatives, suggesting a single dispersal event from the Americas (<xref ref-type="bibr" rid="B8">Aubriot et al. 2016a</xref>).</p></tp:treatment-sec><tp:treatment-sec sec-type="material" id="SECID0EZLEO"><title>Specimens examined.</title><p>See Suppl. materials <xref ref-type="supplementary-material" rid="S1">1</xref>–<xref ref-type="supplementary-material" rid="S3">3</xref>.</p></tp:treatment-sec><tp:treatment-sec><!--Section generated to contain objects referenced in tp:taxon-treatment.--><supplementary-material xmlns:xlink="http://www.w3.org/1999/xlink" id="S1" position="float" orientation="portrait" xlink:type="simple"><object-id content-type="doi" xlink:type="simple">10.3897/phytokeys.198.79514.suppl1</object-id><object-id content-type="zenodo_dep_id" xlink:type="simple">7077031</object-id><object-id content-type="arpha" xlink:type="simple">85C6D6EE-35F4-5E07-84A8-4C4F5FFEC2BE</object-id><label>Supplementary material 1</label><caption><p>Index to all numbered collections</p></caption><statement content-type="dataType"><label>Data type</label><p>Occurrences (pdf. file)</p></statement><statement content-type="notes"><label>Explanation note</label><p>Index of all herbarium collections seen for this mongraph.</p></statement><media xlink:href="phytokeys-198-001_article-79514__-s001.pdf" mimetype="application" mime-subtype="pdf" position="float" orientation="portrait" xlink:type="simple" id="oo_689777.pdf"><uri content-type="original_file" xlink:type="simple">https://binary.pensoft.net/file/689777</uri></media><permissions><license xlink:type="simple"><license-p>This dataset is made available under the Open Database License (http://opendatacommons.org/licenses/odbl/1.0/). The Open Database License (ODbL) is a license agreement intended to allow users to freely share, modify, and use this Dataset while maintaining this same freedom for others, provided that the original source and author(s) are credited.</license-p></license></permissions><attrib specific-use="authors">Xavier Aubriot, Sandra Knapp</attrib></supplementary-material><supplementary-material xmlns:xlink="http://www.w3.org/1999/xlink" id="S3" position="float" orientation="portrait" xlink:type="simple"><object-id content-type="doi" xlink:type="simple">10.3897/phytokeys.198.79514.suppl3</object-id><object-id content-type="zenodo_dep_id" xlink:type="simple">7077023</object-id><object-id content-type="arpha" xlink:type="simple">6E8A0A33-9752-5EB7-8540-EB629178D276</object-id><label>Supplementary material 3</label><caption><p>All specimens examined</p></caption><statement content-type="dataType"><label>Data type</label><p>Specimens (csv. file)</p></statement><statement content-type="notes"><label>Explanation note</label><p>A searchable csv file of all specimens examined (worldwide) for this monograph.</p></statement><media xlink:href="phytokeys-198-001_article-79514__-s003.csv" mimetype="text" mime-subtype="csv" position="float" orientation="portrait" xlink:type="simple" id="oo_689779.csv"><uri content-type="original_file" xlink:type="simple">https://binary.pensoft.net/file/689779</uri></media><permissions><license xlink:type="simple"><license-p>This dataset is made available under the Open Database License (http://opendatacommons.org/licenses/odbl/1.0/). The Open Database License (ODbL) is a license agreement intended to allow users to freely share, modify, and use this Dataset while maintaining this same freedom for others, provided that the original source and author(s) are credited.</license-p></license></permissions><attrib specific-use="authors">Xavier Aubriot, Sandra Knapp</attrib></supplementary-material></tp:treatment-sec><ref-list><ref id="B239"><mixed-citation xmlns:xlink="http://www.w3.org/1999/xlink" xlink:type="simple"><person-group><name name-style="western"><surname>Symon</surname><given-names>DE</given-names></name></person-group> (<year>1985</year>) <article-title>The <tp:taxon-name><tp:taxon-name-part taxon-name-part-type="family">Solanaceae</tp:taxon-name-part></tp:taxon-name> of New Guinea.</article-title><source>Journal of the Adelaide Botanic Gardens</source><volume>8</volume>: <fpage>1</fpage>–<lpage>171</lpage>.</mixed-citation></ref><ref id="B105"><mixed-citation xmlns:xlink="http://www.w3.org/1999/xlink" xlink:type="simple">IUCN (<year>2019</year>) Guidelines for Using the IUCN Red List Categories and Criteria. Version 13. Prepared by the Standards and Petitions Subcommittee of the IUCN Species Survival Commission. <ext-link xlink:href="http://www.iucnredlist.org/documents/RedListGuidelines.pdf" ext-link-type="uri" xlink:type="simple">http://www.iucnredlist.org/documents/RedListGuidelines.pdf</ext-link></mixed-citation></ref><ref id="B8"><mixed-citation xmlns:xlink="http://www.w3.org/1999/xlink" xlink:type="simple"><person-group><name name-style="western"><surname>Aubriot</surname><given-names>X</given-names></name><name name-style="western"><surname>Singh</surname><given-names>P</given-names></name><name name-style="western"><surname>Knapp</surname><given-names>S</given-names></name></person-group> (<year>2016a</year>) <article-title>Tropical Asian species show the Old World clade of “spiny solanums” (subgenus <italic><tp:taxon-name><tp:taxon-name-part taxon-name-part-type="genus"/><tp:taxon-name-part taxon-name-part-type="subgenus">Leptostemonum</tp:taxon-name-part></tp:taxon-name> pro parte</italic>: <tp:taxon-name><tp:taxon-name-part taxon-name-part-type="family">Solanaceae</tp:taxon-name-part></tp:taxon-name>) is not monophyletic.</article-title><source>Botanical Journal of the Linnean Society</source><volume>181</volume>(<issue>2</issue>): <fpage>199</fpage>–<lpage>223</lpage>. <ext-link xlink:href="10.1111/boj.12412" ext-link-type="doi" xlink:type="simple">https://doi.org/10.1111/boj.12412</ext-link></mixed-citation></ref></ref-list></tp:taxon-treatment>
