# Supplementary material for: ﻿A revision of the “spiny solanums” of Tropical Asia (Solanum, the Leptostemonum Clade, Solanaceae)
Source: PhytoKeys. 2022 Jun 1;198:1–270. doi: 10.3897/phytokeys.198.79514 (PMC9849010; doi:10.3897/phytokeys.198.79514)
Supplement: XML Treatment for Solanum torvum [file phytokeys.198.79514-treatment45.xml]

<!DOCTYPE tp:taxon-treatment
  PUBLIC "-//TaxonX//DTD Taxonomic Treatment Publishing DTD v0 20100105//EN" "tax-treatment-NSO.dtd">
<tp:taxon-treatment xmlns:tp="http://www.plazi.org/taxpub"><tp:treatment-meta><kwd-group><label>Taxon classification</label><kwd>
              <named-content content-type="kingdom">Plantae</named-content>
            </kwd><kwd>
              <named-content content-type="order">Solanales</named-content>
            </kwd><kwd>
              <named-content content-type="family">Solanaceae</named-content>
            </kwd></kwd-group><mixed-citation publication-type="journal"><person-group><name><surname>Aubriot</surname><given-names>Xavier</given-names></name><name><surname>Knapp</surname><given-names>Sandra</given-names></name></person-group><article-title>﻿A revision of the “spiny solanums” of Tropical Asia (<italic><tp:taxon-name><tp:taxon-name-part taxon-name-part-type="genus" reg="Solanum">Solanum</tp:taxon-name-part></tp:taxon-name></italic>, the <tp:taxon-name><tp:taxon-name-part taxon-name-part-type="clade">Leptostemonum</tp:taxon-name-part></tp:taxon-name> Clade, <tp:taxon-name><tp:taxon-name-part taxon-name-part-type="family">Solanaceae</tp:taxon-name-part></tp:taxon-name>)</article-title><source>PhytoKeys</source><day>01</day><month>06</month><year>2022</year><volume>198</volume><fpage>1</fpage><lpage>270</lpage><pub-id pub-id-type="doi">10.3897/phytokeys.198.79514</pub-id></mixed-citation></tp:treatment-meta><tp:nomenclature><label>﻿44.</label><tp:taxon-name>
            <object-id xmlns:xlink="http://www.w3.org/1999/xlink" content-type="arpha" xlink:type="simple">76599CF7-8079-58D5-84EC-FF05AD234DD0</object-id>
            <tp:taxon-name-part taxon-name-part-type="genus" reg="Solanum">Solanum</tp:taxon-name-part>
            <tp:taxon-name-part taxon-name-part-type="species" reg="torvum">torvum</tp:taxon-name-part>
          </tp:taxon-name><tp:taxon-authority>Sw., Prodr. [O.P. Swartz] 47. 1788.</tp:taxon-authority><xref ref-type="fig" rid="F3">Figs 3G</xref><xref ref-type="fig" rid="F73">, 73A, B</xref><xref ref-type="bibr" rid="B259">Names based on tropical Asian types only; for complete synonymy see Vorontsova and Knapp 2016.</xref><tp:nomenclature-citation-list><tp:nomenclature-citation><tp:taxon-name>
                <tp:taxon-name-part taxon-name-part-type="genus" reg="Solanum">Solanum</tp:taxon-name-part>
                <tp:taxon-name-part taxon-name-part-type="species" reg="macaoense">macaoense</tp:taxon-name-part>
              </tp:taxon-name><comment>Dunal, Prodr. [A.P. de Candolle] 13(1): 264. 1852. Type. China. Guangdong: “Macao”, <italic>S. Callery 28/29</italic> (holotype: P [P00055495]).</comment></tp:nomenclature-citation></tp:nomenclature-citation-list></tp:nomenclature><tp:treatment-sec sec-type="material" id="SECID0EJOEO"><title>Type.</title><p>“Indiae occidentalis” [“Provenit in sepibus Jamaicae, Hispaniolae, Insulis Bermudensibus” <xref ref-type="bibr" rid="B234">Swartz 1797</xref>: 456], <italic>O. Swartz s.n.</italic> (lectotype, designated by <xref ref-type="bibr" rid="B259">Vorontsova and Knapp 2016</xref>, pg. 351: S [S-R-5814]).</p></tp:treatment-sec><tp:treatment-sec sec-type="description" id="SECID0EZOEO"><title>Description.</title><p><xref ref-type="bibr" rid="B259">Vorontsova and Knapp (2016</xref>: 351–355); <ext-link xmlns:xlink="http://www.w3.org/1999/xlink" xlink:href="http://www.solanaceaesource.org/solanaceae/solanum-torvum-1" ext-link-type="uri" xlink:type="simple">http://www.solanaceaesource.org/solanaceae/solanum-torvum-1</ext-link>.</p><fig id="F73" position="float" orientation="portrait"><object-id xmlns:xlink="http://www.w3.org/1999/xlink" content-type="doi" xlink:type="simple">10.3897/phytokeys.198.79514.figure73</object-id><object-id xmlns:xlink="http://www.w3.org/1999/xlink" content-type="arpha" xlink:type="simple">ABB602B2-F8DD-5947-A61C-1841AE046C48</object-id><label>Figure 73.</label><caption><p>Introduced species of <italic><tp:taxon-name><tp:taxon-name-part taxon-name-part-type="genus" reg="Solanum">Solanum.</tp:taxon-name-part></tp:taxon-name><tp:taxon-name><tp:taxon-name-part taxon-name-part-type="genus" reg="Solanum">Solanum</tp:taxon-name-part><tp:taxon-name-part taxon-name-part-type="species" reg="torvum">torvum</tp:taxon-name-part></tp:taxon-name></italic> Sw. <bold>A</bold> habit (<italic>Meeboonya et al. RM 267</italic>, Thailand) <bold>B</bold> detail view of an inflorescence with flowers and fruits (<italic>Meeboonya et al. RM 267</italic>, Thailand). <italic><tp:taxon-name><tp:taxon-name-part taxon-name-part-type="genus" reg="Solanum">Solanum</tp:taxon-name-part><tp:taxon-name-part taxon-name-part-type="species" reg="viarum">viarum</tp:taxon-name-part></tp:taxon-name></italic> Dunal <bold>C</bold> habit (<italic>Sampath Kumar et al. 126976</italic>, India) <bold>D</bold> detail view of a flower (<italic>Sampath Kumar et al. 126923</italic>, India) <bold>E</bold> detail view of a fruit (<italic>Sampath Kumar et al. 126923</italic>, India). <italic><tp:taxon-name><tp:taxon-name-part taxon-name-part-type="genus" reg="Solanum">Solanum</tp:taxon-name-part><tp:taxon-name-part taxon-name-part-type="species" reg="wrightii">wrightii</tp:taxon-name-part></tp:taxon-name></italic> Benth. <bold>F</bold> habit (<italic>Meeboonya et al. RM 271</italic>, Thailand) <bold>G</bold> detail view of flowers (<italic>Meeboonya et al. RM 271</italic>, Thailand) <bold>H</bold> detail view of fruits (<italic>Meeboonya et al. RM 271</italic>, Thailand). Photograph credits: X. Aubriot.</p></caption><graphic xmlns:xlink="http://www.w3.org/1999/xlink" xlink:href="phytokeys-198-001_article-79514__-g073.jpg" position="float" orientation="portrait" xlink:type="simple" id="oo_689766.jpg"><uri content-type="original_file" xlink:type="simple">https://binary.pensoft.net/fig/689766</uri></graphic></fig></tp:treatment-sec><tp:treatment-sec sec-type="distribution" id="SECID0E3REO"><title>Distribution.</title><p><italic><tp:taxon-name><tp:taxon-name-part taxon-name-part-type="genus" reg="Solanum">Solanum</tp:taxon-name-part><tp:taxon-name-part taxon-name-part-type="species" reg="torvum">torvum</tp:taxon-name-part></tp:taxon-name></italic> is naturalised throughout tropical Asia; it is native to Central America and the Caribbean but has achieved a worldwide distribution in tropical and subtropical areas.</p></tp:treatment-sec><tp:treatment-sec sec-type="Common names" id="SECID0ENSEO"><title>Common names.</title><p>Bangladesh. tith begum (<italic>Rahman’s collector 1124</italic>). Brunei Darussalam. terong pipit (<italic>Norul Rozimah Pg Hj Seruji 18-b-3000</italic>); tarong cit, tarong lowow (<italic>Yati 412</italic>). Cambodia. trâp put num nhong, trâp rom nhong (<xref ref-type="bibr" rid="B101">Hul and Dy Phon 2014</xref>). China. shui qie (<xref ref-type="bibr" rid="B280">Zhang et al. 1994</xref>). India. Assam: hati bhekur (<italic>Marriot 86</italic>); Bihar: jangali baigan (<xref ref-type="bibr" rid="B254">Varma 1981</xref>); Chhattisgarh: ban bhata, kutmi (<italic>Mooney 120</italic>); Kerala: anachunda (<xref ref-type="bibr" rid="B178">Mohanan and Henry 1994</xref>); Maharashtra: adhvi badnae [Kanara] (<italic>Fernandes 1377</italic>), ran vanghae (Marathi, <italic>Fernandes 1377</italic>); Odisha: tutugana (<italic>Mooney 688</italic>); Rajasthan: bhurat [Hindi] (<xref ref-type="bibr" rid="B227">Singh 1991</xref>); Tamil Nadu: sundai [Tamil] (<xref ref-type="bibr" rid="B159">Matthew 1983</xref>); sundaikai [Tamil] (<xref ref-type="bibr" rid="B94">Henry et al. 1987</xref>); sundaikkaai (<italic>Sampath Kumar et al. 126940</italic>). Indonesia. Borneo: terung pipit (<italic>Wiriadianata 1196</italic>); Sumatra: tĕrong pipit (<xref ref-type="bibr" rid="B34">Burkill 1935</xref>). Laos. kh’èngz do:n, kh’èngz hna:m hlwàng, kh’èngz khâm, kh’èngz saph’ao (<xref ref-type="bibr" rid="B101">Hul and Dy Phon 2014</xref>). Malaysia. Malacca: trong naya bang (<italic>Anonymous 418</italic>); terong manggor (<italic>Anonymous s.n.</italic> K001153289). Malaysia/Singapore. tĕrong pipit puteh, tĕrong rembang (<xref ref-type="bibr" rid="B34">Burkill 1935</xref>, but care to be taken with these names, they include other Torva clade taxa). Mauritius. Bringelle marron (<italic>Drennen 24</italic>). Sri Lanka. gona batu [Sinhala] (<italic>Hepper &amp; Silva 4675, Hepper 4411, Hepper 4415</italic>); tibatu [Sinhala] (<italic>Veldkamp 7852</italic>). Thailand. weng (<italic>387</italic>); sambalan (<italic>Hoed &amp; Kostermans 962</italic>). Vietnam. cà cõ, cà rùng, cà gai, cà pháo, trong phang, trong phet (<xref ref-type="bibr" rid="B101">Hul and Dy Phon 2014</xref>).</p></tp:treatment-sec><tp:treatment-sec sec-type="discussion" id="SECID0EBVEO"><title>Discussion.</title><p><italic><tp:taxon-name><tp:taxon-name-part taxon-name-part-type="genus" reg="Solanum">Solanum</tp:taxon-name-part><tp:taxon-name-part taxon-name-part-type="species" reg="torvum">torvum</tp:taxon-name-part></tp:taxon-name></italic> is by far the most commonly collected spiny solanum in tropical Asia; most recent collections sent to us for identification are this species. It may be becoming more common with anthropogenic change or with spread due to human use. <italic><tp:taxon-name><tp:taxon-name-part taxon-name-part-type="genus" reg="Solanum">Solanum</tp:taxon-name-part><tp:taxon-name-part taxon-name-part-type="species" reg="torvum">torvum</tp:taxon-name-part></tp:taxon-name></italic> is ubiquitous and fully naturalised in the region and has become culturally important in many countries (see multiplicity of common names above). The fruits are used in cooking in China and Indochina; they are exported to Europe under the name pea eggplant. <xref ref-type="bibr" rid="B101">Hul and Dy Phon (2014)</xref> record the use of seeds in traditional medicine in Indochina, and in India extracts of the plant are used for relief from bites of venomous insects or snakes. In Bhutan the roots and leaves are used medicinally and the fruits are eaten (<xref ref-type="bibr" rid="B173">Mill 2001</xref>).</p><p><xref ref-type="bibr" rid="B259">Vorontsova and Knapp (2016)</xref> incorrectly placed <italic><tp:taxon-name><tp:taxon-name-part taxon-name-part-type="genus" reg="Solanum">S.</tp:taxon-name-part><tp:taxon-name-part taxon-name-part-type="species" reg="pseudosaponaceum">pseudosaponaceum</tp:taxon-name-part></tp:taxon-name></italic> and its synonym <italic><tp:taxon-name><tp:taxon-name-part taxon-name-part-type="genus" reg="Solanum">S.</tp:taxon-name-part><tp:taxon-name-part taxon-name-part-type="species" reg="macaoense">macaoense</tp:taxon-name-part></tp:taxon-name></italic> in the synonymy of <italic><tp:taxon-name><tp:taxon-name-part taxon-name-part-type="genus" reg="Solanum">S.</tp:taxon-name-part><tp:taxon-name-part taxon-name-part-type="species" reg="torvum">torvum</tp:taxon-name-part></tp:taxon-name></italic>, our examination of more extensive material from tropical Asia clearly shows that <italic><tp:taxon-name><tp:taxon-name-part taxon-name-part-type="genus" reg="Solanum">S.</tp:taxon-name-part><tp:taxon-name-part taxon-name-part-type="species" reg="pseudosaponaceum">pseudosaponaceum</tp:taxon-name-part></tp:taxon-name></italic> is a distinct taxon. <italic><tp:taxon-name><tp:taxon-name-part taxon-name-part-type="genus" reg="Solanum">Solanum</tp:taxon-name-part><tp:taxon-name-part taxon-name-part-type="species" reg="torvum">torvum</tp:taxon-name-part></tp:taxon-name></italic> is a member of the Torvum clade and can be distinguished from all other members of that group in Asia (<italic><tp:taxon-name><tp:taxon-name-part taxon-name-part-type="genus" reg="Solanum">S.</tp:taxon-name-part><tp:taxon-name-part taxon-name-part-type="species" reg="chrysotrichum">chrysotrichum</tp:taxon-name-part></tp:taxon-name></italic>, <italic><tp:taxon-name><tp:taxon-name-part taxon-name-part-type="genus" reg="Solanum">S.</tp:taxon-name-part><tp:taxon-name-part taxon-name-part-type="species" reg="comitis">comitis</tp:taxon-name-part></tp:taxon-name></italic>, <italic><tp:taxon-name><tp:taxon-name-part taxon-name-part-type="genus" reg="Solanum">S.</tp:taxon-name-part><tp:taxon-name-part taxon-name-part-type="species" reg="kachinense">kachinense</tp:taxon-name-part></tp:taxon-name></italic>, <italic><tp:taxon-name><tp:taxon-name-part taxon-name-part-type="genus" reg="Solanum">S.</tp:taxon-name-part><tp:taxon-name-part taxon-name-part-type="species" reg="peikuoense">peikuoense</tp:taxon-name-part></tp:taxon-name></italic>, <italic><tp:taxon-name><tp:taxon-name-part taxon-name-part-type="genus" reg="Solanum">S.</tp:taxon-name-part><tp:taxon-name-part taxon-name-part-type="species" reg="poka">poka</tp:taxon-name-part></tp:taxon-name></italic>, <italic><tp:taxon-name><tp:taxon-name-part taxon-name-part-type="genus" reg="Solanum">S.</tp:taxon-name-part><tp:taxon-name-part taxon-name-part-type="species" reg="pseudosaponaceum">pseudosaponaceum</tp:taxon-name-part></tp:taxon-name></italic>, <italic><tp:taxon-name><tp:taxon-name-part taxon-name-part-type="genus" reg="Solanum">S.</tp:taxon-name-part><tp:taxon-name-part taxon-name-part-type="species" reg="torvoideum">torvoideum</tp:taxon-name-part></tp:taxon-name></italic>) by its densely glandular inflorescences with tiny simple glandular trichomes, in addition to the stellate trichomes found in the rest of the plant; the rest of the plant is eglandular.</p></tp:treatment-sec><tp:treatment-sec sec-type="material" id="SECID0EP1EO"><title>Specimens examined.</title><p>See Suppl. materials <xref ref-type="supplementary-material" rid="S1">1</xref>–<xref ref-type="supplementary-material" rid="S3">3</xref>.</p></tp:treatment-sec><tp:treatment-sec><!--Section generated to contain objects referenced in tp:taxon-treatment.--><fig id="F3" position="float" orientation="portrait"><object-id xmlns:xlink="http://www.w3.org/1999/xlink" content-type="doi" xlink:type="simple">10.3897/phytokeys.198.79514.figure3</object-id><object-id xmlns:xlink="http://www.w3.org/1999/xlink" content-type="arpha" xlink:type="simple">1CBC456F-92B3-5D11-9451-670F23C7FF48</object-id><label>Figure 3.</label><caption><p>Diversity of inflorescences and flowers in tropical Asian spiny solanums <bold>A</bold> lax, spreading inflorescences and stellate flowers of <italic><tp:taxon-name><tp:taxon-name-part taxon-name-part-type="genus" reg="Solanum">Solanum</tp:taxon-name-part><tp:taxon-name-part taxon-name-part-type="species" reg="violaceum">violaceum</tp:taxon-name-part></tp:taxon-name></italic> (<italic>Sampath Kumar et al. 126945</italic>, India) <bold>B</bold> condensed, recurved inflorescences and stellate flowers of <italic><tp:taxon-name><tp:taxon-name-part taxon-name-part-type="genus" reg="Solanum">S.</tp:taxon-name-part><tp:taxon-name-part taxon-name-part-type="species" reg="multiflorum">multiflorum</tp:taxon-name-part></tp:taxon-name></italic> (<italic>Sampath Kumar et al. 126950</italic>, India) <bold>C</bold> inflorescences and large stellate flowers of <italic><tp:taxon-name><tp:taxon-name-part taxon-name-part-type="genus" reg="Solanum">S.</tp:taxon-name-part><tp:taxon-name-part taxon-name-part-type="species" reg="involucratum">involucratum</tp:taxon-name-part></tp:taxon-name></italic> (field photograph, unvouchered, Vietnam) <bold>D</bold> inflorescences and stellate flowers of <italic><tp:taxon-name><tp:taxon-name-part taxon-name-part-type="genus" reg="Solanum">S.</tp:taxon-name-part><tp:taxon-name-part taxon-name-part-type="species" reg="pubescens">pubescens</tp:taxon-name-part></tp:taxon-name></italic> with unequal stamens, one long and recurved (<italic>Sampath Kumar et al. 126956</italic>, India) <bold>E</bold> large rotate flower of <italic><tp:taxon-name><tp:taxon-name-part taxon-name-part-type="genus" reg="Solanum">S.</tp:taxon-name-part><tp:taxon-name-part taxon-name-part-type="species" reg="insanum">insanum</tp:taxon-name-part></tp:taxon-name></italic> with abundant interpetalar corolla tissues (<italic>Sampath Kumar et al. 126918</italic>, India) <bold>F</bold> many flowered inflorescence and infructescence of <italic><tp:taxon-name><tp:taxon-name-part taxon-name-part-type="genus" reg="Solanum">S.</tp:taxon-name-part><tp:taxon-name-part taxon-name-part-type="species" reg="pseudosaponaceum">pseudosaponaceum</tp:taxon-name-part></tp:taxon-name></italic> (field photograph, unvouchered, Philippines) <bold>G</bold> many flowered inflorescences of <italic><tp:taxon-name><tp:taxon-name-part taxon-name-part-type="genus" reg="Solanum">S.</tp:taxon-name-part><tp:taxon-name-part taxon-name-part-type="species" reg="torvum">torvum</tp:taxon-name-part></tp:taxon-name></italic>; flowers with well-developed interpetalar corolla tissues (<italic>Suksathan et al. PS 3815</italic>, Thailand) <bold>H</bold> small stellate flowers of <italic><tp:taxon-name><tp:taxon-name-part taxon-name-part-type="genus" reg="Solanum">S.</tp:taxon-name-part><tp:taxon-name-part taxon-name-part-type="species" reg="viarum">viarum</tp:taxon-name-part></tp:taxon-name></italic> (<italic>Sampath Kumar et al. 126944</italic>, India). Photograph credits: <bold>A, B, D, E, H</bold> X. Aubriot <bold>C</bold> M. Nuraliev <bold>F</bold> D. Tandang <bold>G</bold> D. Pedersen.</p></caption><graphic xmlns:xlink="http://www.w3.org/1999/xlink" xlink:href="phytokeys-198-001_article-79514__-g003.jpg" position="float" orientation="portrait" xlink:type="simple" id="oo_689696.jpg"><uri content-type="original_file" xlink:type="simple">https://binary.pensoft.net/fig/689696</uri></graphic></fig><supplementary-material xmlns:xlink="http://www.w3.org/1999/xlink" id="S1" position="float" orientation="portrait" xlink:type="simple"><object-id content-type="doi" xlink:type="simple">10.3897/phytokeys.198.79514.suppl1</object-id><object-id content-type="zenodo_dep_id" xlink:type="simple">7077031</object-id><object-id content-type="arpha" xlink:type="simple">85C6D6EE-35F4-5E07-84A8-4C4F5FFEC2BE</object-id><label>Supplementary material 1</label><caption><p>Index to all numbered collections</p></caption><statement content-type="dataType"><label>Data type</label><p>Occurrences (pdf. file)</p></statement><statement content-type="notes"><label>Explanation note</label><p>Index of all herbarium collections seen for this mongraph.</p></statement><media xlink:href="phytokeys-198-001_article-79514__-s001.pdf" mimetype="application" mime-subtype="pdf" position="float" orientation="portrait" xlink:type="simple" id="oo_689777.pdf"><uri content-type="original_file" xlink:type="simple">https://binary.pensoft.net/file/689777</uri></media><permissions><license xlink:type="simple"><license-p>This dataset is made available under the Open Database License (http://opendatacommons.org/licenses/odbl/1.0/). The Open Database License (ODbL) is a license agreement intended to allow users to freely share, modify, and use this Dataset while maintaining this same freedom for others, provided that the original source and author(s) are credited.</license-p></license></permissions><attrib specific-use="authors">Xavier Aubriot, Sandra Knapp</attrib></supplementary-material><supplementary-material xmlns:xlink="http://www.w3.org/1999/xlink" id="S3" position="float" orientation="portrait" xlink:type="simple"><object-id content-type="doi" xlink:type="simple">10.3897/phytokeys.198.79514.suppl3</object-id><object-id content-type="zenodo_dep_id" xlink:type="simple">7077023</object-id><object-id content-type="arpha" xlink:type="simple">6E8A0A33-9752-5EB7-8540-EB629178D276</object-id><label>Supplementary material 3</label><caption><p>All specimens examined</p></caption><statement content-type="dataType"><label>Data type</label><p>Specimens (csv. file)</p></statement><statement content-type="notes"><label>Explanation note</label><p>A searchable csv file of all specimens examined (worldwide) for this monograph.</p></statement><media xlink:href="phytokeys-198-001_article-79514__-s003.csv" mimetype="text" mime-subtype="csv" position="float" orientation="portrait" xlink:type="simple" id="oo_689779.csv"><uri content-type="original_file" xlink:type="simple">https://binary.pensoft.net/file/689779</uri></media><permissions><license xlink:type="simple"><license-p>This dataset is made available under the Open Database License (http://opendatacommons.org/licenses/odbl/1.0/). The Open Database License (ODbL) is a license agreement intended to allow users to freely share, modify, and use this Dataset while maintaining this same freedom for others, provided that the original source and author(s) are credited.</license-p></license></permissions><attrib specific-use="authors">Xavier Aubriot, Sandra Knapp</attrib></supplementary-material></tp:treatment-sec><ref-list><ref id="B259"><mixed-citation xmlns:xlink="http://www.w3.org/1999/xlink" xlink:type="simple"><person-group><name name-style="western"><surname>Vorontsova</surname><given-names>MS</given-names></name><name name-style="western"><surname>Knapp</surname><given-names>S</given-names></name></person-group> (<year>2016</year>) <article-title>A revision of the “spiny solanums,” <tp:taxon-name><tp:taxon-name-part taxon-name-part-type="genus">Solanum</tp:taxon-name-part><tp:taxon-name-part taxon-name-part-type="infraspecific-rank">subgenus</tp:taxon-name-part><tp:taxon-name-part taxon-name-part-type="subgenus">Leptostemonum</tp:taxon-name-part></tp:taxon-name> (<tp:taxon-name><tp:taxon-name-part taxon-name-part-type="family">Solanaceae</tp:taxon-name-part></tp:taxon-name>), in Africa and Madagascar.</article-title><source>Systematic Botany Monographs</source><volume>99</volume>: <fpage>1</fpage>–<lpage>428</lpage>. <ext-link xlink:href="10.1007/BF03027161" ext-link-type="doi" xlink:type="simple">https://doi.org/10.1007/BF03027161</ext-link></mixed-citation></ref><ref id="B234"><mixed-citation xmlns:xlink="http://www.w3.org/1999/xlink" xlink:type="simple"><person-group><name name-style="western"><surname>Swartz</surname><given-names>O</given-names></name></person-group> (<year>1797</year>) Flora indiae occidentalis. Vol. 1. J. Palm, Erlangen.</mixed-citation></ref><ref id="B101"><mixed-citation xmlns:xlink="http://www.w3.org/1999/xlink" xlink:type="simple"><person-group><name name-style="western"><surname>Hul</surname><given-names>S</given-names></name><name name-style="western"><surname>Dy Phon</surname><given-names>P</given-names></name></person-group> (<year>2014</year>) <article-title><tp:taxon-name><tp:taxon-name-part taxon-name-part-type="family">Solanaceae</tp:taxon-name-part></tp:taxon-name>.</article-title> In: <person-group><name name-style="western"><surname>Aubréville</surname><given-names>A</given-names></name><name name-style="western"><surname>Leroy</surname><given-names>J</given-names></name><name name-style="western"><surname>Morat</surname><given-names>P</given-names></name></person-group> (<role>Eds</role>) <issue-title>Flore du Cambodge, du Laos et du Vietnam.</issue-title><source>Muséum National d’Histoire Naturelle &amp; Royal Botanic Garden Edinburgh, Paris &amp; Edinburgh</source>, <fpage>1</fpage>–<lpage>93</lpage>.</mixed-citation></ref><ref id="B280"><mixed-citation xmlns:xlink="http://www.w3.org/1999/xlink" xlink:type="simple"><person-group><name name-style="western"><surname>Zhang</surname><given-names>Z-Y</given-names></name><name name-style="western"><surname>Lu</surname><given-names>A</given-names></name><name name-style="western"><surname>D’Arcy</surname><given-names>WG</given-names></name></person-group> (<year>1994</year>) <tp:taxon-name><tp:taxon-name-part taxon-name-part-type="family">Solanaceae</tp:taxon-name-part></tp:taxon-name>. In: Wu ZY, Raven PH (Eds) Flora of China. Vol. 17 (<tp:taxon-name><tp:taxon-name-part taxon-name-part-type="family">Verbenaceae</tp:taxon-name-part></tp:taxon-name> through <tp:taxon-name><tp:taxon-name-part taxon-name-part-type="family">Solanaceae</tp:taxon-name-part></tp:taxon-name>). Science Press &amp; Missouri Botanical Garden Press, Beijing &amp; St. Louis.</mixed-citation></ref><ref id="B254"><mixed-citation xmlns:xlink="http://www.w3.org/1999/xlink" xlink:type="simple"><person-group><name name-style="western"><surname>Varma</surname><given-names>SK</given-names></name></person-group> (<year>1981</year>) Flora of Bhagalpur. Today’s &amp; Tomorrow’s Printers and Publishers, New Delhi.</mixed-citation></ref><ref id="B178"><mixed-citation xmlns:xlink="http://www.w3.org/1999/xlink" xlink:type="simple"><person-group><name name-style="western"><surname>Mohanan</surname><given-names>M</given-names></name><name name-style="western"><surname>Henry</surname><given-names>AN</given-names></name></person-group> (<year>1994</year>) Flora of Thiruvananthapuram, Kerala. Botanical Survey of India, Calcutta.</mixed-citation></ref><ref id="B227"><mixed-citation xmlns:xlink="http://www.w3.org/1999/xlink" xlink:type="simple"><person-group><name name-style="western"><surname>Singh</surname><given-names>V</given-names></name></person-group> (<year>1991</year>) <article-title><tp:taxon-name><tp:taxon-name-part taxon-name-part-type="family">Solanaceae</tp:taxon-name-part></tp:taxon-name>.</article-title> In: <person-group><name name-style="western"><surname>Shetty</surname><given-names>BV</given-names></name><name name-style="western"><surname>Singh</surname><given-names>V</given-names></name></person-group> (<role>Eds</role>) <issue-title>Flora of Rajasthan Vol.</issue-title><source>2. Botanical Survey of India, Calcutta</source>, <fpage>562</fpage>–<lpage>579</lpage>.</mixed-citation></ref><ref id="B159"><mixed-citation xmlns:xlink="http://www.w3.org/1999/xlink" xlink:type="simple"><person-group><name name-style="western"><surname>Matthew</surname><given-names>KM</given-names></name></person-group> (<year>1983</year>) Flora of the Tamilnadu Carnatic. Volume 3. Dioscesan Press, Madras [Chennai].</mixed-citation></ref><ref id="B94"><mixed-citation xmlns:xlink="http://www.w3.org/1999/xlink" xlink:type="simple"><person-group><name name-style="western"><surname>Henry</surname><given-names>AN</given-names></name><name name-style="western"><surname>Kumari</surname><given-names>GR</given-names></name><name name-style="western"><surname>Chithra</surname><given-names>V</given-names></name></person-group> (<year>1987</year>) Flora of Tamil Nadu, India. Series I: Analysis. Botanical Survey of India, Coimbatore.</mixed-citation></ref><ref id="B34"><mixed-citation xmlns:xlink="http://www.w3.org/1999/xlink" xlink:type="simple"><person-group><name name-style="western"><surname>Burkill</surname><given-names>IH</given-names></name></person-group> (<year>1935</year>) A dictionary of the economic products of the Malay Peninsula. Vol. 2: I-Z. Crown Agents for the Colonies, London.</mixed-citation></ref><ref id="B173"><mixed-citation xmlns:xlink="http://www.w3.org/1999/xlink" xlink:type="simple"><person-group><name name-style="western"><surname>Mill</surname><given-names>RR</given-names></name></person-group> (<year>2001</year>) <article-title><tp:taxon-name><tp:taxon-name-part taxon-name-part-type="family">Solanaceae</tp:taxon-name-part></tp:taxon-name>.</article-title> In: <person-group><name name-style="western"><surname>Grierson</surname><given-names>AJC</given-names></name><name name-style="western"><surname>Long</surname><given-names>DG</given-names></name><name name-style="western"><surname>Springate</surname><given-names>LS</given-names></name></person-group> (<role>Eds</role>) <issue-title>Flora of Bhutan, including a record of plants from Sikkim and Darjeeling Volume 2, part 3.</issue-title><source>Royal Botanic Garden Edinburgh, Edniburgh</source>, <fpage>1037</fpage>–<lpage>1078</lpage>.</mixed-citation></ref></ref-list></tp:taxon-treatment>
