# Supplementary material for: ﻿A revision of the “spiny solanums” of Tropical Asia (Solanum, the Leptostemonum Clade, Solanaceae)
Source: PhytoKeys. 2022 Jun 1;198:1–270. doi: 10.3897/phytokeys.198.79514 (PMC9849010; doi:10.3897/phytokeys.198.79514)
Supplement: XML Treatment for Solanum trilobatum [file phytokeys.198.79514-treatment46.xml]

<!DOCTYPE tp:taxon-treatment
  PUBLIC "-//TaxonX//DTD Taxonomic Treatment Publishing DTD v0 20100105//EN" "tax-treatment-NSO.dtd">
<tp:taxon-treatment xmlns:tp="http://www.plazi.org/taxpub"><tp:treatment-meta><kwd-group><label>Taxon classification</label><kwd>
              <named-content content-type="kingdom">Plantae</named-content>
            </kwd><kwd>
              <named-content content-type="order">Solanales</named-content>
            </kwd><kwd>
              <named-content content-type="family">Solanaceae</named-content>
            </kwd></kwd-group><mixed-citation publication-type="journal"><person-group><name><surname>Aubriot</surname><given-names>Xavier</given-names></name><name><surname>Knapp</surname><given-names>Sandra</given-names></name></person-group><article-title>﻿A revision of the “spiny solanums” of Tropical Asia (<italic><tp:taxon-name><tp:taxon-name-part taxon-name-part-type="genus" reg="Solanum">Solanum</tp:taxon-name-part></tp:taxon-name></italic>, the <tp:taxon-name><tp:taxon-name-part taxon-name-part-type="clade">Leptostemonum</tp:taxon-name-part></tp:taxon-name> Clade, <tp:taxon-name><tp:taxon-name-part taxon-name-part-type="family">Solanaceae</tp:taxon-name-part></tp:taxon-name>)</article-title><source>PhytoKeys</source><day>01</day><month>06</month><year>2022</year><volume>198</volume><fpage>1</fpage><lpage>270</lpage><pub-id pub-id-type="doi">10.3897/phytokeys.198.79514</pub-id></mixed-citation></tp:treatment-meta><tp:nomenclature><label>﻿45.</label><tp:taxon-name>
            <object-id xmlns:xlink="http://www.w3.org/1999/xlink" content-type="arpha" xlink:type="simple">EA6CD4AB-484C-5CD2-9962-3DFE2F8BEF68</object-id>
            <tp:taxon-name-part taxon-name-part-type="genus" reg="Solanum">Solanum</tp:taxon-name-part>
            <tp:taxon-name-part taxon-name-part-type="species" reg="trilobatum">trilobatum</tp:taxon-name-part>
          </tp:taxon-name><tp:taxon-authority>L., Sp. Pl. 188. 1753.</tp:taxon-authority><xref ref-type="fig" rid="F1">Figs 1B</xref><xref ref-type="fig" rid="F2">, 2F</xref><xref ref-type="fig" rid="F4">, 4F</xref><xref ref-type="fig" rid="F74">, 74</xref><tp:nomenclature-citation-list><tp:nomenclature-citation><tp:taxon-name>
                <tp:taxon-name-part taxon-name-part-type="genus" reg="Solanum">Solanum</tp:taxon-name-part>
                <tp:taxon-name-part taxon-name-part-type="species" reg="acetosifolium">acetosifolium</tp:taxon-name-part>
              </tp:taxon-name><comment>Lam., Tabl. Encycl. 2: 24. 1794, as “<italic>acetosaefolium</italic>”. Type. India. Sin loc., <italic>P. Sonnerat s.n.</italic> (lectotype, designated here: P [P00055514]).</comment></tp:nomenclature-citation><tp:nomenclature-citation><tp:taxon-name>
                <tp:taxon-name-part taxon-name-part-type="genus" reg="Solanum">Solanum</tp:taxon-name-part>
                <tp:taxon-name-part taxon-name-part-type="species" reg="canaranum">canaranum</tp:taxon-name-part>
              </tp:taxon-name><comment>Miq., Hohen. Pl. Ind. Or. (Terr. Canara &amp; Confin.) Exsicc. No. 740. 1847. Type. India. Karnakata: “prope Bettighery”, Feb., <italic>R.F. Hohenacker 740</italic> (lectotype, designated here: U [U.1740185]; isolectotypes: BM [BM000900314], K [K000014877]).</comment></tp:nomenclature-citation><tp:nomenclature-citation><tp:taxon-name>
                <tp:taxon-name-part taxon-name-part-type="genus" reg="Solanum">Solanum</tp:taxon-name-part>
                <tp:taxon-name-part taxon-name-part-type="species" reg="trilobatum">trilobatum</tp:taxon-name-part>
                <tp:taxon-name-part taxon-name-part-type="authority">L.</tp:taxon-name-part>
                <tp:taxon-name-part taxon-name-part-type="infraspecific-rank">var.</tp:taxon-name-part>
                <tp:taxon-name-part taxon-name-part-type="variety" reg="griffithii">griffithii</tp:taxon-name-part>
              </tp:taxon-name><comment>C.B.Clarke, Fl. Brit. India [J. D. Hooker] 4: 237. 1883. Type. “Birma and Malay Peninsula”, <italic>W. Griffith 5915</italic> (lectotype, designated here: K [K000196631]).</comment></tp:nomenclature-citation><tp:nomenclature-citation><tp:taxon-name>
                <tp:taxon-name-part taxon-name-part-type="genus" reg="Solanum">Solanum</tp:taxon-name-part>
                <tp:taxon-name-part taxon-name-part-type="species" reg="griffithii">griffithii</tp:taxon-name-part>
              </tp:taxon-name><comment>(C.B.Clarke) Kuntze, Revis. Gen. Pl. 2: 454. 1891. Type. Based on <tp:taxon-name><tp:taxon-name-part taxon-name-part-type="genus" reg="Solanum">Solanum</tp:taxon-name-part><tp:taxon-name-part taxon-name-part-type="species" reg="trilobatum">trilobatum</tp:taxon-name-part><tp:taxon-name-part taxon-name-part-type="authority">L.</tp:taxon-name-part><tp:taxon-name-part taxon-name-part-type="infraspecific-rank">var.</tp:taxon-name-part><tp:taxon-name-part taxon-name-part-type="variety" reg="griffithii">griffithii</tp:taxon-name-part></tp:taxon-name> C.B.Clarke</comment></tp:nomenclature-citation></tp:nomenclature-citation-list></tp:nomenclature><tp:treatment-sec sec-type="material" id="SECID0EN6EO"><title>Type.</title><p>“Habitat in India”, <italic>Anonymous s.n.</italic> (lectotype, designated by <xref ref-type="bibr" rid="B63">Deb 1980</xref>, pg. 51: LINN [acc. # 248.44]).</p></tp:treatment-sec><tp:treatment-sec sec-type="description" id="SECID0EZ6EO"><title>Description.</title><p>Scandent herbs or shrubs, to 2.5 m tall, armed. Stems erect or spreading, terete, moderately to densely prickly, glabrous or with a few scattered stellate trichomes; prickles to 6 mm long, to 5 mm wide at the base, deltate, markedly hooked, laterally flattened, pale yellow to brown, glabrous; pubescence of sessile to very short-stalked porrect-stellate trichomes, the rays 2–5, 0.1–0.25 mm long, the midpoints absent or to 0.25 mm long; new growth sparsely stellate-pubescent, glabrescent, light yellowish green in dry material; bark of older stems brownish, glabrous. Sympodial units apparently difoliate, the leaves geminate, usually similar in size. Leaves simple, more or less deeply lobed, the blades 2.5–6.5 cm long, 2–7.5 cm wide, ca. 1–1.5 times longer than wide, ovate to broadly ovate, somewhat fleshy, slightly discolorous, unarmed or with a few hooked prickles like those of the stems, per face; adaxial surface green, glabrous or with a few scattered porrect-stellate trichomes, the trichomes sessile to sub sessile, the rays 4–8, 0.1–0.25 mm long, the midpoints to 0.1 mm long; abaxial surface light-green, glabrescent, sometimes with a few (i.e., &lt; 10) porrect-stellate trichomes like those of the adaxial surface; major veins 3–5 pairs drying brown; base truncate to shortly attenuate; margins shallowly to deeply lobed, the lobes 1–2 on each side, 0.5–0.7 cm long, deltate, apically rounded, the sinuses extending up to 3/5 of the distance to the midvein; apex rounded; petioles 1.2–3 cm long, 1/2–2/3 of the leaf blade length, glabrescent, unarmed or with a few prickles like those of the stems. Inflorescences 1–6 cm long, apparently lateral, unbranched or forked, with ca. 3–11 flowers, only a few flowers open at any one time, glabrescent, unarmed; peduncle ca. 0.5 cm long, unarmed or a few prickles; pedicels 0.8–1.5 cm long, 0.8–1 mm in diameter at the base, 1.2–1.5 mm in diameter at the apex, erect, unarmed or with a few hooked prickles especially on the lower flowers, glabrescent, articulated at the base; pedicel scars spaced 0.4–1 cm apart. Buds ellipsoid, the corolla strongly exserted from the calyx before anthesis. Flowers 5-merous, apparently all perfect. Calyx with the tube 1.5–2 mm long, cup-shaped and somewhat keeled, the lobes 1–2 mm long, ca. 1 mm wide, narrowly deltate, apically acute, unarmed or with a few hooked to straight prickles, glabrous to sparsely stellate-pubescent with sessile porrect-stellate trichomes like those of the stems. Corolla 2–3 cm in diameter, purplish blue, stellate, lobed ca. 3/5–4/5 of the way to the base, the lobes 8–12 mm long, 2.5–7 mm wide, deltate to narrowly deltate, spreading at anthesis, sparsely to moderately stellate-pubescent abaxially on parts exposed in bud. Stamens equal; anthers 7–9 mm long, 1–1.5 mm wide, connivent, not tapering at anthesis, yellow, glabrous, poricidal at the tips, the pores directed distally, not elongating to slits with drying. Ovary globose, with minute glandular hairs; style 1.4–1.8 cm long, slender, curved at the apex, glabrous; stigma capitate, minutely papillate. Fruit a globose berry, 1 to several per infructescence, 0.7–1.2(–1.7) cm in diameter, red at maturity, the pericarp thin and shiny, glabrous; fruiting pedicels 1.2–2.6 cm long, ca. 1 mm in diameter at the base, 2–2.5 mm in diameter at the apex, erect to recurved, not markedly woody; fruiting calyx lobes slightly expanding to ca. 3 mm long, 1/5–1/3 the length of the mature fruit, deltate, not reflexed. Seeds ca. 16–47 per berry, 3–4 mm long, 2.5–3 mm wide, flattened-reniform, dull yellow, the surface minutely pitted, the testal cells pentagonal in outline. Chromosome number: n = 12, 2n = 24 (<xref ref-type="bibr" rid="B154">Madhavadian 1968</xref>).</p><fig id="F74" position="float" orientation="portrait"><object-id xmlns:xlink="http://www.w3.org/1999/xlink" content-type="doi" xlink:type="simple">10.3897/phytokeys.198.79514.figure74</object-id><object-id xmlns:xlink="http://www.w3.org/1999/xlink" content-type="arpha" xlink:type="simple">5B5636F9-979B-5F81-8733-BA0E3AC2E05A</object-id><label>Figure 74.</label><caption><p><italic><tp:taxon-name><tp:taxon-name-part taxon-name-part-type="genus" reg="Solanum">Solanum</tp:taxon-name-part><tp:taxon-name-part taxon-name-part-type="species" reg="trilobatum">trilobatum</tp:taxon-name-part></tp:taxon-name></italic> L. <bold>A</bold> herbarium specimen collected in Thailand in 1966 (<italic>Larsen 1614</italic>, P00055524) <bold>B</bold> habit (<italic>Meeboonya et al. RM 243</italic>, Thailand) <bold>C</bold> detail of the adaxial surface of a leaf blade (<italic>Meeboonya et al. RM 301</italic>, Thailand) <bold>D</bold> detail view of an open flower (<italic>Meeboonya et al. RM 245</italic>, Thailand) <bold>E</bold> detail view of an infructescence (field photograph, unvouchered, India). Photograph credits: <bold>A</bold> CC-BY, Muséum national d’Histoire naturelle, Paris <bold>B–E</bold> X. Aubriot.</p></caption><graphic xmlns:xlink="http://www.w3.org/1999/xlink" xlink:href="phytokeys-198-001_article-79514__-g074.jpg" position="float" orientation="portrait" xlink:type="simple" id="oo_689767.jpg"><uri content-type="original_file" xlink:type="simple">https://binary.pensoft.net/fig/689767</uri></graphic></fig></tp:treatment-sec><tp:treatment-sec sec-type="distribution" id="SECID0ERBFO"><title>Distribution</title><p><bold>(Fig. <xref ref-type="fig" rid="F75">75</xref>).</bold><italic><tp:taxon-name><tp:taxon-name-part taxon-name-part-type="genus" reg="Solanum">Solanum</tp:taxon-name-part><tp:taxon-name-part taxon-name-part-type="species" reg="trilobatum">trilobatum</tp:taxon-name-part></tp:taxon-name></italic> is widely distributed in tropical Asia; from South India and Sri Lanka to Indochina, and Java. The single collection from the Philippines (<italic>Loher s.n.</italic>) is from the railway station in Manila and is probably cultivated.</p><fig id="F75" position="float" orientation="portrait"><object-id xmlns:xlink="http://www.w3.org/1999/xlink" content-type="doi" xlink:type="simple">10.3897/phytokeys.198.79514.figure75</object-id><object-id xmlns:xlink="http://www.w3.org/1999/xlink" content-type="arpha" xlink:type="simple">12E96EB5-E38C-5D7F-8172-2EFCC915E7B7</object-id><label>Figure 75.</label><caption><p>Distribution of <italic><tp:taxon-name><tp:taxon-name-part taxon-name-part-type="genus" reg="Solanum">S.</tp:taxon-name-part><tp:taxon-name-part taxon-name-part-type="species" reg="trilobatum">trilobatum</tp:taxon-name-part></tp:taxon-name></italic>.</p></caption><graphic xmlns:xlink="http://www.w3.org/1999/xlink" xlink:href="phytokeys-198-001_article-79514__-g075.jpg" position="float" orientation="portrait" xlink:type="simple" id="oo_689768.jpg"><uri content-type="original_file" xlink:type="simple">https://binary.pensoft.net/fig/689768</uri></graphic></fig></tp:treatment-sec><tp:treatment-sec sec-type="ecology" id="SECID0EDDFO"><title>Ecology and habitat.</title><p><italic><tp:taxon-name><tp:taxon-name-part taxon-name-part-type="genus" reg="Solanum">Solanum</tp:taxon-name-part><tp:taxon-name-part taxon-name-part-type="species" reg="trilobatum">trilobatum</tp:taxon-name-part></tp:taxon-name></italic> grows in open areas or forest edges, on sand or limestone, close to coastal areas; often in open field or mangrove forest; from around sea level to 700 m elevation.</p></tp:treatment-sec><tp:treatment-sec sec-type="Common names and uses" id="SECID0EUDFO"><title>Common names and uses.</title><p>Cambodia. traob (Khmer, <italic>Hul 4774</italic>); India. Andhra Pradesh: uchinta (<italic>Venkanna 5562</italic>), usti (<italic>Raji 291</italic>); Karnataka: ullul (<xref ref-type="bibr" rid="B226">Singh 1988</xref>); Odisha: ankaranti (<italic>Panigrahi EC-23792</italic>); Tamil Nadu: toundou valay [Tamul] (<italic>Commerson s.n.</italic>), thoothuvalai [Tamul] (<italic>Matthew 8323</italic>), tudulai [Tamul] (<italic>Mehen-Homji s.n.</italic>), thoodhuvalai [Tamul] (<italic>Narasimhan 624</italic>, <italic>Sampath Kumar et al. SC-126970</italic>), thudhuvaelai [Tamul] (<xref ref-type="bibr" rid="B159">Matthew 1983</xref>), tuduvali [Tamul] (<xref ref-type="bibr" rid="B94">Henry et al. 1987</xref>); West Bengal: kantikuri (<italic>Tribedi CNH-1435</italic>); Malaysia. priapantie (<italic>Curtis 858</italic>).</p><p>It is reported that in Thailand the plant is boiled to serve as a decoction for ulcerated throat (<italic>Collins 1380</italic>). Indian collectors reported that the fruits are edible and used as medicinal (<italic>Raji 291</italic>, <italic>Sengupta 145</italic>). In Penang (Malaysia) the root is used medicinally (<italic>Curtis 858</italic>). For the many uses in traditional medicine in India see section on Uses (pg. 18–20).</p></tp:treatment-sec><tp:treatment-sec sec-type="Preliminary conservation status" id="SECID0EGFFO"><title>Preliminary conservation status</title><p><bold>(<xref ref-type="bibr" rid="B105">IUCN 2019</xref>).</bold> Least Concern (<abbrev xmlns:xlink="http://www.w3.org/1999/xlink" xlink:title="Least Concern" id="ABBRID0ETFFO" xlink:type="simple">LC</abbrev>). <abbrev xmlns:xlink="http://www.w3.org/1999/xlink" xlink:title="Extent of Occurrence" id="ABBRID0EXFFO" xlink:type="simple">EOO</abbrev> (2,326,480 km<sup>2</sup>, <abbrev xmlns:xlink="http://www.w3.org/1999/xlink" xlink:title="Least Concern" id="ABBRID0E4FFO" xlink:type="simple">LC</abbrev>); <abbrev xmlns:xlink="http://www.w3.org/1999/xlink" xlink:title="Area of Occupancy" id="ABBRID0EBGFO" xlink:type="simple">AOO</abbrev> (528 km<sup>2</sup>, <abbrev xmlns:xlink="http://www.w3.org/1999/xlink" xlink:title="Vulnerable" id="ABBRID0EHGFO" xlink:type="simple">VU</abbrev>). Widely distributed and likely to be protected by people as a plant of considerable medicinal importance, <italic><tp:taxon-name><tp:taxon-name-part taxon-name-part-type="genus" reg="Solanum">S.</tp:taxon-name-part><tp:taxon-name-part taxon-name-part-type="species" reg="trilobatum">trilobatum</tp:taxon-name-part></tp:taxon-name></italic> is not of immediate conservation concern. Methods of collection for medicinal use, however, have not been assessed and if these are destructive this could be cause for concern.</p></tp:treatment-sec><tp:treatment-sec sec-type="discussion" id="SECID0EWGFO"><title>Discussion.</title><p><italic><tp:taxon-name><tp:taxon-name-part taxon-name-part-type="genus" reg="Solanum">Solanum</tp:taxon-name-part><tp:taxon-name-part taxon-name-part-type="species" reg="trilobatum">trilobatum</tp:taxon-name-part></tp:taxon-name></italic> is widely distributed through India and Indochina. It was one of the first Asian spiny solanums to be described (<xref ref-type="bibr" rid="B149">Linnaeus 1753</xref>) and was brought into cultivation in European botanical gardens in the late 18<sup>th</sup> century. It is a distinctive species with its rhomboidal to triangular leaves that are usually widest in the lower third, but has been confused with <italic><tp:taxon-name><tp:taxon-name-part taxon-name-part-type="genus" reg="Solanum">S.</tp:taxon-name-part><tp:taxon-name-part taxon-name-part-type="species" reg="procumbens">procumbens</tp:taxon-name-part></tp:taxon-name></italic>, a similarly scandent plant. Flowers of <italic><tp:taxon-name><tp:taxon-name-part taxon-name-part-type="genus" reg="Solanum">S.</tp:taxon-name-part><tp:taxon-name-part taxon-name-part-type="species" reg="trilobatum">trilobatum</tp:taxon-name-part></tp:taxon-name></italic> are much larger than those of <italic><tp:taxon-name><tp:taxon-name-part taxon-name-part-type="genus" reg="Solanum">S.</tp:taxon-name-part><tp:taxon-name-part taxon-name-part-type="species" reg="procumbens">procumbens</tp:taxon-name-part></tp:taxon-name></italic> (2–3 cm in diameter versus 1–1.5 cm in diameter), with abundant interpetalar tissue; <italic><tp:taxon-name><tp:taxon-name-part taxon-name-part-type="genus" reg="Solanum">S.</tp:taxon-name-part><tp:taxon-name-part taxon-name-part-type="species" reg="procumbens">procumbens</tp:taxon-name-part></tp:taxon-name></italic> flowers are deeply stellate with narrow corolla lobes. The two species do not overlap in distribution.</p><p>No specimen labelled as <italic><tp:taxon-name><tp:taxon-name-part taxon-name-part-type="genus" reg="Solanum">S.</tp:taxon-name-part><tp:taxon-name-part taxon-name-part-type="species" reg="acetosifolium">acetosifolium</tp:taxon-name-part></tp:taxon-name></italic> has been found in the Lamarck herbarium (P-LAM), however in the French language column <xref ref-type="bibr" rid="B136">Lamarck (1794)</xref> cited “Indes Orient, Sonnerat” clearly indicating a collector. We have lectotypified <italic><tp:taxon-name><tp:taxon-name-part taxon-name-part-type="genus" reg="Solanum">S.</tp:taxon-name-part><tp:taxon-name-part taxon-name-part-type="species" reg="acetosifolium">acetosifolium</tp:taxon-name-part></tp:taxon-name></italic> with a specimen collected by Sonnerat labelled “Inde” in the general collection at Paris (P00055514).</p><p>In describing <tp:taxon-name><tp:taxon-name-part taxon-name-part-type="genus" reg="Solanum">S.</tp:taxon-name-part><tp:taxon-name-part taxon-name-part-type="species" reg="trilobatum">trilobatum</tp:taxon-name-part><tp:taxon-name-part taxon-name-part-type="infraspecific-rank">var.</tp:taxon-name-part><tp:taxon-name-part taxon-name-part-type="variety" reg="griffithii">griffithii</tp:taxon-name-part></tp:taxon-name>, <xref ref-type="bibr" rid="B44">Clarke (1883)</xref> cited only “Griffith 5915”; we have selected the single specimen thus labelled (K000196631) as the lectotype.</p><p>The name <italic><tp:taxon-name><tp:taxon-name-part taxon-name-part-type="genus" reg="Solanum">S.</tp:taxon-name-part><tp:taxon-name-part taxon-name-part-type="species" reg="canaranum">canaranum</tp:taxon-name-part></tp:taxon-name></italic> was effectively published by being printed on herbarium labels that were distributed to herbaria before 1953 (<xref ref-type="bibr" rid="B247">Turland et al. 2018</xref>, Art. 30.8); the name is also accompanied by a diagnosis attributed to Miquel. We have chosen the duplicate in Utrecht [U.1740185], where Friedrich Miquel worked (<xref ref-type="bibr" rid="B230">Stafleu 1966</xref>), as the lectotype for this name.</p></tp:treatment-sec><tp:treatment-sec sec-type="material" id="SECID0EBLFO"><title>Specimens examined.</title><p>See Suppl. materials <xref ref-type="supplementary-material" rid="S1">1</xref>–<xref ref-type="supplementary-material" rid="S3">3</xref>.</p></tp:treatment-sec><tp:treatment-sec><!--Section generated to contain objects referenced in tp:taxon-treatment.--><fig id="F1" position="float" orientation="portrait"><object-id xmlns:xlink="http://www.w3.org/1999/xlink" content-type="doi" xlink:type="simple">10.3897/phytokeys.198.79514.figure1</object-id><object-id xmlns:xlink="http://www.w3.org/1999/xlink" content-type="arpha" xlink:type="simple">710BB3EA-6D1E-5204-90AA-A041D09F2AEC</object-id><label>Figure 1.</label><caption><p>Diversity of habits and habitats for <tp:taxon-name><tp:taxon-name-part taxon-name-part-type="genus" reg="Solanum">Solanum</tp:taxon-name-part><tp:taxon-name-part taxon-name-part-type="infraspecific-rank">subgenus</tp:taxon-name-part><tp:taxon-name-part taxon-name-part-type="subgenus" reg="Leptostemonum">Leptostemonum</tp:taxon-name-part></tp:taxon-name> in tropical Asia <bold>A</bold><italic><tp:taxon-name><tp:taxon-name-part taxon-name-part-type="genus" reg="Solanum">Solanum</tp:taxon-name-part><tp:taxon-name-part taxon-name-part-type="species" reg="giganteum">giganteum</tp:taxon-name-part></tp:taxon-name></italic>, a small tree of the tropical forest understory in India and Sri Lanka (field photograph, unvouchered, India) <bold>B</bold><italic><tp:taxon-name><tp:taxon-name-part taxon-name-part-type="genus" reg="Solanum">S.</tp:taxon-name-part><tp:taxon-name-part taxon-name-part-type="species" reg="trilobatum">trilobatum</tp:taxon-name-part></tp:taxon-name></italic>, a scandent species in its typical habitat, along the road in mangrove area (<italic>Meeboonya et al. RM 245</italic>, Thailand) <bold>C</bold><italic><tp:taxon-name><tp:taxon-name-part taxon-name-part-type="genus" reg="Solanum">S.</tp:taxon-name-part><tp:taxon-name-part taxon-name-part-type="species" reg="lasiocarpum">lasiocarpum</tp:taxon-name-part></tp:taxon-name></italic>, an erect shrub found in disturbed and human inhabited areas where it is often cultivated (<italic>Meeboonya et al. RM 272</italic>, Thailand) <bold>D</bold><italic><tp:taxon-name><tp:taxon-name-part taxon-name-part-type="genus" reg="Solanum">S.</tp:taxon-name-part><tp:taxon-name-part taxon-name-part-type="species" reg="cyanocarphium">cyanocarphium</tp:taxon-name-part></tp:taxon-name></italic>, a creeper with decumbent stems in forest understory (field photograph, unvouchered, Vietnam) <bold>E</bold><italic><tp:taxon-name><tp:taxon-name-part taxon-name-part-type="genus" reg="Solanum">S.</tp:taxon-name-part><tp:taxon-name-part taxon-name-part-type="species" reg="camranhense">camranhense</tp:taxon-name-part></tp:taxon-name></italic>, a scandent shrub endemic to the coastal dunes of South Vietnam (field photograph, unvouchered, Vietnam) <bold>F</bold><italic><tp:taxon-name><tp:taxon-name-part taxon-name-part-type="genus" reg="Solanum">S.</tp:taxon-name-part><tp:taxon-name-part taxon-name-part-type="species" reg="insanum">insanum</tp:taxon-name-part></tp:taxon-name></italic>, the wild progenitor of the brinjal eggplant usually found in degraded areas (<italic>Meeboonya et al. RM 305</italic>, Thailand). Photograph credits: <bold>A</bold> S. More <bold>B, C, F</bold> X. Aubriot; <bold>D</bold> M. Nuraliev <bold>E</bold> S. Hul.</p></caption><graphic xmlns:xlink="http://www.w3.org/1999/xlink" xlink:href="phytokeys-198-001_article-79514__-g001.jpg" position="float" orientation="portrait" xlink:type="simple" id="oo_689694.jpg"><uri content-type="original_file" xlink:type="simple">https://binary.pensoft.net/fig/689694</uri></graphic></fig><fig id="F2" position="float" orientation="portrait"><object-id xmlns:xlink="http://www.w3.org/1999/xlink" content-type="doi" xlink:type="simple">10.3897/phytokeys.198.79514.figure2</object-id><object-id xmlns:xlink="http://www.w3.org/1999/xlink" content-type="arpha" xlink:type="simple">C3CC6085-46FE-5190-A346-8B52EC9A87C6</object-id><label>Figure 2.</label><caption><p>Vegetative characters for tropical Asian spiny solanums <bold>A</bold> large and densely hairy repand leaf of <italic><tp:taxon-name><tp:taxon-name-part taxon-name-part-type="genus" reg="Solanum">S.</tp:taxon-name-part><tp:taxon-name-part taxon-name-part-type="species" reg="lasiocarpum">lasiocarpum</tp:taxon-name-part></tp:taxon-name></italic> (<italic>Meeboonya et al. RM 287</italic>, Thailand) <bold>B</bold> small, pubescent, very shallowly lobed leaf of <italic><tp:taxon-name><tp:taxon-name-part taxon-name-part-type="genus" reg="Solanum">S.</tp:taxon-name-part><tp:taxon-name-part taxon-name-part-type="species" reg="miyakojimense">miyakojimense</tp:taxon-name-part></tp:taxon-name></italic> (field photograph, unvouchered, Taiwan) <bold>C</bold> entire, pubescent leaf of <italic><tp:taxon-name><tp:taxon-name-part taxon-name-part-type="genus" reg="Solanum">S.</tp:taxon-name-part><tp:taxon-name-part taxon-name-part-type="species" reg="robinsonii">robinsonii</tp:taxon-name-part></tp:taxon-name></italic> (<italic>Nuraliev 3031</italic>, Vietnam) <bold>D</bold> glabrescent and deeply dissected leaf of <italic><tp:taxon-name><tp:taxon-name-part taxon-name-part-type="genus" reg="Solanum">S.</tp:taxon-name-part><tp:taxon-name-part taxon-name-part-type="species" reg="virginianum">virginianum</tp:taxon-name-part></tp:taxon-name></italic> (<italic>Sampath Kumar et al. 126968</italic>, India) <bold>E</bold> conical straight prickles on a pubescent young stem of <italic><tp:taxon-name><tp:taxon-name-part taxon-name-part-type="genus" reg="Solanum">S.</tp:taxon-name-part><tp:taxon-name-part taxon-name-part-type="species" reg="hovei">hovei</tp:taxon-name-part></tp:taxon-name></italic> (field photograph, unvouchered, India) <bold>F</bold> strongly hooked prickles on a glabrous young stem and on the abaxial leaf surface of <italic><tp:taxon-name><tp:taxon-name-part taxon-name-part-type="genus" reg="Solanum">S.</tp:taxon-name-part><tp:taxon-name-part taxon-name-part-type="species" reg="trilobatum">trilobatum</tp:taxon-name-part></tp:taxon-name></italic> (<italic>Meeboonya et al. RM 242</italic>, Thailand) <bold>G</bold> needle-like purple prickles on the adaxial leaf surface of <italic><tp:taxon-name><tp:taxon-name-part taxon-name-part-type="genus" reg="Solanum">S.</tp:taxon-name-part><tp:taxon-name-part taxon-name-part-type="species" reg="cyanocarphium">cyanocarphium</tp:taxon-name-part></tp:taxon-name></italic> (field photograph, unvouchered, Vietnam) <bold>H</bold> pubescent young stem of <italic><tp:taxon-name><tp:taxon-name-part taxon-name-part-type="genus" reg="Solanum">S.</tp:taxon-name-part><tp:taxon-name-part taxon-name-part-type="species" reg="barbisetum">barbisetum</tp:taxon-name-part></tp:taxon-name></italic> armed with prickles and bristles (<italic>Suksathan et al. PS 3832</italic>, Thailand). Photograph credits: <bold>A, B, D–F</bold> X. Aubriot <bold>C, G</bold> M. Nuraliev <bold>H</bold> D. Pedersen.</p></caption><graphic xmlns:xlink="http://www.w3.org/1999/xlink" xlink:href="phytokeys-198-001_article-79514__-g002.jpg" position="float" orientation="portrait" xlink:type="simple" id="oo_689695.jpg"><uri content-type="original_file" xlink:type="simple">https://binary.pensoft.net/fig/689695</uri></graphic></fig><fig id="F4" position="float" orientation="portrait"><object-id xmlns:xlink="http://www.w3.org/1999/xlink" content-type="doi" xlink:type="simple">10.3897/phytokeys.198.79514.figure4</object-id><object-id xmlns:xlink="http://www.w3.org/1999/xlink" content-type="arpha" xlink:type="simple">CD86DEAD-8CEA-5069-8A98-168C6F92AF45</object-id><label>Figure 4.</label><caption><p>Diversity of fruits and seeds in tropical Asian spiny solanums <bold>A</bold> large oval fruit of <italic><tp:taxon-name><tp:taxon-name-part taxon-name-part-type="genus" reg="Solanum">Solanum</tp:taxon-name-part><tp:taxon-name-part taxon-name-part-type="species" reg="insanum">insanum</tp:taxon-name-part></tp:taxon-name></italic> (<italic>Sampath Kumar et al. 126918</italic>, India) <bold>B</bold> condensed infructescence and small rounded fruits of <italic><tp:taxon-name><tp:taxon-name-part taxon-name-part-type="genus" reg="Solanum">Solanum</tp:taxon-name-part><tp:taxon-name-part taxon-name-part-type="species" reg="hovei">hovei</tp:taxon-name-part></tp:taxon-name></italic> (field photograph, unvouchered, India) <bold>C</bold> large rounded hairy fruit of <italic><tp:taxon-name><tp:taxon-name-part taxon-name-part-type="genus" reg="Solanum">S.</tp:taxon-name-part><tp:taxon-name-part taxon-name-part-type="species" reg="involucratum">involucratum</tp:taxon-name-part></tp:taxon-name></italic> with strongly accrescent and spiny calyx (field photograph, unvouchered, Vietnam) <bold>D</bold> small rounded fruit of <italic><tp:taxon-name><tp:taxon-name-part taxon-name-part-type="genus" reg="Solanum">Solanum</tp:taxon-name-part><tp:taxon-name-part taxon-name-part-type="species" reg="pubescens">pubescens</tp:taxon-name-part></tp:taxon-name></italic> with elongated calyx lobes (<italic>Sampath Kumar et al. 126956</italic>, India) <bold>E</bold> rounded fruit of <italic><tp:taxon-name><tp:taxon-name-part taxon-name-part-type="genus" reg="Solanum">Solanum</tp:taxon-name-part><tp:taxon-name-part taxon-name-part-type="species" reg="cyanocarphium">cyanocarphium</tp:taxon-name-part></tp:taxon-name></italic> with strongly accrescent and spiny calyx (field photograph, unvouchered, Vietnam) <bold>F</bold> small rounded fruit of <italic><tp:taxon-name><tp:taxon-name-part taxon-name-part-type="genus" reg="Solanum">S.</tp:taxon-name-part><tp:taxon-name-part taxon-name-part-type="species" reg="trilobatum">trilobatum</tp:taxon-name-part></tp:taxon-name></italic> in transverse cut (<italic>Meeboonya et al. RM 242</italic>, Thailand) <bold>G</bold> rounded fruit and accrescent calyx of <italic><tp:taxon-name><tp:taxon-name-part taxon-name-part-type="genus" reg="Solanum">S.</tp:taxon-name-part><tp:taxon-name-part taxon-name-part-type="species" reg="praetermissum">praetermissum</tp:taxon-name-part></tp:taxon-name></italic> in transverse cut (field photograph, unvouchered, Vietnam) <bold>H</bold> oval fruit of <italic><tp:taxon-name><tp:taxon-name-part taxon-name-part-type="genus" reg="Solanum">Solanum</tp:taxon-name-part><tp:taxon-name-part taxon-name-part-type="species" reg="virginianum">virginianum</tp:taxon-name-part></tp:taxon-name></italic> in transverse cut (field photograph, unvouchered, India). Photograph credits: <bold>A, B, D, F, H</bold> X. Aubriot <bold>C, E, G</bold> M. Nuraliev.</p></caption><graphic xmlns:xlink="http://www.w3.org/1999/xlink" xlink:href="phytokeys-198-001_article-79514__-g004.jpg" position="float" orientation="portrait" xlink:type="simple" id="oo_689697.jpg"><uri content-type="original_file" xlink:type="simple">https://binary.pensoft.net/fig/689697</uri></graphic></fig><supplementary-material xmlns:xlink="http://www.w3.org/1999/xlink" id="S1" position="float" orientation="portrait" xlink:type="simple"><object-id content-type="doi" xlink:type="simple">10.3897/phytokeys.198.79514.suppl1</object-id><object-id content-type="zenodo_dep_id" xlink:type="simple">7077031</object-id><object-id content-type="arpha" xlink:type="simple">85C6D6EE-35F4-5E07-84A8-4C4F5FFEC2BE</object-id><label>Supplementary material 1</label><caption><p>Index to all numbered collections</p></caption><statement content-type="dataType"><label>Data type</label><p>Occurrences (pdf. file)</p></statement><statement content-type="notes"><label>Explanation note</label><p>Index of all herbarium collections seen for this mongraph.</p></statement><media xlink:href="phytokeys-198-001_article-79514__-s001.pdf" mimetype="application" mime-subtype="pdf" position="float" orientation="portrait" xlink:type="simple" id="oo_689777.pdf"><uri content-type="original_file" xlink:type="simple">https://binary.pensoft.net/file/689777</uri></media><permissions><license xlink:type="simple"><license-p>This dataset is made available under the Open Database License (http://opendatacommons.org/licenses/odbl/1.0/). The Open Database License (ODbL) is a license agreement intended to allow users to freely share, modify, and use this Dataset while maintaining this same freedom for others, provided that the original source and author(s) are credited.</license-p></license></permissions><attrib specific-use="authors">Xavier Aubriot, Sandra Knapp</attrib></supplementary-material><supplementary-material xmlns:xlink="http://www.w3.org/1999/xlink" id="S3" position="float" orientation="portrait" xlink:type="simple"><object-id content-type="doi" xlink:type="simple">10.3897/phytokeys.198.79514.suppl3</object-id><object-id content-type="zenodo_dep_id" xlink:type="simple">7077023</object-id><object-id content-type="arpha" xlink:type="simple">6E8A0A33-9752-5EB7-8540-EB629178D276</object-id><label>Supplementary material 3</label><caption><p>All specimens examined</p></caption><statement content-type="dataType"><label>Data type</label><p>Specimens (csv. file)</p></statement><statement content-type="notes"><label>Explanation note</label><p>A searchable csv file of all specimens examined (worldwide) for this monograph.</p></statement><media xlink:href="phytokeys-198-001_article-79514__-s003.csv" mimetype="text" mime-subtype="csv" position="float" orientation="portrait" xlink:type="simple" id="oo_689779.csv"><uri content-type="original_file" xlink:type="simple">https://binary.pensoft.net/file/689779</uri></media><permissions><license xlink:type="simple"><license-p>This dataset is made available under the Open Database License (http://opendatacommons.org/licenses/odbl/1.0/). The Open Database License (ODbL) is a license agreement intended to allow users to freely share, modify, and use this Dataset while maintaining this same freedom for others, provided that the original source and author(s) are credited.</license-p></license></permissions><attrib specific-use="authors">Xavier Aubriot, Sandra Knapp</attrib></supplementary-material></tp:treatment-sec><ref-list><ref id="B63"><mixed-citation xmlns:xlink="http://www.w3.org/1999/xlink" xlink:type="simple"><person-group><name name-style="western"><surname>Deb</surname><given-names>DB</given-names></name></person-group> (<year>1980</year>) <article-title>Enumeration, synonymy and distribution of the <tp:taxon-name><tp:taxon-name-part taxon-name-part-type="family">Solanaceae</tp:taxon-name-part></tp:taxon-name> in India.</article-title><source>Journal of Economic and Taxonomic Botany</source><volume>1</volume>: <fpage>33</fpage>–<lpage>54</lpage>.</mixed-citation></ref><ref id="B154"><mixed-citation xmlns:xlink="http://www.w3.org/1999/xlink" xlink:type="simple"><person-group><name name-style="western"><surname>Madhavadian</surname><given-names>P</given-names></name></person-group> (<year>1968</year>) <article-title>Chromosome numbers in south Indian <tp:taxon-name><tp:taxon-name-part taxon-name-part-type="family">Solanaceae</tp:taxon-name-part></tp:taxon-name>.</article-title><source>Caryologia</source><volume>21</volume>(<issue>4</issue>): <fpage>343</fpage>–<lpage>347</lpage>. <ext-link xlink:href="10.1080/00087114.1968.10796312" ext-link-type="doi" xlink:type="simple">https://doi.org/10.1080/00087114.1968.10796312</ext-link></mixed-citation></ref><ref id="B226"><mixed-citation xmlns:xlink="http://www.w3.org/1999/xlink" xlink:type="simple"><person-group><name name-style="western"><surname>Singh</surname><given-names>NP</given-names></name></person-group> (<year>1988</year>) <tp:taxon-name><tp:taxon-name-part taxon-name-part-type="family">Solanaceae</tp:taxon-name-part></tp:taxon-name>. In: Flora of eastern Karnataka. Vol. 2. Mittal Publications, Delhi, 455–462.</mixed-citation></ref><ref id="B159"><mixed-citation xmlns:xlink="http://www.w3.org/1999/xlink" xlink:type="simple"><person-group><name name-style="western"><surname>Matthew</surname><given-names>KM</given-names></name></person-group> (<year>1983</year>) Flora of the Tamilnadu Carnatic. Volume 3. Dioscesan Press, Madras [Chennai].</mixed-citation></ref><ref id="B94"><mixed-citation xmlns:xlink="http://www.w3.org/1999/xlink" xlink:type="simple"><person-group><name name-style="western"><surname>Henry</surname><given-names>AN</given-names></name><name name-style="western"><surname>Kumari</surname><given-names>GR</given-names></name><name name-style="western"><surname>Chithra</surname><given-names>V</given-names></name></person-group> (<year>1987</year>) Flora of Tamil Nadu, India. Series I: Analysis. Botanical Survey of India, Coimbatore.</mixed-citation></ref><ref id="B105"><mixed-citation xmlns:xlink="http://www.w3.org/1999/xlink" xlink:type="simple">IUCN (<year>2019</year>) Guidelines for Using the IUCN Red List Categories and Criteria. Version 13. Prepared by the Standards and Petitions Subcommittee of the IUCN Species Survival Commission. <ext-link xlink:href="http://www.iucnredlist.org/documents/RedListGuidelines.pdf" ext-link-type="uri" xlink:type="simple">http://www.iucnredlist.org/documents/RedListGuidelines.pdf</ext-link></mixed-citation></ref><ref id="B149"><mixed-citation xmlns:xlink="http://www.w3.org/1999/xlink" xlink:type="simple"><person-group><name name-style="western"><surname>Linnaeus</surname><given-names>C</given-names></name></person-group> (<year>1753</year>) Species plantarum. L. Salvius, Stockholm.</mixed-citation></ref><ref id="B136"><mixed-citation xmlns:xlink="http://www.w3.org/1999/xlink" xlink:type="simple"><person-group><name name-style="western"><surname>Lamarck</surname><given-names>JB</given-names></name></person-group> (<year>1794</year>) Tableau encyclopédique et méthodique, Botanique. Vol. 2. Pancoucke, Paris.</mixed-citation></ref><ref id="B44"><mixed-citation xmlns:xlink="http://www.w3.org/1999/xlink" xlink:type="simple"><person-group><name name-style="western"><surname>Clarke</surname><given-names>CB</given-names></name></person-group> (<year>1883</year>) <article-title><tp:taxon-name><tp:taxon-name-part taxon-name-part-type="family">Solanaceae</tp:taxon-name-part></tp:taxon-name>.</article-title> In: <person-group><name name-style="western"><surname>Hooker</surname><given-names>JD</given-names></name></person-group> (<role>Ed.</role>) <issue-title>Flora of British India.</issue-title><source>Vol. 4. Reeve &amp; Co., London</source>, <fpage>228</fpage>–<lpage>246</lpage>.</mixed-citation></ref><ref id="B247"><mixed-citation xmlns:xlink="http://www.w3.org/1999/xlink" xlink:type="simple"><person-group><name name-style="western"><surname>Turland</surname><given-names>NJ</given-names></name><name name-style="western"><surname>Wiersema</surname><given-names>JH</given-names></name><name name-style="western"><surname>Barrie</surname><given-names>FR</given-names></name><name name-style="western"><surname>Greuter</surname><given-names>W</given-names></name><name name-style="western"><surname>Hawksworth</surname><given-names>DL</given-names></name><name name-style="western"><surname>Herendeen</surname><given-names>PS</given-names></name><name name-style="western"><surname>Knapp</surname><given-names>S</given-names></name><name name-style="western"><surname>Kusber</surname><given-names>W-H</given-names></name><name name-style="western"><surname>Li</surname><given-names>D-Z</given-names></name><name name-style="western"><surname>Marhold</surname><given-names>K</given-names></name><name name-style="western"><surname>May</surname><given-names>TW</given-names></name><name name-style="western"><surname>McNeill</surname><given-names>J</given-names></name><name name-style="western"><surname>Monro</surname><given-names>AM</given-names></name><name name-style="western"><surname>Prado</surname><given-names>J</given-names></name><name name-style="western"><surname>Price</surname><given-names>MJ</given-names></name><name name-style="western"><surname>Smith</surname><given-names>GF</given-names></name></person-group> (<year>2018</year>) International Code of Nomenclature for algae, fungi, and plants (Shenzhen Code). Regnum Vegetabile 159. Koeltz Botanical Books, Glashütten. <ext-link xlink:href="10.12705/Code.2018" ext-link-type="doi" xlink:type="simple">https://doi.org/10.12705/Code.2018</ext-link></mixed-citation></ref><ref id="B230"><mixed-citation xmlns:xlink="http://www.w3.org/1999/xlink" xlink:type="simple"><person-group><name name-style="western"><surname>Stafleu</surname><given-names>FA</given-names></name></person-group> (<year>1966</year>) F.A.W. Miquel, Netherlands botanist. Mededelingen van het Botanisch Museum en Herbarium van de Rijksuniversiteit te Utrecht (Wentia 16(52): 1–95) 220: 1–95. <ext-link xlink:href="10.1111/j.1438-8677.1966.tb00026.x" ext-link-type="doi" xlink:type="simple">https://doi.org/10.1111/j.1438-8677.1966.tb00026.x</ext-link></mixed-citation></ref></ref-list></tp:taxon-treatment>
