# Supplementary material for: ﻿A revision of the “spiny solanums” of Tropical Asia (Solanum, the Leptostemonum Clade, Solanaceae)
Source: PhytoKeys. 2022 Jun 1;198:1–270. doi: 10.3897/phytokeys.198.79514 (PMC9849010; doi:10.3897/phytokeys.198.79514)
Supplement: XML Treatment for Solanum vagum [file phytokeys.198.79514-treatment47.xml]

<!DOCTYPE tp:taxon-treatment
  PUBLIC "-//TaxonX//DTD Taxonomic Treatment Publishing DTD v0 20100105//EN" "tax-treatment-NSO.dtd">
<tp:taxon-treatment xmlns:tp="http://www.plazi.org/taxpub"><tp:treatment-meta><kwd-group><label>Taxon classification</label><kwd>
              <named-content content-type="kingdom">Plantae</named-content>
            </kwd><kwd>
              <named-content content-type="order">Solanales</named-content>
            </kwd><kwd>
              <named-content content-type="family">Solanaceae</named-content>
            </kwd></kwd-group><mixed-citation publication-type="journal"><person-group><name><surname>Aubriot</surname><given-names>Xavier</given-names></name><name><surname>Knapp</surname><given-names>Sandra</given-names></name></person-group><article-title>﻿A revision of the “spiny solanums” of Tropical Asia (<italic><tp:taxon-name><tp:taxon-name-part taxon-name-part-type="genus" reg="Solanum">Solanum</tp:taxon-name-part></tp:taxon-name></italic>, the <tp:taxon-name><tp:taxon-name-part taxon-name-part-type="clade">Leptostemonum</tp:taxon-name-part></tp:taxon-name> Clade, <tp:taxon-name><tp:taxon-name-part taxon-name-part-type="family">Solanaceae</tp:taxon-name-part></tp:taxon-name>)</article-title><source>PhytoKeys</source><day>01</day><month>06</month><year>2022</year><volume>198</volume><fpage>1</fpage><lpage>270</lpage><pub-id pub-id-type="doi">10.3897/phytokeys.198.79514</pub-id></mixed-citation></tp:treatment-meta><tp:nomenclature><label>﻿46.</label><tp:taxon-name>
            <object-id xmlns:xlink="http://www.w3.org/1999/xlink" content-type="arpha" xlink:type="simple">C7E74EC3-4875-57A6-92B2-27E55DF41CAF</object-id>
            <tp:taxon-name-part taxon-name-part-type="genus" reg="Solanum">Solanum</tp:taxon-name-part>
            <tp:taxon-name-part taxon-name-part-type="species" reg="vagum">vagum</tp:taxon-name-part>
          </tp:taxon-name><tp:taxon-authority>Nees, Trans. Linn. Soc. London 17(1): 48 1834.</tp:taxon-authority><xref ref-type="fig" rid="F76">Fig. 76</xref></tp:nomenclature><tp:treatment-sec sec-type="material" id="SECID0EYMFO"><title>Type.</title><p>India. Sin. loc., “S. corymbosum Pers.?, hb. Wight”, <italic>Herb. Wight s.n.</italic> (Wallich cat. 2624b) (lectotype, designated here: GZU [GZU000255872]; isolectotypes: K [K001152841], K-W [K001116639]).</p></tp:treatment-sec><tp:treatment-sec sec-type="description" id="SECID0EANFO"><title>Description.</title><p>Erect shrubs 0.5–2.5 m tall, unarmed. Stems erect, terete, sparsely to moderately stellate-pubescent, soon glabrescent; pubescence of sessile to short-stalked porrect-stellate to somewhat multangulate trichomes, the stalks 0.1–0.2 mm long, the rays 4–12, 0.1–0.2 mm long, the midpoints shorter than or as long as the rays; new growth densely stellate-pubescent, the trichomes porrect-stellate, sessile or short-stalked, the stalks 0.1–0.2 mm long, the rays 6–8, 0.2–0.5 mm long, the midpoints equal to the rays; bark of older stems glabrescent, usually with only a few scattered stellate trichomes, greyish brown and somewhat shiny. Sympodial units plurifoliate, the leaves not geminate. Leaves simple, entire, the blades 5–15 cm long, 1.5–7 cm wide, lanceolate to narrowly elliptic to elliptic, membranous, discolorous; adaxial surface drying dark, glabrous or with a few scattered sessile porrect-stellate trichomes on the veins and lamina, the trichomes more delicate than those of the abaxial surfaces, with 4–8 rays 0.1–0.2 mm long and midpoints equal to the rays; abaxial surface paler, almost glabrous to moderately pubescent, the trichomes sessile or very short-stalked, the rays 4–8, 0.3–0.5 mm long, the midpoints equal to the rays; major veins 6–8 pairs, prominent and drying yellowish or darker than the lamina abaxially; base acute, somewhat oblique, but not markedly so; margins entire or slightly sinuate and irregularly lobed; apex acute to somewhat acuminate; petiole 2–6 cm long, 1/2 or more of the leaf blade length, glabrous to sparsely stellate-pubescent with porrect-stellate stellate trichomes like the stems. Inflorescences 3–8 cm long, apparently terminal or lateral, usually unbranched but occasional forked, with 4–10 flowers, 1–2 flowers open at any one time, glabrous to very sparsely pubescent with sessile porrect-stellate trichomes like those of the stems; peduncle 1–3 cm long; pedicels 1–1.2 cm long, 1–1.2 mm in diameter at the base, 1.5–1.8 mm in diameter at the apex, erect at anthesis, glabrous or sparsely stellate-pubescent like the inflorescence axes, articulated at the base or just above and leaving a minute peg on the inflorescence axis; pedicel scars spaced 1–3 mm apart. Buds ovoid, not markedly tapering, densely stellate-pubescent, strongly exerted from the calyx tube before anthesis, but the calyx acumens nearly to the tips of the buds. Flowers 5-merous, apparently all perfect. Calyx with the tube 1.5–2 mm long, conical, the lobes 1–2 mm long, 1–1.2 mm wide, narrowly deltate with a long subulate acumen to 2.5 mm long, glabrous or very sparsely pubescent abaxially with sessile porrect-stellate trichomes like those of the pedicels. Corolla 2–3 cm in diameter, white, stellate, lobed nearly to the base, the lobes 8–10 mm long, 2.5–3 mm wide, narrowly deltate, spreading at anthesis, glabrous adaxially, moderately pubescent abaxially with sessile stellate porrect trichomes, the rays 3–10, ca. 0.1 mm long, the midpoints equal to the rays, the tips somewhat cucullate. Stamens equal in bud, unequal at anthesis, with 4 short and one long and curved; long anther 7–9 mm long and strongly curved upwards, 1–1.5 mm wide, the short anthers 3–6 mm long, 1–1.5 mm wide, elliptic but the longer one somewhat tapering, all yellow, glabrous, poricidal at the tips, the pores directed distally and not elongating with age; filament tube minute, glabrous; free portion of all filaments ca. 0.5 mm long, glabrous; Ovary conical, glabrous or with a few porrect-stellate trichomes at the apex; style 9–11 mm long, slender, strongly curved in same direction as the long anther, glabrous or with a few porrect-stellate trichomes at the very base; stigma capitate, minutely papillate. Fruit a globose berry, 2–4 per infructescence, 0.8–1 cm in diameter, red at maturity, the pericarp thin and shiny, glabrous; fruiting pedicels 1.5–1.8 cm long, ca. 1 mm in diameter at the base, 2–2.5 mm in diameter at the apex, woody and erect; fruiting calyx lobes not markedly accrescent, splitting to the base and expanding to 4–6 mm long including the acumen which often breaks off in dry specimens. Seeds 10–20 per berry, 4–4.5 mm long, 3–4 mm wide, flattened-reniform, pale tan, the surfaces smooth in the seed centre, minutely pitted on the thickened margins, the testal cells somewhat sinuate in outline. Chromosome number; n = 12 (<xref ref-type="bibr" rid="B154">Madhavadian 1968</xref>).</p><fig id="F76" position="float" orientation="portrait"><object-id xmlns:xlink="http://www.w3.org/1999/xlink" content-type="doi" xlink:type="simple">10.3897/phytokeys.198.79514.figure76</object-id><object-id xmlns:xlink="http://www.w3.org/1999/xlink" content-type="arpha" xlink:type="simple">D1BD5770-0BEE-5714-BE6B-5E51F8CDA50F</object-id><label>Figure 76.</label><caption><p><italic><tp:taxon-name><tp:taxon-name-part taxon-name-part-type="genus" reg="Solanum">Solanum</tp:taxon-name-part><tp:taxon-name-part taxon-name-part-type="species" reg="vagum">vagum</tp:taxon-name-part></tp:taxon-name></italic> B.Heyne ex Nees <bold>A</bold> herbarium specimen collected in India in 1818 (<italic>Herb. Wight s.n.</italic> (Wallich cat. 2624A), K001116638) <bold>B</bold> habit (field photograph, unvouchered, India) <bold>C</bold> detail view of an infructescence (field photograph, unvouchered, India). Photograph credits: <bold>A</bold> © copyright of the Board of Trustees of the Royal Botanic Gardens, Kew <bold>B, C</bold> R. Vellingiri.</p></caption><graphic xmlns:xlink="http://www.w3.org/1999/xlink" xlink:href="phytokeys-198-001_article-79514__-g076.jpg" position="float" orientation="portrait" xlink:type="simple" id="oo_689769.jpg"><uri content-type="original_file" xlink:type="simple">https://binary.pensoft.net/fig/689769</uri></graphic></fig><fig id="F77" position="float" orientation="portrait"><object-id xmlns:xlink="http://www.w3.org/1999/xlink" content-type="doi" xlink:type="simple">10.3897/phytokeys.198.79514.figure77</object-id><object-id xmlns:xlink="http://www.w3.org/1999/xlink" content-type="arpha" xlink:type="simple">74F44D45-B3F8-5497-B4D1-60208B91C27B</object-id><label>Figure 77.</label><caption><p>Distribution of <italic><tp:taxon-name><tp:taxon-name-part taxon-name-part-type="genus" reg="Solanum">S.</tp:taxon-name-part><tp:taxon-name-part taxon-name-part-type="species" reg="vagum">vagum</tp:taxon-name-part></tp:taxon-name></italic>.</p></caption><graphic xmlns:xlink="http://www.w3.org/1999/xlink" xlink:href="phytokeys-198-001_article-79514__-g077.jpg" position="float" orientation="portrait" xlink:type="simple" id="oo_689770.jpg"><uri content-type="original_file" xlink:type="simple">https://binary.pensoft.net/fig/689770</uri></graphic></fig></tp:treatment-sec><tp:treatment-sec sec-type="distribution" id="SECID0EGPFO"><title>Distribution</title><p><bold>(Fig. <xref ref-type="fig" rid="F77">77</xref>).</bold><italic><tp:taxon-name><tp:taxon-name-part taxon-name-part-type="genus" reg="Solanum">Solanum</tp:taxon-name-part><tp:taxon-name-part taxon-name-part-type="species" reg="vagum">vagum</tp:taxon-name-part></tp:taxon-name></italic> occurs in southern India (states of Kerala and Tamil Nadu) and in Sri Lanka.</p></tp:treatment-sec><tp:treatment-sec sec-type="ecology" id="SECID0E5PFO"><title>Ecology and habitat.</title><p><italic><tp:taxon-name><tp:taxon-name-part taxon-name-part-type="genus" reg="Solanum">Solanum</tp:taxon-name-part><tp:taxon-name-part taxon-name-part-type="species" reg="vagum">vagum</tp:taxon-name-part></tp:taxon-name></italic> grows in dry open woodland, degraded vegetation, grasslands and open areas; occurring from sea level to 750 m elevation.</p></tp:treatment-sec><tp:treatment-sec sec-type="Common names and uses" id="SECID0EPQFO"><title>Common names and uses.</title><p>None recorded.</p></tp:treatment-sec><tp:treatment-sec sec-type="Preliminary conservation status" id="SECID0EUQFO"><title>Preliminary conservation status</title><p><bold>(<xref ref-type="bibr" rid="B105">IUCN 2019</xref>).</bold> Least Concern (<abbrev xmlns:xlink="http://www.w3.org/1999/xlink" xlink:title="Least Concern" id="ABBRID0EBRFO" xlink:type="simple">LC</abbrev>). <abbrev xmlns:xlink="http://www.w3.org/1999/xlink" xlink:title="Extent of Occurrence" id="ABBRID0EFRFO" xlink:type="simple">EOO</abbrev> (75,338 km<sup>2</sup>, <abbrev xmlns:xlink="http://www.w3.org/1999/xlink" xlink:title="Least Concern" id="ABBRID0ELRFO" xlink:type="simple">LC</abbrev>); <abbrev xmlns:xlink="http://www.w3.org/1999/xlink" xlink:title="Area of Occupancy" id="ABBRID0EPRFO" xlink:type="simple">AOO</abbrev> (76 km<sup>2</sup>, <abbrev xmlns:xlink="http://www.w3.org/1999/xlink" xlink:title="Endangered" id="ABBRID0EVRFO" xlink:type="simple">EN</abbrev>). <italic><tp:taxon-name><tp:taxon-name-part taxon-name-part-type="genus" reg="Solanum">Solanum</tp:taxon-name-part><tp:taxon-name-part taxon-name-part-type="species" reg="vagum">vagum</tp:taxon-name-part></tp:taxon-name></italic> is found both in southern India and Sri Lanka, and where it occurs it is a plant of open, disturbed areas, suggesting that it is not of immediate conservation concern.</p></tp:treatment-sec><tp:treatment-sec sec-type="discussion" id="SECID0EESFO"><title>Discussion.</title><p><italic><tp:taxon-name><tp:taxon-name-part taxon-name-part-type="genus" reg="Solanum">Solanum</tp:taxon-name-part><tp:taxon-name-part taxon-name-part-type="species" reg="vagum">vagum</tp:taxon-name-part></tp:taxon-name></italic> is morphologically similar and probably closely related to <italic><tp:taxon-name><tp:taxon-name-part taxon-name-part-type="genus" reg="Solanum">S.</tp:taxon-name-part><tp:taxon-name-part taxon-name-part-type="species" reg="pubescens">pubescens</tp:taxon-name-part></tp:taxon-name></italic>, sharing with that species zygomorphic flowers at anthesis, heteromorphic anthers and shiny berries on erect or slightly pendulous pedicels. <xref ref-type="bibr" rid="B96">Hepper (1987)</xref> treated material of <italic><tp:taxon-name><tp:taxon-name-part taxon-name-part-type="genus" reg="Solanum">S.</tp:taxon-name-part><tp:taxon-name-part taxon-name-part-type="species" reg="vagum">vagum</tp:taxon-name-part></tp:taxon-name></italic> from Sri Lanka as <italic><tp:taxon-name><tp:taxon-name-part taxon-name-part-type="genus" reg="Solanum">S.</tp:taxon-name-part><tp:taxon-name-part taxon-name-part-type="species" reg="pubescens">pubescens</tp:taxon-name-part></tp:taxon-name></italic> in the “Revised Handbook to the Flora of Ceylon”. It differs from <italic><tp:taxon-name><tp:taxon-name-part taxon-name-part-type="genus" reg="Solanum">S.</tp:taxon-name-part><tp:taxon-name-part taxon-name-part-type="species" reg="pubescens">pubescens</tp:taxon-name-part></tp:taxon-name></italic> in its complete lack of glandular pubescence, its narrowly elliptic leaves with attenuate bases and slightly larger, white (rather than violet) flowers. The pubescence of adaxial leaf surfaces of <italic><tp:taxon-name><tp:taxon-name-part taxon-name-part-type="genus" reg="Solanum">S.</tp:taxon-name-part><tp:taxon-name-part taxon-name-part-type="species" reg="vagum">vagum</tp:taxon-name-part></tp:taxon-name></italic> is of very sparse sessile stellate trichomes with midpoints usually equal to the rays, and the lamina is clearly visible, while in <italic><tp:taxon-name><tp:taxon-name-part taxon-name-part-type="genus" reg="Solanum">S.</tp:taxon-name-part><tp:taxon-name-part taxon-name-part-type="species" reg="pubescens">pubescens</tp:taxon-name-part></tp:taxon-name></italic> the lamina of young leaves is obscured by the dense covering of glandular stellate to multangulate stalked trichomes with elongate midpoints. The two species apparently co-occur in southern India, while all specimens we have seen identified as <italic><tp:taxon-name><tp:taxon-name-part taxon-name-part-type="genus" reg="Solanum">S.</tp:taxon-name-part><tp:taxon-name-part taxon-name-part-type="species" reg="pubescens">pubescens</tp:taxon-name-part></tp:taxon-name></italic> from Sri Lanka are referable to <italic><tp:taxon-name><tp:taxon-name-part taxon-name-part-type="genus" reg="Solanum">S.</tp:taxon-name-part><tp:taxon-name-part taxon-name-part-type="species" reg="vagum">vagum</tp:taxon-name-part></tp:taxon-name></italic>.</p><p>The long anther in the flowers of <italic><tp:taxon-name><tp:taxon-name-part taxon-name-part-type="genus" reg="Solanum">S.</tp:taxon-name-part><tp:taxon-name-part taxon-name-part-type="species" reg="vagum">vagum</tp:taxon-name-part></tp:taxon-name></italic> appears to expand after anthesis; specimens with buds or very young flowers have the anthers all of equal size, while older flowers have one anther markedly longer than the rest. Post-anthesis anther expansion occurs in the unrelated <italic><tp:taxon-name><tp:taxon-name-part taxon-name-part-type="genus" reg="Solanum">S.</tp:taxon-name-part><tp:taxon-name-part taxon-name-part-type="species" reg="turneroides">turneroides</tp:taxon-name-part></tp:taxon-name></italic> Chodat (Brevantherum clade, see <xref ref-type="bibr" rid="B233">Stern et al. 2013</xref>) of southern South America. Buds of <italic><tp:taxon-name><tp:taxon-name-part taxon-name-part-type="genus" reg="Solanum">S.</tp:taxon-name-part><tp:taxon-name-part taxon-name-part-type="species" reg="pubescens">pubescens</tp:taxon-name-part></tp:taxon-name></italic> and the African species <italic><tp:taxon-name><tp:taxon-name-part taxon-name-part-type="genus" reg="Solanum">S.</tp:taxon-name-part><tp:taxon-name-part taxon-name-part-type="species" reg="somalense">somalense</tp:taxon-name-part></tp:taxon-name></italic> Franch., which greatly resemble those of <italic><tp:taxon-name><tp:taxon-name-part taxon-name-part-type="genus" reg="Solanum">S.</tp:taxon-name-part><tp:taxon-name-part taxon-name-part-type="species" reg="vagum">vagum</tp:taxon-name-part></tp:taxon-name></italic>, also have the anthers of more or less equal length and buds that are not markedly curved.</p><p><italic><tp:taxon-name><tp:taxon-name-part taxon-name-part-type="genus" reg="Solanum">Solanum</tp:taxon-name-part><tp:taxon-name-part taxon-name-part-type="species" reg="vagum">vagum</tp:taxon-name-part></tp:taxon-name></italic> is probably a member of the Giganteum clade (sensu <xref ref-type="bibr" rid="B260">Vorontsova et al. 2013</xref>; <xref ref-type="bibr" rid="B8">Aubriot et al. 2016a</xref>) based on similarity with <italic><tp:taxon-name><tp:taxon-name-part taxon-name-part-type="genus" reg="Solanum">S.</tp:taxon-name-part><tp:taxon-name-part taxon-name-part-type="species" reg="pubescens">pubescens</tp:taxon-name-part></tp:taxon-name></italic> and the African/Middle Eastern species <italic><tp:taxon-name><tp:taxon-name-part taxon-name-part-type="genus" reg="Solanum">S.</tp:taxon-name-part><tp:taxon-name-part taxon-name-part-type="species" reg="somalense">somalense</tp:taxon-name-part></tp:taxon-name></italic>. These taxa can be distinguished from <italic><tp:taxon-name><tp:taxon-name-part taxon-name-part-type="genus" reg="Solanum">S.</tp:taxon-name-part><tp:taxon-name-part taxon-name-part-type="species" reg="giganteum">giganteum</tp:taxon-name-part></tp:taxon-name></italic>, the only other member of the group occurring in tropical Asia, by their zygomorphic flowers and calyx lobes with long subulate tips that are especially visible in bud.</p><p>The species has been indicated as endemic to the southern part of the Western Ghats biodiversity hotspot (<ext-link xmlns:xlink="http://www.w3.org/1999/xlink" xlink:href="https://indiabiodiversity.org/biodiv/species/show/264048" ext-link-type="uri" xlink:type="simple">https://indiabiodiversity.org/biodiv/species/show/264048</ext-link>) but also occurs in Sri Lanka.</p><p><xref ref-type="bibr" rid="B187">Nees van Esenbeck (1834)</xref> validated the herbarium name previously listed as Wallich cat. 2624 citing two collections; “<tp:taxon-name><tp:taxon-name-part taxon-name-part-type="genus" reg="Solanum">Solanum</tp:taxon-name-part><tp:taxon-name-part taxon-name-part-type="species" reg="vagum">vagum</tp:taxon-name-part></tp:taxon-name>. Herb. Heyn., Wall. l.c.” (Wallich cat. 2624a) and “<tp:taxon-name><tp:taxon-name-part taxon-name-part-type="genus" reg="Solanum">Solanum</tp:taxon-name-part></tp:taxon-name> corymbosum? Herb. Wight” (Wallich cat. 2624b). We have selected the specimen at GZU that comes from Nees van Esenbeck’s own herbarium (<xref ref-type="bibr" rid="B231">Stafleu and Cowan 1981</xref>) as the lectotype for <italic><tp:taxon-name><tp:taxon-name-part taxon-name-part-type="genus" reg="Solanum">S.</tp:taxon-name-part><tp:taxon-name-part taxon-name-part-type="species" reg="vagum">vagum</tp:taxon-name-part></tp:taxon-name></italic> because it is clear that it was used by Nees, comes from one of the original collections in the Wallich herbarium and has both mature flowers and fruits. This collection from the Wight herbarium (Wallich cat. 2624b) also has more widely distributed duplicates than the other syntype from the Heyne herbarium (Wallich cat. 2624a). Although a specimen in BM (BM000900081) is labelled “Wall. cat. 2624b” it is also labelled as being from “herb. Heyne” and so is here treated as a syntype, not as an isolectotype.</p></tp:treatment-sec><tp:treatment-sec sec-type="material" id="SECID0EQ1FO"><title>Specimens examined.</title><p>See Suppl. materials <xref ref-type="supplementary-material" rid="S1">1</xref>–<xref ref-type="supplementary-material" rid="S3">3</xref>.</p></tp:treatment-sec><tp:treatment-sec><!--Section generated to contain objects referenced in tp:taxon-treatment.--><supplementary-material xmlns:xlink="http://www.w3.org/1999/xlink" id="S1" position="float" orientation="portrait" xlink:type="simple"><object-id content-type="doi" xlink:type="simple">10.3897/phytokeys.198.79514.suppl1</object-id><object-id content-type="zenodo_dep_id" xlink:type="simple">7077031</object-id><object-id content-type="arpha" xlink:type="simple">85C6D6EE-35F4-5E07-84A8-4C4F5FFEC2BE</object-id><label>Supplementary material 1</label><caption><p>Index to all numbered collections</p></caption><statement content-type="dataType"><label>Data type</label><p>Occurrences (pdf. file)</p></statement><statement content-type="notes"><label>Explanation note</label><p>Index of all herbarium collections seen for this mongraph.</p></statement><media xlink:href="phytokeys-198-001_article-79514__-s001.pdf" mimetype="application" mime-subtype="pdf" position="float" orientation="portrait" xlink:type="simple" id="oo_689777.pdf"><uri content-type="original_file" xlink:type="simple">https://binary.pensoft.net/file/689777</uri></media><permissions><license xlink:type="simple"><license-p>This dataset is made available under the Open Database License (http://opendatacommons.org/licenses/odbl/1.0/). The Open Database License (ODbL) is a license agreement intended to allow users to freely share, modify, and use this Dataset while maintaining this same freedom for others, provided that the original source and author(s) are credited.</license-p></license></permissions><attrib specific-use="authors">Xavier Aubriot, Sandra Knapp</attrib></supplementary-material><supplementary-material xmlns:xlink="http://www.w3.org/1999/xlink" id="S3" position="float" orientation="portrait" xlink:type="simple"><object-id content-type="doi" xlink:type="simple">10.3897/phytokeys.198.79514.suppl3</object-id><object-id content-type="zenodo_dep_id" xlink:type="simple">7077023</object-id><object-id content-type="arpha" xlink:type="simple">6E8A0A33-9752-5EB7-8540-EB629178D276</object-id><label>Supplementary material 3</label><caption><p>All specimens examined</p></caption><statement content-type="dataType"><label>Data type</label><p>Specimens (csv. file)</p></statement><statement content-type="notes"><label>Explanation note</label><p>A searchable csv file of all specimens examined (worldwide) for this monograph.</p></statement><media xlink:href="phytokeys-198-001_article-79514__-s003.csv" mimetype="text" mime-subtype="csv" position="float" orientation="portrait" xlink:type="simple" id="oo_689779.csv"><uri content-type="original_file" xlink:type="simple">https://binary.pensoft.net/file/689779</uri></media><permissions><license xlink:type="simple"><license-p>This dataset is made available under the Open Database License (http://opendatacommons.org/licenses/odbl/1.0/). The Open Database License (ODbL) is a license agreement intended to allow users to freely share, modify, and use this Dataset while maintaining this same freedom for others, provided that the original source and author(s) are credited.</license-p></license></permissions><attrib specific-use="authors">Xavier Aubriot, Sandra Knapp</attrib></supplementary-material></tp:treatment-sec><ref-list><ref id="B154"><mixed-citation xmlns:xlink="http://www.w3.org/1999/xlink" xlink:type="simple"><person-group><name name-style="western"><surname>Madhavadian</surname><given-names>P</given-names></name></person-group> (<year>1968</year>) <article-title>Chromosome numbers in south Indian <tp:taxon-name><tp:taxon-name-part taxon-name-part-type="family">Solanaceae</tp:taxon-name-part></tp:taxon-name>.</article-title><source>Caryologia</source><volume>21</volume>(<issue>4</issue>): <fpage>343</fpage>–<lpage>347</lpage>. <ext-link xlink:href="10.1080/00087114.1968.10796312" ext-link-type="doi" xlink:type="simple">https://doi.org/10.1080/00087114.1968.10796312</ext-link></mixed-citation></ref><ref id="B105"><mixed-citation xmlns:xlink="http://www.w3.org/1999/xlink" xlink:type="simple">IUCN (<year>2019</year>) Guidelines for Using the IUCN Red List Categories and Criteria. Version 13. Prepared by the Standards and Petitions Subcommittee of the IUCN Species Survival Commission. <ext-link xlink:href="http://www.iucnredlist.org/documents/RedListGuidelines.pdf" ext-link-type="uri" xlink:type="simple">http://www.iucnredlist.org/documents/RedListGuidelines.pdf</ext-link></mixed-citation></ref><ref id="B96"><mixed-citation xmlns:xlink="http://www.w3.org/1999/xlink" xlink:type="simple"><person-group><name name-style="western"><surname>Hepper</surname><given-names>FN</given-names></name></person-group> (<year>1987</year>) <article-title><tp:taxon-name><tp:taxon-name-part taxon-name-part-type="family">Solanaceae</tp:taxon-name-part></tp:taxon-name>.</article-title> In: <person-group><name name-style="western"><surname>Dassanayake</surname><given-names>MD</given-names></name></person-group> (<role>Ed.</role>) <issue-title>A revised handbook to the flora of Ceylon, Vol.</issue-title><source>VI. Smithsonian Institution and Amerind Publishing, Washington DC and New Delhi</source>, <fpage>365</fpage>–<lpage>409</lpage>.</mixed-citation></ref><ref id="B233"><mixed-citation xmlns:xlink="http://www.w3.org/1999/xlink" xlink:type="simple"><person-group><name name-style="western"><surname>Stern</surname><given-names>S</given-names></name><name name-style="western"><surname>Giacomin</surname><given-names>LL</given-names></name><name name-style="western"><surname>Stehmann</surname><given-names>JR</given-names></name><name name-style="western"><surname>Knapp</surname><given-names>S</given-names></name></person-group> (<year>2013</year>) <article-title>A revision of <tp:taxon-name><tp:taxon-name-part taxon-name-part-type="genus">Solanum</tp:taxon-name-part><tp:taxon-name-part taxon-name-part-type="infraspecific-rank">section</tp:taxon-name-part><tp:taxon-name-part taxon-name-part-type="section">Gonatotrichum</tp:taxon-name-part></tp:taxon-name> Bitter (<tp:taxon-name><tp:taxon-name-part taxon-name-part-type="family">Solanaceae</tp:taxon-name-part></tp:taxon-name>).</article-title><source>Systematic Botany</source><volume>38</volume>: <fpage>471</fpage>–<lpage>496</lpage>. <ext-link xlink:href="10.1600/036364413X666624" ext-link-type="doi" xlink:type="simple">https://doi.org/10.1600/036364413X666624</ext-link></mixed-citation></ref><ref id="B260"><mixed-citation xmlns:xlink="http://www.w3.org/1999/xlink" xlink:type="simple"><person-group><name name-style="western"><surname>Vorontsova</surname><given-names>MS</given-names></name><name name-style="western"><surname>Stern</surname><given-names>S</given-names></name><name name-style="western"><surname>Bohs</surname><given-names>L</given-names></name><name name-style="western"><surname>Knapp</surname><given-names>S</given-names></name></person-group> (<year>2013</year>) <article-title>African spiny <tp:taxon-name><tp:taxon-name-part taxon-name-part-type="genus">Solanum</tp:taxon-name-part></tp:taxon-name> (subgenus <tp:taxon-name><tp:taxon-name-part taxon-name-part-type="genus"/><tp:taxon-name-part taxon-name-part-type="subgenus">Leptostemonum</tp:taxon-name-part></tp:taxon-name>, <tp:taxon-name><tp:taxon-name-part taxon-name-part-type="family">Solanaceae</tp:taxon-name-part></tp:taxon-name>): A thorny phylogenetic tangle.</article-title><source>Botanical Journal of the Linnean Society</source><volume>173</volume>(<issue>2</issue>): <fpage>176</fpage>–<lpage>193</lpage>. <ext-link xlink:href="10.1111/boj.12053" ext-link-type="doi" xlink:type="simple">https://doi.org/10.1111/boj.12053</ext-link></mixed-citation></ref><ref id="B8"><mixed-citation xmlns:xlink="http://www.w3.org/1999/xlink" xlink:type="simple"><person-group><name name-style="western"><surname>Aubriot</surname><given-names>X</given-names></name><name name-style="western"><surname>Singh</surname><given-names>P</given-names></name><name name-style="western"><surname>Knapp</surname><given-names>S</given-names></name></person-group> (<year>2016a</year>) <article-title>Tropical Asian species show the Old World clade of “spiny solanums” (subgenus <italic><tp:taxon-name><tp:taxon-name-part taxon-name-part-type="genus"/><tp:taxon-name-part taxon-name-part-type="subgenus">Leptostemonum</tp:taxon-name-part></tp:taxon-name> pro parte</italic>: <tp:taxon-name><tp:taxon-name-part taxon-name-part-type="family">Solanaceae</tp:taxon-name-part></tp:taxon-name>) is not monophyletic.</article-title><source>Botanical Journal of the Linnean Society</source><volume>181</volume>(<issue>2</issue>): <fpage>199</fpage>–<lpage>223</lpage>. <ext-link xlink:href="10.1111/boj.12412" ext-link-type="doi" xlink:type="simple">https://doi.org/10.1111/boj.12412</ext-link></mixed-citation></ref><ref id="B187"><mixed-citation xmlns:xlink="http://www.w3.org/1999/xlink" xlink:type="simple"><person-group><name name-style="western"><surname>Nees van Esenbeck</surname><given-names>CG</given-names></name></person-group> (<year>1834</year>) <article-title>Monograph of East Indian Solanaeae.</article-title><source>Transactions of the Linnean Society of London</source><volume>17</volume>(<issue>1</issue>): <fpage>37</fpage>–<lpage>82</lpage>. <ext-link xlink:href="10.1111/j.1095-8339.1834.tb00017.x" ext-link-type="doi" xlink:type="simple">https://doi.org/10.1111/j.1095-8339.1834.tb00017.x</ext-link></mixed-citation></ref><ref id="B231"><mixed-citation xmlns:xlink="http://www.w3.org/1999/xlink" xlink:type="simple"><person-group><name name-style="western"><surname>Stafleu</surname><given-names>FA</given-names></name><name name-style="western"><surname>Cowan</surname><given-names>RS</given-names></name></person-group> (<year>1981</year>) Taxonomic Literature II. Vol 3: Authors Lh-O, ed. 2. Bonn, Scheltema &amp; Holkema, Utrecht. <ext-link xlink:href="https://www.sil.si.edu/DigitalCollections/tl-2/browse.cfm?vol=3#page/721" ext-link-type="uri" xlink:type="simple">https://www.sil.si.edu/DigitalCollections/tl-2/browse.cfm?vol=3#page/721</ext-link></mixed-citation></ref></ref-list></tp:taxon-treatment>
