# Supplementary material for: ﻿A revision of the “spiny solanums” of Tropical Asia (Solanum, the Leptostemonum Clade, Solanaceae)
Source: PhytoKeys. 2022 Jun 1;198:1–270. doi: 10.3897/phytokeys.198.79514 (PMC9849010; doi:10.3897/phytokeys.198.79514)
Supplement: XML Treatment for Solanum violaceum [file phytokeys.198.79514-treatment49.xml]

<!DOCTYPE tp:taxon-treatment
  PUBLIC "-//TaxonX//DTD Taxonomic Treatment Publishing DTD v0 20100105//EN" "tax-treatment-NSO.dtd">
<tp:taxon-treatment xmlns:tp="http://www.plazi.org/taxpub"><tp:treatment-meta><kwd-group><label>Taxon classification</label><kwd>
              <named-content content-type="kingdom">Plantae</named-content>
            </kwd><kwd>
              <named-content content-type="order">Solanales</named-content>
            </kwd><kwd>
              <named-content content-type="family">Solanaceae</named-content>
            </kwd></kwd-group><mixed-citation publication-type="journal"><person-group><name><surname>Aubriot</surname><given-names>Xavier</given-names></name><name><surname>Knapp</surname><given-names>Sandra</given-names></name></person-group><article-title>﻿A revision of the “spiny solanums” of Tropical Asia (<italic><tp:taxon-name><tp:taxon-name-part taxon-name-part-type="genus" reg="Solanum">Solanum</tp:taxon-name-part></tp:taxon-name></italic>, the <tp:taxon-name><tp:taxon-name-part taxon-name-part-type="clade">Leptostemonum</tp:taxon-name-part></tp:taxon-name> Clade, <tp:taxon-name><tp:taxon-name-part taxon-name-part-type="family">Solanaceae</tp:taxon-name-part></tp:taxon-name>)</article-title><source>PhytoKeys</source><day>01</day><month>06</month><year>2022</year><volume>198</volume><fpage>1</fpage><lpage>270</lpage><pub-id pub-id-type="doi">10.3897/phytokeys.198.79514</pub-id></mixed-citation></tp:treatment-meta><tp:nomenclature><label>﻿48.</label><tp:taxon-name>
            <object-id xmlns:xlink="http://www.w3.org/1999/xlink" content-type="arpha" xlink:type="simple">366CD9AD-3E00-5F5A-A80E-914687E6093A</object-id>
            <tp:taxon-name-part taxon-name-part-type="genus" reg="Solanum">Solanum</tp:taxon-name-part>
            <tp:taxon-name-part taxon-name-part-type="species" reg="violaceum">violaceum</tp:taxon-name-part>
          </tp:taxon-name><tp:taxon-authority>Ortega, Nov. Pl. Descr. Dec. 56. 1798.</tp:taxon-authority><xref ref-type="fig" rid="F3">Figs 3A</xref><xref ref-type="fig" rid="F78">, 78</xref><tp:nomenclature-citation-list><tp:nomenclature-citation><tp:taxon-name>
                <tp:taxon-name-part taxon-name-part-type="genus" reg="Solanum">Solanum</tp:taxon-name-part>
                <tp:taxon-name-part taxon-name-part-type="species" reg="chinense">chinense</tp:taxon-name-part>
              </tp:taxon-name><comment>Dunal, Hist. Nat. <tp:taxon-name><tp:taxon-name-part taxon-name-part-type="genus" reg="Solanum">Solanum</tp:taxon-name-part></tp:taxon-name> 240. 1813. Type. China. Sin. loc. (lectotype, designated here: [illustration] Plukenet, Phytographia, pars altera, tab. 62, fig. 1. 1691).</comment></tp:nomenclature-citation><tp:nomenclature-citation><tp:taxon-name>
                <tp:taxon-name-part taxon-name-part-type="genus" reg="Solanum">Solanum</tp:taxon-name-part>
                <tp:taxon-name-part taxon-name-part-type="species" reg="heynei">heynei</tp:taxon-name-part>
              </tp:taxon-name><comment>Roem. &amp; Schult., Syst. Veg., ed. 15 bis [Roemer &amp; Schultes] 4: 669. 1819, as “<italic>Heynii</italic>”. Type. “H. in India orientali. B. Heyne”, <italic>B. Heyne s.n.</italic> (lectotype, designated by <xref ref-type="bibr" rid="B249">Turner 2021</xref>, pg. 418: L [L 0403734]).</comment></tp:nomenclature-citation><tp:nomenclature-citation><tp:taxon-name>
                <tp:taxon-name-part taxon-name-part-type="genus" reg="Solanum">Solanum</tp:taxon-name-part>
                <tp:taxon-name-part taxon-name-part-type="species" reg="pinnatifidum">pinnatifidum</tp:taxon-name-part>
              </tp:taxon-name><comment>Roth, Nov. Pl. Sp. 130. 1821, nom. illeg. non <tp:taxon-name><tp:taxon-name-part taxon-name-part-type="genus" reg="Solanum">S.</tp:taxon-name-part><tp:taxon-name-part taxon-name-part-type="species" reg="pinnatifidum">pinnatifidum</tp:taxon-name-part></tp:taxon-name> Lam., 1794. Type. Based on same material and homotypic with <tp:taxon-name><tp:taxon-name-part taxon-name-part-type="genus" reg="Solanum">S.</tp:taxon-name-part><tp:taxon-name-part taxon-name-part-type="species" reg="heynei">heynei</tp:taxon-name-part></tp:taxon-name> Roem. &amp; Schult.</comment></tp:nomenclature-citation><tp:nomenclature-citation><tp:taxon-name>
                <tp:taxon-name-part taxon-name-part-type="genus" reg="Solanum">Solanum</tp:taxon-name-part>
                <tp:taxon-name-part taxon-name-part-type="species" reg="indicum">indicum</tp:taxon-name-part>
                <tp:taxon-name-part taxon-name-part-type="authority">Nees</tp:taxon-name-part>
                <tp:taxon-name-part taxon-name-part-type="infraspecific-rank">var.</tp:taxon-name-part>
                <tp:taxon-name-part taxon-name-part-type="variety" reg="sinuato-lobatum">sinuato-lobatum</tp:taxon-name-part>
              </tp:taxon-name><comment>Dunal, Prodr. [A. P. de Candolle] 13(1): 309. 1852. Type. Indonesia. “Malacca”, <italic>H. Cuming 2261</italic> (lectotype, designated here: G [G00442779]; isolectotypes: BM [BM000886164, BM000886188], E [E00526948], LE, K [K000014604, K000014606], P [P00055666]).</comment></tp:nomenclature-citation><tp:nomenclature-citation><tp:taxon-name>
                <tp:taxon-name-part taxon-name-part-type="genus" reg="Solanum">Solanum</tp:taxon-name-part>
                <tp:taxon-name-part taxon-name-part-type="species" reg="indicum">indicum</tp:taxon-name-part>
                <tp:taxon-name-part taxon-name-part-type="authority">Nees</tp:taxon-name-part>
                <tp:taxon-name-part taxon-name-part-type="infraspecific-rank">var.</tp:taxon-name-part>
                <tp:taxon-name-part taxon-name-part-type="variety" reg="eroso-pinnatifidum">eroso-pinnatifidum</tp:taxon-name-part>
              </tp:taxon-name><comment>Dunal, Prodr. [A. P. de Candolle] 13(1): 310. 1852. Type. India. Sin. loc., “Bengala inferior”, 1817, <italic>N. Wallich s.n.</italic> [Wallich Catal. 2626e] (lectotype, designated here: G-DC [G00130375]; isolectotypes: GZU [GZU000255428], K-W [K001116646 pro parte, bottom L hand fragment only]).</comment></tp:nomenclature-citation><tp:nomenclature-citation><tp:taxon-name>
                <tp:taxon-name-part taxon-name-part-type="genus" reg="Solanum">Solanum</tp:taxon-name-part>
                <tp:taxon-name-part taxon-name-part-type="species" reg="indicum">indicum</tp:taxon-name-part>
                <tp:taxon-name-part taxon-name-part-type="authority">Nees</tp:taxon-name-part>
                <tp:taxon-name-part taxon-name-part-type="infraspecific-rank">var.</tp:taxon-name-part>
                <tp:taxon-name-part taxon-name-part-type="variety" reg="parvifolium">parvifolium</tp:taxon-name-part>
              </tp:taxon-name><comment>Dunal, Prodr. [A. P. de Candolle] 13(1): 310. 1852. Type. Mauritius. “Isle Maurice”, 1839, <italic>L. Bouton s.n.</italic> (lectotype, designated here: G-DC [G00130374]).</comment></tp:nomenclature-citation><tp:nomenclature-citation><tp:taxon-name>
                <tp:taxon-name-part taxon-name-part-type="genus" reg="Solanum">Solanum</tp:taxon-name-part>
                <tp:taxon-name-part taxon-name-part-type="species" reg="junghuhnii">junghuhnii</tp:taxon-name-part>
              </tp:taxon-name><comment>Miq., Fl. Ned. Ind. 2: 649. 1857. Type. Indonesia. Java: Central Java, “op Tjilatjap” [Cilacap], <italic>H. Gesker s.n.</italic> [195] (lectotype, designated here: L [L0003638]).</comment></tp:nomenclature-citation><tp:nomenclature-citation><tp:taxon-name>
                <tp:taxon-name-part taxon-name-part-type="genus" reg="Solanum">Solanum</tp:taxon-name-part>
                <tp:taxon-name-part taxon-name-part-type="species" reg="indicum">indicum</tp:taxon-name-part>
                <tp:taxon-name-part taxon-name-part-type="authority">L.</tp:taxon-name-part>
                <tp:taxon-name-part taxon-name-part-type="infraspecific-rank">var.</tp:taxon-name-part>
                <tp:taxon-name-part taxon-name-part-type="variety" reg="inerme">inerme</tp:taxon-name-part>
              </tp:taxon-name><comment>Van Heurck &amp; Müll.Arg., Observ. Bot. (Van Heurck) 2: 133. 1871. Type. India. Assam: Sin. loc., <italic>W. Griffith 1000</italic> (holotype: BR [AWH10071564]; isotype: BM [BM000900299]).</comment></tp:nomenclature-citation><tp:nomenclature-citation><tp:taxon-name>
                <tp:taxon-name-part taxon-name-part-type="genus" reg="Solanum">Solanum</tp:taxon-name-part>
                <tp:taxon-name-part taxon-name-part-type="species" reg="pubescens">pubescens</tp:taxon-name-part>
                <tp:taxon-name-part taxon-name-part-type="authority">Willd.</tp:taxon-name-part>
                <tp:taxon-name-part taxon-name-part-type="infraspecific-rank">var.</tp:taxon-name-part>
                <tp:taxon-name-part taxon-name-part-type="variety" reg="lobatum">lobatum</tp:taxon-name-part>
              </tp:taxon-name><comment>C.B.Clarke, Fl. Brit. India [J. D. Hooker] 4: 231. 1883. Type. India. Meghalaya: “Assam, Khasi Hills” [Khasia Hills], <italic>S. Kurz s.n.</italic> (lectotype, designated here: CAL [CAL0000018697]).</comment></tp:nomenclature-citation><tp:nomenclature-citation><tp:taxon-name>
                <tp:taxon-name-part taxon-name-part-type="genus" reg="Solanum">Solanum</tp:taxon-name-part>
                <tp:taxon-name-part taxon-name-part-type="species" reg="kurzii">kurzii</tp:taxon-name-part>
              </tp:taxon-name><comment>Brace ex Prain, J. Asiat. Soc. Bengal, Pt. 2, Nat. Hist. 65: 541. 1896. Type. India. Sikkim: Sin. loc., 8 May 1874, <italic>G. King s.n.</italic> (lectotype, designated here: K [K000441390]).</comment></tp:nomenclature-citation><tp:nomenclature-citation><tp:taxon-name>
                <tp:taxon-name-part taxon-name-part-type="genus" reg="Solanum">Solanum</tp:taxon-name-part>
                <tp:taxon-name-part taxon-name-part-type="species" reg="indicum">indicum</tp:taxon-name-part>
                <tp:taxon-name-part taxon-name-part-type="authority">L.</tp:taxon-name-part>
                <tp:taxon-name-part taxon-name-part-type="infraspecific-rank">var.</tp:taxon-name-part>
                <tp:taxon-name-part taxon-name-part-type="variety" reg="mesarchon">mesarchon</tp:taxon-name-part>
              </tp:taxon-name><comment>Bitter, Repert. Spec. Nov. Regni Veg. Beih. 16: 9. 1923. Type. Mauritius. Pamplemousses District: “Umgebung von Pamplemousse” [surroundings of Pamplemousse], May 1887, <italic>S. Paulay s.n.</italic> (holotype: W [acc # 1887-0010053]).</comment></tp:nomenclature-citation><tp:nomenclature-citation><tp:taxon-name>
                <tp:taxon-name-part taxon-name-part-type="genus" reg="Solanum">Solanum</tp:taxon-name-part>
                <tp:taxon-name-part taxon-name-part-type="species" reg="sanitwongsei">sanitwongsei</tp:taxon-name-part>
              </tp:taxon-name><comment>Craib, Kew Bull. 1928: 246. 1928. Type. Thailand. Bangkok: “cultivated”, 20 Nov 1927, <italic>A.F.G. Kerr s.n.</italic> (lectotype, designated here: K [K000922035]).</comment></tp:nomenclature-citation><tp:nomenclature-citation><tp:taxon-name>
                <tp:taxon-name-part taxon-name-part-type="genus" reg="Solanum">Solanum</tp:taxon-name-part>
                <tp:taxon-name-part taxon-name-part-type="species" reg="nivalomontanum">nivalomontanum</tp:taxon-name-part>
              </tp:taxon-name><comment>C.Y.Wu &amp; S.C.Huang, Acta Phytotax. Sin. 16(2): 74. 1978. Type. China. Yunnan: Fengqing, “Shunning, Snowrange [transl. from the protologue]”, 25 May 1938, <italic>T.T. Yu 15962</italic> (lectotype, designated here: PE [PE00031398]; isolectotype: KUN [KUN183591], PE [PE00031399]).</comment></tp:nomenclature-citation><tp:nomenclature-citation><tp:taxon-name>
                <tp:taxon-name-part taxon-name-part-type="genus" reg="Solanum">Solanum</tp:taxon-name-part>
                <tp:taxon-name-part taxon-name-part-type="species" reg="indicum">indicum</tp:taxon-name-part>
                <tp:taxon-name-part taxon-name-part-type="authority">L.</tp:taxon-name-part>
                <tp:taxon-name-part taxon-name-part-type="infraspecific-rank">forma</tp:taxon-name-part>
                <tp:taxon-name-part taxon-name-part-type="form" reg="album">album</tp:taxon-name-part>
              </tp:taxon-name><comment>C.Y.Wu &amp; S.C.Huang, Fl. Yunnanica 2: 580. 1979. Type. China. Yunnan: Yanshan, “Yan-shan-hsien, Bar-garh [transl. from the protologue]”, 16 Nov 1939, <italic>C.W. Wang 85018</italic> (lectotype, designated here: PE [PE00031401]; isolectotype: KUN [KUN183578]).</comment></tp:nomenclature-citation></tp:nomenclature-citation-list></tp:nomenclature><tp:treatment-sec sec-type="material" id="SECID0EBSGO"><title>Type.</title><p>India. “<italic>Habitat</italic> en Bahia Botanica. <italic>Floret</italic> Octobri et Novembri in Reg. Hort. Matrit. è seminibus Londino missis per <italic>Exc. D. Marchionissam de Bute</italic>” (neotype, designated by <xref ref-type="bibr" rid="B123">Knapp 2013b</xref>, pg. 59: MA [MA307449]).</p><fig id="F78" position="float" orientation="portrait"><object-id xmlns:xlink="http://www.w3.org/1999/xlink" content-type="doi" xlink:type="simple">10.3897/phytokeys.198.79514.figure78</object-id><object-id xmlns:xlink="http://www.w3.org/1999/xlink" content-type="arpha" xlink:type="simple">6A9D1E4D-CBFA-5995-824D-B409F5E25B0F</object-id><label>Figure 78.</label><caption><p><italic><tp:taxon-name><tp:taxon-name-part taxon-name-part-type="genus" reg="Solanum">Solanum</tp:taxon-name-part><tp:taxon-name-part taxon-name-part-type="species" reg="violaceum">violaceum</tp:taxon-name-part></tp:taxon-name></italic> Ortega <bold>A</bold> herbarium specimen collected in Thailand in 1920 (<italic>Kerr s.n.</italic>, BM000886106) <bold>B</bold> habit (field photograph, unvouchered, Thailand) <bold>C</bold> detailed view of a white flower with immature fruits (<italic>Sampath Kumar et al. 126947</italic>, India) <bold>D</bold> detailed view of a purple flower (field photograph, unvouchered, Thailand) <bold>E</bold> detail view of an infructescence (<italic>Sampath Kumar et al. 126945</italic>, India). Photograph credits: <bold>A</bold> CC-BY, Muséum national d’Histoire naturelle, Paris <bold>B–E</bold> X. Aubriot.</p></caption><graphic xmlns:xlink="http://www.w3.org/1999/xlink" xlink:href="phytokeys-198-001_article-79514__-g078.jpg" position="float" orientation="portrait" xlink:type="simple" id="oo_689771.jpg"><uri content-type="original_file" xlink:type="simple">https://binary.pensoft.net/fig/689771</uri></graphic></fig></tp:treatment-sec><tp:treatment-sec sec-type="description" id="SECID0ECUGO"><title>Description.</title><p>Erect shrub, to 3 m tall, armed or unarmed. Stems erect, flattened to terete, prickly or less often unarmed, moderately to densely stellate-pubescent; prickles to 10 mm long, to 7 mm wide at the base, usually curved, sometimes straight, rounded or flattened, straw-yellow to orange-brown, glabrous or sparsely pubescent in the lower 1/3; pubescence of sessile or shortly stalked porrect-stellate trichomes, the stalks less than 0.1 mm long, the rays 6–8, 0.1–0.2 mm long, the midpoints same length as the rays or to 1.5 mm long; new growth densely stellate-pubescent, the trichomes like those of the stems; bark of older stems brown, glabrescent. Sympodial units difoliate, the leaves geminate. Leaves simple, more or less deeply lobed, the blades 4–12 cm long, 2.5–11 cm wide, 1.5–2 times longer than wide, usually ovate in outline, sometimes elliptic, chartaceous, strongly discolorous but sometimes concolorous on dry material, unarmed or with several straight prickles to 10 mm long on veins of both surfaces; adaxial surface evenly and moderately to densely stellate-pubescent with sessile or short-stalked trichomes, the stalks to 0.5 mm, the rays 4–10, ca. 0.5 mm long, the midpoints shorter than the rays or to 2 mm long; abaxial surface densely stellate-pubescent with trichomes like those of the adaxial surface but with longer rays and midpoints, the lamina not usually visible; principal veins 3–5 pairs; base usually truncate, often oblique; margins lobed, the lobes (2-)3(-4) on each side, 1–4.5 cm long, broadly deltate to oblong or obovate, often with secondary lobes, apically obtuse, sometimes acute or rounded, the sinuses extending to 2/3 of the way to the midrib; apex acute; petiole 1–6 cm long, 1/5–3/5 of the leaf blade length, densely stellate-pubescent, unarmed or with a few straight or slightly curved prickles. Inflorescences, 2.5–8(–10) cm long, lateral or leaf-opposed, unbranched or sometimes forked, with 5–15(–30) flowers, 2–3 flowers open at any one time, moderately to densely pubescent with stellate-porrect trichomes like those of the stems, unarmed or with a few straight prickles; peduncle 0.1–1(–2.5) cm long, usually unarmed; pedicels 0.8–1.7 cm long, 0.7–1 mm in diameter at the base, 1.6–2 mm in diameter at the apex, straight and slender, unarmed, densely stellate-pubescent like the inflorescence axes, articulated at the base; pedicel scars spaced 2–10 mm apart. Buds ovoid, the corolla strongly exserted from the calyx before anthesis. Flowers 5-merous, apparently all perfect. Calyx with the tube 1.5–2 mm long, obconical to cup-shaped, the lobes 1.5–4 mm long, 1.5–2.5 mm wide, deltate, apically apiculate to acute, rarely long-acuminate, with no venation visible, unarmed or with up to 10 straight prickles, densely stellate-pubescent with sessile porrect-stellate trichomes like those of the rest of the inflorescence. Corolla 1.3–3 cm in diameter, pale blue to purple or more rarely white, stellate, lobed 1/2–2/3 of the way to the base, the lobes 4.5–8 mm long, 3–5 mm wide, deltate, spreading to slightly reflexed at anthesis, mostly glabrous adaxially, moderately to densely stellate-pubescent abaxially, the trichomes porrect, sessile to shortly stalked, the stalks up to 0.1 mm, the rays 6–8, 0.1–0.2 mm, the midpoints shorter than the rays, but lengthening towards corolla lobe apices. Stamens equal; filament tube minute; free portion of the filaments 0.5–1 mm long, glabrous; anthers 4.5–8.5 mm long, 1.2–1.5 mm wide, yellow-orange or yellow, connivent, tapering, glabrous but sometimes with a few stellate trichomes, poricidal at the tips, the pores directed distally and lengthening to slits with age. Ovary ovoid, glabrous but with a few stellate trichomes towards the apex; style 7–11(15) mm long, filiform, straight to gently curved, stellate-pubescent in the lower 1/3–2/3; stigma clavate to capitate, the surface minutely papillose. Fruit a globose berry, several per infructescence, 0.7–0.9 cm in diameter, yellow to orange when ripe, the pericarp thin and shiny, glabrous; fruiting pedicels 1.2–1.8 cm long, 0.5–1.2 mm wide at the base, 3–3.5 mm in diameter at the apex, somewhat woody, straight, spreading, unarmed or with a few straight prickles; fruiting calyx lobes elongating to 3.5–6(–8) mm long, 1/4–1/2 of the length of the mature fruit, spreading and usually not reflexed, unarmed or with up to 10 straight prickles. Seeds ca. 10–15 per berry, 2.2–3.5 mm long, 1.8–3 mm wide, flattened-reniform, yellow to orange-brown, the surfaces minutely pitted, the testal cells with thick, strongly sinuate margins. Chromosome number: n = 12 (<xref ref-type="bibr" rid="B111">Karihaloo 1991</xref>), 2n = 24 (<xref ref-type="bibr" rid="B111">Karihaloo 1991</xref>; <xref ref-type="bibr" rid="B55">Das and Borah 2015</xref>, as <italic><tp:taxon-name><tp:taxon-name-part taxon-name-part-type="genus" reg="Solanum">S.</tp:taxon-name-part><tp:taxon-name-part taxon-name-part-type="species" reg="kurzii">kurzii</tp:taxon-name-part></tp:taxon-name></italic>).</p></tp:treatment-sec><tp:treatment-sec sec-type="distribution" id="SECID0E6UGO"><title>Distribution</title><p><bold>(Fig. <xref ref-type="fig" rid="F79">79</xref>).</bold><italic><tp:taxon-name><tp:taxon-name-part taxon-name-part-type="genus" reg="Solanum">Solanum</tp:taxon-name-part><tp:taxon-name-part taxon-name-part-type="species" reg="violaceum">violaceum</tp:taxon-name-part></tp:taxon-name></italic> occurs across Asia, from India to China, Vietnam and Malaysia, from the coasts to inland mountains between ca. 3–27° latitude. It is very common in India, southern China, and Thailand. The westernmost recorded occurrences are on the islands of Mauritius, Réunion and Rodrigues. Chinese populations are restricted to the more southern regions of Fujian, Guangdong, Guangxi, Hainan, Hong Kong, Sichuan Taiwan, and Yunnan (<xref ref-type="bibr" rid="B280">Zhang et al. 1994</xref>). There are occasional collections from Sumatra and Java, but it is not clear whether these are from the wild or cultivated. <italic><tp:taxon-name><tp:taxon-name-part taxon-name-part-type="genus" reg="Solanum">Solanum</tp:taxon-name-part><tp:taxon-name-part taxon-name-part-type="species" reg="violaceum">violaceum</tp:taxon-name-part></tp:taxon-name></italic> does not occur wild in the Philippines, New Guinea, or Australia.</p><fig id="F79" position="float" orientation="portrait"><object-id xmlns:xlink="http://www.w3.org/1999/xlink" content-type="doi" xlink:type="simple">10.3897/phytokeys.198.79514.figure79</object-id><object-id xmlns:xlink="http://www.w3.org/1999/xlink" content-type="arpha" xlink:type="simple">359ED3FE-EEC5-5E43-8AA0-1EF032E96450</object-id><label>Figure 79.</label><caption><p>Distribution of <italic><tp:taxon-name><tp:taxon-name-part taxon-name-part-type="genus" reg="Solanum">S.</tp:taxon-name-part><tp:taxon-name-part taxon-name-part-type="species" reg="violaceum">violaceum</tp:taxon-name-part></tp:taxon-name></italic>.</p></caption><graphic xmlns:xlink="http://www.w3.org/1999/xlink" xlink:href="phytokeys-198-001_article-79514__-g079.jpg" position="float" orientation="portrait" xlink:type="simple" id="oo_689772.jpg"><uri content-type="original_file" xlink:type="simple">https://binary.pensoft.net/fig/689772</uri></graphic></fig></tp:treatment-sec><tp:treatment-sec sec-type="ecology" id="SECID0E5WGO"><title>Ecology and habitat.</title><p><italic><tp:taxon-name><tp:taxon-name-part taxon-name-part-type="genus" reg="Solanum">Solanum</tp:taxon-name-part><tp:taxon-name-part taxon-name-part-type="species" reg="violaceum">violaceum</tp:taxon-name-part></tp:taxon-name></italic> is usually found growing in open places, abandoned cultivation, and roadsides, in a variety of forest types; between sea level and 2,000 m elevation.</p></tp:treatment-sec><tp:treatment-sec sec-type="Common names and uses" id="SECID0EPXGO"><title>Common names and uses.</title><p>China. ci tian qie (<xref ref-type="bibr" rid="B280">Zhang et al. 1994</xref>); Yunnan: xue shan qie (eggplant from the snow mountain; <italic>Yu 15962</italic>). India. Bihar: jangali baigan (<xref ref-type="bibr" rid="B254">Varma 1981</xref>, as <italic><tp:taxon-name><tp:taxon-name-part taxon-name-part-type="genus" reg="Solanum">S.</tp:taxon-name-part><tp:taxon-name-part taxon-name-part-type="species" reg="indicum">indicum</tp:taxon-name-part></tp:taxon-name></italic>); Goa: ringani, inoti-ringani, badane, dorli (darli), motaring (<xref ref-type="bibr" rid="B184">Naithani et al. 1997</xref>); Karnataka: mullsunde, kad badne, ustikai (<xref ref-type="bibr" rid="B226">Singh 1988</xref>); Kerala: cheruchunda (<xref ref-type="bibr" rid="B178">Mohanan and Henry 1994</xref>, as <italic><tp:taxon-name><tp:taxon-name-part taxon-name-part-type="genus" reg="Solanum">S.</tp:taxon-name-part><tp:taxon-name-part taxon-name-part-type="species" reg="anguivi">anguivi</tp:taxon-name-part></tp:taxon-name></italic> Lam.); Tamil Nadu: naaimulli, mulluchundai [Tamil] (<xref ref-type="bibr" rid="B159">Matthew 1983</xref>); cherukinda, cheruvazhuthanai [Malayalam], ciruvaludalai, kondal, karimulli [Tamil] (<xref ref-type="bibr" rid="B183">Nair and Nayar 1987</xref>, as <italic><tp:taxon-name><tp:taxon-name-part taxon-name-part-type="genus" reg="Solanum">S.</tp:taxon-name-part><tp:taxon-name-part taxon-name-part-type="species" reg="indicum">indicum</tp:taxon-name-part></tp:taxon-name></italic>), mulli, pappara-mulli, karimulli [Tamil] (<xref ref-type="bibr" rid="B94">Henry et al. 1987</xref>, as <italic><tp:taxon-name><tp:taxon-name-part taxon-name-part-type="genus" reg="Solanum">S.</tp:taxon-name-part><tp:taxon-name-part taxon-name-part-type="species" reg="anguivi">anguivi</tp:taxon-name-part></tp:taxon-name></italic>). Malaysia/Singapore: tĕrong pipit puteh, tĕrong pipit hijau (<xref ref-type="bibr" rid="B34">Burkill 1935</xref>), tèrong peuheur [Sundanese] (<xref ref-type="bibr" rid="B34">Burkill 1935</xref>).</p><p>The roots of <italic><tp:taxon-name><tp:taxon-name-part taxon-name-part-type="genus" reg="Solanum">S.</tp:taxon-name-part><tp:taxon-name-part taxon-name-part-type="species" reg="violaceum">violaceum</tp:taxon-name-part></tp:taxon-name></italic> (as <italic><tp:taxon-name><tp:taxon-name-part taxon-name-part-type="genus" reg="Solanum">S.</tp:taxon-name-part><tp:taxon-name-part taxon-name-part-type="species" reg="indicum">indicum</tp:taxon-name-part></tp:taxon-name></italic>) are one of the ingredients of Dashamoola of Ayurvedic medicine used to treat inflammatory conditions of all kinds (<xref ref-type="bibr" rid="B184">Naithani et al. 1997</xref>; <xref ref-type="bibr" rid="B108">Jain et al. 2000</xref>). It is regarded as a diuretic, is used for treatment of dropsy, and as an asthma and catarrhal expectorant (<xref ref-type="bibr" rid="B108">Jain et al. 2000</xref>). Unripe fruits are used in the preparation of curries (<xref ref-type="bibr" rid="B184">Naithani et al. 1997</xref>).</p></tp:treatment-sec><tp:treatment-sec sec-type="Preliminary conservation status" id="SECID0ET2GO"><title>Preliminary conservation status</title><p><bold>(<xref ref-type="bibr" rid="B105">IUCN 2019</xref>).</bold> Least Concern (<abbrev xmlns:xlink="http://www.w3.org/1999/xlink" xlink:title="Least Concern" id="ABBRID0EA3GO" xlink:type="simple">LC</abbrev>). <abbrev xmlns:xlink="http://www.w3.org/1999/xlink" xlink:title="Extent of Occurrence" id="ABBRID0EE3GO" xlink:type="simple">EOO</abbrev> (10,078,363 km<sup>2</sup>, <abbrev xmlns:xlink="http://www.w3.org/1999/xlink" xlink:title="Least Concern" id="ABBRID0EK3GO" xlink:type="simple">LC</abbrev>); <abbrev xmlns:xlink="http://www.w3.org/1999/xlink" xlink:title="Area of Occupancy" id="ABBRID0EO3GO" xlink:type="simple">AOO</abbrev> (988 km<sup>2</sup>, <abbrev xmlns:xlink="http://www.w3.org/1999/xlink" xlink:title="Vulnerable" id="ABBRID0EU3GO" xlink:type="simple">VU</abbrev>). <italic><tp:taxon-name><tp:taxon-name-part taxon-name-part-type="genus" reg="Solanum">Solanum</tp:taxon-name-part><tp:taxon-name-part taxon-name-part-type="species" reg="violaceum">violaceum</tp:taxon-name-part></tp:taxon-name></italic> is one of the most widely distributed spiny solanums of tropical Asia and grows in a wide variety of disturbed habitats, often as large populations of individuals.</p></tp:treatment-sec><tp:treatment-sec sec-type="discussion" id="SECID0ED4GO"><title>Discussion.</title><p><italic><tp:taxon-name><tp:taxon-name-part taxon-name-part-type="genus" reg="Solanum">Solanum</tp:taxon-name-part><tp:taxon-name-part taxon-name-part-type="species" reg="violaceum">violaceum</tp:taxon-name-part></tp:taxon-name></italic> is very widespread and is common where it occurs. In the older literature the name <italic><tp:taxon-name><tp:taxon-name-part taxon-name-part-type="genus" reg="Solanum">Solanum</tp:taxon-name-part><tp:taxon-name-part taxon-name-part-type="species" reg="indicum">indicum</tp:taxon-name-part></tp:taxon-name></italic> was often used for this taxon, but considerable confusion over its application led to its suppression (<xref ref-type="bibr" rid="B95">Hepper 1978</xref>; see Doubtful and excluded names).</p><p><italic><tp:taxon-name><tp:taxon-name-part taxon-name-part-type="genus" reg="Solanum">Solanum</tp:taxon-name-part><tp:taxon-name-part taxon-name-part-type="species" reg="violaceum">violaceum</tp:taxon-name-part></tp:taxon-name></italic> is a plant of disturbed areas, often growing along roadsides and in stream beds. It has been confused with <italic><tp:taxon-name><tp:taxon-name-part taxon-name-part-type="genus" reg="Solanum">S.</tp:taxon-name-part><tp:taxon-name-part taxon-name-part-type="species" reg="anguivi">anguivi</tp:taxon-name-part></tp:taxon-name></italic> Lam., an African taxon, because of its small orange to red berries and small, hermaphroditic flowers (e.g., <xref ref-type="bibr" rid="B95">Hepper 1978</xref>; <xref ref-type="bibr" rid="B227">Singh 1991</xref>), but is not directly related to that species. It differs from <italic><tp:taxon-name><tp:taxon-name-part taxon-name-part-type="genus" reg="Solanum">S.</tp:taxon-name-part><tp:taxon-name-part taxon-name-part-type="species" reg="anguivi">anguivi</tp:taxon-name-part></tp:taxon-name></italic> in its orange, rather than red, berries, its usually violet or pale violet, rather than white flowers, and in its straight, spreading pedicels in fruit, rather than slightly curved pedicels.</p><p>In the Flora of Bhutan (<xref ref-type="bibr" rid="B173">Mill 2001</xref>) <italic><tp:taxon-name><tp:taxon-name-part taxon-name-part-type="genus" reg="Solanum">S.</tp:taxon-name-part><tp:taxon-name-part taxon-name-part-type="species" reg="violaceum">violaceum</tp:taxon-name-part></tp:taxon-name></italic> was treated as <italic><tp:taxon-name><tp:taxon-name-part taxon-name-part-type="genus" reg="Solanum">S.</tp:taxon-name-part><tp:taxon-name-part taxon-name-part-type="species" reg="kurzii">kurzii</tp:taxon-name-part></tp:taxon-name></italic> (specimens with few prickles) and <italic><tp:taxon-name><tp:taxon-name-part taxon-name-part-type="genus" reg="Solanum">S.</tp:taxon-name-part><tp:taxon-name-part taxon-name-part-type="species" reg="anguivi">anguivi</tp:taxon-name-part></tp:taxon-name></italic> (prickly plants).</p><p><italic><tp:taxon-name><tp:taxon-name-part taxon-name-part-type="genus" reg="Solanum">Solanum</tp:taxon-name-part><tp:taxon-name-part taxon-name-part-type="species" reg="violaceum">violaceum</tp:taxon-name-part></tp:taxon-name></italic> is sympatric with its close relatives <italic><tp:taxon-name><tp:taxon-name-part taxon-name-part-type="genus" reg="Solanum">S.</tp:taxon-name-part><tp:taxon-name-part taxon-name-part-type="species" reg="deflexicarpum">deflexicarpum</tp:taxon-name-part></tp:taxon-name></italic> of southern China, <italic><tp:taxon-name><tp:taxon-name-part taxon-name-part-type="genus" reg="Solanum">S.</tp:taxon-name-part><tp:taxon-name-part taxon-name-part-type="species" reg="hovei">hovei</tp:taxon-name-part></tp:taxon-name></italic>, and <italic><tp:taxon-name><tp:taxon-name-part taxon-name-part-type="genus" reg="Solanum">S.</tp:taxon-name-part><tp:taxon-name-part taxon-name-part-type="species" reg="multiflorum">multiflorum</tp:taxon-name-part></tp:taxon-name></italic>, the latter two endemic to India. All of these species have strongly deflexed pedicels in fruit, while those of <italic><tp:taxon-name><tp:taxon-name-part taxon-name-part-type="genus" reg="Solanum">S.</tp:taxon-name-part><tp:taxon-name-part taxon-name-part-type="species" reg="violaceum">violaceum</tp:taxon-name-part></tp:taxon-name></italic> are broadly spreading and usually longer. See those species descriptions for more details. <italic><tp:taxon-name><tp:taxon-name-part taxon-name-part-type="genus" reg="Solanum">Solanum</tp:taxon-name-part><tp:taxon-name-part taxon-name-part-type="species" reg="violaceum">violaceum</tp:taxon-name-part></tp:taxon-name></italic> is quite variable across its range in leaf shape and prickliness; populations from Sri Lanka and Thailand lacking prickles have been called <italic><tp:taxon-name><tp:taxon-name-part taxon-name-part-type="genus" reg="Solanum">S.</tp:taxon-name-part><tp:taxon-name-part taxon-name-part-type="species" reg="kurzii">kurzii</tp:taxon-name-part></tp:taxon-name></italic> and <italic><tp:taxon-name><tp:taxon-name-part taxon-name-part-type="genus" reg="Solanum">S.</tp:taxon-name-part><tp:taxon-name-part taxon-name-part-type="species" reg="sanitwongsei">sanitwongsei</tp:taxon-name-part></tp:taxon-name></italic>, respectively. Similar unarmed plants, however, are found across the range of <italic><tp:taxon-name><tp:taxon-name-part taxon-name-part-type="genus" reg="Solanum">S.</tp:taxon-name-part><tp:taxon-name-part taxon-name-part-type="species" reg="violaceum">violaceum</tp:taxon-name-part></tp:taxon-name></italic> and even within populations.</p><p><italic><tp:taxon-name><tp:taxon-name-part taxon-name-part-type="genus" reg="Solanum">Solanum</tp:taxon-name-part><tp:taxon-name-part taxon-name-part-type="species" reg="chinense">chinense</tp:taxon-name-part></tp:taxon-name></italic> was described as a species of uncertain status related to <italic><tp:taxon-name><tp:taxon-name-part taxon-name-part-type="genus" reg="Solanum">S.</tp:taxon-name-part><tp:taxon-name-part taxon-name-part-type="species" reg="violaceum">violaceum</tp:taxon-name-part></tp:taxon-name></italic> (<xref ref-type="bibr" rid="B70">Dunal 1813</xref>) referring only to <xref ref-type="bibr" rid="B246">Tournefort (1700)</xref> and an illustration from <xref ref-type="bibr" rid="B192">Plukenet (1691)</xref>; we have found no other authentic original material, and so lectotypify the name using the Plukenet illustration which matches the protologue.</p><p>The varieties of <italic><tp:taxon-name><tp:taxon-name-part taxon-name-part-type="genus" reg="Solanum">S.</tp:taxon-name-part><tp:taxon-name-part taxon-name-part-type="species" reg="indicum">indicum</tp:taxon-name-part></tp:taxon-name></italic> sensu Nees described by <xref ref-type="bibr" rid="B73">Dunal (1852)</xref>, were based on the polynomial varieties from <xref ref-type="bibr" rid="B187">Nees van Esenbeck (1834)</xref>, which themselves were based entirely on specimens from Wallich’s herbarium that he saw in London (<xref ref-type="bibr" rid="B61">De Candolle and Radcliffe-Smith 1981</xref>). <xref ref-type="bibr" rid="B73">Dunal (1852)</xref> cited a number of specimens and concepts in synonymy, making typification difficult, but in lectotypifying these infraspecific names we have used specimens at G-DC that Dunal definitely would have seen during his preparation of the <tp:taxon-name><tp:taxon-name-part taxon-name-part-type="genus" reg="Prodromus">Prodromus</tp:taxon-name-part></tp:taxon-name> treatment. For var. <tp:taxon-name><tp:taxon-name-part taxon-name-part-type="genus" reg="Prodromus"/><tp:taxon-name-part taxon-name-part-type="variety" reg="sinuatolobatum">sinuatolobatum</tp:taxon-name-part></tp:taxon-name> we have selected as the lectotype a collection specifically mentioned in the protologue “Cuming 2261, hb. Boiss.” (G00442779) that is widely duplicated. For var. <tp:taxon-name><tp:taxon-name-part taxon-name-part-type="genus" reg="Solanum"/><tp:taxon-name-part taxon-name-part-type="species" reg="pinnatifidum"/><tp:taxon-name-part taxon-name-part-type="variety" reg="parvifolium">parvifolium</tp:taxon-name-part></tp:taxon-name> we have selected the <italic>Bouton s.n.</italic> specimen from Mauritius in G-DC cited in the protologue (G00130374) because it is an unambiguous, well-preserved specimen. Var. <tp:taxon-name><tp:taxon-name-part taxon-name-part-type="genus" reg="Solanum"/><tp:taxon-name-part taxon-name-part-type="species" reg="pinnatifidum"/><tp:taxon-name-part taxon-name-part-type="variety" reg="eroso-pinnatifidum">eroso-pinnatifidum</tp:taxon-name-part></tp:taxon-name> cited “<tp:taxon-name><tp:taxon-name-part taxon-name-part-type="genus" reg="Solanum">S.</tp:taxon-name-part><tp:taxon-name-part taxon-name-part-type="species" reg="pinnatifidum">pinnatifidum</tp:taxon-name-part></tp:taxon-name><italic>Roth</italic>, S. heynii <italic>R.&amp;S.</italic>, <italic><tp:taxon-name><tp:taxon-name-part taxon-name-part-type="genus" reg="Solanum">Solanum</tp:taxon-name-part><tp:taxon-name-part taxon-name-part-type="species" reg="indicum">indicum</tp:taxon-name-part></tp:taxon-name> Wall. cat. 2626</italic> D,E” as material; we have selected the G-DC specimen of “Wallich cat. 2626E” (G00130375) as the lectotype of this variety. The “duplicate” in the Wallich herbarium at Kew (K00116646) is a mixture of potentially three elements, only the lower L hand stem of which we regard as isolectotype material; this fragment has the letter “E” in pencil, as does the larger R hand fragment. This larger fragment appears to be a collection of <italic><tp:taxon-name><tp:taxon-name-part taxon-name-part-type="genus" reg="Solanum">S.</tp:taxon-name-part><tp:taxon-name-part taxon-name-part-type="species" reg="multiflorum">multiflorum</tp:taxon-name-part></tp:taxon-name></italic>, and so we exclude it as type material for var. <tp:taxon-name><tp:taxon-name-part taxon-name-part-type="genus" reg="Solanum"/><tp:taxon-name-part taxon-name-part-type="species" reg="multiflorum"/><tp:taxon-name-part taxon-name-part-type="variety" reg="eroso-pinnatifidum">eroso-pinnatifidum</tp:taxon-name-part></tp:taxon-name>. Duplicates of all these varieties in Nees van Esenbeck’s own herbarium at GZU all correspond to <italic><tp:taxon-name><tp:taxon-name-part taxon-name-part-type="genus" reg="Solanum">S.</tp:taxon-name-part><tp:taxon-name-part taxon-name-part-type="species" reg="violaceum">violaceum</tp:taxon-name-part></tp:taxon-name></italic> and are considered isolectotypes.</p><p><xref ref-type="bibr" rid="B176">Miquel (1857)</xref> cited three specimens in the protologue of <italic><tp:taxon-name><tp:taxon-name-part taxon-name-part-type="genus" reg="Solanum">S.</tp:taxon-name-part><tp:taxon-name-part taxon-name-part-type="species" reg="junghuhnii">junghuhnii</tp:taxon-name-part></tp:taxon-name></italic>: <italic>Gesker s.n.</italic> from “Tjiltajap”, <italic>Junghuhn s.n.</italic> from “Awoe Awoe” and <italic>Horsfield s.n.</italic> from “Soerakarta”. We have selected the Leiden specimen (L 0003638) collected by F.W. Junghuhn as the lectotype, it is labelled unambiguously as to locality and matches the protologue.</p><p><xref ref-type="bibr" rid="B44">Clarke (1883)</xref> indicated his uncertainty over the identity of his <tp:taxon-name><tp:taxon-name-part taxon-name-part-type="genus" reg="Solanum">S.</tp:taxon-name-part><tp:taxon-name-part taxon-name-part-type="species" reg="pubescens">pubescens</tp:taxon-name-part><tp:taxon-name-part taxon-name-part-type="infraspecific-rank">var.</tp:taxon-name-part><tp:taxon-name-part taxon-name-part-type="variety" reg="lobatum">lobatum</tp:taxon-name-part><tp:taxon-name-part taxon-name-part-type="authority">by stating “Var.</tp:taxon-name-part><tp:taxon-name-part taxon-name-part-type="uncertainty-rank">?</tp:taxon-name-part><tp:taxon-name-part taxon-name-part-type="species" reg="lobata">lobata</tp:taxon-name-part></tp:taxon-name>” and “it resembles the unarmed form of <italic><tp:taxon-name><tp:taxon-name-part taxon-name-part-type="genus" reg="Solanum">S.</tp:taxon-name-part><tp:taxon-name-part taxon-name-part-type="species" reg="Melongena">Melongena</tp:taxon-name-part></tp:taxon-name></italic> but the flowers are too small.” He cited a specimen “from Herb. Calcutta, named <italic><tp:taxon-name><tp:taxon-name-part taxon-name-part-type="genus" reg="Solanum">S.</tp:taxon-name-part><tp:taxon-name-part taxon-name-part-type="species" reg="pubescens">pubescens</tp:taxon-name-part></tp:taxon-name></italic> by Kurz”. Several specimens in CAL are so labelled, we have selected the best of these (CAL0000018697) as the lectotype.</p><p>The protologue of <italic><tp:taxon-name><tp:taxon-name-part taxon-name-part-type="genus" reg="Solanum">S.</tp:taxon-name-part><tp:taxon-name-part taxon-name-part-type="species" reg="kurzii">kurzii</tp:taxon-name-part></tp:taxon-name></italic> (<xref ref-type="bibr" rid="B197">Prain 1896</xref>) cites three specimens, two from Sikkim (<italic>Thomson s.n.</italic> and <italic>King s.n.</italic>) and one from “Khasia” (<italic>Mann s.n.</italic>). Specimens collected from the effort towards the flora of British India (<xref ref-type="bibr" rid="B79">Endersby 2008</xref>) are usually un-numbered and have minimal to no locality information. Tracing them can be challenging. A sheet at Kew (K000441390) collected by George King in Sikkim in 1874 matches the protologue in being nearly without prickles and is here selected as the lectotype for <italic><tp:taxon-name><tp:taxon-name-part taxon-name-part-type="genus" reg="Solanum">S.</tp:taxon-name-part><tp:taxon-name-part taxon-name-part-type="species" reg="kurzii">kurzii</tp:taxon-name-part></tp:taxon-name></italic>.</p><p>The protologue of <italic><tp:taxon-name><tp:taxon-name-part taxon-name-part-type="genus" reg="Solanum">S.</tp:taxon-name-part><tp:taxon-name-part taxon-name-part-type="species" reg="santiwongsei">santiwongsei</tp:taxon-name-part></tp:taxon-name></italic> cites only an un-numbered collection of A.F.G. Kerr from Bangkok, with no further details. Craib in his many papers of additions to “Siamese plants” never cited herbaria, but in the final compilation of these lists (<xref ref-type="bibr" rid="B46">Craib 1928</xref>) stated that the distributions of all species were taken from specimens at Kew. We have therefore selected a specimen collected by Kerr in Bangkok of a cultivated plant annotated with the name <italic><tp:taxon-name><tp:taxon-name-part taxon-name-part-type="genus" reg="Solanum">S.</tp:taxon-name-part><tp:taxon-name-part taxon-name-part-type="species" reg="sanitwongsei">sanitwongsei</tp:taxon-name-part></tp:taxon-name></italic> (K000922035), as the lectotype of this name.</p><p>The type of <italic><tp:taxon-name><tp:taxon-name-part taxon-name-part-type="genus" reg="Solanum">S.</tp:taxon-name-part><tp:taxon-name-part taxon-name-part-type="species" reg="nivalomontanum">nivalomontanum</tp:taxon-name-part></tp:taxon-name></italic> is indicated as being in PE (<xref ref-type="bibr" rid="B274">Wu and Huang 1978</xref>), but two duplicates of the type gathering are housed there; we here select the better preserved of these (PE00031398) as the lectotype. The protologue of <tp:taxon-name><tp:taxon-name-part taxon-name-part-type="genus" reg="Solanum">S.</tp:taxon-name-part><tp:taxon-name-part taxon-name-part-type="species" reg="indicum">indicum</tp:taxon-name-part><tp:taxon-name-part taxon-name-part-type="infraspecific-rank">forma</tp:taxon-name-part><tp:taxon-name-part taxon-name-part-type="form" reg="album">album</tp:taxon-name-part></tp:taxon-name> cites a gathering (<italic>Wang 85018</italic>; <xref ref-type="bibr" rid="B275">Wu and Huang 1979</xref>), but no herbarium is mentioned. We have selected the duplicate preserved in PE (PE00031401) as the lectotype, because we have been able to access images of it and ascertain its identity.</p></tp:treatment-sec><tp:treatment-sec sec-type="material" id="SECID0ECPHO"><title>Specimens examined.</title><p>See Suppl. materials <xref ref-type="supplementary-material" rid="S1">1</xref>–<xref ref-type="supplementary-material" rid="S3">3</xref>.</p></tp:treatment-sec><tp:treatment-sec><!--Section generated to contain objects referenced in tp:taxon-treatment.--><fig id="F3" position="float" orientation="portrait"><object-id xmlns:xlink="http://www.w3.org/1999/xlink" content-type="doi" xlink:type="simple">10.3897/phytokeys.198.79514.figure3</object-id><object-id xmlns:xlink="http://www.w3.org/1999/xlink" content-type="arpha" xlink:type="simple">1CBC456F-92B3-5D11-9451-670F23C7FF48</object-id><label>Figure 3.</label><caption><p>Diversity of inflorescences and flowers in tropical Asian spiny solanums <bold>A</bold> lax, spreading inflorescences and stellate flowers of <italic><tp:taxon-name><tp:taxon-name-part taxon-name-part-type="genus" reg="Solanum">Solanum</tp:taxon-name-part><tp:taxon-name-part taxon-name-part-type="species" reg="violaceum">violaceum</tp:taxon-name-part></tp:taxon-name></italic> (<italic>Sampath Kumar et al. 126945</italic>, India) <bold>B</bold> condensed, recurved inflorescences and stellate flowers of <italic><tp:taxon-name><tp:taxon-name-part taxon-name-part-type="genus" reg="Solanum">S.</tp:taxon-name-part><tp:taxon-name-part taxon-name-part-type="species" reg="multiflorum">multiflorum</tp:taxon-name-part></tp:taxon-name></italic> (<italic>Sampath Kumar et al. 126950</italic>, India) <bold>C</bold> inflorescences and large stellate flowers of <italic><tp:taxon-name><tp:taxon-name-part taxon-name-part-type="genus" reg="Solanum">S.</tp:taxon-name-part><tp:taxon-name-part taxon-name-part-type="species" reg="involucratum">involucratum</tp:taxon-name-part></tp:taxon-name></italic> (field photograph, unvouchered, Vietnam) <bold>D</bold> inflorescences and stellate flowers of <italic><tp:taxon-name><tp:taxon-name-part taxon-name-part-type="genus" reg="Solanum">S.</tp:taxon-name-part><tp:taxon-name-part taxon-name-part-type="species" reg="pubescens">pubescens</tp:taxon-name-part></tp:taxon-name></italic> with unequal stamens, one long and recurved (<italic>Sampath Kumar et al. 126956</italic>, India) <bold>E</bold> large rotate flower of <italic><tp:taxon-name><tp:taxon-name-part taxon-name-part-type="genus" reg="Solanum">S.</tp:taxon-name-part><tp:taxon-name-part taxon-name-part-type="species" reg="insanum">insanum</tp:taxon-name-part></tp:taxon-name></italic> with abundant interpetalar corolla tissues (<italic>Sampath Kumar et al. 126918</italic>, India) <bold>F</bold> many flowered inflorescence and infructescence of <italic><tp:taxon-name><tp:taxon-name-part taxon-name-part-type="genus" reg="Solanum">S.</tp:taxon-name-part><tp:taxon-name-part taxon-name-part-type="species" reg="pseudosaponaceum">pseudosaponaceum</tp:taxon-name-part></tp:taxon-name></italic> (field photograph, unvouchered, Philippines) <bold>G</bold> many flowered inflorescences of <italic><tp:taxon-name><tp:taxon-name-part taxon-name-part-type="genus" reg="Solanum">S.</tp:taxon-name-part><tp:taxon-name-part taxon-name-part-type="species" reg="torvum">torvum</tp:taxon-name-part></tp:taxon-name></italic>; flowers with well-developed interpetalar corolla tissues (<italic>Suksathan et al. PS 3815</italic>, Thailand) <bold>H</bold> small stellate flowers of <italic><tp:taxon-name><tp:taxon-name-part taxon-name-part-type="genus" reg="Solanum">S.</tp:taxon-name-part><tp:taxon-name-part taxon-name-part-type="species" reg="viarum">viarum</tp:taxon-name-part></tp:taxon-name></italic> (<italic>Sampath Kumar et al. 126944</italic>, India). Photograph credits: <bold>A, B, D, E, H</bold> X. Aubriot <bold>C</bold> M. Nuraliev <bold>F</bold> D. Tandang <bold>G</bold> D. Pedersen.</p></caption><graphic xmlns:xlink="http://www.w3.org/1999/xlink" xlink:href="phytokeys-198-001_article-79514__-g003.jpg" position="float" orientation="portrait" xlink:type="simple" id="oo_689696.jpg"><uri content-type="original_file" xlink:type="simple">https://binary.pensoft.net/fig/689696</uri></graphic></fig><supplementary-material xmlns:xlink="http://www.w3.org/1999/xlink" id="S1" position="float" orientation="portrait" xlink:type="simple"><object-id content-type="doi" xlink:type="simple">10.3897/phytokeys.198.79514.suppl1</object-id><object-id content-type="zenodo_dep_id" xlink:type="simple">7077031</object-id><object-id content-type="arpha" xlink:type="simple">85C6D6EE-35F4-5E07-84A8-4C4F5FFEC2BE</object-id><label>Supplementary material 1</label><caption><p>Index to all numbered collections</p></caption><statement content-type="dataType"><label>Data type</label><p>Occurrences (pdf. file)</p></statement><statement content-type="notes"><label>Explanation note</label><p>Index of all herbarium collections seen for this mongraph.</p></statement><media xlink:href="phytokeys-198-001_article-79514__-s001.pdf" mimetype="application" mime-subtype="pdf" position="float" orientation="portrait" xlink:type="simple" id="oo_689777.pdf"><uri content-type="original_file" xlink:type="simple">https://binary.pensoft.net/file/689777</uri></media><permissions><license xlink:type="simple"><license-p>This dataset is made available under the Open Database License (http://opendatacommons.org/licenses/odbl/1.0/). The Open Database License (ODbL) is a license agreement intended to allow users to freely share, modify, and use this Dataset while maintaining this same freedom for others, provided that the original source and author(s) are credited.</license-p></license></permissions><attrib specific-use="authors">Xavier Aubriot, Sandra Knapp</attrib></supplementary-material><supplementary-material xmlns:xlink="http://www.w3.org/1999/xlink" id="S3" position="float" orientation="portrait" xlink:type="simple"><object-id content-type="doi" xlink:type="simple">10.3897/phytokeys.198.79514.suppl3</object-id><object-id content-type="zenodo_dep_id" xlink:type="simple">7077023</object-id><object-id content-type="arpha" xlink:type="simple">6E8A0A33-9752-5EB7-8540-EB629178D276</object-id><label>Supplementary material 3</label><caption><p>All specimens examined</p></caption><statement content-type="dataType"><label>Data type</label><p>Specimens (csv. file)</p></statement><statement content-type="notes"><label>Explanation note</label><p>A searchable csv file of all specimens examined (worldwide) for this monograph.</p></statement><media xlink:href="phytokeys-198-001_article-79514__-s003.csv" mimetype="text" mime-subtype="csv" position="float" orientation="portrait" xlink:type="simple" id="oo_689779.csv"><uri content-type="original_file" xlink:type="simple">https://binary.pensoft.net/file/689779</uri></media><permissions><license xlink:type="simple"><license-p>This dataset is made available under the Open Database License (http://opendatacommons.org/licenses/odbl/1.0/). The Open Database License (ODbL) is a license agreement intended to allow users to freely share, modify, and use this Dataset while maintaining this same freedom for others, provided that the original source and author(s) are credited.</license-p></license></permissions><attrib specific-use="authors">Xavier Aubriot, Sandra Knapp</attrib></supplementary-material></tp:treatment-sec><ref-list><ref id="B249"><mixed-citation xmlns:xlink="http://www.w3.org/1999/xlink" xlink:type="simple"><person-group><name name-style="western"><surname>Turner</surname><given-names>IM</given-names></name></person-group> (<year>2021</year>) <article-title>Heyne, Roth, Roemer and Schultes, and the plant names published in Novae plantarum species praesertim Indiae orientalis.</article-title><source>Taxon</source><volume>70</volume>(<issue>2</issue>): <fpage>365</fpage>–<lpage>428</lpage>. <ext-link xlink:href="10.1002/tax.12449" ext-link-type="doi" xlink:type="simple">https://doi.org/10.1002/tax.12449</ext-link></mixed-citation></ref><ref id="B123"><mixed-citation xmlns:xlink="http://www.w3.org/1999/xlink" xlink:type="simple"><person-group><name name-style="western"><surname>Knapp</surname><given-names>S</given-names></name></person-group> (<year>2013b</year>) <article-title>Typification of <italic><tp:taxon-name><tp:taxon-name-part taxon-name-part-type="genus">Solanum</tp:taxon-name-part></tp:taxon-name></italic> species (<tp:taxon-name><tp:taxon-name-part taxon-name-part-type="family">Solanaceae</tp:taxon-name-part></tp:taxon-name>) described by Casimiro Gómez Ortega.</article-title><source>Anales del Jardin Botanico de Madrid</source><volume>70</volume>(<issue>1</issue>): <fpage>56</fpage>–<lpage>61</lpage>. <ext-link xlink:href="10.3989/ajbm.2340" ext-link-type="doi" xlink:type="simple">https://doi.org/10.3989/ajbm.2340</ext-link></mixed-citation></ref><ref id="B111"><mixed-citation xmlns:xlink="http://www.w3.org/1999/xlink" xlink:type="simple"><person-group><name name-style="western"><surname>Karihaloo</surname><given-names>JL</given-names></name></person-group> (<year>1991</year>) Desynapsis due to temperature stress in three species of <italic><tp:taxon-name><tp:taxon-name-part taxon-name-part-type="genus">Solanum.</tp:taxon-name-part></tp:taxon-name></italic> Cytologia 56(4): 603–611. <ext-link xlink:href="10.1508/cytologia.56.603" ext-link-type="doi" xlink:type="simple">https://doi.org/10.1508/cytologia.56.603</ext-link></mixed-citation></ref><ref id="B55"><mixed-citation xmlns:xlink="http://www.w3.org/1999/xlink" xlink:type="simple"><person-group><name name-style="western"><surname>Das</surname><given-names>AK</given-names></name><name name-style="western"><surname>Borah</surname><given-names>SP</given-names></name></person-group> (<year>2015</year>) Karyomorphological characterization of some wild species of <italic><tp:taxon-name><tp:taxon-name-part taxon-name-part-type="genus">Solanum.</tp:taxon-name-part></tp:taxon-name></italic> International Journal of Pharma and Bio Sciences 6(1): B1196–B1209.</mixed-citation></ref><ref id="B280"><mixed-citation xmlns:xlink="http://www.w3.org/1999/xlink" xlink:type="simple"><person-group><name name-style="western"><surname>Zhang</surname><given-names>Z-Y</given-names></name><name name-style="western"><surname>Lu</surname><given-names>A</given-names></name><name name-style="western"><surname>D’Arcy</surname><given-names>WG</given-names></name></person-group> (<year>1994</year>) <tp:taxon-name><tp:taxon-name-part taxon-name-part-type="family">Solanaceae</tp:taxon-name-part></tp:taxon-name>. In: Wu ZY, Raven PH (Eds) Flora of China. Vol. 17 (<tp:taxon-name><tp:taxon-name-part taxon-name-part-type="family">Verbenaceae</tp:taxon-name-part></tp:taxon-name> through <tp:taxon-name><tp:taxon-name-part taxon-name-part-type="family">Solanaceae</tp:taxon-name-part></tp:taxon-name>). Science Press &amp; Missouri Botanical Garden Press, Beijing &amp; St. Louis.</mixed-citation></ref><ref id="B254"><mixed-citation xmlns:xlink="http://www.w3.org/1999/xlink" xlink:type="simple"><person-group><name name-style="western"><surname>Varma</surname><given-names>SK</given-names></name></person-group> (<year>1981</year>) Flora of Bhagalpur. Today’s &amp; Tomorrow’s Printers and Publishers, New Delhi.</mixed-citation></ref><ref id="B184"><mixed-citation xmlns:xlink="http://www.w3.org/1999/xlink" xlink:type="simple"><person-group><name name-style="western"><surname>Naithani</surname><given-names>HB</given-names></name><name name-style="western"><surname>Sahni</surname><given-names>KC</given-names></name><name name-style="western"><surname>Bennett</surname><given-names>SSR</given-names></name></person-group> (<year>1997</year>) Forest flora of Goa. International Book distributors, Dehra Dun.</mixed-citation></ref><ref id="B226"><mixed-citation xmlns:xlink="http://www.w3.org/1999/xlink" xlink:type="simple"><person-group><name name-style="western"><surname>Singh</surname><given-names>NP</given-names></name></person-group> (<year>1988</year>) <tp:taxon-name><tp:taxon-name-part taxon-name-part-type="family">Solanaceae</tp:taxon-name-part></tp:taxon-name>. In: Flora of eastern Karnataka. Vol. 2. Mittal Publications, Delhi, 455–462.</mixed-citation></ref><ref id="B178"><mixed-citation xmlns:xlink="http://www.w3.org/1999/xlink" xlink:type="simple"><person-group><name name-style="western"><surname>Mohanan</surname><given-names>M</given-names></name><name name-style="western"><surname>Henry</surname><given-names>AN</given-names></name></person-group> (<year>1994</year>) Flora of Thiruvananthapuram, Kerala. Botanical Survey of India, Calcutta.</mixed-citation></ref><ref id="B159"><mixed-citation xmlns:xlink="http://www.w3.org/1999/xlink" xlink:type="simple"><person-group><name name-style="western"><surname>Matthew</surname><given-names>KM</given-names></name></person-group> (<year>1983</year>) Flora of the Tamilnadu Carnatic. Volume 3. Dioscesan Press, Madras [Chennai].</mixed-citation></ref><ref id="B183"><mixed-citation xmlns:xlink="http://www.w3.org/1999/xlink" xlink:type="simple"><person-group><name name-style="western"><surname>Nair</surname><given-names>KKN</given-names></name><name name-style="western"><surname>Nayar</surname><given-names>M</given-names></name></person-group> (<year>1987</year>) Flora of Courtallum. Vol. 2. Botanical Survey of India, New Delhi.</mixed-citation></ref><ref id="B94"><mixed-citation xmlns:xlink="http://www.w3.org/1999/xlink" xlink:type="simple"><person-group><name name-style="western"><surname>Henry</surname><given-names>AN</given-names></name><name name-style="western"><surname>Kumari</surname><given-names>GR</given-names></name><name name-style="western"><surname>Chithra</surname><given-names>V</given-names></name></person-group> (<year>1987</year>) Flora of Tamil Nadu, India. Series I: Analysis. Botanical Survey of India, Coimbatore.</mixed-citation></ref><ref id="B34"><mixed-citation xmlns:xlink="http://www.w3.org/1999/xlink" xlink:type="simple"><person-group><name name-style="western"><surname>Burkill</surname><given-names>IH</given-names></name></person-group> (<year>1935</year>) A dictionary of the economic products of the Malay Peninsula. Vol. 2: I-Z. Crown Agents for the Colonies, London.</mixed-citation></ref><ref id="B108"><mixed-citation xmlns:xlink="http://www.w3.org/1999/xlink" xlink:type="simple"><person-group><name name-style="western"><surname>Jain</surname><given-names>SP</given-names></name><name name-style="western"><surname>Verma</surname><given-names>DM</given-names></name><name name-style="western"><surname>Singh</surname><given-names>SC</given-names></name><name name-style="western"><surname>Singh</surname><given-names>JS</given-names></name><name name-style="western"><surname>Kumar</surname><given-names>S</given-names></name></person-group> (<year>2000</year>) Flora of Haryana. Central Institute of Medicinal Plants, Lucknow.</mixed-citation></ref><ref id="B105"><mixed-citation xmlns:xlink="http://www.w3.org/1999/xlink" xlink:type="simple">IUCN (<year>2019</year>) Guidelines for Using the IUCN Red List Categories and Criteria. Version 13. Prepared by the Standards and Petitions Subcommittee of the IUCN Species Survival Commission. <ext-link xlink:href="http://www.iucnredlist.org/documents/RedListGuidelines.pdf" ext-link-type="uri" xlink:type="simple">http://www.iucnredlist.org/documents/RedListGuidelines.pdf</ext-link></mixed-citation></ref><ref id="B95"><mixed-citation xmlns:xlink="http://www.w3.org/1999/xlink" xlink:type="simple"><person-group><name name-style="western"><surname>Hepper</surname><given-names>FN</given-names></name></person-group> (<year>1978</year>) (456, 457) Proposals to list <italic><tp:taxon-name><tp:taxon-name-part taxon-name-part-type="genus">Solanum</tp:taxon-name-part><tp:taxon-name-part taxon-name-part-type="species">indicum</tp:taxon-name-part></tp:taxon-name></italic> L. and <italic><tp:taxon-name><tp:taxon-name-part taxon-name-part-type="genus">Solanum</tp:taxon-name-part><tp:taxon-name-part taxon-name-part-type="species">sodomeum</tp:taxon-name-part></tp:taxon-name></italic> L. as rejected names under Article 69 of the ICBN. Taxon 27(5/6): 555–555. <ext-link xlink:href="10.2307/1219929" ext-link-type="doi" xlink:type="simple">https://doi.org/10.2307/1219929</ext-link></mixed-citation></ref><ref id="B227"><mixed-citation xmlns:xlink="http://www.w3.org/1999/xlink" xlink:type="simple"><person-group><name name-style="western"><surname>Singh</surname><given-names>V</given-names></name></person-group> (<year>1991</year>) <article-title><tp:taxon-name><tp:taxon-name-part taxon-name-part-type="family">Solanaceae</tp:taxon-name-part></tp:taxon-name>.</article-title> In: <person-group><name name-style="western"><surname>Shetty</surname><given-names>BV</given-names></name><name name-style="western"><surname>Singh</surname><given-names>V</given-names></name></person-group> (<role>Eds</role>) <issue-title>Flora of Rajasthan Vol.</issue-title><source>2. Botanical Survey of India, Calcutta</source>, <fpage>562</fpage>–<lpage>579</lpage>.</mixed-citation></ref><ref id="B173"><mixed-citation xmlns:xlink="http://www.w3.org/1999/xlink" xlink:type="simple"><person-group><name name-style="western"><surname>Mill</surname><given-names>RR</given-names></name></person-group> (<year>2001</year>) <article-title><tp:taxon-name><tp:taxon-name-part taxon-name-part-type="family">Solanaceae</tp:taxon-name-part></tp:taxon-name>.</article-title> In: <person-group><name name-style="western"><surname>Grierson</surname><given-names>AJC</given-names></name><name name-style="western"><surname>Long</surname><given-names>DG</given-names></name><name name-style="western"><surname>Springate</surname><given-names>LS</given-names></name></person-group> (<role>Eds</role>) <issue-title>Flora of Bhutan, including a record of plants from Sikkim and Darjeeling Volume 2, part 3.</issue-title><source>Royal Botanic Garden Edinburgh, Edniburgh</source>, <fpage>1037</fpage>–<lpage>1078</lpage>.</mixed-citation></ref><ref id="B70"><mixed-citation xmlns:xlink="http://www.w3.org/1999/xlink" xlink:type="simple"><person-group><name name-style="western"><surname>Dunal</surname><given-names>M-F</given-names></name></person-group> (<year>1813</year>) Histoire naturelle, médicale et économique des <italic><tp:taxon-name><tp:taxon-name-part taxon-name-part-type="genus">Solanum</tp:taxon-name-part></tp:taxon-name></italic> et des genres qui ont été confundus avec eux. Renaud, Montpellier. <ext-link xlink:href="10.5962/bhl.title.164866" ext-link-type="doi" xlink:type="simple">https://doi.org/10.5962/bhl.title.164866</ext-link></mixed-citation></ref><ref id="B246"><mixed-citation xmlns:xlink="http://www.w3.org/1999/xlink" xlink:type="simple"><person-group><name name-style="western"><surname>Tournefort</surname><given-names>JP de</given-names></name></person-group> (<year>1700</year>) Institutiones rei herbariae. Vol. 1. Typographia Regia, Paris. <ext-link xlink:href="10.5962/bhl.title.154246" ext-link-type="doi" xlink:type="simple">https://doi.org/10.5962/bhl.title.154246</ext-link></mixed-citation></ref><ref id="B192"><mixed-citation xmlns:xlink="http://www.w3.org/1999/xlink" xlink:type="simple"><person-group><name name-style="western"><surname>Plukenet</surname><given-names>L</given-names></name></person-group> (<year>1691</year>) Phytographia, pars altera. London.</mixed-citation></ref><ref id="B73"><mixed-citation xmlns:xlink="http://www.w3.org/1999/xlink" xlink:type="simple"><person-group><name name-style="western"><surname>Dunal</surname><given-names>M-F</given-names></name></person-group> (<year>1852</year>) <article-title><tp:taxon-name><tp:taxon-name-part taxon-name-part-type="family">Solanaceae</tp:taxon-name-part></tp:taxon-name>. In: Candolle AP de (Ed.</article-title><source>) <tp:taxon-name><tp:taxon-name-part taxon-name-part-type="genus">Prodromus</tp:taxon-name-part></tp:taxon-name> systematis naturalis regni vegetabilis</source><volume>13</volume>(<issue>1</issue>): <fpage>1</fpage>–<lpage>690</lpage>. [V. Masson, Paris]</mixed-citation></ref><ref id="B187"><mixed-citation xmlns:xlink="http://www.w3.org/1999/xlink" xlink:type="simple"><person-group><name name-style="western"><surname>Nees van Esenbeck</surname><given-names>CG</given-names></name></person-group> (<year>1834</year>) <article-title>Monograph of East Indian Solanaeae.</article-title><source>Transactions of the Linnean Society of London</source><volume>17</volume>(<issue>1</issue>): <fpage>37</fpage>–<lpage>82</lpage>. <ext-link xlink:href="10.1111/j.1095-8339.1834.tb00017.x" ext-link-type="doi" xlink:type="simple">https://doi.org/10.1111/j.1095-8339.1834.tb00017.x</ext-link></mixed-citation></ref><ref id="B61"><mixed-citation xmlns:xlink="http://www.w3.org/1999/xlink" xlink:type="simple"><person-group><name name-style="western"><surname>De Candolle</surname><given-names>R</given-names></name><name name-style="western"><surname>Radcliffe-Smith</surname><given-names>A</given-names></name></person-group> (<year>1981</year>) Nathaniel Wallich, MD, PhD, FRS, FLS, FRGS, (1786–1854) and the Herbarium of the Honourable East Indian Comapany, and their relation to the de Candolles of Geneva and the great <italic><tp:taxon-name><tp:taxon-name-part taxon-name-part-type="genus">Prodromus.</tp:taxon-name-part></tp:taxon-name></italic> Botanical Journal of the Linnean Society 83(4): 325–348. <ext-link xlink:href="10.1111/j.1095-8339.1981.tb00355.x" ext-link-type="doi" xlink:type="simple">https://doi.org/10.1111/j.1095-8339.1981.tb00355.x</ext-link></mixed-citation></ref><ref id="B176"><mixed-citation xmlns:xlink="http://www.w3.org/1999/xlink" xlink:type="simple"><person-group><name name-style="western"><surname>Miquel</surname><given-names>FAW</given-names></name></person-group> (<year>1857</year>) Ordo CLXIV. Solanaeae Juss. Flora Nederlandsch Indië. Vol. 2. CG van der Post, Amsterdam, 633–672.</mixed-citation></ref><ref id="B44"><mixed-citation xmlns:xlink="http://www.w3.org/1999/xlink" xlink:type="simple"><person-group><name name-style="western"><surname>Clarke</surname><given-names>CB</given-names></name></person-group> (<year>1883</year>) <article-title><tp:taxon-name><tp:taxon-name-part taxon-name-part-type="family">Solanaceae</tp:taxon-name-part></tp:taxon-name>.</article-title> In: <person-group><name name-style="western"><surname>Hooker</surname><given-names>JD</given-names></name></person-group> (<role>Ed.</role>) <issue-title>Flora of British India.</issue-title><source>Vol. 4. Reeve &amp; Co., London</source>, <fpage>228</fpage>–<lpage>246</lpage>.</mixed-citation></ref><ref id="B197"><mixed-citation xmlns:xlink="http://www.w3.org/1999/xlink" xlink:type="simple"><person-group><name name-style="western"><surname>Prain</surname><given-names>D</given-names></name></person-group> (<year>1896</year>) <article-title>Noviciae Indiae XIV. Some additional <tp:taxon-name><tp:taxon-name-part taxon-name-part-type="family">Solanaceae</tp:taxon-name-part></tp:taxon-name>.</article-title><source>Journal of the Asiatic Society of Bengal</source><volume>65</volume>(<issue>2</issue>): <fpage>541</fpage>–<lpage>543</lpage>.</mixed-citation></ref><ref id="B79"><mixed-citation xmlns:xlink="http://www.w3.org/1999/xlink" xlink:type="simple"><person-group><name name-style="western"><surname>Endersby</surname><given-names>J</given-names></name></person-group> (<year>2008</year>) <article-title>Joseph Hooker: Philosophical botanist.</article-title><source>Journal of Biosciences</source><volume>33</volume>(<issue>2</issue>): <fpage>163</fpage>–<lpage>169</lpage>. <ext-link xlink:href="10.1007/s12038-008-0033-8" ext-link-type="doi" xlink:type="simple">https://doi.org/10.1007/s12038-008-0033-8</ext-link></mixed-citation></ref><ref id="B46"><mixed-citation xmlns:xlink="http://www.w3.org/1999/xlink" xlink:type="simple"><person-group><name name-style="western"><surname>Craib</surname><given-names>WG</given-names></name></person-group> (<year>1928</year>) <article-title>Contributions to the flora of Siam. Additamentum XXV.</article-title><source>Kew Bulletin</source><volume>1928</volume>: <fpage>234</fpage>–<lpage>247</lpage>. <ext-link xlink:href="10.2307/4107694" ext-link-type="doi" xlink:type="simple">https://doi.org/10.2307/4107694</ext-link></mixed-citation></ref><ref id="B274"><mixed-citation xmlns:xlink="http://www.w3.org/1999/xlink" xlink:type="simple"><person-group><name name-style="western"><surname>Wu</surname><given-names>CY</given-names></name><name name-style="western"><surname>Huang</surname><given-names>SC</given-names></name></person-group> (<year>1978</year>) <article-title>Materiae ad floram Solanorum et Lycianthum Sinensium.</article-title><source>Zhiwu Fenlei Xuebao</source><volume>16</volume>: <fpage>72</fpage>–<lpage>80</lpage>.</mixed-citation></ref><ref id="B275"><mixed-citation xmlns:xlink="http://www.w3.org/1999/xlink" xlink:type="simple"><person-group><name name-style="western"><surname>Wu</surname><given-names>CY</given-names></name><name name-style="western"><surname>Huang</surname><given-names>SC</given-names></name></person-group> (<year>1979</year>) <tp:taxon-name><tp:taxon-name-part taxon-name-part-type="family">Solanaceae</tp:taxon-name-part></tp:taxon-name>. Flora Yunnanica. Vol. 2. Science Press, Beijing, 541–611.</mixed-citation></ref></ref-list></tp:taxon-treatment>
