# Supplementary material for: ﻿A revision of the “spiny solanums” of Tropical Asia (Solanum, the Leptostemonum Clade, Solanaceae)
Source: PhytoKeys. 2022 Jun 1;198:1–270. doi: 10.3897/phytokeys.198.79514 (PMC9849010; doi:10.3897/phytokeys.198.79514)
Supplement: XML Treatment for Solanum virginianum [file phytokeys.198.79514-treatment50.xml]

<!DOCTYPE tp:taxon-treatment
  PUBLIC "-//TaxonX//DTD Taxonomic Treatment Publishing DTD v0 20100105//EN" "tax-treatment-NSO.dtd">
<tp:taxon-treatment xmlns:tp="http://www.plazi.org/taxpub"><tp:treatment-meta><kwd-group><label>Taxon classification</label><kwd>
              <named-content content-type="kingdom">Plantae</named-content>
            </kwd><kwd>
              <named-content content-type="order">Solanales</named-content>
            </kwd><kwd>
              <named-content content-type="family">Solanaceae</named-content>
            </kwd></kwd-group><mixed-citation publication-type="journal"><person-group><name><surname>Aubriot</surname><given-names>Xavier</given-names></name><name><surname>Knapp</surname><given-names>Sandra</given-names></name></person-group><article-title>﻿A revision of the “spiny solanums” of Tropical Asia (<italic><tp:taxon-name><tp:taxon-name-part taxon-name-part-type="genus" reg="Solanum">Solanum</tp:taxon-name-part></tp:taxon-name></italic>, the <tp:taxon-name><tp:taxon-name-part taxon-name-part-type="clade">Leptostemonum</tp:taxon-name-part></tp:taxon-name> Clade, <tp:taxon-name><tp:taxon-name-part taxon-name-part-type="family">Solanaceae</tp:taxon-name-part></tp:taxon-name>)</article-title><source>PhytoKeys</source><day>01</day><month>06</month><year>2022</year><volume>198</volume><fpage>1</fpage><lpage>270</lpage><pub-id pub-id-type="doi">10.3897/phytokeys.198.79514</pub-id></mixed-citation></tp:treatment-meta><tp:nomenclature><label>﻿49.</label><tp:taxon-name>
            <object-id xmlns:xlink="http://www.w3.org/1999/xlink" content-type="arpha" xlink:type="simple">1A25D1F6-4603-5177-8264-D6FA68DFE14C</object-id>
            <tp:taxon-name-part taxon-name-part-type="genus" reg="Solanum">Solanum</tp:taxon-name-part>
            <tp:taxon-name-part taxon-name-part-type="species" reg="virginianum">virginianum</tp:taxon-name-part>
          </tp:taxon-name><tp:taxon-authority>L., Sp. Pl. 187. 1753.</tp:taxon-authority><xref ref-type="fig" rid="F2">Figs 2D</xref><xref ref-type="fig" rid="F80">, 80</xref><tp:nomenclature-citation-list><tp:nomenclature-citation><tp:taxon-name>
                <tp:taxon-name-part taxon-name-part-type="genus" reg="Solanum">Solanum</tp:taxon-name-part>
                <tp:taxon-name-part taxon-name-part-type="species" reg="surattense">surattense</tp:taxon-name-part>
              </tp:taxon-name><comment>Burm.f., Fl. Ind. (N. L. Burman) 57. 1768. Type. India. Gujarat: “Surat”, <italic>L. Garcin</italic> s.n. (lectotype, designated by <xref ref-type="bibr" rid="B98">Hepper and Jaeger 1986</xref>, pg. 434, as “type”; second step designated here: G-PREL [G00811278]; isolectotype: G-PREL [G00811279]).</comment></tp:nomenclature-citation><tp:nomenclature-citation><tp:taxon-name>
                <tp:taxon-name-part taxon-name-part-type="genus" reg="Solanum">Solanum</tp:taxon-name-part>
                <tp:taxon-name-part taxon-name-part-type="species" reg="virginicum">virginicum</tp:taxon-name-part>
              </tp:taxon-name><comment>L., Mant. 2: 340. 1771. Type. Based on (orthographic error for) <tp:taxon-name><tp:taxon-name-part taxon-name-part-type="genus" reg="Solanum">Solanum</tp:taxon-name-part><tp:taxon-name-part taxon-name-part-type="species" reg="virginianum">virginianum</tp:taxon-name-part></tp:taxon-name> L., not intended as a new name.</comment></tp:nomenclature-citation><tp:nomenclature-citation><tp:taxon-name>
                <tp:taxon-name-part taxon-name-part-type="genus" reg="Solanum">Solanum</tp:taxon-name-part>
                <tp:taxon-name-part taxon-name-part-type="species" reg="armatum">armatum</tp:taxon-name-part>
              </tp:taxon-name><comment>Forssk., Fl. Aegypt.-Arab. 47. 1775. Type. Yemen. Al Hudaydah: Hays, “ad Haes” [from protologue], <italic>P. Forsskål s.n.</italic> (lectotype, designated here: KIEL [KIEL0005103]).</comment></tp:nomenclature-citation><tp:nomenclature-citation><tp:taxon-name>
                <tp:taxon-name-part taxon-name-part-type="genus" reg="Solanum">Solanum</tp:taxon-name-part>
                <tp:taxon-name-part taxon-name-part-type="species" reg="xanthocarpum">xanthocarpum</tp:taxon-name-part>
              </tp:taxon-name><comment>Schrad. &amp; J.C.Wendl., Sert. Hanov. 1: 8, tab. 2. 1795. Type. Based on <tp:taxon-name><tp:taxon-name-part taxon-name-part-type="genus" reg="Solanum">Solanum</tp:taxon-name-part><tp:taxon-name-part taxon-name-part-type="species" reg="virginianum">virginianum</tp:taxon-name-part></tp:taxon-name> L. (see <xref ref-type="bibr" rid="B98">Hepper and Jaeger 1986</xref>).</comment></tp:nomenclature-citation><tp:nomenclature-citation><tp:taxon-name>
                <tp:taxon-name-part taxon-name-part-type="genus" reg="Solanum">Solanum</tp:taxon-name-part>
                <tp:taxon-name-part taxon-name-part-type="species" reg="jacquinii">jacquinii</tp:taxon-name-part>
              </tp:taxon-name><comment>Willd., Sp. Pl., ed. 4 [Willdenow] 1(2): 1041. 1798, nom. illeg. superfl. Type. Based on <tp:taxon-name><tp:taxon-name-part taxon-name-part-type="genus" reg="Solanum">Solanum</tp:taxon-name-part><tp:taxon-name-part taxon-name-part-type="species" reg="virginianum">virginianum</tp:taxon-name-part></tp:taxon-name> L. (cited indirectly in synonymy).</comment></tp:nomenclature-citation><tp:nomenclature-citation><tp:taxon-name>
                <tp:taxon-name-part taxon-name-part-type="genus" reg="Solanum">Solanum</tp:taxon-name-part>
                <tp:taxon-name-part taxon-name-part-type="species" reg="arabicum">arabicum</tp:taxon-name-part>
              </tp:taxon-name><comment>Dunal, Hist. Nat. <tp:taxon-name><tp:taxon-name-part taxon-name-part-type="genus" reg="Solanum">Solanum</tp:taxon-name-part></tp:taxon-name> 240. 1813, nom. illeg. superfl. Type. Based on <tp:taxon-name><tp:taxon-name-part taxon-name-part-type="genus" reg="Solanum">Solanum</tp:taxon-name-part><tp:taxon-name-part taxon-name-part-type="species" reg="armatum">armatum</tp:taxon-name-part></tp:taxon-name> Forssk. (cited in synonymy).</comment></tp:nomenclature-citation><tp:nomenclature-citation><tp:taxon-name>
                <tp:taxon-name-part taxon-name-part-type="genus" reg="Solanum">Solanum</tp:taxon-name-part>
                <tp:taxon-name-part taxon-name-part-type="species" reg="xanthocarpum">xanthocarpum</tp:taxon-name-part>
                <tp:taxon-name-part taxon-name-part-type="authority">Schrad. &amp; J.C.Wendl.</tp:taxon-name-part>
                <tp:taxon-name-part taxon-name-part-type="infraspecific-rank">var.</tp:taxon-name-part>
                <tp:taxon-name-part taxon-name-part-type="variety" reg="schraderi">schraderi</tp:taxon-name-part>
              </tp:taxon-name><comment>Dunal, Prodr. [A. P. de Candolle] 13(1): 302. 1852. Type. Cultivated in the Calcutta Botanical Garden, “Hort Calc”, <italic>N. Wallich s.n.</italic> [Wallich Catal. 2612b] (lectotype, designated here: G-DC [G00130292]; isolectotypes: BM [BM000900258], K [K001080635], K-W [K001116573]).</comment></tp:nomenclature-citation><tp:nomenclature-citation><tp:taxon-name>
                <tp:taxon-name-part taxon-name-part-type="genus" reg="Solanum">Solanum</tp:taxon-name-part>
                <tp:taxon-name-part taxon-name-part-type="species" reg="xanthocarpum">xanthocarpum</tp:taxon-name-part>
                <tp:taxon-name-part taxon-name-part-type="authority">Schrad. &amp; J.C.Wendl.</tp:taxon-name-part>
                <tp:taxon-name-part taxon-name-part-type="infraspecific-rank">var.</tp:taxon-name-part>
                <tp:taxon-name-part taxon-name-part-type="variety" reg="jacquinii">jacquinii</tp:taxon-name-part>
              </tp:taxon-name><comment>(Willd.) Dunal, Prodr. [A. P. de Candolle] 13(1): 303. 1852. Type. Based on <tp:taxon-name><tp:taxon-name-part taxon-name-part-type="genus" reg="Solanum">Solanum</tp:taxon-name-part><tp:taxon-name-part taxon-name-part-type="species" reg="jacquinii">jacquinii</tp:taxon-name-part></tp:taxon-name> Willd.</comment></tp:nomenclature-citation><tp:nomenclature-citation><tp:taxon-name>
                <tp:taxon-name-part taxon-name-part-type="genus" reg="Solanum">Solanum</tp:taxon-name-part>
                <tp:taxon-name-part taxon-name-part-type="species" reg="mairei">mairei</tp:taxon-name-part>
              </tp:taxon-name><comment>H.Lév., Repert. Spec. Nov. Regni Veg. 12: 531. 1913. Type. China. Yunnan: “Plaine de Kiao-Kia”, May 1912, <italic>E.E. Maire s.n.</italic> (lectotype, designated here: E [E00284473]).</comment></tp:nomenclature-citation><tp:nomenclature-citation><tp:taxon-name>
                <tp:taxon-name-part taxon-name-part-type="genus" reg="Solanum">Solanum</tp:taxon-name-part>
                <tp:taxon-name-part taxon-name-part-type="species" reg="mccannii">mccannii</tp:taxon-name-part>
              </tp:taxon-name><comment>Santapau, J. Bombay Nat. Hist. Soc. 47: 654. 1948. Type. India. Maharashtra: Pune, “Khandala”, 18 Oct 1943, <italic>H. Santapau 2972</italic> (lectotype, designated here: BLAT [acc. # 89719]).</comment></tp:nomenclature-citation></tp:nomenclature-citation-list></tp:nomenclature><tp:treatment-sec sec-type="material" id="SECID0ECYHO"><title>Type.</title><p>“America” (lectotype, designated by <xref ref-type="bibr" rid="B98">Hepper and Jaeger 1986</xref>, pg. 434: [illustration] “<tp:taxon-name><tp:taxon-name-part taxon-name-part-type="genus" reg="Solanum">Solanum</tp:taxon-name-part></tp:taxon-name> American. laciniatum spinossimum”, Dillenius, Hort. Eltham. 360, t. 267, f. 346. 1732).</p></tp:treatment-sec><tp:treatment-sec sec-type="description" id="SECID0ESYHO"><title>Description.</title><p>Prostrate shrubs, to 60 cm tall, heavily armed. Stems sprawling to erect, terete, densely prickly and sparsely stellate-pubescent; prickles to 2 cm long, broad-based, straight, straw-yellow in dry material, pale whitish green in live plants; pubescence of sessile porrect-stellate trichomes, the rays 4–7, 0.2–0.5 mm long, the midpoints more or less equal in length to the rays; new growth densely stellate-pubescent with a dense covering of papillose glandular unicellular trichomes, yellowish green or purplish green; bark of older stems brown or purplish brown, glabrescent. Sympodial units difoliate, the leaves not geminate. Leaves simple, deeply lobed, the blades (1–)3–11 cm long, 2–4 cm wide, 1–2.5 times longer than wide, elliptic on outline, membranous to somewhat fleshy, concolorous or slightly discolorous, densely armed on both surfaces along the midrib and major veins with prickles like those of the stems; adaxial surface dark green and shiny, sparsely pubescent with sessile porrect-stellate trichomes, the rays 4–7, 0.2–0.5 mm long, the midpoints longer than the rays, moderately papillose with minute unicellular glandular papillae; abaxial surface lighter and usually more densely stellate-pubescent with trichomes like those of the adaxial surface; major veins 3–6 pairs, drying whitish yellow; base truncate, unevenly oblique with one side basiscopically extended along the petiole; margins deeply lobed, the lobes ca. 20 per side, 1.5–2 cm long, 1–1.5 cm wide, narrowly deltate to triangular, often with secondary lobing, apically acute, the sinuses extending up to halfway to the midrib; apex acute; petiole 1.5–5 cm long, 1/2–3/4 of the leaf blade length, very sparely stellate-pubescent with sessile porrect trichomes, densely prickly with more than 10 prickles like those of the stems. Inflorescences 1.5–7 cm long, internodal or occasionally almost opposite the leaves, usually unbranched, but occasionally forked, with 4–8(–10) flowers, only a few open at any one time, glabrous or with a few scattered porrect-stellate trichomes, moderately prickly with straight, straw-coloured prickles to 1.5 cm long; peduncle 1.4–2.5 cm long, moderately prickly with prickles to 1.5 cm long; pedicels 0.6–0.8(–1) cm long, ca. 1 mm in diameter at the base, 1–1.5 mm in diameter at the apex, erect, glabrous or sparsely pubescent with porrect-stellate trichomes like those of the stems articulated at the base; pedicel scars spaced 0.7–2 cm apart. Buds elongate-ovoid, pointed at the tip, strongly exserted from the calyx tube before anthesis. Flowers 5-merous, heterostylous and the plants weakly andromonoecious, with the lowermost flower(s) long-styled and hermaphrodite, the distal flowers short-styled and staminate. Calyx with the tube 2–3 mm long, cup-shaped, the lobes 2–3 mm long, 1.5–2 mm wide, broadly deltate abruptly narrowing to a slender subulate acumen 1–1.5 mm long, apically acute, densely prickly with prickles to 0.7 cm long, the prickles denser on long-styled flowers, glabrous or sparsely stellate pubescent with porrect trichomes like those of the pedicels. Corolla 2.5–3 cm in diameter, deep violet and fragrant, stellate to almost rotate with abundant interpetalar tissue, lobed 1/4–1/2 of the way to the base, the lobes 0.7–1 cm long, 0.5–0.9 cm wide, broad-deltate, spreading or slightly reflexed, glabrous or sparsely stellate-pubescent along the midveins adaxially, moderately stellate-pubescent abaxially especially on the parts of the corolla exposed in bud and on the tips. Stamens equal; anthers 7–9 mm long, 1.7–2 mm wide, tapering, more or less connivent, bright yellow, glabrous, poricidal at the tips, the pores directed distally, not elongating to slits with age; filament tube minute; free portion of the filaments 0.5–1 mm long, glabrous. Ovary conical, stellate-pubescent with white trichomes that are soon deciduous; style 12–15 mm long and strongly recurved in long-styled flowers, 2–2.5 mm long in short-styled flowers, glabrous or very sparsely pubescent with a few stellate trichomes near the base, the trichomes weak and deciduous; stigma capitate, minutely papillose. Fruit a globose berry, 1–3 per infructescence, 1.5–2.5 cm in diameter, marbled green and white when young, bright yellow when mature, the pericarp thick and leathery, smooth, glabrous; fruiting pedicels 1.2–1.5 cm long, 2–3 mm in diameter at the base, 3–5 mm in diameter at the apex, unarmed or with a few small straight prickles shorter than those of the calyx, thickened and slightly fleshy, strongly recurved, the apical quarter ridged; fruiting calyx lobes elongating to 4 mm long, ca. 1/4 the length of the mature fruit, thickened and slightly fleshy in live plants, appressed to the berry. Seeds 50–100 per berry, 2.5–4 mm long, 2–2.5 mm wide, reniform, not markedly flattened, pale yellowish tan, the surfaces minutely pitted, the testal cells sinuate in outline. Chromosome number: 2n = 24 (<xref ref-type="bibr" rid="B201">Rajasekaran 1971</xref>; <xref ref-type="bibr" rid="B55">Das and Borah 2015</xref>, both as <italic><tp:taxon-name><tp:taxon-name-part taxon-name-part-type="genus" reg="Solanum">S.</tp:taxon-name-part><tp:taxon-name-part taxon-name-part-type="species" reg="xanthocarpum">xanthocarpum</tp:taxon-name-part></tp:taxon-name></italic>).</p><fig id="F80" position="float" orientation="portrait"><object-id xmlns:xlink="http://www.w3.org/1999/xlink" content-type="doi" xlink:type="simple">10.3897/phytokeys.198.79514.figure80</object-id><object-id xmlns:xlink="http://www.w3.org/1999/xlink" content-type="arpha" xlink:type="simple">D323C84B-C6CA-5BB3-8E19-CE2372728936</object-id><label>Figure 80.</label><caption><p><italic><tp:taxon-name><tp:taxon-name-part taxon-name-part-type="genus" reg="Solanum">Solanum</tp:taxon-name-part><tp:taxon-name-part taxon-name-part-type="species" reg="virginianum">virginianum</tp:taxon-name-part></tp:taxon-name></italic> L. <bold>A</bold> herbarium specimen collected in India in 1958 (<italic>Stainton 2306</italic>, BM000900270) <bold>B</bold> habit (<italic>Sampath Kumar et al. 126968</italic>, India) <bold>C</bold> detailed view of a flower (<italic>Sampath Kumar et al. 126968</italic>, India) <bold>D</bold> detailed view of immature fruits (<italic>Sampath Kumar et al. 126968</italic>, India) <bold>E</bold> detailed view of mature fruits (field photograph, unvouchered, India). Photograph credits: <bold>A</bold> CC-BY, © copyright The Trustees of the Natural History Museum, London <bold>B–D</bold> X. Aubriot <bold>E</bold> S. Knapp.</p></caption><graphic xmlns:xlink="http://www.w3.org/1999/xlink" xlink:href="phytokeys-198-001_article-79514__-g080.jpg" position="float" orientation="portrait" xlink:type="simple" id="oo_689773.jpg"><uri content-type="original_file" xlink:type="simple">https://binary.pensoft.net/fig/689773</uri></graphic></fig><fig id="F81" position="float" orientation="portrait"><object-id xmlns:xlink="http://www.w3.org/1999/xlink" content-type="doi" xlink:type="simple">10.3897/phytokeys.198.79514.figure81</object-id><object-id xmlns:xlink="http://www.w3.org/1999/xlink" content-type="arpha" xlink:type="simple">64BA6E8A-AE9F-5B3F-A3D6-9FF001102684</object-id><label>Figure 81.</label><caption><p>Distribution of <italic><tp:taxon-name><tp:taxon-name-part taxon-name-part-type="genus" reg="Solanum">S.</tp:taxon-name-part><tp:taxon-name-part taxon-name-part-type="species" reg="virginianum">virginianum</tp:taxon-name-part></tp:taxon-name></italic>.</p></caption><graphic xmlns:xlink="http://www.w3.org/1999/xlink" xlink:href="phytokeys-198-001_article-79514__-g081.jpg" position="float" orientation="portrait" xlink:type="simple" id="oo_689774.jpg"><uri content-type="original_file" xlink:type="simple">https://binary.pensoft.net/fig/689774</uri></graphic></fig></tp:treatment-sec><tp:treatment-sec sec-type="distribution" id="SECID0ET2HO"><title>Distribution</title><p><bold>(Fig. <xref ref-type="fig" rid="F81">81</xref>).</bold><italic><tp:taxon-name><tp:taxon-name-part taxon-name-part-type="genus" reg="Solanum">Solanum</tp:taxon-name-part><tp:taxon-name-part taxon-name-part-type="species" reg="virginianum">virginianum</tp:taxon-name-part></tp:taxon-name></italic> occurs from the Arabian Peninsula (Saudi Arabia, Yemen) to China and Myanmar.</p></tp:treatment-sec><tp:treatment-sec sec-type="ecology" id="SECID0EL3HO"><title>Ecology and habitat.</title><p><italic><tp:taxon-name><tp:taxon-name-part taxon-name-part-type="genus" reg="Solanum">Solanum</tp:taxon-name-part><tp:taxon-name-part taxon-name-part-type="species" reg="virginianum">virginianum</tp:taxon-name-part></tp:taxon-name></italic> is a plant of disturbed places, such as roadsides, streambeds and edges of fields, and often occurs in large populations and forms impenetrable mats; from sea level to 3,100 m elevation (highest elevation from Afghanistan).</p></tp:treatment-sec><tp:treatment-sec sec-type="Common names and uses" id="SECID0E33HO"><title>Common names and uses.</title><p>China. mao guo qie (<xref ref-type="bibr" rid="B280">Zhang et al. 1994</xref>). India. Bihar: rengani, kataila (<xref ref-type="bibr" rid="B254">Varma 1981</xref>), as <italic><tp:taxon-name><tp:taxon-name-part taxon-name-part-type="genus" reg="Solanum">S.</tp:taxon-name-part><tp:taxon-name-part taxon-name-part-type="species" reg="surattense">surattense</tp:taxon-name-part></tp:taxon-name></italic>); Haryana: kateli (<xref ref-type="bibr" rid="B108">Jain et al. 2000</xref>, as <italic><tp:taxon-name><tp:taxon-name-part taxon-name-part-type="genus" reg="Solanum">S.</tp:taxon-name-part><tp:taxon-name-part taxon-name-part-type="species" reg="surattense">surattense</tp:taxon-name-part></tp:taxon-name></italic>); Kerala: kandankathiri (<xref ref-type="bibr" rid="B178">Mohanan and Henry 1994</xref>, as <italic><tp:taxon-name><tp:taxon-name-part taxon-name-part-type="genus" reg="Solanum">S.</tp:taxon-name-part><tp:taxon-name-part taxon-name-part-type="species" reg="surattense">surattense</tp:taxon-name-part></tp:taxon-name></italic>); Rajasthan: baiga-kateli, bhurangi, dhaturi [Hindi] (<xref ref-type="bibr" rid="B227">Singh 1991</xref>); Tamil Nadu: kandankathiri [Tamil] (<xref ref-type="bibr" rid="B159">Matthew 1983</xref>); kandangattiri [Tamil] (<xref ref-type="bibr" rid="B94">Henry et al. 1987</xref>).</p><p><italic><tp:taxon-name><tp:taxon-name-part taxon-name-part-type="genus" reg="Solanum">Solanum</tp:taxon-name-part><tp:taxon-name-part taxon-name-part-type="species" reg="virginianum">virginianum</tp:taxon-name-part></tp:taxon-name></italic> is widely used in medicine as one of the “dasa mulikas” of traditional Indian medicine; used in treatment of asthma, cough, fever etc. (<xref ref-type="bibr" rid="B240">Tadulingam and Venkatanarayana 1932</xref>; <xref ref-type="bibr" rid="B108">Jain et al. 2000</xref>). The whole plant is considered highly medicinal (<xref ref-type="bibr" rid="B226">Singh 1988</xref>).</p></tp:treatment-sec><tp:treatment-sec sec-type="Preliminary conservation status" id="SECID0EY6HO"><title>Preliminary conservation status</title><p><bold>(<xref ref-type="bibr" rid="B105">IUCN 2019</xref>).</bold> Least Concern (<abbrev xmlns:xlink="http://www.w3.org/1999/xlink" xlink:title="Least Concern" id="ABBRID0EFAIO" xlink:type="simple">LC</abbrev>). <abbrev xmlns:xlink="http://www.w3.org/1999/xlink" xlink:title="Extent of Occurrence" id="ABBRID0EJAIO" xlink:type="simple">EOO</abbrev> (7,899,801 km<sup>2</sup>, <abbrev xmlns:xlink="http://www.w3.org/1999/xlink" xlink:title="Least Concern" id="ABBRID0EPAIO" xlink:type="simple">LC</abbrev>); <abbrev xmlns:xlink="http://www.w3.org/1999/xlink" xlink:title="Area of Occupancy" id="ABBRID0ETAIO" xlink:type="simple">AOO</abbrev> (336 km<sup>2</sup>, <abbrev xmlns:xlink="http://www.w3.org/1999/xlink" xlink:title="Endangered" id="ABBRID0EZAIO" xlink:type="simple">EN</abbrev>). <italic><tp:taxon-name><tp:taxon-name-part taxon-name-part-type="genus" reg="Solanum">Solanum</tp:taxon-name-part><tp:taxon-name-part taxon-name-part-type="species" reg="virginianum">virginianum</tp:taxon-name-part></tp:taxon-name></italic> is a weedy species, forming dense patches in open disturbed areas and along dry riverbeds. Tropical Asia represents the easternmost part of its range.</p></tp:treatment-sec><tp:treatment-sec sec-type="discussion" id="SECID0EIBIO"><title>Discussion.</title><p><italic><tp:taxon-name><tp:taxon-name-part taxon-name-part-type="genus" reg="Solanum">Solanum</tp:taxon-name-part><tp:taxon-name-part taxon-name-part-type="species" reg="virginianum">virginianum</tp:taxon-name-part></tp:taxon-name></italic> is a seriously mis-named species, <xref ref-type="bibr" rid="B149">Linnaeus (1753</xref>: 187) thought it originated in the then-English colony of Virginia (“Habitat in America” – taken from the polynomials cited in synonymy), while in fact it is not found there except as a recent introduction in ships ballast. With its almost glabrous leaves, prominent straw-coloured prickles, large, fragrant purple flowers and weedy habit it is easily recognised and unlikely to be confused with any other species in the region. In the field the flowers of <italic><tp:taxon-name><tp:taxon-name-part taxon-name-part-type="genus" reg="Solanum">S.</tp:taxon-name-part><tp:taxon-name-part taxon-name-part-type="species" reg="virginianum">virginianum</tp:taxon-name-part></tp:taxon-name></italic> are sweetly fragrant but little is known about the pollination of this, or any other spiny solanum in the region (except <italic><tp:taxon-name><tp:taxon-name-part taxon-name-part-type="genus" reg="Solanum">S.</tp:taxon-name-part><tp:taxon-name-part taxon-name-part-type="species" reg="insanum">insanum</tp:taxon-name-part></tp:taxon-name></italic>, see <xref ref-type="bibr" rid="B58">Davidar et al. 2015</xref>).</p><p>The introduced <italic><tp:taxon-name><tp:taxon-name-part taxon-name-part-type="genus" reg="Solanum">S.</tp:taxon-name-part><tp:taxon-name-part taxon-name-part-type="species" reg="aculeatissimum">aculeatissimum</tp:taxon-name-part></tp:taxon-name></italic> and <italic><tp:taxon-name><tp:taxon-name-part taxon-name-part-type="genus" reg="Solanum">S.</tp:taxon-name-part><tp:taxon-name-part taxon-name-part-type="species" reg="viarum">viarum</tp:taxon-name-part></tp:taxon-name></italic> are similarly prickly, but the prickles are not as long and in those species the leaf pubescence is apparently simple, not stellate. The flowers of both these taxa are white or pale greenish white and the leaves are ovate to broadly elliptic rather than narrowly elliptic in outline.</p><p><italic><tp:taxon-name><tp:taxon-name-part taxon-name-part-type="genus" reg="Solanum">Solanum</tp:taxon-name-part><tp:taxon-name-part taxon-name-part-type="species" reg="virginianum">virginianum</tp:taxon-name-part></tp:taxon-name></italic> is sister to the main set of African clades of spiny solanums (<xref ref-type="bibr" rid="B8">Aubriot et al. 2016a</xref>), albeit this relationship is only weakly supported and is an isolated lineage; no other species clustered with it in the molecular analyses. Its affinities apparently lie with African rather than tropical Asian lineages such as the ‘Sahul-Pacific clade’.</p><p><xref ref-type="bibr" rid="B98">Hepper and Jaeger (1986)</xref> inadvertently and effectively lectotypified <italic><tp:taxon-name><tp:taxon-name-part taxon-name-part-type="genus" reg="Solanum">S.</tp:taxon-name-part><tp:taxon-name-part taxon-name-part-type="species" reg="surattense">surattense</tp:taxon-name-part></tp:taxon-name></italic> with citation of “Type.: Pakistan, Surat, [....] <italic>Garcin</italic> in Hb. <italic><tp:taxon-name><tp:taxon-name-part taxon-name-part-type="genus" reg="Burmann">Burmann</tp:taxon-name-part></tp:taxon-name></italic>” (G-Herb. Delessert!). The <tp:taxon-name><tp:taxon-name-part taxon-name-part-type="genus" reg="Burmann">Burmann</tp:taxon-name-part></tp:taxon-name> herbarium is held in G-PREL; pre-Linnaean collections were extracted from the general herbarium after 1992, and are no longer part of the Delessert herbarium. Two sheets of <italic>Garcin s.n.</italic> are housed in G-PREL necessitating a second lectotypification step. We have chosen the more complete of these sheets (G00811278) as the lectotype for <italic><tp:taxon-name><tp:taxon-name-part taxon-name-part-type="genus" reg="Solanum">S.</tp:taxon-name-part><tp:taxon-name-part taxon-name-part-type="species" reg="surattense">surattense.</tp:taxon-name-part></tp:taxon-name></italic></p><p>We have lectotypified <italic><tp:taxon-name><tp:taxon-name-part taxon-name-part-type="genus" reg="Solanum">S.</tp:taxon-name-part><tp:taxon-name-part taxon-name-part-type="species" reg="armatum">armatum</tp:taxon-name-part></tp:taxon-name></italic> using the only authentic Forsskål material we have found in the Kiel University herbarium (KIEL0005103), although the specimen does not have an indication of the locality.</p><p><italic><tp:taxon-name><tp:taxon-name-part taxon-name-part-type="genus" reg="Solanum">Solanum</tp:taxon-name-part><tp:taxon-name-part taxon-name-part-type="species" reg="jacquinii">jacquinii</tp:taxon-name-part></tp:taxon-name></italic> is an illegitimate superfluous name because <italic><tp:taxon-name><tp:taxon-name-part taxon-name-part-type="genus" reg="Solanum">S.</tp:taxon-name-part><tp:taxon-name-part taxon-name-part-type="species" reg="virginianum">virginianum</tp:taxon-name-part></tp:taxon-name></italic> was cited in synonymy indirectly by citation of Jacquin’s (1786–1793) illustration, which itself cited Linnaeus. The specimen in the Willdenow herbarium at Berlin (B-W-04384-00 0) bears a copy of Willdenow’s short description on the cover and is certainly that used in the description.</p><p>In the description of <tp:taxon-name><tp:taxon-name-part taxon-name-part-type="genus" reg="Solanum">S.</tp:taxon-name-part><tp:taxon-name-part taxon-name-part-type="species" reg="xanthocarpum">xanthocarpum</tp:taxon-name-part><tp:taxon-name-part taxon-name-part-type="infraspecific-rank">var.</tp:taxon-name-part><tp:taxon-name-part taxon-name-part-type="variety" reg="schraderi">schraderi</tp:taxon-name-part></tp:taxon-name><xref ref-type="bibr" rid="B73">Dunal (1852)</xref> cited a number of names and elements, including <italic><tp:taxon-name><tp:taxon-name-part taxon-name-part-type="genus" reg="Solanum">S.</tp:taxon-name-part><tp:taxon-name-part taxon-name-part-type="species" reg="xanthocarpum">xanthocarpum</tp:taxon-name-part></tp:taxon-name></italic> itself, suggesting he was considering this the typical variety. We have elected to typify the name however, since the citations are not clear, and choose as the lectotype the G-DC duplicate of <italic>Wallich cat. 2618b</italic> (G00130292) that is specifically cited in the protologue.</p><p>The herbarium of the French botanist and clergyman Augustin A.H. Léveillé was acquired by the Scottish botanist George Forrest from whence it passed to the Royal Botanic Garden Edinburgh. We have selected the specimen at E (E00284473) that corresponds to the description, collector and locality (<xref ref-type="bibr" rid="B145">Léveillé 1913</xref>), as the lectotype for <italic><tp:taxon-name><tp:taxon-name-part taxon-name-part-type="genus" reg="Solanum">S.</tp:taxon-name-part><tp:taxon-name-part taxon-name-part-type="species" reg="mairei">mairei</tp:taxon-name-part></tp:taxon-name></italic>.</p></tp:treatment-sec><tp:treatment-sec sec-type="material" id="SECID0ERIIO"><title>Specimens examined.</title><p>See Suppl. materials <xref ref-type="supplementary-material" rid="S1">1</xref>–<xref ref-type="supplementary-material" rid="S3">3</xref>.</p></tp:treatment-sec><tp:treatment-sec><!--Section generated to contain objects referenced in tp:taxon-treatment.--><fig id="F2" position="float" orientation="portrait"><object-id xmlns:xlink="http://www.w3.org/1999/xlink" content-type="doi" xlink:type="simple">10.3897/phytokeys.198.79514.figure2</object-id><object-id xmlns:xlink="http://www.w3.org/1999/xlink" content-type="arpha" xlink:type="simple">C3CC6085-46FE-5190-A346-8B52EC9A87C6</object-id><label>Figure 2.</label><caption><p>Vegetative characters for tropical Asian spiny solanums <bold>A</bold> large and densely hairy repand leaf of <italic><tp:taxon-name><tp:taxon-name-part taxon-name-part-type="genus" reg="Solanum">S.</tp:taxon-name-part><tp:taxon-name-part taxon-name-part-type="species" reg="lasiocarpum">lasiocarpum</tp:taxon-name-part></tp:taxon-name></italic> (<italic>Meeboonya et al. RM 287</italic>, Thailand) <bold>B</bold> small, pubescent, very shallowly lobed leaf of <italic><tp:taxon-name><tp:taxon-name-part taxon-name-part-type="genus" reg="Solanum">S.</tp:taxon-name-part><tp:taxon-name-part taxon-name-part-type="species" reg="miyakojimense">miyakojimense</tp:taxon-name-part></tp:taxon-name></italic> (field photograph, unvouchered, Taiwan) <bold>C</bold> entire, pubescent leaf of <italic><tp:taxon-name><tp:taxon-name-part taxon-name-part-type="genus" reg="Solanum">S.</tp:taxon-name-part><tp:taxon-name-part taxon-name-part-type="species" reg="robinsonii">robinsonii</tp:taxon-name-part></tp:taxon-name></italic> (<italic>Nuraliev 3031</italic>, Vietnam) <bold>D</bold> glabrescent and deeply dissected leaf of <italic><tp:taxon-name><tp:taxon-name-part taxon-name-part-type="genus" reg="Solanum">S.</tp:taxon-name-part><tp:taxon-name-part taxon-name-part-type="species" reg="virginianum">virginianum</tp:taxon-name-part></tp:taxon-name></italic> (<italic>Sampath Kumar et al. 126968</italic>, India) <bold>E</bold> conical straight prickles on a pubescent young stem of <italic><tp:taxon-name><tp:taxon-name-part taxon-name-part-type="genus" reg="Solanum">S.</tp:taxon-name-part><tp:taxon-name-part taxon-name-part-type="species" reg="hovei">hovei</tp:taxon-name-part></tp:taxon-name></italic> (field photograph, unvouchered, India) <bold>F</bold> strongly hooked prickles on a glabrous young stem and on the abaxial leaf surface of <italic><tp:taxon-name><tp:taxon-name-part taxon-name-part-type="genus" reg="Solanum">S.</tp:taxon-name-part><tp:taxon-name-part taxon-name-part-type="species" reg="trilobatum">trilobatum</tp:taxon-name-part></tp:taxon-name></italic> (<italic>Meeboonya et al. RM 242</italic>, Thailand) <bold>G</bold> needle-like purple prickles on the adaxial leaf surface of <italic><tp:taxon-name><tp:taxon-name-part taxon-name-part-type="genus" reg="Solanum">S.</tp:taxon-name-part><tp:taxon-name-part taxon-name-part-type="species" reg="cyanocarphium">cyanocarphium</tp:taxon-name-part></tp:taxon-name></italic> (field photograph, unvouchered, Vietnam) <bold>H</bold> pubescent young stem of <italic><tp:taxon-name><tp:taxon-name-part taxon-name-part-type="genus" reg="Solanum">S.</tp:taxon-name-part><tp:taxon-name-part taxon-name-part-type="species" reg="barbisetum">barbisetum</tp:taxon-name-part></tp:taxon-name></italic> armed with prickles and bristles (<italic>Suksathan et al. PS 3832</italic>, Thailand). Photograph credits: <bold>A, B, D–F</bold> X. Aubriot <bold>C, G</bold> M. Nuraliev <bold>H</bold> D. Pedersen.</p></caption><graphic xmlns:xlink="http://www.w3.org/1999/xlink" xlink:href="phytokeys-198-001_article-79514__-g002.jpg" position="float" orientation="portrait" xlink:type="simple" id="oo_689695.jpg"><uri content-type="original_file" xlink:type="simple">https://binary.pensoft.net/fig/689695</uri></graphic></fig><supplementary-material xmlns:xlink="http://www.w3.org/1999/xlink" id="S1" position="float" orientation="portrait" xlink:type="simple"><object-id content-type="doi" xlink:type="simple">10.3897/phytokeys.198.79514.suppl1</object-id><object-id content-type="zenodo_dep_id" xlink:type="simple">7077031</object-id><object-id content-type="arpha" xlink:type="simple">85C6D6EE-35F4-5E07-84A8-4C4F5FFEC2BE</object-id><label>Supplementary material 1</label><caption><p>Index to all numbered collections</p></caption><statement content-type="dataType"><label>Data type</label><p>Occurrences (pdf. file)</p></statement><statement content-type="notes"><label>Explanation note</label><p>Index of all herbarium collections seen for this mongraph.</p></statement><media xlink:href="phytokeys-198-001_article-79514__-s001.pdf" mimetype="application" mime-subtype="pdf" position="float" orientation="portrait" xlink:type="simple" id="oo_689777.pdf"><uri content-type="original_file" xlink:type="simple">https://binary.pensoft.net/file/689777</uri></media><permissions><license xlink:type="simple"><license-p>This dataset is made available under the Open Database License (http://opendatacommons.org/licenses/odbl/1.0/). The Open Database License (ODbL) is a license agreement intended to allow users to freely share, modify, and use this Dataset while maintaining this same freedom for others, provided that the original source and author(s) are credited.</license-p></license></permissions><attrib specific-use="authors">Xavier Aubriot, Sandra Knapp</attrib></supplementary-material><supplementary-material xmlns:xlink="http://www.w3.org/1999/xlink" id="S3" position="float" orientation="portrait" xlink:type="simple"><object-id content-type="doi" xlink:type="simple">10.3897/phytokeys.198.79514.suppl3</object-id><object-id content-type="zenodo_dep_id" xlink:type="simple">7077023</object-id><object-id content-type="arpha" xlink:type="simple">6E8A0A33-9752-5EB7-8540-EB629178D276</object-id><label>Supplementary material 3</label><caption><p>All specimens examined</p></caption><statement content-type="dataType"><label>Data type</label><p>Specimens (csv. file)</p></statement><statement content-type="notes"><label>Explanation note</label><p>A searchable csv file of all specimens examined (worldwide) for this monograph.</p></statement><media xlink:href="phytokeys-198-001_article-79514__-s003.csv" mimetype="text" mime-subtype="csv" position="float" orientation="portrait" xlink:type="simple" id="oo_689779.csv"><uri content-type="original_file" xlink:type="simple">https://binary.pensoft.net/file/689779</uri></media><permissions><license xlink:type="simple"><license-p>This dataset is made available under the Open Database License (http://opendatacommons.org/licenses/odbl/1.0/). The Open Database License (ODbL) is a license agreement intended to allow users to freely share, modify, and use this Dataset while maintaining this same freedom for others, provided that the original source and author(s) are credited.</license-p></license></permissions><attrib specific-use="authors">Xavier Aubriot, Sandra Knapp</attrib></supplementary-material></tp:treatment-sec><ref-list><ref id="B98"><mixed-citation xmlns:xlink="http://www.w3.org/1999/xlink" xlink:type="simple"><person-group><name name-style="western"><surname>Hepper</surname><given-names>FN</given-names></name><name name-style="western"><surname>Jaeger</surname><given-names>PML</given-names></name></person-group> (<year>1986</year>) <article-title>Name changes for two Old World <italic><tp:taxon-name><tp:taxon-name-part taxon-name-part-type="genus">Solanum</tp:taxon-name-part></tp:taxon-name></italic> species.</article-title><source>Kew Bulletin</source><volume>41</volume>(<issue>2</issue>): <fpage>433</fpage>–<lpage>435</lpage>. <ext-link xlink:href="10.2307/4102956" ext-link-type="doi" xlink:type="simple">https://doi.org/10.2307/4102956</ext-link></mixed-citation></ref><ref id="B201"><mixed-citation xmlns:xlink="http://www.w3.org/1999/xlink" xlink:type="simple"><person-group><name name-style="western"><surname>Rajasekaran</surname><given-names>S</given-names></name></person-group> (<year>1971</year>) <article-title>Cytological studies on the F1 hybrid (<italic><tp:taxon-name><tp:taxon-name-part taxon-name-part-type="genus">Solanum</tp:taxon-name-part><tp:taxon-name-part taxon-name-part-type="species">xanthocarpum</tp:taxon-name-part></tp:taxon-name></italic> Schrad. and Wendl. X <italic><tp:taxon-name><tp:taxon-name-part taxon-name-part-type="genus">S.</tp:taxon-name-part><tp:taxon-name-part taxon-name-part-type="species">melongena</tp:taxon-name-part></tp:taxon-name></italic> L.) and its amphidiploid.</article-title><source>Caryologia</source><volume>24</volume>(<issue>3</issue>): <fpage>261</fpage>–<lpage>267</lpage>. <ext-link xlink:href="10.1080/00087114.1971.10796434" ext-link-type="doi" xlink:type="simple">https://doi.org/10.1080/00087114.1971.10796434</ext-link></mixed-citation></ref><ref id="B55"><mixed-citation xmlns:xlink="http://www.w3.org/1999/xlink" xlink:type="simple"><person-group><name name-style="western"><surname>Das</surname><given-names>AK</given-names></name><name name-style="western"><surname>Borah</surname><given-names>SP</given-names></name></person-group> (<year>2015</year>) Karyomorphological characterization of some wild species of <italic><tp:taxon-name><tp:taxon-name-part taxon-name-part-type="genus">Solanum.</tp:taxon-name-part></tp:taxon-name></italic> International Journal of Pharma and Bio Sciences 6(1): B1196–B1209.</mixed-citation></ref><ref id="B280"><mixed-citation xmlns:xlink="http://www.w3.org/1999/xlink" xlink:type="simple"><person-group><name name-style="western"><surname>Zhang</surname><given-names>Z-Y</given-names></name><name name-style="western"><surname>Lu</surname><given-names>A</given-names></name><name name-style="western"><surname>D’Arcy</surname><given-names>WG</given-names></name></person-group> (<year>1994</year>) <tp:taxon-name><tp:taxon-name-part taxon-name-part-type="family">Solanaceae</tp:taxon-name-part></tp:taxon-name>. In: Wu ZY, Raven PH (Eds) Flora of China. Vol. 17 (<tp:taxon-name><tp:taxon-name-part taxon-name-part-type="family">Verbenaceae</tp:taxon-name-part></tp:taxon-name> through <tp:taxon-name><tp:taxon-name-part taxon-name-part-type="family">Solanaceae</tp:taxon-name-part></tp:taxon-name>). Science Press &amp; Missouri Botanical Garden Press, Beijing &amp; St. Louis.</mixed-citation></ref><ref id="B254"><mixed-citation xmlns:xlink="http://www.w3.org/1999/xlink" xlink:type="simple"><person-group><name name-style="western"><surname>Varma</surname><given-names>SK</given-names></name></person-group> (<year>1981</year>) Flora of Bhagalpur. Today’s &amp; Tomorrow’s Printers and Publishers, New Delhi.</mixed-citation></ref><ref id="B108"><mixed-citation xmlns:xlink="http://www.w3.org/1999/xlink" xlink:type="simple"><person-group><name name-style="western"><surname>Jain</surname><given-names>SP</given-names></name><name name-style="western"><surname>Verma</surname><given-names>DM</given-names></name><name name-style="western"><surname>Singh</surname><given-names>SC</given-names></name><name name-style="western"><surname>Singh</surname><given-names>JS</given-names></name><name name-style="western"><surname>Kumar</surname><given-names>S</given-names></name></person-group> (<year>2000</year>) Flora of Haryana. Central Institute of Medicinal Plants, Lucknow.</mixed-citation></ref><ref id="B178"><mixed-citation xmlns:xlink="http://www.w3.org/1999/xlink" xlink:type="simple"><person-group><name name-style="western"><surname>Mohanan</surname><given-names>M</given-names></name><name name-style="western"><surname>Henry</surname><given-names>AN</given-names></name></person-group> (<year>1994</year>) Flora of Thiruvananthapuram, Kerala. Botanical Survey of India, Calcutta.</mixed-citation></ref><ref id="B227"><mixed-citation xmlns:xlink="http://www.w3.org/1999/xlink" xlink:type="simple"><person-group><name name-style="western"><surname>Singh</surname><given-names>V</given-names></name></person-group> (<year>1991</year>) <article-title><tp:taxon-name><tp:taxon-name-part taxon-name-part-type="family">Solanaceae</tp:taxon-name-part></tp:taxon-name>.</article-title> In: <person-group><name name-style="western"><surname>Shetty</surname><given-names>BV</given-names></name><name name-style="western"><surname>Singh</surname><given-names>V</given-names></name></person-group> (<role>Eds</role>) <issue-title>Flora of Rajasthan Vol.</issue-title><source>2. Botanical Survey of India, Calcutta</source>, <fpage>562</fpage>–<lpage>579</lpage>.</mixed-citation></ref><ref id="B159"><mixed-citation xmlns:xlink="http://www.w3.org/1999/xlink" xlink:type="simple"><person-group><name name-style="western"><surname>Matthew</surname><given-names>KM</given-names></name></person-group> (<year>1983</year>) Flora of the Tamilnadu Carnatic. Volume 3. Dioscesan Press, Madras [Chennai].</mixed-citation></ref><ref id="B94"><mixed-citation xmlns:xlink="http://www.w3.org/1999/xlink" xlink:type="simple"><person-group><name name-style="western"><surname>Henry</surname><given-names>AN</given-names></name><name name-style="western"><surname>Kumari</surname><given-names>GR</given-names></name><name name-style="western"><surname>Chithra</surname><given-names>V</given-names></name></person-group> (<year>1987</year>) Flora of Tamil Nadu, India. Series I: Analysis. Botanical Survey of India, Coimbatore.</mixed-citation></ref><ref id="B240"><mixed-citation xmlns:xlink="http://www.w3.org/1999/xlink" xlink:type="simple"><person-group><name name-style="western"><surname>Tadulingam</surname><given-names>C</given-names></name><name name-style="western"><surname>Venkatanarayana</surname><given-names>G</given-names></name></person-group> (<year>1932</year>) A handbook of South Indian weeds. Government Press, Madras.</mixed-citation></ref><ref id="B226"><mixed-citation xmlns:xlink="http://www.w3.org/1999/xlink" xlink:type="simple"><person-group><name name-style="western"><surname>Singh</surname><given-names>NP</given-names></name></person-group> (<year>1988</year>) <tp:taxon-name><tp:taxon-name-part taxon-name-part-type="family">Solanaceae</tp:taxon-name-part></tp:taxon-name>. In: Flora of eastern Karnataka. Vol. 2. Mittal Publications, Delhi, 455–462.</mixed-citation></ref><ref id="B105"><mixed-citation xmlns:xlink="http://www.w3.org/1999/xlink" xlink:type="simple">IUCN (<year>2019</year>) Guidelines for Using the IUCN Red List Categories and Criteria. Version 13. Prepared by the Standards and Petitions Subcommittee of the IUCN Species Survival Commission. <ext-link xlink:href="http://www.iucnredlist.org/documents/RedListGuidelines.pdf" ext-link-type="uri" xlink:type="simple">http://www.iucnredlist.org/documents/RedListGuidelines.pdf</ext-link></mixed-citation></ref><ref id="B149"><mixed-citation xmlns:xlink="http://www.w3.org/1999/xlink" xlink:type="simple"><person-group><name name-style="western"><surname>Linnaeus</surname><given-names>C</given-names></name></person-group> (<year>1753</year>) Species plantarum. L. Salvius, Stockholm.</mixed-citation></ref><ref id="B58"><mixed-citation xmlns:xlink="http://www.w3.org/1999/xlink" xlink:type="simple"><person-group><name name-style="western"><surname>Davidar</surname><given-names>P</given-names></name><name name-style="western"><surname>Snow</surname><given-names>AA</given-names></name><name name-style="western"><surname>Rajkumar</surname><given-names>M</given-names></name><name name-style="western"><surname>Pasquet</surname><given-names>R</given-names></name><name name-style="western"><surname>Daunay</surname><given-names>M-C</given-names></name><name name-style="western"><surname>Mutegi</surname><given-names>E</given-names></name></person-group> (<year>2015</year>) <article-title>The potential for crop to wild hybridization in eggplant (<italic><tp:taxon-name><tp:taxon-name-part taxon-name-part-type="genus">Solanum</tp:taxon-name-part><tp:taxon-name-part taxon-name-part-type="species">melongena</tp:taxon-name-part></tp:taxon-name></italic>; <tp:taxon-name><tp:taxon-name-part taxon-name-part-type="family">Solanaceae</tp:taxon-name-part></tp:taxon-name>) in southern India.</article-title><source>American Journal of Botany</source><volume>102</volume>(<issue>1</issue>): <fpage>128</fpage>–<lpage>138</lpage>. <ext-link xlink:href="10.3732/ajb.1400404" ext-link-type="doi" xlink:type="simple">https://doi.org/10.3732/ajb.1400404</ext-link></mixed-citation></ref><ref id="B8"><mixed-citation xmlns:xlink="http://www.w3.org/1999/xlink" xlink:type="simple"><person-group><name name-style="western"><surname>Aubriot</surname><given-names>X</given-names></name><name name-style="western"><surname>Singh</surname><given-names>P</given-names></name><name name-style="western"><surname>Knapp</surname><given-names>S</given-names></name></person-group> (<year>2016a</year>) <article-title>Tropical Asian species show the Old World clade of “spiny solanums” (subgenus <italic><tp:taxon-name><tp:taxon-name-part taxon-name-part-type="genus"/><tp:taxon-name-part taxon-name-part-type="subgenus">Leptostemonum</tp:taxon-name-part></tp:taxon-name> pro parte</italic>: <tp:taxon-name><tp:taxon-name-part taxon-name-part-type="family">Solanaceae</tp:taxon-name-part></tp:taxon-name>) is not monophyletic.</article-title><source>Botanical Journal of the Linnean Society</source><volume>181</volume>(<issue>2</issue>): <fpage>199</fpage>–<lpage>223</lpage>. <ext-link xlink:href="10.1111/boj.12412" ext-link-type="doi" xlink:type="simple">https://doi.org/10.1111/boj.12412</ext-link></mixed-citation></ref><ref id="B73"><mixed-citation xmlns:xlink="http://www.w3.org/1999/xlink" xlink:type="simple"><person-group><name name-style="western"><surname>Dunal</surname><given-names>M-F</given-names></name></person-group> (<year>1852</year>) <article-title><tp:taxon-name><tp:taxon-name-part taxon-name-part-type="family">Solanaceae</tp:taxon-name-part></tp:taxon-name>. In: Candolle AP de (Ed.</article-title><source>) <tp:taxon-name><tp:taxon-name-part taxon-name-part-type="genus">Prodromus</tp:taxon-name-part></tp:taxon-name> systematis naturalis regni vegetabilis</source><volume>13</volume>(<issue>1</issue>): <fpage>1</fpage>–<lpage>690</lpage>. [V. Masson, Paris]</mixed-citation></ref><ref id="B145"><mixed-citation xmlns:xlink="http://www.w3.org/1999/xlink" xlink:type="simple"><person-group><name name-style="western"><surname>Léveillé</surname><given-names>AAH</given-names></name></person-group> (<year>1913</year>) <article-title>CIII. Decades plantarum novarum. CXXVII–CXXXI.</article-title><source>Repertorium Specierum Novarum Regni Vegetabilis</source><volume>12</volume>(<issue>33–36</issue>): <fpage>531</fpage>–<lpage>538</lpage>. <ext-link xlink:href="10.1002/fedr.19130123306" ext-link-type="doi" xlink:type="simple">https://doi.org/10.1002/fedr.19130123306</ext-link></mixed-citation></ref></ref-list></tp:taxon-treatment>
