# Supplementary material for: ﻿A revision of the “spiny solanums” of Tropical Asia (Solanum, the Leptostemonum Clade, Solanaceae)
Source: PhytoKeys. 2022 Jun 1;198:1–270. doi: 10.3897/phytokeys.198.79514 (PMC9849010; doi:10.3897/phytokeys.198.79514)
Supplement: XML Treatment for Solanum wightii [file phytokeys.198.79514-treatment51.xml]

<!DOCTYPE tp:taxon-treatment
  PUBLIC "-//TaxonX//DTD Taxonomic Treatment Publishing DTD v0 20100105//EN" "tax-treatment-NSO.dtd">
<tp:taxon-treatment xmlns:tp="http://www.plazi.org/taxpub"><tp:treatment-meta><kwd-group><label>Taxon classification</label><kwd>
              <named-content content-type="kingdom">Plantae</named-content>
            </kwd><kwd>
              <named-content content-type="order">Solanales</named-content>
            </kwd><kwd>
              <named-content content-type="family">Solanaceae</named-content>
            </kwd></kwd-group><mixed-citation publication-type="journal"><person-group><name><surname>Aubriot</surname><given-names>Xavier</given-names></name><name><surname>Knapp</surname><given-names>Sandra</given-names></name></person-group><article-title>﻿A revision of the “spiny solanums” of Tropical Asia (<italic><tp:taxon-name><tp:taxon-name-part taxon-name-part-type="genus" reg="Solanum">Solanum</tp:taxon-name-part></tp:taxon-name></italic>, the <tp:taxon-name><tp:taxon-name-part taxon-name-part-type="clade">Leptostemonum</tp:taxon-name-part></tp:taxon-name> Clade, <tp:taxon-name><tp:taxon-name-part taxon-name-part-type="family">Solanaceae</tp:taxon-name-part></tp:taxon-name>)</article-title><source>PhytoKeys</source><day>01</day><month>06</month><year>2022</year><volume>198</volume><fpage>1</fpage><lpage>270</lpage><pub-id pub-id-type="doi">10.3897/phytokeys.198.79514</pub-id></mixed-citation></tp:treatment-meta><tp:nomenclature><label>﻿50.</label><tp:taxon-name>
            <object-id xmlns:xlink="http://www.w3.org/1999/xlink" content-type="arpha" xlink:type="simple">DDB96F9B-2EF0-5BAE-9D2D-A675F74EB07D</object-id>
            <tp:taxon-name-part taxon-name-part-type="genus" reg="Solanum">Solanum</tp:taxon-name-part>
            <tp:taxon-name-part taxon-name-part-type="species" reg="wightii">wightii</tp:taxon-name-part>
          </tp:taxon-name><tp:taxon-authority>Nees, Trans. Linn. Soc. London 17(1): 51. 1834.</tp:taxon-authority><xref ref-type="fig" rid="F82">Fig. 82</xref><tp:nomenclature-citation-list><tp:nomenclature-citation><tp:taxon-name>
                <tp:taxon-name-part taxon-name-part-type="genus" reg="Solanum">Solanum</tp:taxon-name-part>
                <tp:taxon-name-part taxon-name-part-type="species" reg="hohenackeri">hohenackeri</tp:taxon-name-part>
              </tp:taxon-name><comment>Van Heurck &amp; Müll.Arg., Observ. Bot. (Van Heurck) 87. 1870. Type. India. Tamil Nadu: Nilgiris, “in montibus Nilagiri”, <italic>R.F. Hohenacker 1076</italic> (lectotype, designated here: BR [AWH10071212]; isolectotypes: BM [BM000778309], G [G00442609, G00442943, G00442944], HAL [HAL0010834], K [K000441384], L [0403690], LE [2 sheets], MEL [MEL2446521], P [P00055713, P00055714], W [acc. # 0000605]).</comment></tp:nomenclature-citation><tp:nomenclature-citation><tp:taxon-name>
                <tp:taxon-name-part taxon-name-part-type="genus" reg="Solanum">Solanum</tp:taxon-name-part>
                <tp:taxon-name-part taxon-name-part-type="species" reg="pulneyensis">pulneyensis</tp:taxon-name-part>
              </tp:taxon-name><comment>Soosairaj, Adansonia sér. 3, 43(21): 236. 2021. Type. India. Tamil Nadu: Dindigul district, Palani Hills National ark, Thonimalai, ca. 1300 m, 29 Jan 2018. <italic>S. Soosairaj</italic> 2514 (holotype: RHT [acc. # 076723]; isotype: MH).</comment></tp:nomenclature-citation></tp:nomenclature-citation-list></tp:nomenclature><tp:treatment-sec sec-type="material" id="SECID0EHLIO"><title>Type.</title><p>India. Sin. loc., “Peninsula Ind. orientalis”, <italic>R. Wight 1576/126</italic> (lectotype, designated here: GZU [GZU000255932]; isolectotypes: BM [BM000900156], E [E00179475, E00179476, E00179477], G [G00442945], K [K000441376, K000441378, K000441379], LE [LE00017069]).</p></tp:treatment-sec><tp:treatment-sec sec-type="description" id="SECID0EPLIO"><title>Description.</title><p>Scrambling herbs or shrubs to 2 m tall, armed or unarmed. Stems erect or spreading, terete, prickly and stellate-pubescent; prickles, if present, to 3 mm long, 1.5–2 mm wide at the base, slightly curved, pale yellowish tan; pubescence of sessile to very short-stalked porrect-stellate trichomes, the stalks, if present, to 0.2 mm, the rays 4–6, ca. 0.5 mm long, the midpoints 2–4 celled, to 2 mm long, glandular tipped, drying with violet tinge at cell junctions (trichomes described as black to reddish <italic>Clarke 10793</italic>); new growth densely stellate-pubescent, the trichomes tangled, soon deciduous and the stems glabrate; bark of older stems ashy white. Sympodial units difoliate, the leaves not geminate. Leaves simple, shallowly lobed, the blades 2–9 cm long, 1.7–6.8 cm wide, 1–1.3 times longer than wide, ovate to broadly triangular, widest in the lower third, chartaceous, somewhat discolorous, unarmed or very occasionally sparsely armed along the midrib and major veins with small prickles; adaxial surface evenly and densely pubescent with sessile and very short-stalked porrect-stellate trichomes, the rays 4–8, to 0.5 mm long, glandular at the tips, the midpoints 2–4-celled, to 2 mm long, glandular at the tips; abaxial surface with similar porrect-stellate trichomes, but these denser especially along the veins; major veins 3–4 pairs, densely pubescent; base abruptly truncate to cordate, somewhat oblique; margins shallowly lobed, the lobes 3–4 on each side, to 0.5 cm long, broadly deltate, apically rounded, the sinuses less than halfway to the midrib; apex acute to obtuse; petioles 1–4 cm long, ca. half as long as the leaf blades, unarmed or with a few prickles, densely stellate pubescent like the stems. Inflorescences 0.3–1 cm long, internodal and lateral, unbranched, with 1–3 flowers, only 1 or 2 flowers open at any one time, pubescent with mixed sessile and short-stalked stellate-porrect trichomes like those of the stems, with multicellular midpoints to 2 mm long, unarmed; peduncle absent to 0.2 cm long; pedicels 2.5–4 cm long, ca. 0.7 mm in diameter at the base, ca. 0.7 mm in diameter at the apex, spreading and slightly nodding at anthesis, unarmed or with a few prickles, more sparsely stellate-pubescent than the inflorescence axes, articulated at the base; pedicel scars tightly spaced ca. 1 mm apart. Buds elongate and tapering, curved, strongly exserted from the calyx before anthesis. Flowers 5-merous, heterostylous and the plants andromonoecious, with the distal flower(s) short-styled and smaller than the hermaphroditic flowers. Calyx with the tube 3.5–4 mm long, conical, sparsely prickly, the lobes 6–8 mm long, ca. 1 mm wide, long-triangular to lanceolate, unarmed, densely stellate-pubescent with mixed sessile and short-stalked porrect-stellate trichomes with multicellular glandular midpoints like those of the pedicels, the pubescence denser than that of the pedicels. Corolla (2–)3.5–5 cm in diameter, violet or deep purple, rotate-stellate, lobed to 1/3 of the way to the base, abundant interpetalar tissue present, the lobes (10–)14–17 mm long, (11–)14–18 mm wide, broad-deltate, spreading or somewhat campanulate at anthesis, mostly glabrous adaxially but with a few stellate trichomes along the petal midvein, densely stellate-pubescent abaxially with densely tangled sessile trichomes where exposed in bud, these densest at the tips, the interpetalar tissue glabrous. Stamens markedly unequal; anthers 3 long and 2 short, the long anthers 12–15 mm long, ca. 2 mm wide, strongly curved and tapering, the short anthers ca. 10 mm long, 0.6–0.7 mm wide, straight or slightly curved, all anthers yellow, glabrous, poricidal at the tips, the pores directed distally, not elongating to slits with drying; filament tube minute, glabrous; free portion of the filaments 1–1.5 mm long, glabrous. Ovary conical, glabrous; style ca. 5 mm long in short-styled flowers, 12–15 mm long, in long-styled flowers, strongly curved, glabrous; stigma capitate, the surfaces minutely papillose. Fruit a globose berry, 1–2 per infructescence, 1.1–1.5 cm in diameter, completely enclosed in the accrescent calyx, yellowish brown when ripe, drying and breaking into 4 irregular valves when ripe, the pericarp thin and shiny, glabrous; fruiting pedicels 3–3.5 cm long, 1–1.5 mm in diameter at the base, 3–4.5 mm in diameter at the apex, unarmed, somewhat woody, sharply deflexed and pendent; fruiting calyx strongly accrescent, the lobes often breaking off. Seeds 20–30 per berry, 4–5 mm long, 3–3.5 mm wide, flattened reniform, pale tan or yellowish brown, the surfaces minutely pitted, the testal cells with straight walls, pentagonal in outline, the margins incrassate. Chromosome number: not known.</p><fig id="F82" position="float" orientation="portrait"><object-id xmlns:xlink="http://www.w3.org/1999/xlink" content-type="doi" xlink:type="simple">10.3897/phytokeys.198.79514.figure82</object-id><object-id xmlns:xlink="http://www.w3.org/1999/xlink" content-type="arpha" xlink:type="simple">99F94E0E-EB87-53B5-A615-3AF898150C2E</object-id><label>Figure 82.</label><caption><p><italic><tp:taxon-name><tp:taxon-name-part taxon-name-part-type="genus" reg="Solanum">Solanum</tp:taxon-name-part><tp:taxon-name-part taxon-name-part-type="species" reg="wightii">wightii</tp:taxon-name-part></tp:taxon-name></italic> Nees <bold>A</bold> herbarium specimen collected in India in 1937 (<italic>Vine 176</italic>, BM000900152) <bold>B</bold> detailed view of a flower (field photograph, unvouchered, India) <bold>C</bold> detailed view of a fruit (field photograph, unvouchered, India). Photograph credits: <bold>A</bold> CC-BY, © copyright The Trustees of the Natural History Museum, London <bold>B, C</bold> G. Gnanasekaran.</p></caption><graphic xmlns:xlink="http://www.w3.org/1999/xlink" xlink:href="phytokeys-198-001_article-79514__-g082.jpg" position="float" orientation="portrait" xlink:type="simple" id="oo_689775.jpg"><uri content-type="original_file" xlink:type="simple">https://binary.pensoft.net/fig/689775</uri></graphic></fig></tp:treatment-sec><tp:treatment-sec sec-type="distribution" id="SECID0E2MIO"><title>Distribution</title><p><bold>(Fig. <xref ref-type="fig" rid="F83">83</xref>).</bold><italic><tp:taxon-name><tp:taxon-name-part taxon-name-part-type="genus" reg="Solanum">Solanum</tp:taxon-name-part><tp:taxon-name-part taxon-name-part-type="species" reg="wightii">wightii</tp:taxon-name-part></tp:taxon-name></italic> is endemic to the mountains of southeastern India in the states of Tamil Nadu and Andhra Pradesh.</p></tp:treatment-sec><tp:treatment-sec sec-type="ecology" id="SECID0ETNIO"><title>Ecology and habitat.</title><p><italic><tp:taxon-name><tp:taxon-name-part taxon-name-part-type="genus" reg="Solanum">Solanum</tp:taxon-name-part><tp:taxon-name-part taxon-name-part-type="species" reg="wightii">wightii</tp:taxon-name-part></tp:taxon-name></italic> occurs in dry forests and forest margins, from 850 to 2,200 m elevation.</p></tp:treatment-sec><tp:treatment-sec sec-type="Common names and uses" id="SECID0EEOIO"><title>Common names and uses.</title><p>None recorded.</p></tp:treatment-sec><tp:treatment-sec sec-type="Preliminary conservation status" id="SECID0EJOIO"><title>Preliminary conservation status</title><p><bold>(<xref ref-type="bibr" rid="B105">IUCN 2019</xref>).</bold> Vulnerable (<abbrev xmlns:xlink="http://www.w3.org/1999/xlink" xlink:title="Vulnerable" id="ABBRID0EWOIO" xlink:type="simple">VU</abbrev>). <abbrev xmlns:xlink="http://www.w3.org/1999/xlink" xlink:title="Extent of Occurrence" id="ABBRID0E1OIO" xlink:type="simple">EOO</abbrev> (32,261 km<sup>2</sup>, <abbrev xmlns:xlink="http://www.w3.org/1999/xlink" xlink:title="Vulnerable" id="ABBRID0EAPIO" xlink:type="simple">VU</abbrev>); <abbrev xmlns:xlink="http://www.w3.org/1999/xlink" xlink:title="Area of Occupancy" id="ABBRID0EEPIO" xlink:type="simple">AOO</abbrev> (44 km<sup>2</sup>, <abbrev xmlns:xlink="http://www.w3.org/1999/xlink" xlink:title="Endangered" id="ABBRID0EKPIO" xlink:type="simple">EN</abbrev>). <italic><tp:taxon-name><tp:taxon-name-part taxon-name-part-type="genus" reg="Solanum">Solanum</tp:taxon-name-part><tp:taxon-name-part taxon-name-part-type="species" reg="wightii">wightii</tp:taxon-name-part></tp:taxon-name></italic> is rather narrowly distributed and occurs in open grassy areas subject to human disturbance; it occurs in the proposed Palani Hills National Park, so there is afforded some degree of protection.</p></tp:treatment-sec><tp:treatment-sec sec-type="discussion" id="SECID0EZPIO"><title>Discussion.</title><p><italic><tp:taxon-name><tp:taxon-name-part taxon-name-part-type="genus" reg="Solanum">Solanum</tp:taxon-name-part><tp:taxon-name-part taxon-name-part-type="species" reg="wightii">wightii</tp:taxon-name-part></tp:taxon-name></italic> is a beautiful, distinctive Indian endemic with large, zygomorphic flowers and berries enclosed in accrescent calyces that are borne on long, strongly deflexed pedicels. The only other species in India with purple zygomorphic flowers is <italic><tp:taxon-name><tp:taxon-name-part taxon-name-part-type="genus" reg="Solanum">S.</tp:taxon-name-part><tp:taxon-name-part taxon-name-part-type="species" reg="pubescens">pubescens</tp:taxon-name-part></tp:taxon-name></italic> which has sticky pubescence, smaller flowers with a single long stamen rather than three, and more fruit on each infructescence borne on shorter pedicels. The berry of <italic><tp:taxon-name><tp:taxon-name-part taxon-name-part-type="genus" reg="Solanum">S.</tp:taxon-name-part><tp:taxon-name-part taxon-name-part-type="species" reg="wightii">wightii</tp:taxon-name-part></tp:taxon-name></italic> has been recorded as dry and dehiscent (breaks into four valves, <italic>Anon. s.n.</italic>, in MH; described as “subcapsular” in <xref ref-type="bibr" rid="B228">Soosairaj et al. 2021</xref>) like members of the Androceras clade (<xref ref-type="bibr" rid="B267">Whalen 1979</xref>) and the Elaeagnifolium clade (see <xref ref-type="bibr" rid="B131">Knapp et al. 2017</xref>). Field studies of dispersal in <italic><tp:taxon-name><tp:taxon-name-part taxon-name-part-type="genus" reg="Solanum">S.</tp:taxon-name-part><tp:taxon-name-part taxon-name-part-type="species" reg="wightii">wightii</tp:taxon-name-part></tp:taxon-name></italic> are needed; this type of dry berry is also found in members of the <tp:taxon-name><tp:taxon-name-part taxon-name-part-type="clade">Leptostemonum</tp:taxon-name-part></tp:taxon-name> Clade from Australia (<xref ref-type="bibr" rid="B238">Symon 1981</xref>; <xref ref-type="bibr" rid="B158">Martine et al. 2019</xref>) where dispersal can be either via a censer (shaking) mechanism or as trample burrs.</p><fig id="F83" position="float" orientation="portrait"><object-id xmlns:xlink="http://www.w3.org/1999/xlink" content-type="doi" xlink:type="simple">10.3897/phytokeys.198.79514.figure83</object-id><object-id xmlns:xlink="http://www.w3.org/1999/xlink" content-type="arpha" xlink:type="simple">7F5CA8D7-275E-584B-9022-635F3C0D80CA</object-id><label>Figure 83.</label><caption><p>Distribution of <italic><tp:taxon-name><tp:taxon-name-part taxon-name-part-type="genus" reg="Solanum">S.</tp:taxon-name-part><tp:taxon-name-part taxon-name-part-type="species" reg="wightii">wightii</tp:taxon-name-part></tp:taxon-name></italic>.</p></caption><graphic xmlns:xlink="http://www.w3.org/1999/xlink" xlink:href="phytokeys-198-001_article-79514__-g083.jpg" position="float" orientation="portrait" xlink:type="simple" id="oo_689776.jpg"><uri content-type="original_file" xlink:type="simple">https://binary.pensoft.net/fig/689776</uri></graphic></fig><p><xref ref-type="bibr" rid="B8">Aubriot et al. (2016a)</xref> suggest <italic><tp:taxon-name><tp:taxon-name-part taxon-name-part-type="genus" reg="Solanum">S.</tp:taxon-name-part><tp:taxon-name-part taxon-name-part-type="species" reg="wightii">wightii</tp:taxon-name-part></tp:taxon-name></italic> is sister to <italic><tp:taxon-name><tp:taxon-name-part taxon-name-part-type="genus" reg="Solanum">S.</tp:taxon-name-part><tp:taxon-name-part taxon-name-part-type="species" reg="praetermissum">praetermissum</tp:taxon-name-part></tp:taxon-name></italic>, but the relationship is poorly supported, and additional analyses are necessary.</p><p><xref ref-type="bibr" rid="B202">Ramachandran and Viswanathan (2010)</xref> reported specimens of <italic><tp:taxon-name><tp:taxon-name-part taxon-name-part-type="genus" reg="Solanum">S.</tp:taxon-name-part><tp:taxon-name-part taxon-name-part-type="species" reg="wightii">wightii</tp:taxon-name-part></tp:taxon-name></italic> from Sethukadai in the Namakkal District of Tamil Nadu as <italic><tp:taxon-name><tp:taxon-name-part taxon-name-part-type="genus" reg="Solanum">S.</tp:taxon-name-part><tp:taxon-name-part taxon-name-part-type="species" reg="cordatum">cordatum</tp:taxon-name-part></tp:taxon-name></italic>. The illustration in their paper is clearly of <italic><tp:taxon-name><tp:taxon-name-part taxon-name-part-type="genus" reg="Solanum">S.</tp:taxon-name-part><tp:taxon-name-part taxon-name-part-type="species" reg="wightii">wightii</tp:taxon-name-part></tp:taxon-name></italic> although the description appears to be a mixture of information from published works and the specimens they used. The recently described <italic><tp:taxon-name><tp:taxon-name-part taxon-name-part-type="genus" reg="Solanum">S.</tp:taxon-name-part><tp:taxon-name-part taxon-name-part-type="species" reg="pulneyensis">pulneyensis</tp:taxon-name-part></tp:taxon-name></italic> (<xref ref-type="bibr" rid="B228">Soosairaj et al. 2021</xref>) clearly falls within the range of variation of <italic><tp:taxon-name><tp:taxon-name-part taxon-name-part-type="genus" reg="Solanum">S.</tp:taxon-name-part><tp:taxon-name-part taxon-name-part-type="species" reg="wightii">wightii</tp:taxon-name-part></tp:taxon-name></italic>, and the holotype specimen at RHT corresponds to <italic><tp:taxon-name><tp:taxon-name-part taxon-name-part-type="genus" reg="Solanum">S.</tp:taxon-name-part><tp:taxon-name-part taxon-name-part-type="species" reg="wightii">wightii</tp:taxon-name-part></tp:taxon-name></italic>. The character used to distinguish the two species is the dry <tp:taxon-name><tp:taxon-name-part taxon-name-part-type="genus" reg="Solanum"/><tp:taxon-name-part taxon-name-part-type="species" reg="pseudo">pseudo</tp:taxon-name-part></tp:taxon-name>-capsular berry, something that is known to occur in <italic><tp:taxon-name><tp:taxon-name-part taxon-name-part-type="genus" reg="Solanum">S.</tp:taxon-name-part><tp:taxon-name-part taxon-name-part-type="species" reg="wightii">wightii</tp:taxon-name-part></tp:taxon-name></italic> (see above).</p><p>We have selected the sheet of <italic>Wight 1576/126</italic> from Nees van Esenbeck’s personal herbarium (GZU000255932) that is annotated in his handwriting as “S. Wightii n.sp.” as the lectotype of <italic><tp:taxon-name><tp:taxon-name-part taxon-name-part-type="genus" reg="Solanum">S.</tp:taxon-name-part><tp:taxon-name-part taxon-name-part-type="species" reg="wightii">wightii</tp:taxon-name-part></tp:taxon-name></italic>; this collection is widely duplicated. After its initial description (<xref ref-type="bibr" rid="B187">Nees van Esenbeck 1834</xref>), <xref ref-type="bibr" rid="B188">Nees van Esenbeck (1836)</xref> published a more extensive treatment of <italic><tp:taxon-name><tp:taxon-name-part taxon-name-part-type="genus" reg="Solanum">S.</tp:taxon-name-part><tp:taxon-name-part taxon-name-part-type="species" reg="wightii">wightii</tp:taxon-name-part></tp:taxon-name></italic>, in which he clarified his ideas about its relationships and illustrated the plant.</p><p>Two collections and two herbaria were cited in the protologue (Van Heurck 1870) of <italic><tp:taxon-name><tp:taxon-name-part taxon-name-part-type="genus" reg="Solanum">S.</tp:taxon-name-part><tp:taxon-name-part taxon-name-part-type="species" reg="hohenackeri">hohenackeri</tp:taxon-name-part></tp:taxon-name></italic> – “Hohenacker 1076, 1417! in hb. Van Heurck et hb. DC”. The van Heurck herbarium, previously held in Antwerp at AWH, has now been acquired by BR, but sheets are still barcoded with the AWH herbarium code. We have selected duplicate of <italic>Hohenacker 1076</italic> held in BR (AWH10071212) as the lectotype for <italic><tp:taxon-name><tp:taxon-name-part taxon-name-part-type="genus" reg="Solanum">S.</tp:taxon-name-part><tp:taxon-name-part taxon-name-part-type="species" reg="hohenackeri">hohenackeri</tp:taxon-name-part></tp:taxon-name></italic>; this specimen is well-preserved and duplicates of <italic>Hohenacker 1076</italic> are widely distributed.</p></tp:treatment-sec><tp:treatment-sec sec-type="material" id="SECID0EZYIO"><title>Specimens examined.</title><p>See Suppl. materials <xref ref-type="supplementary-material" rid="S1">1</xref>–<xref ref-type="supplementary-material" rid="S3">3</xref>.</p></tp:treatment-sec><tp:treatment-sec><!--Section generated to contain objects referenced in tp:taxon-treatment.--><supplementary-material xmlns:xlink="http://www.w3.org/1999/xlink" id="S1" position="float" orientation="portrait" xlink:type="simple"><object-id content-type="doi" xlink:type="simple">10.3897/phytokeys.198.79514.suppl1</object-id><object-id content-type="zenodo_dep_id" xlink:type="simple">7077031</object-id><object-id content-type="arpha" xlink:type="simple">85C6D6EE-35F4-5E07-84A8-4C4F5FFEC2BE</object-id><label>Supplementary material 1</label><caption><p>Index to all numbered collections</p></caption><statement content-type="dataType"><label>Data type</label><p>Occurrences (pdf. file)</p></statement><statement content-type="notes"><label>Explanation note</label><p>Index of all herbarium collections seen for this mongraph.</p></statement><media xlink:href="phytokeys-198-001_article-79514__-s001.pdf" mimetype="application" mime-subtype="pdf" position="float" orientation="portrait" xlink:type="simple" id="oo_689777.pdf"><uri content-type="original_file" xlink:type="simple">https://binary.pensoft.net/file/689777</uri></media><permissions><license xlink:type="simple"><license-p>This dataset is made available under the Open Database License (http://opendatacommons.org/licenses/odbl/1.0/). The Open Database License (ODbL) is a license agreement intended to allow users to freely share, modify, and use this Dataset while maintaining this same freedom for others, provided that the original source and author(s) are credited.</license-p></license></permissions><attrib specific-use="authors">Xavier Aubriot, Sandra Knapp</attrib></supplementary-material><supplementary-material xmlns:xlink="http://www.w3.org/1999/xlink" id="S3" position="float" orientation="portrait" xlink:type="simple"><object-id content-type="doi" xlink:type="simple">10.3897/phytokeys.198.79514.suppl3</object-id><object-id content-type="zenodo_dep_id" xlink:type="simple">7077023</object-id><object-id content-type="arpha" xlink:type="simple">6E8A0A33-9752-5EB7-8540-EB629178D276</object-id><label>Supplementary material 3</label><caption><p>All specimens examined</p></caption><statement content-type="dataType"><label>Data type</label><p>Specimens (csv. file)</p></statement><statement content-type="notes"><label>Explanation note</label><p>A searchable csv file of all specimens examined (worldwide) for this monograph.</p></statement><media xlink:href="phytokeys-198-001_article-79514__-s003.csv" mimetype="text" mime-subtype="csv" position="float" orientation="portrait" xlink:type="simple" id="oo_689779.csv"><uri content-type="original_file" xlink:type="simple">https://binary.pensoft.net/file/689779</uri></media><permissions><license xlink:type="simple"><license-p>This dataset is made available under the Open Database License (http://opendatacommons.org/licenses/odbl/1.0/). The Open Database License (ODbL) is a license agreement intended to allow users to freely share, modify, and use this Dataset while maintaining this same freedom for others, provided that the original source and author(s) are credited.</license-p></license></permissions><attrib specific-use="authors">Xavier Aubriot, Sandra Knapp</attrib></supplementary-material></tp:treatment-sec><ref-list><ref id="B105"><mixed-citation xmlns:xlink="http://www.w3.org/1999/xlink" xlink:type="simple">IUCN (<year>2019</year>) Guidelines for Using the IUCN Red List Categories and Criteria. Version 13. Prepared by the Standards and Petitions Subcommittee of the IUCN Species Survival Commission. <ext-link xlink:href="http://www.iucnredlist.org/documents/RedListGuidelines.pdf" ext-link-type="uri" xlink:type="simple">http://www.iucnredlist.org/documents/RedListGuidelines.pdf</ext-link></mixed-citation></ref><ref id="B228"><mixed-citation xmlns:xlink="http://www.w3.org/1999/xlink" xlink:type="simple"><person-group><name name-style="western"><surname>Soosairaj</surname><given-names>S</given-names></name><name name-style="western"><surname>Raja</surname><given-names>P</given-names></name><name name-style="western"><surname>Balaguru</surname><given-names>B</given-names></name><name name-style="western"><surname>Tagore</surname><given-names>JK</given-names></name></person-group> (<year>2021</year>) <italic><tp:taxon-name><tp:taxon-name-part taxon-name-part-type="genus">Solanum</tp:taxon-name-part><tp:taxon-name-part taxon-name-part-type="species">pulneyensis</tp:taxon-name-part></tp:taxon-name></italic> Soosairaj, sp. nov. (<tp:taxon-name><tp:taxon-name-part taxon-name-part-type="family">Solanaceae</tp:taxon-name-part></tp:taxon-name>) from Palani Hills National Park of Tamil Nadu, India. Adansonia, sér. 3, 43(21): 235–240. <ext-link xlink:href="10.5252/adansonia2021v43a21" ext-link-type="doi" xlink:type="simple">https://doi.org/10.5252/adansonia2021v43a21</ext-link></mixed-citation></ref><ref id="B267"><mixed-citation xmlns:xlink="http://www.w3.org/1999/xlink" xlink:type="simple"><person-group><name name-style="western"><surname>Whalen</surname><given-names>MD</given-names></name></person-group> (<year>1979</year>) Taxonomy of <tp:taxon-name><tp:taxon-name-part taxon-name-part-type="genus">Solanum</tp:taxon-name-part><tp:taxon-name-part taxon-name-part-type="infraspecific-rank">section</tp:taxon-name-part><tp:taxon-name-part taxon-name-part-type="section">Androceras</tp:taxon-name-part></tp:taxon-name>. Gentes Herbarium 11(6): 359–426.</mixed-citation></ref><ref id="B131"><mixed-citation xmlns:xlink="http://www.w3.org/1999/xlink" xlink:type="simple"><person-group><name name-style="western"><surname>Knapp</surname><given-names>S</given-names></name><name name-style="western"><surname>Sagona</surname><given-names>E</given-names></name><name name-style="western"><surname>Carbonell</surname><given-names>AKZ</given-names></name><name name-style="western"><surname>Chiarini</surname><given-names>F</given-names></name></person-group> (<year>2017</year>) <article-title>A revision of the <italic><tp:taxon-name><tp:taxon-name-part taxon-name-part-type="genus">Solanum</tp:taxon-name-part><tp:taxon-name-part taxon-name-part-type="species">elaeagnifolium</tp:taxon-name-part></tp:taxon-name></italic> clade (Elaeagnifolium clade, subgenus <tp:taxon-name><tp:taxon-name-part taxon-name-part-type="subgenus">Leptostemonum</tp:taxon-name-part></tp:taxon-name>, <tp:taxon-name><tp:taxon-name-part taxon-name-part-type="family">Solanaceae</tp:taxon-name-part></tp:taxon-name>).</article-title><source>PhytoKeys</source><volume>84</volume>: <fpage>1</fpage>–<lpage>104</lpage>. <ext-link xlink:href="10.3897/phytokeys.84.12695" ext-link-type="doi" xlink:type="simple">https://doi.org/10.3897/phytokeys.84.12695</ext-link></mixed-citation></ref><ref id="B238"><mixed-citation xmlns:xlink="http://www.w3.org/1999/xlink" xlink:type="simple"><person-group><name name-style="western"><surname>Symon</surname><given-names>DE</given-names></name></person-group> (<year>1981</year>) <article-title>A revision of <italic><tp:taxon-name><tp:taxon-name-part taxon-name-part-type="genus">Solanum</tp:taxon-name-part></tp:taxon-name></italic> in Australia.</article-title><source>Journal of the Adelaide Botanic Gardens</source><volume>4</volume>: <fpage>1</fpage>–<lpage>367</lpage>.</mixed-citation></ref><ref id="B158"><mixed-citation xmlns:xlink="http://www.w3.org/1999/xlink" xlink:type="simple"><person-group><name name-style="western"><surname>Martine</surname><given-names>CT</given-names></name><name name-style="western"><surname>Jordan-Thaler</surname><given-names>IE</given-names></name><name name-style="western"><surname>McDonnell</surname><given-names>AJ</given-names></name><name name-style="western"><surname>Cantley</surname><given-names>JT</given-names></name><name name-style="western"><surname>Hayes</surname><given-names>DS</given-names></name><name name-style="western"><surname>Roche</surname><given-names>MD</given-names></name><name name-style="western"><surname>Frawley</surname><given-names>ES</given-names></name><name name-style="western"><surname>Gilman</surname><given-names>IS</given-names></name><name name-style="western"><surname>Tank</surname><given-names>DC</given-names></name></person-group> (<year>2019</year>) Phylogeny of the Australian <italic><tp:taxon-name><tp:taxon-name-part taxon-name-part-type="genus">Solanum</tp:taxon-name-part><tp:taxon-name-part taxon-name-part-type="species">dioicum</tp:taxon-name-part></tp:taxon-name></italic> group using seven nuclear genes, with consideration of Symon’s fruit and seed dispersal hypothesis. PLoS ONE 14(4): e0207564. <ext-link xlink:href="10.1371/journal.pone.0207564" ext-link-type="doi" xlink:type="simple">https://doi.org/10.1371/journal.pone.0207564</ext-link></mixed-citation></ref><ref id="B8"><mixed-citation xmlns:xlink="http://www.w3.org/1999/xlink" xlink:type="simple"><person-group><name name-style="western"><surname>Aubriot</surname><given-names>X</given-names></name><name name-style="western"><surname>Singh</surname><given-names>P</given-names></name><name name-style="western"><surname>Knapp</surname><given-names>S</given-names></name></person-group> (<year>2016a</year>) <article-title>Tropical Asian species show the Old World clade of “spiny solanums” (subgenus <italic><tp:taxon-name><tp:taxon-name-part taxon-name-part-type="genus"/><tp:taxon-name-part taxon-name-part-type="subgenus">Leptostemonum</tp:taxon-name-part></tp:taxon-name> pro parte</italic>: <tp:taxon-name><tp:taxon-name-part taxon-name-part-type="family">Solanaceae</tp:taxon-name-part></tp:taxon-name>) is not monophyletic.</article-title><source>Botanical Journal of the Linnean Society</source><volume>181</volume>(<issue>2</issue>): <fpage>199</fpage>–<lpage>223</lpage>. <ext-link xlink:href="10.1111/boj.12412" ext-link-type="doi" xlink:type="simple">https://doi.org/10.1111/boj.12412</ext-link></mixed-citation></ref><ref id="B202"><mixed-citation xmlns:xlink="http://www.w3.org/1999/xlink" xlink:type="simple"><person-group><name name-style="western"><surname>Ramachandran</surname><given-names>A</given-names></name><name name-style="western"><surname>Viswanathan</surname><given-names>MB</given-names></name></person-group> (<year>2010</year>) <article-title><italic><tp:taxon-name><tp:taxon-name-part taxon-name-part-type="genus">Solanum</tp:taxon-name-part><tp:taxon-name-part taxon-name-part-type="species">cordatum</tp:taxon-name-part></tp:taxon-name></italic> (<tp:taxon-name><tp:taxon-name-part taxon-name-part-type="family">Solanaceae</tp:taxon-name-part></tp:taxon-name>) – a new record to southern India.</article-title><source>Rheedea</source><volume>20</volume>: <fpage>56</fpage>–<lpage>58</lpage>.</mixed-citation></ref><ref id="B187"><mixed-citation xmlns:xlink="http://www.w3.org/1999/xlink" xlink:type="simple"><person-group><name name-style="western"><surname>Nees van Esenbeck</surname><given-names>CG</given-names></name></person-group> (<year>1834</year>) <article-title>Monograph of East Indian Solanaeae.</article-title><source>Transactions of the Linnean Society of London</source><volume>17</volume>(<issue>1</issue>): <fpage>37</fpage>–<lpage>82</lpage>. <ext-link xlink:href="10.1111/j.1095-8339.1834.tb00017.x" ext-link-type="doi" xlink:type="simple">https://doi.org/10.1111/j.1095-8339.1834.tb00017.x</ext-link></mixed-citation></ref><ref id="B188"><mixed-citation xmlns:xlink="http://www.w3.org/1999/xlink" xlink:type="simple"><person-group><name name-style="western"><surname>Nees van Esenbeck</surname><given-names>CG</given-names></name></person-group> (<year>1836</year>) <article-title>Excursus de <italic><tp:taxon-name><tp:taxon-name-part taxon-name-part-type="genus">Solano</tp:taxon-name-part><tp:taxon-name-part taxon-name-part-type="species">wightii</tp:taxon-name-part></tp:taxon-name></italic>, quem Arnottii collegae observationibus addidit.</article-title><source>Nova Acta Physico-Medica Academiae Caesareae Leopoldino-<tp:taxon-name><tp:taxon-name-part taxon-name-part-type="subfamily">Carolinae</tp:taxon-name-part></tp:taxon-name> Naturae Curiosum</source><volume>18</volume>: <fpage>357</fpage>–<lpage>360</lpage>. [Tab. XVIII]</mixed-citation></ref></ref-list></tp:taxon-treatment>
