# Supplementary material for: ﻿A revision of the “spiny solanums” of Tropical Asia (Solanum, the Leptostemonum Clade, Solanaceae)
Source: PhytoKeys. 2022 Jun 1;198:1–270. doi: 10.3897/phytokeys.198.79514 (PMC9849010; doi:10.3897/phytokeys.198.79514)
Supplement: Supplementary material 2 — Tropical Asian specimens examined [file phytokeys-198-001_article-79514__-s002.csv]

HERBARIUM	ACCESSION	BARCODE	COLLECTOR	PREFIX	NUMBER	SUFFIX	ADDCOLL	DAY	MONTH	YEAR	DATERES	FAMILY	GENUS	SP1	AUTHOR1	CONTINENT	REGION	COUNTRY	MAJORAREA	MINORAREA	GAZETTEER	LOCNOTES	HABITATTXT	PLANTDESC	CULTNOTES	LAT	NS	LONG	EW	LLUNIT	LLRES	LLORIG	LATDEC	LONGDEC	ALT	ALTMAX	ALTRES	VERNACULAR	LANGUAGE
CAL	315854		[AB?]		s.n.			20	7	1876		Solanaceae	Solanum	barbisetum	Nees	Asia-Tropical	Indian Subcontinent	India	Sikkim			'Sikkim Himalaya'				0		0					0	0	304	0
CAL			[AB?]		s.n.			20	7	1876		Solanaceae	Solanum	barbisetum	Nees	Asia-Tropical	Indian Subcontinent	India	Sikkim			'Sikkim Himalaya'				0		0					0	0	304	0
K		K001153039	[HS Blatter Herb]		8933			15	5	1946		Solanaceae	Solanum	violaceum	Ortega	Asia-Tropical	Indian Subcontinent	India	Maharashtra	Pune	Khandala	top of Sausages				0		0					0	0	0	0
K		K000014902	[illegible]		1017			25	6	1915		Solanaceae	Solanum	cyanocarphium	Blume	Asia-Tropical	Malesia	Malaysia	Pahang		Tioman Island	Pulau Tioman [Tioman Island], Joara Bay				2.799991	N	104.198243	E	DD	2-5km	GAZ	2.799991	104.198243	0	0
CAL			[illegible]	CNH-	1354			26	4	1962		Solanaceae	Solanum	trilobatum	L.	Asia-Tropical	Indian Subcontinent	India	West Bengal	Kolkata	Diara Village	'24-Parganas District'	assoicated with Xanthium sp, Phyla sp. puddleside	undershrub; stem with numerous short strong and recurved prickles; violet flowers; cymes lateral with short pedicel and long peduncle		22.798218	N	88.268017	E	DD	2-5km	GAZ	22.798218	88.268017	0	0
CAL	316055		[illegible]		22438	C		8	7	1898		Solanaceae	Solanum	insanum	L.	Asia-Tropical	Indian Subcontinent	India	Uttar Pradesh		Awadh	'Bhariach, Oudh'				0		0					0	0	0	0
K		K000014608	[illegible]		s.n.			0	3	1914		Solanaceae	Solanum	violaceum	Ortega	Asia-Tropical	Malesia	Malaysia	Kelantan					The fruit is very bitter and juice of it is applied to the nipples to prevent the infant from taking the breast by bad women. The root in the form of a decoction made with boiling water used as a remedy for gonorrhora by the bomor		5.686379	N	102.105251	E	DD	>20km	GAZ	5.686379	102.105251	0	0		Tarong Pipit
CAL			[illegible]		s.n.			18	3	1929		Solanaceae	Solanum	barbisetum	Nees	Asia-Tropical	Indian Subcontinent	India				Labalik side jungle		opensheet		0		0					0	0	0	0
K		K001153289	[illegible]		s.n.			0	3	1914		Solanaceae	Solanum	torvum	Sw.	Asia-Tropical	Malesia	Malaysia	Kelantan			Kelantan	kampong plant			6.117621	N	102.239835	E	DD	>20km	GAZ	6.117621	102.239835	0	0		terong manggor
K		K001153295	[illegible]		s.n.			0	0	1906		Solanaceae	Solanum	torvum	Sw.	Asia-Tropical	Malesia	Singapore			Holland Road					1.311325	N	103.792397	E	DD	>20km	GAZ	1.311325	103.792397	0	0
K		K000014660	Aban Gibot	SAN-	94555			23	3	1982		Solanaceae	Solanum	lasiocarpum	Dunal	Asia-Tropical	Malesia	Malaysia	Sabah		Sungai Nabutan	Ranau District. Sungai Nabutan. West Coast	River bank	1-2 m tall, thorny along the stem, fruits hairy, yellowish green-orange, yellow when ripe		5.866667	N	116.8	E	DD	>20km	GAZ	5.866667	116.8	0	0
L		L.2882155	Aban Gibot	SAN-	94555			23	3	1982		Solanaceae	Solanum	lasiocarpum	Dunal	Asia-Tropical	Malesia	Malaysia	Sabah		Sungai Nabutan	Dist. Ranau	river bank	1-2 m tall, thorny along the stem; fruits hairy, yellowish green-orange, yellow when ripe		5.87669	N	116.801477	E	DD		GAZ	5.87669	116.801477	0	0
K		K000014626	Aban Gibot	SAN-	99310			18	7	1983		Solanaceae	Solanum	lasiocarpum	Dunal	Asia-Tropical	Malesia	Malaysia	Sabah		Kihiribi River	Beluran district, Sungai Kihiribi [Kihiribi River], Sandakan	Side of a tractor path on river bank	1-1.3 m tall; Flowers withe petal; Fruits hairy, pale yellowish, red when ripe		5.685266	N	117.127448	E	DD	2-5km	GAZ	5.685266	117.127448	0	0
L		L.2882150	Aban Gibot	SAN-	99310			18	7	1983		Solanaceae	Solanum	lasiocarpum	Dunal	Asia-Tropical	Malesia	Malaysia	Sabah		Kihiribi River	Beluran district, Sungai Kihiribi [Kihiribi River], Sandakan	Side of a tractor path on river bank	1-1.3 m tall; Flowers withe petal; Fruits hairy, pale yellowish, red when ripe		5.685266	N	117.127448	E	DD	2-5km	GAZ	5.685266	117.127448	0	0
K		K000014648	Aban Gibot	SAN-	99536			8	8	1983		Solanaceae	Solanum	lasiocarpum	Dunal	Asia-Tropical	Malesia	Malaysia	Sabah		Kampung Terintidon	Kota Marudu District, Near Kg. Torintidon [Kampung Terintidon], Kudat District	At road side	Bole 1 m tall, flowers white, petal, stamens yellowish, fruits hairy yellowish green		6.24032	N	116.539787	E	DD		GAZ	6.24032	116.539787	0	0
L		L.2882151	Aban Gibot	SAN-	99536			8	8	1983		Solanaceae	Solanum	lasiocarpum	Dunal	Asia-Tropical	Malesia	Malaysia	Sabah		Kampung Terintidon	Kota Marudu District, Near Kg. Torintidon [Kampung Terintidon], Kudat District	At road side	Bole 1 m tall, flowers white, petal, stamens yellowish, fruits hairy yellowish green		6.24032	N	116.539787	E	DD		GAZ	6.24032	116.539787	0	0
A			Abdul, K. bin	A.	2854			14	6	1950		Solanaceae	Solanum	lasiocarpum	Dunal	Asia-Tropical	Malesia	Malaysia	Sabah		Lun Manggis	Sandakan (Elopura) [=Kampung Manggis, Papar Distr. ? georef to there]	Abandoned clearing	Shrub 6' high, 2'' girth. Flower yellow and white. Fruit greenish brown. Edible		5.696847	N	116.011751	E	DD	2-5km	GAZ	5.696847	116.011751	0	0		Tarong sulok	Kadayan
K		K000014679	Abdul, K. bin	A.	2854			14	6	1950		Solanaceae	Solanum	lasiocarpum	Dunal	Asia-Tropical	Malesia	Malaysia	Sabah		Lun Manggis	Sandakan (Elopura) [=Kampung Manggis, Papar Distr. ? georef to there]	Abandoned clearing	Shrub 6' high, 2'' girth. Flower yellow and white. Fruit greenish brown. Edible		5.696847	N	116.011751	E	DD	2-5km	GAZ	5.696847	116.011751	0	0		Tarong sulok	Kadayan
HIFP	19528		Abedin, S.		9419		Qaiser, M. & Ghafoor, A.	5	3	1972		Solanaceae	Solanum	virginianum	L.	Asia-Tropical	Indian Subcontinent	Pakistan	Sindh	Thatta	Gharo	R.D. 100, Near Gharo	Soil saline, sandy clay loam	Branches spreading, 25 cm height, Flower bluish-purple		24.740303	N	67.584265	E	DD	>20km	GAZ	24.740303	67.584265	0	0
K		K001153049	Ablin, T.H.		s.n.			0	12	1887		Solanaceae	Solanum	violaceum	Ortega	Asia-Tropical	Indo-China	Myanmar (Burma)	Shan			'Shan States'				0		0					0	0	518	1524
HIFP	19482		Abraham, V.		2			21	4	1965		Solanaceae	Solanum	insanum	L.	Asia-Tropical	Indian Subcontinent	India	Odisha	Puri	Balukhand Reserve Forest					19.864371	N	86.047862	E	DD	>20km	GAZ	19.864371	86.047862	0	0
CAL			Abraham, V.		176			21	4	1968		Solanaceae	Solanum	trilobatum	L.	Asia-Tropical	Indian Subcontinent	India	Odisha		Balughand Reserve Forest					19.856057	N	86.050924	E	DD	2-5km	GAZ	19.856057	86.050924	0	0
CAL	5203		Abraham, V.		239			20	4	1965		Solanaceae	Solanum	trilobatum	L.	Asia-Tropical	Indian Subcontinent	India	Odisha	Puri	Puri					19.813401	N	85.831458	E	DD	2-5km	GAZ	19.813401	85.831458	0	0
CAL	5205		Abraham, V.		239			20	4	1965		Solanaceae	Solanum	trilobatum	L.	Asia-Tropical	Indian Subcontinent	India	Odisha	Puri	Puri					19.813401	N	85.831458	E	DD	2-5km	GAZ	19.813401	85.831458	0	0
CAL			Abraham, V.		279			20	4	1965		Solanaceae	Solanum	insanum	L.	Asia-Tropical	Indian Subcontinent	India	Odisha	Puri	Puri					19.813382	N	85.831466	E	DD		GAZ	19.813382	85.831466	0	0
K		K000658914	Abulaila, K.	JOR	3	-1	Tehabshem, Z. & Slageren, M. van	6	5	2006		Solanaceae	Solanum	elaeagnifolium	Cav.	Asia-Temperate	Western Asia	Jordan	Madaba		Wadi-Walleh [Mujib]	opposite the river	disturbed roadside with Avena fatua, Echinops hypericum, Kixia, Sinapis, Malva etc.	shrub 50 cm; flowers purple; fruits 1 cm in diameter; anthers yellow		0		0					0	0	490	0
BLAT	50018		Aclaud, R.D.	ACK	793			0	9	1921		Solanaceae	Solanum	hovei	Dunal	Asia-Tropical	Indian Subcontinent	India	Maharashtra	Kolhapur	Panhala	Panhala, Kolhapur Dist				16.808889	N	74.109167	E	DD	>20km	GAZ	16.808889	74.109167	900	0
K		K000195877	Adduru, M.		62			23	6	1917		Solanaceae	Solanum	retrorsum	Elmer	Asia-Tropical	Malesia	Philippines	Luzon	Cagayan Valley		vicinity of Peñablanca, Callao, Cagayan Province	hillside	Shrub, 6m		15.928664	N	120.986887	E	DD	<2km	SPEC	15.928664	120.986887	200	0
A		230128	Adduru, M.		62			23	6	1917		Solanaceae	Solanum	retrorsum	Elmer	Asia-Tropical	Malesia	Philippines	Luzon	Cagayan Valley		vicinity of Peñablanca, Callao, Cagayan Province	hillside	Shrub, 6m		15.928664	N	120.986887	E	DD	<2km	SPEC	15.928664	120.986887	200	0
K		K001152871	Adyan		s.n.			0	0	1870		Solanaceae	Solanum	torvum	Sw.	Asia-Tropical	Indian Subcontinent	India	Tamil Nadu			sin. loc.				0		0					0	0	0	0
K		K000014733	Aët		581			27	7	1941		Solanaceae	Solanum	lasiocarpum	Dunal	Asia-Tropical	Malesia	Indonesia	Papua	Mimika Regency	Uta	S. Nw. Guinea. Tarèra near Oeta [Uta]		Flower yellow		4.541616	S	136.008677	E	DD	>20km	GAZ	-4.541616	136.008677	5	0
K		K000014734	Aët		581			27	7	1941		Solanaceae	Solanum	lasiocarpum	Dunal	Asia-Tropical	Malesia	Indonesia	Papua	Mimika Regency	Uta	S. Nw. Guinea. Tarèra near Oeta [Uta]		Flower yellow		4.541616	S	136.008677	E	DD	>20km	GAZ	-4.541616	136.008677	5	0
L		L.2882073	Aët		581			27	7	1941		Solanaceae	Solanum	lasiocarpum	Dunal	Asia-Tropical	Malesia	Indonesia	Papua	Mimika Regency	Uta	S. Nw. Guinea. Tarèra near Oeta [Uta]		Flower yellow		4.541616	S	136.008677	E	DD	>20km	GAZ	-4.541616	136.008677	5	0
CAL			Ahamed, S.M.	KFP-	282			3	3	1978		Solanaceae	Solanum	violaceum	Ortega	Asia-Tropical	Indian Subcontinent	India	Karnataka	Mandya	Shivapura	Maddur Taluk	in an open field			12.586108	N	77.048378	E	DD		GAZ	12.586108	77.048378	0	0
K		K000195864	Ahern's collector		2161			0	12	1904		Solanaceae	Solanum	torvoideum	Merr. & L.M.Perry	Asia-Tropical	Malesia	Philippines	Luzon	Calabarzon	Bosoboso	Rizal Province				14.613452	N	121.285765	E	DD		ARC	14.613452	121.285765	0	0
P		P00379744	Ahern's collector		2161			0	12	1904		Solanaceae	Solanum	torvoideum	Merr. & L.M.Perry	Asia-Tropical	Malesia	Philippines	Luzon	Calabarzon	Bosoboso	Rizal Province				14.613452	N	121.285765	E	DD		ARC	14.613452	121.285765	0	0
F	188327		Ahern's collector		2161			0	12	1904		Solanaceae	Solanum	torvoideum	Merr. & L.M.Perry	Asia-Tropical	Malesia	Philippines	Luzon	Calabarzon	Bosoboso	Rizal Province				14.613452	N	121.285765	E	DD		ARC	14.613452	121.285765	0	0
P		P00055121	Ahern's collector		2161			0	12	1904		Solanaceae	Solanum	torvoideum	Merr. & L.M.Perry	Asia-Tropical	Malesia	Philippines	Luzon	Calabarzon	Bosoboso	Rizal Province				14.613452	N	121.285765	E	DD		ARC	14.613452	121.285765	0	0
NY	NY0082811	82811	Ahern's collector		2161			0	12	1904		Solanaceae	Solanum	torvoideum	Merr. & L.M.Perry	Asia-Tropical	Malesia	Philippines	Luzon	Calabarzon	Bosoboso	Rizal Province				14.613452	N	121.285765	E	DD		ARC	14.613452	121.285765	0	0
CAL			Ahern's collector		2161			0	12	1904		Solanaceae	Solanum	torvoideum	Merr. & L.M.Perry	Asia-Tropical	Malesia	Philippines	Luzon	Calabarzon	Bosoboso	Rizal Province				14.613452	N	121.285765	E	DD		ARC	14.613452	121.285765	0	0
K		K000195923	Ahern's collector		2436			0	1	1905		Solanaceae	Solanum	lasiocarpum	Dunal	Asia-Tropical	Malesia	Philippines	Luzon	Calabarzon		Rizal Province				0		0					0	0	0	0
P		P00369166	Ahern's collector		2436			0	1	1905		Solanaceae	Solanum	lasiocarpum	Dunal	Asia-Tropical	Malesia	Philippines	Luzon	Calabarzon		Rizal Province				0		0					0	0	0	0
CAL			Ahern's collector		2436			0	1	1905		Solanaceae	Solanum	lasiocarpum	Dunal	Asia-Tropical	Malesia	Philippines	Luzon	Calabarzon		Rizal Province				0		0					0	0	0	0
A			Ahmad, S.	SA-	483		Shukor, A.	18	2	1971		Solanaceae	Solanum	lasiocarpum	Dunal	Asia-Tropical	Malesia	Malaysia	Pahang		Kampong Aur	6th miles South of Kampong Aur		Herb 4 ft. tall; fruits yellowish and leaves hairy		2.972575	N	102.998095	E	DD		GAZ	2.972575	102.998095	121	0
RB	221878	RB00466108	Ahmad, S.	SA-	483		Shukor, A.	18	2	1971		Solanaceae	Solanum	lasiocarpum	Dunal	Asia-Tropical	Malesia	Malaysia	Pahang		Kampong Aur	6th miles South of Kampong Aur		Herb 4 ft. tall; fruits yellowish and leaves hairy		2.972575	N	102.998095	E	DD		GAZ	2.972575	102.998095	121	0
LAE	143356		Ahmad, S.	SA-	483		Shukor, A.	18	2	1971		Solanaceae	Solanum	lasiocarpum	Dunal	Asia-Tropical	Malesia	Malaysia	Pahang		Kampong Aur	6th miles South of Kampong Aur		Herb 4 ft. tall; fruits yellowish and leaves hairy		2.972575	N	102.998095	E	DD		GAZ	2.972575	102.998095	121	0
K		K000788250	Ahmed, H.		9842			1	7	1947		Solanaceae	Solanum	melongena	L.	Asia-Temperate	Western Asia	Iraq				Za'afraniya, near Baghdad				0		0					0	0	40	0
BSI			Ahuja, B.S.		19607			0	0	0	s.d.	Solanaceae	Solanum	multiflorum	Roth	Asia-Tropical	Indian Subcontinent	India	Karnataka	Shimoga	Agumbe			A tall bush		13.502663	N	75.090316	E	DD	>20km	GAZ	13.502663	75.090316	0	0
BSI	26623		Ahuja, B.S.		47366			0	0	0	s.d.	Solanaceae	Solanum	hovei	Dunal	Asia-Tropical	Indian Subcontinent	India	Maharashtra	Kolhapur		Radhanapi				0		0					0	0	0	0
BSI	26624		Ahuja, B.S.		47366			0	0	0	s.d.	Solanaceae	Solanum	hovei	Dunal	Asia-Tropical	Indian Subcontinent	India	Maharashtra	Kolhapur		Radhanapi				0		0					0	0	0	0
BSI	40625		Ahuja, K.K.		87297			20	3	1963		Solanaceae	Solanum	hovei	Dunal	Asia-Tropical	Indian Subcontinent	India	Maharashtra	Pune	Mulshi	Ratnagiri hill near Mulshi	Very rare	A thorny shrub with bluish flowers. Fruits when ripe reddish yellow		18.501052	N	73.513776	E	DD	>20km	GAZ	18.501052	73.513776	0	0
BSI	40626		Ahuja, K.K.		87297			20	3	1963		Solanaceae	Solanum	hovei	Dunal	Asia-Tropical	Indian Subcontinent	India	Maharashtra	Pune	Mulshi	Ratnagiri hill near Mulshi	Very rare	A thorny shrub with bluish flowers. Fruits when ripe reddish yellow		18.501052	N	73.513776	E	DD	>20km	GAZ	18.501052	73.513776	0	0
K		K001153130	Aitchison, J.E.T.		482			5	11	1871		Solanaceae	Solanum	virginianum	L.	Asia-Tropical	Indian Subcontinent	Pakistan	Punjab		Rawalpindi					0		0					0	0	0	0
K		K000441220	Aitchison, J.E.T.		521			0	9	1880		Solanaceae	Solanum	cordatum	Forssk.	Asia-Temperate	Western Asia	Afghanistan				From Thal to Alizai.	Always grown in the shelter of large bushes.	Flowers from white to lavender. Fruit, when ripe, bright orange-red.		0		0					0	0	0	914
LE			Aitchison, J.E.T.		521			0	9	1880		Solanaceae	Solanum	cordatum	Forssk.	Asia-Temperate	Western Asia	Afghanistan				From Thal to Alizai.	Always grown in the shelter of large bushes.	Flowers from white to lavender. Fruit, when ripe, bright orange-red.		0		0					0	0	0	914
CAL			Aitchison, J.E.T.		521			0	9	1880		Solanaceae	Solanum	cordatum	Forssk.	Asia-Temperate	Western Asia	Afghanistan				From Thal to Alizai.	Always grown in the shelter of large bushes.	Flowers from white to lavender. Fruit, when ripe, bright orange-red.		0		0					0	0	0	914
A		230086	Alcasid, G.L.		1885			12	4	1946		Solanaceae	Solanum	pseudosaponaceum	Blume	Asia-Tropical	Malesia	Philippines	Luzon	Cordillera (CAR)	Mount Data	Mountain Province				16.859958	N	120.857395	E	DD	>20km	GAZ	16.859958	120.857395	0	0
L		L.2879261	Alcasid, G.L.		1885			12	4	1946		Solanaceae	Solanum	pseudosaponaceum	Blume	Asia-Tropical	Malesia	Philippines	Luzon	Cordillera (CAR)	Mount Data	Mountain Province				16.859958	N	120.857395	E	DD	>20km	GAZ	16.859958	120.857395	0	0
NY		825580	Ali, S.I.		1183		Farooqi, S.A. & ul-Abdim, S.	24	2	1969		Solanaceae	Solanum	cordatum	Forssk.	Asia-Tropical	Indian Subcontinent	Pakistan	Balochistan			1 mile away from Hub Chocki [Hub Chowki] on way to Somani	sandy soil	herb 50 cm; flower light brinjal		25.020063	N	66.88489	E	DD	>20km	GAZ	25.020063	66.88489	0	0
P		P00054283	Alleizette, C. d'		5			0	12	1908		Solanaceae	Solanum	violaceum	Ortega	Asia-Tropical	Indo-China	Vietnam	Quang Ninh	Quang Yên		Quang Yen				20.938889	N	106.8	E	DD	>20km	GAZ	20.938889	106.8	0	0
P		P00054106	Alleizette, C. d'		s.n.			0	6	1908		Solanaceae	Solanum	procumbens	Lour.	Asia-Tropical	Indo-China	Vietnam	Ha Noi							21.020037	N	105.835674	E	DD	2-5km	GAZ	21.020037	105.835674	0	0		Morelle
P		P00054282	Alleizette, C. d'		s.n.			0	6	1908		Solanaceae	Solanum	insanum	L.	Asia-Tropical	Indo-China	Vietnam	Ha Noi							21.020037	N	105.835674	E	DD	2-5km	GAZ	21.020037	105.835674	0	0		Morelle des Indes
K		K001153069	Alston, A.H.G.		448			25	5	1926		Solanaceae	Solanum	violaceum	Ortega	Asia-Tropical	Indian Subcontinent	Sri Lanka	Central	Nuwara Eliya	Ramboda			fls. deep purple		7.056547	N	80.693847	E	DD	2-5km	GAZ	7.056547	80.693847	0	0
L		L.2882230	Alston, A.H.G.		14609			22	3	1954		Solanaceae	Solanum	lasiocarpum	Dunal	Asia-Tropical	Malesia	Indonesia	Sumatra		Lae Gurah	N of Kutatjane		flowers white; edible fruit		3.435036	N	97.884573	E	DD	2-5km	GAZ	3.435036	97.884573	0	0		terong	Alas
BM		BM000886321	Alston, A.H.G.		16158			29	6	1954		Solanaceae	Solanum	retrorsum	Elmer	Asia-Tropical	Malesia	Indonesia	Sulawesi	Sulawesi Tengah	Air Prang	Minhassa		flowers white, fruits red		1.476069	N	125.234097	E	DD	>20km	GAZ	1.476069	125.234097	0	0
LAE	236539		Alston, A.H.G.		16158			29	6	1954		Solanaceae	Solanum	retrorsum	Elmer	Asia-Tropical	Malesia	Indonesia	Sulawesi	Sulawesi Tengah	Air Prang	Minhassa		flowers white, fruits red		1.476069	N	125.234097	E	DD	>20km	GAZ	1.476069	125.234097	0	0
L		L.4319968	Alston, A.H.G.		16158			29	6	1954		Solanaceae	Solanum	retrorsum	Elmer	Asia-Tropical	Malesia	Indonesia	Sulawesi	Sulawesi Tengah	Air Prang	Minhassa		flowers white, fruits red		1.476069	N	125.234097	E	DD	>20km	GAZ	1.476069	125.234097	0	0
K		K001153488	Ambriansyah, A.A.		193		Arifin	6	10	1991		Solanaceae	Solanum	jamaicense	Mill.	Asia-Tropical	Malesia	Indonesia	Borneo	East Kalimantan		Wanariset I area, off km 38, Balikpapan-Samarinda road	logged over dipterocarp forest	shrub 2 m; flowers white; fruit green		0.907974	S	117.013855	E	DD	2-5km	GAZ	-0.907974	117.013855	70	0
L		L.2882234	Ambriansyah, A.A.		657			29	10	1992		Solanaceae	Solanum	lasiocarpum	Dunal	Asia-Tropical	Malesia	Indonesia	Borneo	East Kalimantan		Kalimantan Timur, PT ITCI Kenangan Meratus 6519 area, B. papan seberang		shrub 1.5 m; spine and hairs; ripe fruits yellow; flowers white		0.517548	N	115.729568	E	DD	>20km	GAZ	0.517548	115.729568	70	0
K		K000014687	Ambriansyah, A.A.		687			12	2	1993		Solanaceae	Solanum	melongena	L.	Asia-Tropical	Malesia	Indonesia	Borneo	East Kalimantan		Sei. Merdeka P. Aspal Kec. Sbj	Garden (Kebun), Planted	Shrub 75 cm . tall. Fruits 4 cm . diam (eat). Flowers purple. End stamens yellow	Planted	0		0					0	0	60	0		Terong nasi
A			Ambriansyah, A.A.		687			12	2	1993		Solanaceae	Solanum	melongena	L.	Asia-Tropical	Malesia	Indonesia	Borneo	East Kalimantan		Sei. Merdeka P. Aspal Kec. Sbj	Garden (Kebun), Planted	Shrub 75 cm . tall. Fruits 4 cm . diam (eat). Flowers purple. End stamens yellow	Planted	0		0					0	0	60	0		Terong nasi
K		K001153489	Ambriansyah, A.A.		1656		Arbainsyah	6	4	1996		Solanaceae	Solanum	jamaicense	Mill.	Asia-Tropical	Malesia	Indonesia	Borneo	East Kalimantan		KPC area West Bengalon, Sebongkok Utara	secondary forest along logging road	herb ca. 2 m, with spines; sepal green, petal white, stamens yellow, style yellowsih; ripe fruits red, seeds white		0.4832	N	117.32037	E	DM		SPEC	0.805333	117.53395	102	0
P		P00428158	Ambriansyah, A.A.		1656		Arbainsyah	6	4	1996		Solanaceae	Solanum	jamaicense	Mill.	Asia-Tropical	Malesia	Indonesia	Borneo	East Kalimantan		KPC area West Bengalon, Sebongkok Utara	secondary forest along logging road	herb ca. 2 m, with spines; sepal green, petal white, stamens yellow, style yellowsih; ripe fruits red, seeds white		0.4832	N	117.32037	E	DM		SPEC	0.805333	117.53395	102	0
K		K000224072	Ambriansyah, A.A.		3068			20	2	2003		Solanaceae	Solanum	jamaicense	Mill.	Asia-Tropical	Malesia	Indonesia	Borneo	East Kalimantan		Samboja Lestari Project area, long road to office 35 [georef to near Samboja Lestari]	burned forest; cultivation ground	herb 79 cm; 1 cm diam; fruit green becoming ripe pink		1.028788	S	116.888172	E	DD	>20km	GAZ	-1.028788	116.888172	98	0		terong
L		L.2882208	Amdjah		s.n.	[208]		0	0	1909		Solanaceae	Solanum	involucratum	Blume	Asia-Tropical	Malesia	Indonesia	Java	Central Java	Nusa Kambangan	Ins. Noesa Kambangan [S of Java]				7.45	S	108.55	E	DMS		GAZ	-7.75	108.916667	0	0
L		L.2879257	Amdjah		s.n.	[208]		0	0	1909		Solanaceae	Solanum	involucratum	Blume	Asia-Tropical	Malesia	Indonesia	Java	Central Java	Nusa Kambangan	Ins. Noesa Kambangan [S of Java]				7.45	S	108.55	E	DMS		GAZ	-7.75	108.916667	0	0
K		K000014625	Amin, A.	SAN-	111132		et al.	31	8	1985		Solanaceae	Solanum	lasiocarpum	Dunal	Asia-Tropical	Malesia	Malaysia	Sabah		Memanjang River	Beluran district, Sungai Memanjang [Memanjang river], Sandakan	Flatland, side of palm plantation	Small tree. Flowers white yellow. Fruits yellowish green with tiny hairs. Other notes hairy along the bole and stalk		5.685266	N	117.127448	E	DD	2-5km	GAZ	5.685266	117.127448	0	0
L		L.2882148	Amin, A.	SAN-	111132		et al.	31	8	1985		Solanaceae	Solanum	lasiocarpum	Dunal	Asia-Tropical	Malesia	Malaysia	Sabah		Memanjang River	Beluran district, Sungai Memanjang [Memanjang river], Sandakan	Flatland, side of palm plantation	Small tree. Flowers white yellow. Fruits yellowish green with tiny hairs. Other notes hairy along the bole and stalk		5.685266	N	117.127448	E	DD	2-5km	GAZ	5.685266	117.127448	0	0
K		K000014647	Amin, A.	SAN	117381		Zainnudin, ?	9	2	1987		Solanaceae	Solanum	lasiocarpum	Dunal	Asia-Tropical	Malesia	Malaysia	Sabah		Poring Hot Spring	Ranau District, Poring hot Spring, West Coast	Hillside on the way to mini Zoo	Shrubs, Fruits green		6.053795	N	116.669393	E	DD	>20km	GAZ	6.053795	116.669393	1900	0
L		L.2882157	Amin, G.	SAN-	96560			7	4	1983		Solanaceae	Solanum	lasiocarpum	Dunal	Asia-Tropical	Malesia	Malaysia	Sabah			Sg. Dual, Ulu Tungud, Dist. Beluran	on the roadside	small tree, thorny; fruits light green, ripe yellow		5.58421	N	117.165973	E	DD	2-5km	GAZ	5.58421	117.165973	0	0
L		L.2882130	Anang		88			23	3	1938		Solanaceae	Solanum	lasiocarpum	Dunal	Asia-Tropical	Malesia	Indonesia	Maluku Utara		Ternate	Kai Doekoe (Piek v. Ternate)				0.796996	N	127.352784	E	DD		GAZ	0.796996	127.352784	0	0
KUFS		KUFS018801	Anders, O.		2978			3	4	1970		Solanaceae	Solanum	virginianum	L.	Asia-Temperate	Western Asia	Afghanistan	Nangarhar			Darrah-e-Nur bei Badyalay				34.616667	N	70.6	E	DD		GAZ	34.616667	70.6	675	0
KUFS		KUFS018802	Anders, O.		3560			9	5	1970		Solanaceae	Solanum	virginianum	L.	Asia-Temperate	Western Asia	Afghanistan	Paktiya			Kerakak“, Felshänge zwischen Khost und Yaqubi,				33.4	N	69.983333	E	DD		GAZ	33.4	69.983333	1250	0
KUFS		KUFS018800	Anders, O.		4850			20	8	1970		Solanaceae	Solanum	virginianum	L.	Asia-Temperate	Western Asia	Afghanistan	Kunar			Kunar, Kunar tal, bei Cagay				34.966667	N	71.283333	E	DD		GAZ	34.966667	71.283333	850	0
E		E00617624	Anderson, A.		s.n.			0	7	1914		Solanaceae	Solanum	violaceum	Ortega	Asia-Tropical	Indian Subcontinent	India				sin. loc.				0		0					0	0	0	0
E		E00617625	Anderson, A.		s.n.			0	7	1914		Solanaceae	Solanum	violaceum	Ortega	Asia-Tropical	Indian Subcontinent	India				sin. loc.				0		0					0	0	0	0
CAL	316225		Anderson, D.J.		s.n.			2	1	1868		Solanaceae	Solanum	virginianum	L.	Asia-Tropical	Indo-China	Myanmar (Burma)				Sileh				0		0					0	0	0	0
CAL	315863	CAL0000018710	Anderson, D.J.		s.n.			8	3	1868		Solanaceae	Solanum	praetermissum	Kerr ex Barnett	Asia-Temperate	China	China	Yunnan	Yingjiang Xian		Ponashee' [protologue says Upper Burma, label says Yunan Expedition] [located in Yunnan on the border with Myanmar, c. 51 km E of Bhamo, in Dehong Dai&Jingpo Autonomous Prefecture, Ying-jiang County]				24.519782	N	98.788547	E	DD	2-5km	GAZ	24.519782	98.788547	0	0
CAL	315862	CAL0000018709	Anderson, D.J.		s.n.			8	3	1868		Solanaceae	Solanum	praetermissum	Kerr ex Barnett	Asia-Temperate	China	China	Yunnan	Yingjiang Xian		Ponashee' [protologue says Upper Burma, label says Yunan Expedition] [located in Yunnan on the border with Myanmar, c. 51 km E of Bhamo, in Dehong Dai&Jingpo Autonomous Prefecture, Ying-jiang County]				24.519782	N	98.788547	E	DD	2-5km	GAZ	24.519782	98.788547	0	0
A			Anderson, E.F.		5233			6	10	1983		Solanaceae	Solanum	torvum	Sw.	Asia-Tropical	Indo-China	Thailand	North	Chiang Mai	Chiang Mai	Mai Ping drainage.	Cultivated.			18.783333	N	99.5	E	DD		GAZ	18.783333	99.5	300	0
CAL	316052		Anderson, T.		1021			22	7	1867		Solanaceae	Solanum	insanum	L.	Asia-Tropical	Indian Subcontinent	India	Sikkim			'Rulling' [could also be Nulling, Herb. Sikkimense]				0		0					0	0	0	0
S	09-40081		Andersson, N.J.		s.n.			28	1	1953		Solanaceae	Solanum	torvum	Sw.	Asia-Tropical	Malesia	Singapore				sin. loc.				0		0					0	0	0	0
S	09-40110		Andersson, N.J.		s.n.			0	0	0		Solanaceae	Solanum	insanum	L.	Asia-Temperate	China	China				sin. loc.				0		0					0	0	0	0
S	09-40068		Andersson, N.J.		s.n.			0	2	1853		Solanaceae	Solanum	melongena	L.	Asia-Tropical	Malesia	Indonesia	Java	West Java	Jakarta	'Batavia'				6.17511	S	106.86504	E	DD	2-5km	GAZ	-6.17511	106.86504	0	0
S	09-40061		Andersson, N.J.		s.n.			0	2	1853		Solanaceae	Solanum	torvum	Sw.	Asia-Tropical	Malesia	Indonesia	Java	West Java	Jakarta	'Batavia'				6.17511	S	106.86504	E	DD	2-5km	GAZ	-6.17511	106.86504	0	0
S	09-40059		Andersson, N.J.		s.n.			0	2	1853		Solanaceae	Solanum	torvum	Sw.	Asia-Tropical	Malesia	Indonesia	Java	West Java	Jakarta	'Batavia'				6.17511	S	106.86504	E	DD	2-5km	GAZ	-6.17511	106.86504	0	0
S	09-40058		Andersson, N.J.		s.n.			0	2	1853		Solanaceae	Solanum	wrightii	Benth.	Asia-Tropical	Malesia	Indonesia	Java	West Java	Jakarta	Batavia' [=Jakarta]				6.217378	S	106.821895	E	DD	>20km	GAZ	-6.217378	106.821895	0	0
BM		BM001035315	Andrews, C.		660			4	5	1901		Solanaceae	Solanum	sisymbriifolium	Lam.	Asia-Tropical	Australia	Australia	Western Australia		Bayswater	near Perth		widely spread, now proscribed as a 'noxious weed' , which landowners are bound to eradicate 'Sodom Apple'		0		0					0	0	0	0
BM		BM000886154	Andrews, C.W.		97			0	0	1897		Solanaceae	Solanum	involucratum	Blume	Asia-Tropical	Australia	Australia	Christmas Island			on road above Flying Fish Cove [?]				0		0					0	0	0	0
K		K000014634	Andrews, C.W.		99			0	0	1897		Solanaceae	Solanum	involucratum	Blume	Asia-Tropical	Australia	Australia	Christmas Island			Phospnace [?] Hell Road				0		0					0	0	0	0
BM		BM000886200	Andrews, C.W.		s.n.			0	0	1908		Solanaceae	Solanum	violaceum	Ortega	Asia-Tropical	Australia	Australia	Christmas Island							10.447518	S	105.690413	E	DD		GAZ	-10.447518	105.690413	0	0
DD			Andrews, D.J.		s.n.			14	3	1863		Solanaceae	Solanum	deflexicarpum	C.Y.Wu & S.C.Huang	Asia-Temperate	China	China	Yunnan	Yingjiang Xian		Poneshee' [now in Yunnan, China; Poneshee said to be 'Upper Burma' on old labels][located in Yunnan on the border with Myanmar, c. 51 km E of Bhamo, in Dehong Dai&Jingpo Autonomous Prefecture, Ying-jiang County]				24.519782	N	98.788547	E	DD	2-5km	GAZ	24.519782	98.788547	0	0
BM		BM000900323	Andrews, F.W.	A	328			5	4	1937		Solanaceae	Solanum	trilobatum	L.	Asia-Tropical	Indian Subcontinent	India				sin. loc.		prickly herb 2 ft, flowers purple		0		0					0	0	0	0
BM		BM000900330	Andrews, F.W.	A	355			4	4	1937		Solanaceae	Solanum	sisymbriifolium	Lam.	Asia-Tropical	Indian Subcontinent	India	Tamil Nadu	Nilgiris		Conoor		shrub 4 ft flowers white, yellow centre		11.352963	N	76.79587	E	DD	>20km	GAZ	11.352963	76.79587	1524	0
G		G00442891	Anglade, L.		824			0	10	0		Solanaceae	Solanum	pubescens	Willd.	Asia-Tropical	Indian Subcontinent	India	Odisha		Tope	'Tope'		Shrub, violet, pale		21.392382	N	83.76506	E	DD	2-5km	GAZ	21.392382	83.76506	304	0
A			Anglade, L.		s.n.			0	0	0		Solanaceae	Solanum	giganteum	Jacq.	Asia-Tropical	Indian Subcontinent	India	Tamil Nadu	Dindigul	Palani Hills	Kodaikanal region, Pulney Hills				10.238141	N	77.489206	E	DD	>20km	GAZ	10.238141	77.489206	304	2439
A		310187	Anglade, L.		s.n.			0	0	0		Solanaceae	Solanum	multiflorum	Roth	Asia-Tropical	Indian Subcontinent	India	Tamil Nadu	Dindigul	Palani Hills	Kodaikanal region, Pulney Hills				10.238141	N	77.489206	E	DD	>20km	GAZ	10.238141	77.489206	304	2439
A			Anglade, L.		s.n.			0	0	0		Solanaceae	Solanum	pubescens	Willd.	Asia-Tropical	Indian Subcontinent	India	Tamil Nadu	Dindigul	Palani Hills	Kodaikanal region, Pulney Hills				10.238141	N	77.489206	E	DD	>20km	GAZ	10.238141	77.489206	304	2439
A			Anglade, L.		s.n.			0	0	0		Solanaceae	Solanum	torvum	Sw.	Asia-Tropical	Indian Subcontinent	India	Tamil Nadu	Dindigul	Palani Hills	Kodaikanal region, Pulney Hills				10.238141	N	77.489206	E	DD		GAZ	10.238141	77.489206	304	2439
MH	146465		Anilkumarin, Y.		951			12	10	1988		Solanaceae	Solanum	multiflorum	Roth	Asia-Tropical	Indian Subcontinent	India	Kerala	Wayanad	Neelimala	Near Neelimala, Sabarimala		A subshrub, armed; flowers bluish - fruit ripening red. Common		9.2509	N	77.0415	E	DMS	>20km	GAZ	9.419167	77.070833	275	0	+/-
CAL	316250		Annandale, N.		1288			31	8	1919		Solanaceae	Solanum	trilobatum	L.	Asia-Tropical	Indian Subcontinent	India	Odisha	Jagatsinghpur	Barkuda					20.168833	N	86.496496	E	DD	2-5km	GAZ	20.168833	86.496496	0	0
CAL			Annari, R.	SC-	67984			5	7	1980		Solanaceae	Solanum	insanum	L.	Asia-Tropical	Indian Subcontinent	India	Kerala		Kasaragod	Cannonore [Kannur]		spreading herbs; flowers dark violet; fruit yellow		11.877639	N	75.379146	E	DD	>20km	GAZ	11.877639	75.379146	100	0
CAL			Ansari, M.Y.	WC-	63735			19	8	1960		Solanaceae	Solanum	insanum	L.	Asia-Tropical	Indian Subcontinent	India	Gujarat		Palitana	Shatrinja hill	gravelly soil	shrub; flowers violet; fruit greenish white		21.50838	N	71.834258	E	DD		GAZ	21.50838	71.834258	0	0
BSI	47498		Ansari, M.Y.		67512			10	10	1962		Solanaceae	Solanum	hovei	Dunal	Asia-Tropical	Indian Subcontinent	India	Maharashtra	Satara	Machutar	Machutar forest on Satara road, Mahableshwar	On gravelly soil. Few. Scarcely distributed	A spiny shrub. Flowers pink, fruit berry		17.893663	N	73.717357	E	DD	>20km	GAZ	17.893663	73.717357	0	0
BSI	47499		Ansari, M.Y.		67512			10	10	1962		Solanaceae	Solanum	hovei	Dunal	Asia-Tropical	Indian Subcontinent	India	Maharashtra	Satara	Machutar	Machutar forest on Satara road, Mahableshwar	On gravelly soil. Few. Scarcely distributed	A spiny shrub. Flowers pink, fruit berry		17.893663	N	73.717357	E	DD	>20km	GAZ	17.893663	73.717357	0	0
BSI	101274		Ansari, M.Y.		87373			13	6	1963		Solanaceae	Solanum	hovei	Dunal	Asia-Tropical	Indian Subcontinent	India	Maharashtra	Pune	Sinhagad	Sin hagad		A small herb, leaves with spines, flowers blue		18.366205	N	73.756044	E	DD	>20km	GAZ	18.366205	73.756044	0	0
BSI	101275		Ansari, M.Y.		87766			28	6	1963		Solanaceae	Solanum	hovei	Dunal	Asia-Tropical	Indian Subcontinent	India	Maharashtra	Pune	Sinhagad	Sin hagad		A woody herb, leaves with spines, flowers violet or bluish. Fruits young green		18.366205	N	73.756044	E	DD	>20km	GAZ	18.366205	73.756044	0	0
BSI	87518		Ansari, M.Y.		94279			6	10	1963		Solanaceae	Solanum	hovei	Dunal	Asia-Tropical	Indian Subcontinent	India	Dadra and Nagar Haveli		Dapada	Dapada (Chinchpada Forests)	In the open forest areas	A spiny shrub. Fls. violet		20.186289	N	73.019615	E	DD	>20km	GAZ	20.186289	73.019615	0	0
BSI	101276		Ansari, M.Y.		99990			26	8	1964		Solanaceae	Solanum	hovei	Dunal	Asia-Tropical	Indian Subcontinent	India	Maharashtra	Pune	Arvi Haveli	Sita bai dana (Arvi Haveli taluka)	In open grassy places	A spiny shrub, flowers blue, fruits green berries		18.238926	N	73.959162	E	DD	>20km	GAZ	18.238926	73.959162	0	0
BSI	101277		Ansari, M.Y.		104715			3	12	1964		Solanaceae	Solanum	hovei	Dunal	Asia-Tropical	Indian Subcontinent	India	Maharashtra			Sita bai dana	In bushes along road side	A spiny shrub. Flowers dark violet		0		0					0	0	0	0
BSI	87960		Ansari, M.Y.		122027			7	11	1970		Solanaceae	Solanum	hovei	Dunal	Asia-Tropical	Indian Subcontinent	India	Dadra and Nagar Haveli			Dangerpad-Umberkoi		A small undershrub or shruby plant with green fruits, ripe fruits orange in colour		0		0					0	0	0	0
BSI	79947		Ansari, M.Y.		124133	A		19	9	1970		Solanaceae	Solanum	hovei	Dunal	Asia-Tropical	Indian Subcontinent	India	Karnataka	Uttara Kannada	Castle Rock	Castle Rock- on way to Anmoda				15.3979	N	74.3322	E	DD	>20km	GAZ	15.3979	74.3322	0	0
BSI	87695		Ansari, M.Y.		127073			14	11	1970		Solanaceae	Solanum	hovei	Dunal	Asia-Tropical	Indian Subcontinent	India	Dadra and Nagar Haveli		Sindoni	Sindhoni Forests		A small undershrub, fruits green, riped one reddish in colour		20.089596	N	73.17469	E	DD	>20km	GAZ	20.089596	73.17469	0	0
BSI	87632		Ansari, M.Y.		127202			16	11	1970		Solanaceae	Solanum	hovei	Dunal	Asia-Tropical	Indian Subcontinent	India	Dadra and Nagar Haveli		Dhapsa	Dhapsa	Near a village	A small herb with green fruits		20.28244	N	72.936905	E	DD	>20km	GAZ	20.28244	72.936905	0	0
BSI			Ansari, M.Y.		146866			22	6	1977		Solanaceae	Solanum	multiflorum	Roth	Asia-Tropical	Indian Subcontinent	India	Maharashtra	Amravati	Chikhaldara			A spiny shrub, flowers purplish-violet		21.403012	N	77.326812	E	DD	>20km	GAZ	21.403012	77.326812	0	0
PBL	3485	PBL0000027354	Ansari, R.	ANC-	1353			15	5	1974		Solanaceae	Solanum	torvum	Sw.	Asia-Tropical	Indian Subcontinent	India	Andaman and Nicobar Islands	South Andamans	Havelock Island		edges of forests; sandy loam	common; shrub ca. 2 m; stem armed with spines; leaves pale green, puberlous; flowers white; fruits pale green, glabrous		11.985047	N	92.995105	E	DD		GAZ	11.985047	92.995105	0	0
PBL	3486	PBL0000014550	Ansari, R.	ANC-	1353			15	5	1974		Solanaceae	Solanum	torvum	Sw.	Asia-Tropical	Indian Subcontinent	India	Andaman and Nicobar Islands	South Andamans	Havelock Island		edges of forests; sandy loam	common; shrub ca. 2 m; stem armed with spines; leaves pale green, puberlous; flowers white; fruits pale green, glabrous		11.985047	N	92.995105	E	DD		GAZ	11.985047	92.995105	0	0
A			Anstead, R.D.		2			15	11	1921		Solanaceae	Solanum	torvum	Sw.	Asia-Tropical	Indian Subcontinent	India	Kerala		Peermade hills	Travancore	Common in South India by road sides and in undergrowth in the hills from 2000F to 5000F.			9.601063	N	77.054564	E	DD	2-5km	GAZ	9.601063	77.054564	609	1524
A			Anstead, R.D.		120			0	8	1923		Solanaceae	Solanum	trilobatum	L.	Asia-Tropical	Indian Subcontinent	India	Andhra Pradesh	Mahbubnagar	Kistna	Kistna and Godaveri deltas.	A very prickly scandent shrub very common in the Kistna and Godaveri deltas where it grows on the baks of the canals and along the edges of the fields in the hedgerows.			16.664452	N	77.9901	E	DD	>20km	GAZ	16.664452	77.9901	0	0
A			Anstead, R.D.		146			0	12	1926		Solanaceae	Solanum	torvum	Sw.	Asia-Tropical	Indian Subcontinent	India	Andhra Pradesh	Visakhapatnam	Anakapalli		Common on plains and up to 3000 ft.	Shrub reaching a height of 12 ft; flowers white; berry yellow.		17.68602	N	83.008774	E	DD		GAZ	17.68602	83.008774	0	0
A			Anstead, R.D.		s.n.			0	7	1924		Solanaceae	Solanum	violaceum	Ortega	Asia-Tropical	Indian Subcontinent	India	Tamil Nadu	Nilgiris	Ooty	'Ootacomund' [=Udagamandalam]		A big shrub, common in waste places beside roads etc.		11.411864	N	76.695392	E	DD		GAZ	11.411864	76.695392	2134	0
CAL			Antony, V.T.		78			31	12	1983		Solanaceae	Solanum	capsicoides	All.	Asia-Tropical	Indian Subcontinent	India	Kerala		Kanjirappally			spiny herbs ca. 50 cm; fls. white; not common, not abundant		9.559512	N	76.787306	E	DD	2-5km	GAZ	9.559512	76.787306	50	0	ca.
MH	143006		Antony, V.T.		221			28	1	1984		Solanaceae	Solanum	multiflorum	Roth	Asia-Tropical	Indian Subcontinent	India	Kerala	Kottayam	Panayampala			Herb around 1 m. Flowers ale violet. Berry orange. Not common. Not abundant		9.48412	N	76.644159	E	DD	>20km	GAZ	9.48412	76.644159	100	0
HIFP	25452		Anupama, K.	AP	179		Ponnuchamy, R.	12	2	2009		Solanaceae	Solanum	trilobatum	L.	Asia-Tropical	Indian Subcontinent	India	Puducherry		Ousteri Lake	Ousteri Lake Estate				11.57083	N	79.45572	E	DMS		SPEC	11.952306	79.765889	30	0
HIFP	24989		Anupama, K.	AP	299		Ponnuchamy, R.	12	5	2009		Solanaceae	Solanum	virginianum	L.	Asia-Tropical	Indian Subcontinent	India	Puducherry		Ousteri Lake	Ousteri Lake Estate		Spiny herb		11.57083	N	79.45572	E	DMS		SPEC	11.952306	79.765889	30	0
HIFP	25204		Anupama, K.	1P	729		Ponnuchamy, R.	10	12	2009		Solanaceae	Solanum	trilobatum	L.	Asia-Tropical	Indian Subcontinent	India	Puducherry	Pondicherry	Pondichery	Ousteri Lake Estate		Spiny climber in flower		11.940067	N	79.739976	E	DD		GAZ	11.940067	79.739976	30	0
HIFP	19555		Anupama, K.		s.n.			17	2	1999		Solanaceae	Solanum	pubescens	Willd.	Asia-Tropical	Indian Subcontinent	India	Tamil Nadu	Krishnagiri	Singarapettai	Javadi Hill	Scrub woodland	Shrub with fruits		12.255644	N	78.615756	E	DD	>20km	GAZ	12.255644	78.615756	400	0
K		K000014650	Argent, G.C.G.		108279		et al.	28	2	1985		Solanaceae	Solanum	lasiocarpum	Dunal	Asia-Tropical	Malesia	Malaysia	Sabah		Ulu Segama	Research Centre, Ulu Sg. Segama Lahad Datu District, Tawau Division	Disturbed area by road	Herb to 1.5 m. Flowers white. Leaves very spiny		4.955952	N	117.877723	E	DD	>20km	GAZ	4.955952	117.877723	200	0
E		E00426962	Argent, G.C.G.		108279		et al.	28	2	1985		Solanaceae	Solanum	lasiocarpum	Dunal	Asia-Tropical	Malesia	Malaysia	Sabah		Ulu Segama	Research Centre, Ulu Sg. Segama Lahad Datu District, Tawau Division	Disturbed area by road	Herb to 1.5 m. Flowers white. Leaves very spiny		4.955952	N	117.877723	E	DD	>20km	GAZ	4.955952	117.877723	200	0
E		E00426961	Argent, G.C.G.		108279		et al.	28	2	1985		Solanaceae	Solanum	lasiocarpum	Dunal	Asia-Tropical	Malesia	Malaysia	Sabah		Ulu Segama	Research Centre, Ulu Sg. Segama Lahad Datu District, Tawau Division	Disturbed area by road	Herb to 1.5 m. Flowers white. Leaves very spiny		4.955952	N	117.877723	E	DD	>20km	GAZ	4.955952	117.877723	200	0
E		E00792516	Argy, C. d'		s.n.			0	0	0	s.d.	Solanaceae	Solanum	melongena	L.	Asia-Temperate	China	China	Jiangsu			'Kiangsu'		aubergine blanche, fruit jâune à maturité		0		0					0	0	0	0
A			Arif, M.		s.n.		Hussain, M.	21	10	1974		Solanaceae	Solanum	virginianum	L.	Asia-Tropical	Indian Subcontinent	Pakistan	Punjab	Rawalpindi	Mallpur			Herb, spiny, flowers white.		0		0					0	0	609	0
CAL			Aron, C.M.	CC-	2702			1	9	1964		Solanaceae	Solanum	insanum	L.	Asia-Tropical	Indian Subcontinent	India	Madhya Pradesh	Indore	Rash [Forest] Block	Raslam, Rash [Forest] Block		spiny herb or undershrub; stems and leaves light green, hairy; flowers light blue in color; calyx persistent, hairy; fruit roundish, small; midrib of leaves spiny		22.840374	N	75.790666	E	DD	>20km	GAZ	22.840374	75.790666	0	0
CAL			Aron, C.M.	CC-	2702			1	9	1964		Solanaceae	Solanum	insanum	L.	Asia-Tropical	Indian Subcontinent	India	Madhya Pradesh	Indore	Rash [Forest] Block	Raslam, Rash [Forest] Block		spiny herb or undershrub; stems and leaves light green, hairy; flowers light blue in color; calyx persistent, hairy; fruit roundish, small; midrib of leaves spiny		22.840374	N	75.790666	E	DD	>20km	GAZ	22.840374	75.790666	0	0
BSD	43478		Arora, C.M.	NC-	37130			19	10	1968		Solanaceae	Solanum	violaceum	Ortega	Asia-Tropical	Indian Subcontinent	India	Uttarakhand	Dehradun	Lacchiwala	Lachhiwala Forest	roadsides	prickly undershrub; frts		30.207886	N	78.132256	E	DD	2-5km	GAZ	30.207886	78.132256	0	0
BSD	43477		Arora, C.M.	UK-	37131			19	10	1963		Solanaceae	Solanum	chrysotrichum	Schltdl.	Asia-Tropical	Indian Subcontinent	India	Uttarakhand	Dehradun	Lacchiwala	'Latchiwala forest'	roadsides	big prickly shrub; young leaves brown tomentose; in fruting		30.207886	N	78.132256	E	DD	2-5km	GAZ	30.207886	78.132256	600	0
BSD	43970		Arora, C.M.	NC-	38865			4	7	1969		Solanaceae	Solanum	insanum	L.	Asia-Tropical	Indian Subcontinent	India	Uttarakhand	Dehradun	Gola Thapar Forest	'Gola Thappar Forest'	in open grassy field	spiny herb; in flowering; common		0		0					0	0	450	0
BSI			Aroy, R.K.		11677			7	1	1959		Solanaceae	Solanum	multiflorum	Roth	Asia-Tropical	Indian Subcontinent	India	Karnataka	Kodagu	Makut Reserve Forest	Virajpet, Makut road [Makut Reserve Forest]	Open, on forest edge	Spiny shrub		12.2	N	75.76667	E	DD	>20km	GAZ	12.2	75.76667	0	0
BSI			Aroy, R.K.		12130			7	1	1955		Solanaceae	Solanum	multiflorum	Roth	Asia-Tropical	Indian Subcontinent	India	Karnataka	Kodagu	Kalhalla					12.076111	N	76.113333	E	DD	>20km	GAZ	12.076111	76.113333	0	0
BSI			Aroy, R.K.		12168			9	2	1959		Solanaceae	Solanum	multiflorum	Roth	Asia-Tropical	Indian Subcontinent	India	Karnataka	Kodagu	Kalhalla			An armed undershrub		12.076111	N	76.113333	E	DD	>20km	GAZ	12.076111	76.113333	0	0
BSI	11395		Aroy, R.K.		12229			0	0	0		Solanaceae	Solanum	hovei	Dunal	Asia-Tropical	Indian Subcontinent	India	Karnataka			N. Kanara [ Uttara Kannada District]		Spiny shrub		14.723897	N	74.599944	E	DD	>20km	GAZ	14.723897	74.599944	0	0
LE			Artyushenko, Z.T.		238			18	6	1965		Solanaceae	Solanum	virginianum	L.	Asia-Temperate	Western Asia	Afghanistan			Djelalabad	Djelalabad - Tichnat road	On a pebble shore, near water,	Fruit green with darker stripes, like a watermelon.		0		0					0	0	0	0
MH	143700		Arulappan, C.		67			15	7	1984		Solanaceae	Solanum	trilobatum	L.	Asia-Tropical	Indian Subcontinent	India	Tamil Nadu	Pudukottai	Thirumayam	Near Tirumayam [Thirumayam]		Climbing, prickly undershrub, leaf tri-lobed, flowers bluish		10.246945	N	78.751996	E	DD	>20km	GAZ	10.246945	78.751996	80	0
K		K001153043	Ashram		s.n.			22	11	1983		Solanaceae	Solanum	violaceum	Ortega	Asia-Tropical	Indian Subcontinent	India	Rajasthan			Mt. Abu, Vashistha		Princ. Investigator: N.G.Patel		24.5925	N	72.7083	E	DD		GAZ	24.5925	72.7083	0	0		bruhati
BLAT	49929		Asrana, R.	RA	2887			16	9	1956		Solanaceae	Solanum	hovei	Dunal	Asia-Tropical	Indian Subcontinent	India	Gujarat	Dang	Subir	Subir. Dangs Forest				20.931299	N	73.777213	E	DD	>20km	GAZ	20.931299	73.777213	0	0
BLAT	49949		Asrana, R.	RA	3171			20	10	1956		Solanaceae	Solanum	hovei	Dunal	Asia-Tropical	Indian Subcontinent	India	Gujarat	Dang	Subir	Subir. Dangs Forest				20.931299	N	73.777213	E	DD	>20km	GAZ	20.931299	73.777213	0	0
BSD	52630		Aswal, B.S.	NC-	40178			27	7	1972		Solanaceae	Solanum	insanum	L.	Asia-Tropical	Indian Subcontinent	India	Uttar Pradesh			Dholkand R.O. (Rajaji Puram [?])		erect herb with violet flowers		0		0					0	0	0	0
CAL	316149		Aubert, G.E.		s.n.		Gage, A.T.	1	3	1903		Solanaceae	Solanum	melongena	L.	Asia-Tropical	Indo-China	Myanmar (Burma)	Magwe		Minbu	island opposite Minbu	cultivated			20.1833	N	94.8667	E	DD	>20km	GAZ	20.1833	94.8667	0	0
CAL	316228		Aubert, G.E.		s.n.		Gage, A.T.	9	3	1903		Solanaceae	Solanum	virginianum	L.	Asia-Tropical	Indo-China	Myanmar (Burma)	Magwe		Minbu	Minbu	desert zone	very common		20.1833	N	94.8667	E	DD	>20km	GAZ	20.1833	94.8667	0	0
K		K001153019	Auglade, L.		2175			0	3	0	s.y.	Solanaceae	Solanum	violaceum	Ortega	Asia-Tropical	Indian Subcontinent	India	Tamil Nadu	Dindigul	Palani Hills	Shembagamur [=Senbahandor]				10.23069	N	77.499732	E	DD	2-5km	GAZ	10.23069	77.499732	0	0
BM		BM001034945	Aung, M.M.		92183		Shine, L. & Htay, A.	28	6	2013		Solanaceae	Solanum	torvum	Sw.	Asia-Tropical	Indo-China	Myanmar (Burma)	Chin	Mindat District	Mindat	along the roadside between Mindat and Kangyi village, Mindat Township	Semi-evergreen forest, forest edge, roadside	Shrub ca. 1 m in height. Flowers white, fruits green		21.22209	N	94.02611	E	DM		SPEC	21.37015	94.043517	2300	0
BM		BM001034965	Aung, M.M.		92372		Shine, L.; Aung, L.S. & Maung, K.W.	8	7	2013		Solanaceae	Solanum	viarum	Dunal	Asia-Tropical	Indo-China	Myanmar (Burma)	Chin	Mindat District	Matupi	along the roadside between Matupi and Paletwa car road, Matupi Township	Evergreen forest, roadside	Shrub ca. 50 cm in height. Flowers creamy white, fruits green when the mature yellow		21.34413	N	93.24509	E	DM		SPEC	21.57355	93.408483	1685	0
LE		LE 01050225	Averyanov, L.	AL-	482		Averynova, E.	26	1	2019		Solanaceae	Solanum	robinsonii	Bonati	Asia-Tropical	Indo-China	Vietnam	Ninh Thuan	Thuan Bac		Binh Tien village, near the border with Khanh Hoa province, Cam Ranh town area, Nui Chua National Park territory	Open granite rocks along sea coast	Terrestrial and lithophytic prostrate or climbing undershrub among coastal boulders, flowers light violet, anthers yellow, fruits juicy, red. Locally common.		11.808801	N	109.181737	E	DD		SPEC	11.808801	109.181737	15	20
LE		LE 01050265	Averyanov, L.	AL-	482		Averynova, E.	26	1	2019		Solanaceae	Solanum	robinsonii	Bonati	Asia-Tropical	Indo-China	Vietnam	Ninh Thuan	Thuan Bac		Binh Tien village, near the border with Khanh Hoa province, Cam Ranh town area, Nui Chua National Park territory	Open granite rocks along sea coast	Terrestrial and lithophytic prostrate or climbing undershrub among coastal boulders, flowers light violet, anthers yellow, fruits juicy, red. Locally common.		11.808801	N	109.181737	E	DD		SPEC	11.808801	109.181737	15	20
P		P00058067	Averyanov, L.	VH	1090		et al.	31	3	1995		Solanaceae	Solanum	insanum	L.	Asia-Tropical	Indo-China	Vietnam	Kon Tum	Dak Glei	Muong Hoong	province Kontum, montagne Ngoc Linh, près Muong Hoong village	Open place in secondary shrubs in pasture on S slope of Ngoc Linh mountain system	Shrub near 1.5 m high. Flowers violet		15.12993	N	107.921603	E	DD	>20km	GAZ	15.12993	107.921603	1400	0
P		P00114677	Averyanov, L.	VH	2739			16	3	1997		Solanaceae	Solanum	violaceum	Ortega	Asia-Tropical	Indo-China	Vietnam	Lâm Dông	Lac Duong	Klong Lanh village	S. Vietnam, Prov. Lam Dong, 31 km to NE from Dalat city, distr. Lac Duong, municipalite Da Chay, vicinities Klong Lanh village	Secondary shrub communitys on open dry slopes on NW macroslope of Bi Dup mt system	Herb up to 0.6 m hg. Flowers violet. Common		12.08	N	108.39	E	DMS		SPEC	12.133333	108.65	1450	1500
BM		BM001034936	Aye, T.T.		20611		Htwe, K.M.	12	8	2000		Solanaceae	Solanum	melongena	L.	Asia-Tropical	Indo-China	Myanmar (Burma)	Mandalay	Myingyan District	Popa village	Popa village to Ryaukpadong Town, along the roadside to Se-bauk village, Popa Mountain Park Buffer Area, Kyaukpadaung Township, Central Myanmar				20.920708	N	95.212033	E	DD		GAZ	20.920708	95.212033	0	0
BM		BM001034923	Aye, T.T.		21276		Htwe, K.M.	13	1	2001		Solanaceae	Solanum	violaceum	Ortega	Asia-Tropical	Indo-China	Myanmar (Burma)	Mandalay	Myingyan District	Popa Mountain Park	along the Ye Nge Road, Popa Mountain Park, Kyaukpadaung Township, Upper Central Myanmar		Flowers purple		20.894059	N	95.24832	E	DD		GAZ	20.894059	95.24832	0	0		Ka sok khe	Local name
BKF	SN058855		B S		1102			24	11	1964		Solanaceae	Solanum	trilobatum	L.	Asia-Tropical	Indo-China	Thailand	West	Prachuap Khiri Khan		S.W.: Prachuab [Prachaup Kiri Khan], Sam Roi Yot, Sam Roi Yot District	Common on limestone hill	Under shrub, Frs. globose purple		12.263236	N	99.94156	E	DD	2-5km	GAZ	12.263236	99.94156	0	0
BSD	40772		Babu, C.R.	NC-	34959			10	3	1965		Solanaceae	Solanum	chrysotrichum	Schltdl.	Asia-Tropical	Indian Subcontinent	India	Uttarakhand	Dehradun	Robber's Cave		naturalized along ravines, river beds and river banks	erect shrub or small tree; flowers white		30.376117	N	78.06035	E	DD		GAZ	30.376117	78.06035	0	0
BSD	40770		Babu, C.R.	NC-	35284			21	7	1965		Solanaceae	Solanum	violaceum	Ortega	Asia-Tropical	Indian Subcontinent	India	Uttarakhand	Dehradun	Bindal	Hathivarkhai [Bindal bridge]	waste places along waysides and roadsides	erect undershrub; flrs blue or violet; rare		30.327803	N	78.032343	E	DD		GAZ	30.327803	78.032343	0	0
U	U.1741141		Backer, C.A.		6910			9	2	1913		Solanaceae	Solanum	violaceum	Ortega	Asia-Tropical	Malesia	Indonesia	Java	East Java	Madioen	[=Madiun]				7.638223	S	111.526337	E	DD	2-5km	GAZ	-7.638223	111.526337	65	0	+/-
K		K000014639	Backer, C.A.		6910			9	2	1913		Solanaceae	Solanum	violaceum	Ortega	Asia-Tropical	Malesia	Indonesia	Java	East Java	Madioen	[=Madiun]				7.638223	S	111.526337	E	DD	2-5km	GAZ	-7.638223	111.526337	65	0	+/-
K		K000788227	Backer, C.A.		17065			22	12	1914		Solanaceae	Solanum	melongena	L.	Asia-Tropical	Malesia	Indonesia	Java	East Java		Java Poeger; Res. Besocki				7.588234	S	112.538416	E	DD	>20km	GAZ	-7.588234	112.538416	5	0
L		L.2882247	Backer, C.A.		36562			12	12	1930		Solanaceae	Solanum	involucratum	Blume	Asia-Tropical	Malesia	Indonesia	Java	East Java		Pasoeroean, Poespo [=Gunung Tengger]				7.841011	S	112.859781	E	DD		GAZ	-7.841011	112.859781	650	0
L		L.2882249	Backer, C.A.		36562			12	12	1930		Solanaceae	Solanum	involucratum	Blume	Asia-Tropical	Malesia	Indonesia	Java	East Java		Pasoeroean, Poespo [=Gunung Tengger]				7.841011	S	112.859781	E	DD		GAZ	-7.841011	112.859781	650	0
AMD		AMD.123995	Backer, C.A.		36562			12	12	1930		Solanaceae	Solanum	involucratum	Blume	Asia-Tropical	Malesia	Indonesia	Java	East Java		Pasoeroean, Poespo [=Gunung Tengger]				7.841011	S	112.859781	E	DD		GAZ	-7.841011	112.859781	650	0
L		L.2882248	Backer, C.A.		36562			12	12	1930		Solanaceae	Solanum	involucratum	Blume	Asia-Tropical	Malesia	Indonesia	Java	East Java		Pasoeroean, Poespo [=Gunung Tengger]				7.841011	S	112.859781	E	DD		GAZ	-7.841011	112.859781	650	0
L		L.2882203	Backer, C.A.		37259			12	6	1920		Solanaceae	Solanum	involucratum	Blume	Asia-Tropical	Malesia	Indonesia	Java	East Java		Res. Pasoeroean [Pasuruan], Karoe Daroenga				7.655743	S	112.901122	E	DD	2-5km	GAZ	-7.655743	112.901122	0	0
E		E00757243	Badami, P.S.K.		114			0	0	0		Solanaceae	Solanum	cordatum	Forssk.	Asia-Tropical	Indian Subcontinent	India	Maharashtra			'Flora of Bombay'				18.975	N	72.825833	E	DD	>20km	GAZ	18.975	72.825833	0	0
E		E00027703	Bai, B.		417		Chen, Y.	11	6	1989		Solanaceae	Solanum	deflexicarpum	C.Y.Wu & S.C.Huang	Asia-Temperate	China	China	Yunnan			Dayao	Among thicket.			0		0					0	0	0	0
U		U.1740136	Bakhuizen van den Brink Jr, R.C.		3274			1	6	1924		Solanaceae	Solanum	involucratum	Blume	Asia-Tropical	Malesia	Indonesia	Java	West Java		Buitenzorg Kamp, bij kamp, Baroe				6.5897	S	106.7913	E	DD	2-5km	GAZ	-6.5897	106.7913	0	0
L		L.2882206	Bakhuizen van den Brink Jr, R.C.		4940			19	7	1920		Solanaceae	Solanum	involucratum	Blume	Asia-Tropical	Malesia	Indonesia	Java	West Java		Res. Batavia, Limpang (halte Plered.) [Lembang? georef to there]				6.83274	S	107.621463	E	DD	2-5km	GAZ	-6.83274	107.621463	300	0
L		L.2882207	Bakhuizen van den Brink Jr, R.C.		7111			3	2	1929		Solanaceae	Solanum	involucratum	Blume	Asia-Tropical	Malesia	Indonesia	Java	West Java		Batavia (Buitenzorg) Nangela (z.w. Poersida-Leuwiliang)				6.505887	S	106.623952	E	DD	2-5km	GAZ	-6.505887	106.623952	450	0		karoendoing
K		K000014651	Bakia, K.		468			28	6	1995		Solanaceae	Solanum	lasiocarpum	Dunal	Asia-Tropical	Malesia	Malaysia	Sabah		Kampung Serinsim	Sabah. Kota Marudu District. Kampung Serinsim, Kudat Division		Shrub. Flowers white, fruit yellow		6.41074	N	116.813076	E	DD	>20km	GAZ	6.41074	116.813076	0	0
BSD	94256		Baladh, S.	NC-	67100			0	9	1993		Solanaceae	Solanum	violaceum	Ortega	Asia-Tropical	Indian Subcontinent	India	Uttarakhand	Dehradun		on way to Chhentchat	hill slopes	spinous shrubs; flowers white		0		0					0	0	0	0
PBL	296	PBL0000027353	Balakrishnan, N.P.	ANC-	150			25	5	1973		Solanaceae	Solanum	torvum	Sw.	Asia-Tropical	Indian Subcontinent	India	Andaman and Nicobar Islands	South Andamans	Wandur		paddy fields	shrubs 0.5-1 m; flowers white; fruits green; scattered, few		11.593407	N	92.618447	E	DD		GAZ	11.593407	92.618447	0	0
PBL	295	PBL0000014542	Balakrishnan, N.P.	ANC-	150			25	5	1973		Solanaceae	Solanum	torvum	Sw.	Asia-Tropical	Indian Subcontinent	India	Andaman and Nicobar Islands	South Andamans	Wandur		paddy fields	shrubs 0.5-1 m; flowers white; fruits green; scattered, few		11.593407	N	92.618447	E	DD		GAZ	11.593407	92.618447	0	0
CAL			Balakrishnan, N.P.		614			16	9	1961		Solanaceae	Solanum	insanum	L.	Asia-Tropical	Indian Subcontinent	India	Andhra Pradesh			Araku Valley, 'Visakhapatnam District'		flowers purple; fruit yellow		17.694304	N	83.209944	E	DD	2-5km	GAZ	17.694304	83.209944	0	0
CAL			Balakrishnan, N.P.		614			16	9	1961		Solanaceae	Solanum	insanum	L.	Asia-Tropical	Indian Subcontinent	India	Andhra Pradesh			Araku Valley, 'Visakhapatnam District'		flowers purple; fruit yellow		17.694304	N	83.209944	E	DD	2-5km	GAZ	17.694304	83.209944	0	0
PBL	2131	PBL0000014549	Balakrishnan, N.P.	ANC-	738			9	1	1974		Solanaceae	Solanum	torvum	Sw.	Asia-Tropical	Indian Subcontinent	India	Andaman and Nicobar Islands	South Andamans		Wright Myo	lowland forests	shrub ca. 1 m; leaves pale green, rough; flowers white; anthers yellow; fruit globose, green; scarce		11.787663	N	92.726899	E	DD		GAZ	11.787663	92.726899	0	0
PBL	2130	PBL0000027355	Balakrishnan, N.P.	ANC-	738			9	1	1974		Solanaceae	Solanum	torvum	Sw.	Asia-Tropical	Indian Subcontinent	India	Andaman and Nicobar Islands	South Andamans		Wright Myo	lowland forests	shrub ca. 1 m; leaves pale green, rough; flowers white; anthers yellow; fruit globose, green; scarce		11.787663	N	92.726899	E	DD		GAZ	11.787663	92.726899	0	0
PBL	2627	PBL0000027341	Balakrishnan, N.P.	ANC-	985			18	3	1974		Solanaceae	Solanum	virginianum	L.	Asia-Tropical	Indian Subcontinent	India	Andaman and Nicobar Islands	South Andamans	Port Blair	Marine Hill		undershrub; corolla purple, pubescent outside, glabrous inside; fruits ovoid, green with white patches; few		11.64726	N	92.715386	E	DD		GAZ	11.64726	92.715386	0	0
PBL	2626	PBL0000014514	Balakrishnan, N.P.	ANC-	985			18	3	1974		Solanaceae	Solanum	virginianum	L.	Asia-Tropical	Indian Subcontinent	India	Andaman and Nicobar Islands	South Andamans	Port Blair	Marine Hill		undershrub; corolla purple, pubescent outside, glabrous inside; fruits ovoid, green with white patches; few		11.64726	N	92.715386	E	DD		GAZ	11.64726	92.715386	0	0
CAL			Balakrishnan, N.P.	ANC-	985			18	3	1974		Solanaceae	Solanum	virginianum	L.	Asia-Tropical	Indian Subcontinent	India	Andaman and Nicobar Islands	South Andamans	Port Blair	Marine Hill		undershrub; corolla purple, pubescent outside, glabrous inside; fruits ovoid, green with white patches; few		11.64726	N	92.715386	E	DD		GAZ	11.64726	92.715386	0	0
PBL	3400	PBL0000014554	Balakrishnan, N.P.	ANC-	1308			3	5	1974		Solanaceae	Solanum	torvum	Sw.	Asia-Tropical	Indian Subcontinent	India	Andaman and Nicobar Islands	Middle Andamans	Rampur	near Mayabunder	wastelands at edges of littoral forests; sandy soil	common; subscandent shrub 2-3 m; flowers white; fruits green		12.892569	N	92.901171	E	DD		GAZ	12.892569	92.901171	0	0
PBL	3399	PBL0000027357	Balakrishnan, N.P.	ANC-	1308			3	5	1974		Solanaceae	Solanum	torvum	Sw.	Asia-Tropical	Indian Subcontinent	India	Andaman and Nicobar Islands	Middle Andamans	Rampur	near Mayabunder	wastelands at edges of littoral forests; sandy soil	common; subscandent shrub 2-3 m; flowers white; fruits green		12.892569	N	92.901171	E	DD		GAZ	12.892569	92.901171	0	0
PBL	3408	PBL0000014570	Balakrishnan, N.P.	ANC-	1312			3	5	1974		Solanaceae	Solanum	violaceum	Ortega	Asia-Tropical	Indian Subcontinent	India	Andaman and Nicobar Islands	South Andamans	Rampur	near Mayabunder	wastelands; sandy loam	common; shrub ca. 1 m; flowers blue; fruits reddish; spiny		12.911364	N	92.899786	E	DD		GAZ	12.911364	92.899786	0	0
PBL	3407	PBL0000027360	Balakrishnan, N.P.	ANC-	1312			3	5	1974		Solanaceae	Solanum	violaceum	Ortega	Asia-Tropical	Indian Subcontinent	India	Andaman and Nicobar Islands	South Andamans	Rampur	near Mayabunder	wastelands; sandy loam	common; shrub ca. 1 m; flowers blue; fruits reddish; spiny		12.911364	N	92.899786	E	DD		GAZ	12.911364	92.899786	0	0
PBL	1235	PBL0000014535	Balakrishnan, N.P.	ANC-	1347			12	11	1963		Solanaceae	Solanum	torvum	Sw.	Asia-Tropical	Indian Subcontinent	India	Andaman and Nicobar Islands	South Andamans	Dundas Point			flowers white		11.720137	N	92.656159	E	DD		GAZ	11.720137	92.656159	0	0
PBL	8767	PBL0000014546	Balakrishnan, N.P.	ANC-	3589		Nair, N.C.	8	3	1976		Solanaceae	Solanum	torvum	Sw.	Asia-Tropical	Indian Subcontinent	India	Andaman and Nicobar Islands	South Andamans	Namunaghar		forest edges; loamy soil	few; shrub 1-2 m; leaves pale green; flowers white with yellow anthers; fruits globose, pale green		11.725564	N	92.657242	E	DD		GAZ	11.725564	92.657242	50	0	ca.
PBL	8766	PBL0000014545	Balakrishnan, N.P.	ANC-	3589		Nair, N.C.	8	3	1976		Solanaceae	Solanum	torvum	Sw.	Asia-Tropical	Indian Subcontinent	India	Andaman and Nicobar Islands	South Andamans	Namunaghar		forest edges; loamy soil	few; shrub 1-2 m; leaves pale green; flowers white with yellow anthers; fruits globose, pale green		11.725564	N	92.657242	E	DD		GAZ	11.725564	92.657242	50	0	ca.
PBL	12555	PBL0000014568	Balakrishnan, N.P.	ANC-	5503			6	4	1977		Solanaceae	Solanum	violaceum	Ortega	Asia-Tropical	Indian Subcontinent	India	Andaman and Nicobar Islands	South Andamans	Diglipur		wastelands and roadsides	common; stunted spiny shrub, 30-50 cm; fruits orange-red		13.238832	N	92.983734	E	DD		GAZ	13.238832	92.983734	25	0	ca.
PBL	12556	PBL0000027358	Balakrishnan, N.P.	ANC-	5503			6	4	1977		Solanaceae	Solanum	violaceum	Ortega	Asia-Tropical	Indian Subcontinent	India	Andaman and Nicobar Islands	South Andamans	Diglipur		wastelands and roadsides	common; stunted spiny shrub, 30-50 cm; fruits orange-red		13.238832	N	92.983734	E	DD		GAZ	13.238832	92.983734	25	0	ca.
PBL	12558	PBL0000014569	Balakrishnan, N.P.	ANC-	5504			6	4	1977		Solanaceae	Solanum	violaceum	Ortega	Asia-Tropical	Indian Subcontinent	India	Andaman and Nicobar Islands	South Andamans	Diglipur		wastelands and roadsides	common; stunted spiny shrub, 40-60 cm; flowers pale purple blue		13.238832	N	92.983734	E	DD		GAZ	13.238832	92.983734	25	0	ca.
PBL	12557	PBL0000027362	Balakrishnan, N.P.	ANC-	5504			6	4	1977		Solanaceae	Solanum	violaceum	Ortega	Asia-Tropical	Indian Subcontinent	India	Andaman and Nicobar Islands	South Andamans	Diglipur		wastelands and roadsides	common; stunted spiny shrub, 40-60 cm; flowers pale purple blue		13.238832	N	92.983734	E	DD		GAZ	13.238832	92.983734	25	0	ca.
CAL			Balakrishnan, N.P.	SC-	10094			9	5	1960		Solanaceae	Solanum	elaeagnifolium	Cav.	Asia-Tropical	Indian Subcontinent	India	Tamil Nadu	Coimbatore	Sanganoor	Coimbatore 'San Kanur'		purplish blue flowers		11.035861	N	76.955444	E	DD		GAZ	11.035861	76.955444	450	0
CAL			Balakrishnan, N.P.	SC-	11388			31	10	1960		Solanaceae	Solanum	insanum	L.	Asia-Tropical	Indian Subcontinent	India	Madhya Pradesh	Sagor		near Herapur bank [Hirapur, near Sagar]		purple blue flowers		23.839936	N	78.730893	E	DD	>20km	GAZ	23.839936	78.730893	450	0
CAL			Balakrishnan, N.P.		40288			31	5	1984		Solanaceae	Solanum	violaceum	Ortega	Asia-Tropical	Indian Subcontinent	India	Kerala	Wayanad	Tholpetty	'Wynad District!	near roadside	prickly undershrub with spines on stem, nerves of leaves; leaves shallowly lobed, pubescent; flowers in many-flowered racemes, blue		11.940487	N	76.064225	E	DD	>20km	GAZ	11.940487	76.064225	0	0
BLAT	49921		Balamani, B.	BB	449			15	9	1959		Solanaceae	Solanum	hovei	Dunal	Asia-Tropical	Indian Subcontinent	India	Maharashtra	Pune	Khandala			Shrub, occasional. Flowers blue. Fruits orange		18.758	N	73.372	E	DD	>20km	GAZ	18.758	73.372	0	0
P		P00054089	Balansa, B.		943			2	8	1885		Solanaceae	Solanum	procumbens	Lour.	Asia-Tropical	Indo-China	Vietnam	Haiphong			Haiphong	Dans les haies	Tiges sarmenteuses. Fleurs d'un blanc bleuâtre		20.839864	N	106.687455	E	DD	2-5km	GAZ	20.839864	106.687455	0	0
P		P00054090	Balansa, B.		943			2	8	1885		Solanaceae	Solanum	procumbens	Lour.	Asia-Tropical	Indo-China	Vietnam	Haiphong			Haiphong	Dans les haies	Tiges sarmenteuses. Fleurs d'un blanc bleuâtre		20.839864	N	106.687455	E	DD	2-5km	GAZ	20.839864	106.687455	0	0
P		P00054262	Balansa, B.		945			24	7	1885		Solanaceae	Solanum	violaceum	Ortega	Asia-Tropical	Indo-China	Vietnam	Haiphong			Haiphong	Dans les rues	Fleurs violettes; fruits jaunâtres		20.839864	N	106.687455	E	DD	2-5km	GAZ	20.839864	106.687455	0	0
P		P00054263	Balansa, B.		945			24	7	1885		Solanaceae	Solanum	violaceum	Ortega	Asia-Tropical	Indo-China	Vietnam	Haiphong			Haiphong	Dans les rues	Fleurs violettes; fruits jaunâtres		20.839864	N	106.687455	E	DD	2-5km	GAZ	20.839864	106.687455	0	0
K		K000014598	Balansa, B.		948			2	8	1885		Solanaceae	Solanum	insanum	L.	Asia-Tropical	Indo-China	Vietnam	Hai Phong		Hai Phong	Haiphong		Fruits blancs	Cultivé par les annamites pour ses fruits qui macérés dans du vinaigre, leur servent de condiments	20.839864	N	106.687455	E	DD	2-5km	GAZ	20.839864	106.687455	0	0
P		P00054048	Balansa, B.		948			2	8	1885		Solanaceae	Solanum	insanum	L.	Asia-Tropical	Indo-China	Vietnam	Hai Phong		Hai Phong	Haiphong		Fruits blancs	Cultivé par les annamites pour ses fruits qui macérés dans du vinaigre, leur servent de condiments	20.839864	N	106.687455	E	DD	2-5km	GAZ	20.839864	106.687455	0	0
P		P00054046	Balansa, B.		948			2	8	1885		Solanaceae	Solanum	insanum	L.	Asia-Tropical	Indo-China	Vietnam	Hai Phong		Hai Phong	Haiphong		Fruits blancs	Cultivé par les annamites pour ses fruits qui macérés dans du vinaigre, leur servent de condiments	20.839864	N	106.687455	E	DD	2-5km	GAZ	20.839864	106.687455	0	0
P		P00054047	Balansa, B.		948			2	8	1885		Solanaceae	Solanum	insanum	L.	Asia-Tropical	Indo-China	Vietnam	Hai Phong		Hai Phong	Haiphong		Fruits blancs	Cultivé par les annamites pour ses fruits qui macérés dans du vinaigre, leur servent de condiments	20.839864	N	106.687455	E	DD	2-5km	GAZ	20.839864	106.687455	0	0
P		P00054122	Balansa, B.		3744			24	3	1889		Solanaceae	Solanum	procumbens	Lour.	Asia-Tropical	Indo-China	Vietnam	Ha Noi			Village de papier près de Hanoï	Sur les vieux murs	Corolle bleuâtre		21.020037	N	105.835674	E	DD	2-5km	GAZ	21.020037	105.835674	0	0
P		P00054260	Balansa, B.		4571			0	11	1890		Solanaceae	Solanum	violaceum	Ortega	Asia-Tropical	Indo-China	Vietnam	Ha Noi					Corolle d'un rouge violet; fruits charnus, rouges		21.020037	N	105.835674	E	DD	2-5km	GAZ	21.020037	105.835674	0	0
P		P00054261	Balansa, B.		4571			0	11	1890		Solanaceae	Solanum	violaceum	Ortega	Asia-Tropical	Indo-China	Vietnam	Ha Noi					Corolle d'un rouge violet; fruits charnus, rouges		21.020037	N	105.835674	E	DD	2-5km	GAZ	21.020037	105.835674	0	0
CAL	7974		Banarjee, L.K.		604			6	9	1968		Solanaceae	Solanum	insanum	L.	Asia-Tropical	Indian Subcontinent	India	Odisha		Pasa	Pasa deep				19.726728	N	84.024664	E	DD	2-5km	GAZ	19.726728	84.024664	0	0
CAL			Banerjee, B.C.	CNH-	11328			26	1	1976		Solanaceae	Solanum	capsicoides	All.	Asia-Tropical	Indian Subcontinent	India	Karnataka	Coorg		on way to Abbey Falls				12.456541	N	75.717952	E	DD	2-5km	GAZ	12.456541	75.717952	0	0
CAL			Banerjee, B.C.	CNH-	11516			2	2	1976		Solanaceae	Solanum	capsicoides	All.	Asia-Tropical	Indian Subcontinent	India	Karnataka	Coorg		on way from Baghamandala to Thalacauvery [= Tala Kaveri]				12.372481	N	75.515604	E	DD		GAZ	12.372481	75.515604	0	0
CAL			Banerjee, B.C.	CNH-	11516			2	2	1976		Solanaceae	Solanum	capsicoides	All.	Asia-Tropical	Indian Subcontinent	India	Karnataka	Coorg		on way from Baghamandala to Thalacauvery [= Tala Kaveri]				12.372481	N	75.515604	E	DD		GAZ	12.372481	75.515604	0	0
CAL	409737		Banerjee, R.N.		85			8	11	1964		Solanaceae	Solanum	trilobatum	L.	Asia-Tropical	Indian Subcontinent	India	West Bengal	South 24 Parganas	Diamond Harbour	'24-Parganas'				22.1987	N	88.202371	E	DD		GAZ	22.1987	88.202371	0	0
CAL	1890		Banerjee, R.N.		89			8	11	1964		Solanaceae	Solanum	trilobatum	L.	Asia-Tropical	Indian Subcontinent	India	West Bengal	South 24 Parganas	Diamond Harbour	'24-Parganas'				22.1987	N	88.202371	E	DD		GAZ	22.1987	88.202371	0	0
K		K001152966	Banerjee, R.N.	CNH-	18621			21	8	1984		Solanaceae	Solanum	torvum	Sw.	Asia-Tropical	Indian Subcontinent	India	West Bengal	Uttar Dinajpur		Djinapur, Raigunj		common herb 6 ft tall; anthers yellow; petals white		25.62	N	88.12	E	DD		GAZ	25.62	88.12	0	0
K		K001152863	Banerjee, R.N.	CNH-	18697			26	8	1984		Solanaceae	Solanum	torvum	Sw.	Asia-Tropical	Indian Subcontinent	India	West Bengal	Uttar Dinajpur		West Dinajpur, Chopra	in slopes of village path	common; flowers white; fruits green		0		0					0	0	0	0
CAL			Banerjee, R.N.		s.n.		Dasgupta, S.	0	11	1992		Solanaceae	Solanum	trilobatum	L.	Asia-Tropical	Indian Subcontinent	India	West Bengal	South 24 Parganas	Sagar Island	Gangasagar island		straggling herb; flowers blue; anthers yellow		21.726891	N	88.109612	E	DD	2-5km	GAZ	21.726891	88.109612	0	0
BKF	SN058899		Banerjee, S.P.		64			10	8	1964		Solanaceae	Solanum	violaceum	Ortega	Asia-Tropical	Indian Subcontinent	India	Madhya Pradesh		Bagana					23.0625	N	76.0233	E	DMS		GAZ	23.106944	76.0425	0	0
BM		BM000886151	Banks, J.		s.n.		Solander, D.C.	0	0	1770		Solanaceae	Solanum	lasiocarpum	Dunal	Asia-Tropical	Malesia	Indonesia	Java	West Java		prope Batavia [=Jakarta]				6.17511	S	106.86504	E	DD	2-5km	GAZ	-6.17511	106.86504	0	0
BM		BM000886238	Banks, J.		s.n.		Solander, D.C.	0	0	0		Solanaceae	Solanum	pseudosaponaceum	Blume	Asia-Tropical	Malesia	Indonesia	Java	West Java		prope Batavia [=Jakarta]				6.17511	S	106.86504	E	DD	2-5km	GAZ	-6.17511	106.86504	0	0
CAL	7973		Bansjee, L.K.	CNH-	600			6	9	1968		Solanaceae	Solanum	virginianum	L.	Asia-Tropical	Indian Subcontinent	India	Odisha		Para	Pasa deep'				19.726728	N	84.024664	E	DD	2-5km	GAZ	19.726728	84.024664	0	0
MO	3270277		Bara, T.		37			19	9	1979		Solanaceae	Solanum	dunalianum	Gaudich.	Asia-Tropical	Malesia	Papua New Guinea	Western Province		Balamuk	N of Station, near Bensbach		shrub 1 m		8.866667	S	141.25	E	DD		SPEC	-8.866667	141.25	10	0
MH	35603		Barber, C.A.		132			1	2	1899		Solanaceae	Solanum	trilobatum	L.	Asia-Tropical	Indian Subcontinent	India	Tamil Nadu	Chennai		Chennai				13.059767	N	80.266246	E	DD		GAZ	13.059767	80.266246	0	0
MH	35597		Barber, C.A.		132			1	2	1899		Solanaceae	Solanum	trilobatum	L.	Asia-Tropical	Indian Subcontinent	India	Tamil Nadu	Chennai		Chennai				13.059767	N	80.266246	E	DD		GAZ	13.059767	80.266246	0	0
MH	35532		Barber, C.A.		2188			10	11	1900		Solanaceae	Solanum	multiflorum	Roth	Asia-Tropical	Indian Subcontinent	India	Karnataka	Kodagu	Sampaje	South Carara, Sampagi [Sampaje]				12.497133	N	75.556938	E	DD	>20km	GAZ	12.497133	75.556938	0	0
MH	35408	MH00148671	Barber, C.A.		3203			16	6	1901		Solanaceae	Solanum	vagum	B.Heyne ex Nees	Asia-Tropical	Indian Subcontinent	India	Tamil Nadu	Tirunelveli		Mundantharai, Tinnevelly				8.68834	N	77.309467	E	DD	2-5km	GAZ	8.68834	77.309467	0	0
MH	35409	MH00148670	Barber, C.A.		3203			16	6	1901		Solanaceae	Solanum	vagum	B.Heyne ex Nees	Asia-Tropical	Indian Subcontinent	India	Tamil Nadu	Tirunelveli		Mundantharai, Tinnevelly				8.68834	N	77.309467	E	DD	2-5km	GAZ	8.68834	77.309467	0	0
MH	35410	MH00148669	Barber, C.A.		3203			16	6	1901		Solanaceae	Solanum	vagum	B.Heyne ex Nees	Asia-Tropical	Indian Subcontinent	India	Tamil Nadu	Tirunelveli		Mundantharai, Tinnevelly				8.68834	N	77.309467	E	DD	2-5km	GAZ	8.68834	77.309467	0	0
MH	35406	MH00148668	Barber, C.A.		3203			16	6	1901		Solanaceae	Solanum	vagum	B.Heyne ex Nees	Asia-Tropical	Indian Subcontinent	India	Tamil Nadu	Tirunelveli		Mundantharai, Tinnevelly				8.68834	N	77.309467	E	DD	2-5km	GAZ	8.68834	77.309467	0	0
MH	35598		Barber, C.A.		4909			27	11	1902		Solanaceae	Solanum	trilobatum	L.	Asia-Tropical	Indian Subcontinent	India	Andhra Pradesh	East Godavari	Devipatnam	Godavari river				17.316262	N	81.669466	E	DD	>20km	GAZ	17.316262	81.669466	0	0
CAL			Barber, C.A.		4909			27	11	1902		Solanaceae	Solanum	trilobatum	L.	Asia-Tropical	Indian Subcontinent	India	Andhra Pradesh	East Godavari	Devipatnam	Godavari river				17.316262	N	81.669466	E	DD	>20km	GAZ	17.316262	81.669466	0	0
MH	35391	MH00134951	Barber, C.A.		6490			30	10	1904		Solanaceae	Solanum	pubescens	Willd.	Asia-Tropical	Indian Subcontinent	India	Tamil Nadu	Coimbatore	Mettupalayam					11.289088	N	76.940969	E	DD	>20km	GAZ	11.289088	76.940969	0	0
MH			Barber, C.A.		6490			30	10	1904		Solanaceae	Solanum	pubescens	Willd.	Asia-Tropical	Indian Subcontinent	India	Tamil Nadu	Coimbatore	Mettupalayam					11.289088	N	76.940969	E	DD	>20km	GAZ	11.289088	76.940969	0	0
MH	35393	MH00134957	Barber, C.A.		6490			30	10	1904		Solanaceae	Solanum	pubescens	Willd.	Asia-Tropical	Indian Subcontinent	India	Tamil Nadu	Coimbatore	Mettupalayam					11.289088	N	76.940969	E	DD	>20km	GAZ	11.289088	76.940969	0	0
MH	35605		Barber, C.A.		7114			28	8	1905		Solanaceae	Solanum	trilobatum	L.	Asia-Tropical	Indian Subcontinent	India	Tamil Nadu	Kanchipuram	Palur	Palur, South Arcot				12.765276	N	79.906666	E	DD	>20km	GAZ	12.765276	79.906666	0	0
CAL	316152		Barber, C.A.		8079			9	11	1906		Solanaceae	Solanum	insanum	L.	Asia-Tropical	Indian Subcontinent	India	Andhra Pradesh	Kurnool	Giddalur	'Giddalur'				15.086212	N	78.25472	E	DD			15.086212	78.25472	0	0
K			Barbon, E.B.	PPI	1760		Romero-Castañeda, R. & Fernando	0	0	0		Solanaceae	Solanum	torvum	Sw.	Asia-Tropical	Malesia	Philippines	Mindanao	Aguaan Norte province	Tungao	NALCO, Agusan Norte	along ridge of forest; clay loam; secondary forest	herb, leaves alternate; flowers white		8.775917	N	125.569707	E	DD		GAZ	8.775917	125.569707	0	0
K		K000195927	Barbon, E.B.		1976		Álvarez, ? & García	21	8	1991		Solanaceae	Solanum	torvum	Sw.	Asia-Tropical	Malesia	Philippines	Luzon	Calabarzon	Mount Salolo	Luzon/Polillo, Quezon, Burdeos, Salolo, along the ridge of Mt Salolo, Quezon Province		Herb, lvs spiral, stems and branchlets thorny, fr in clusters, seeds numerous		14.694912	N	121.936224	E	DD		GAZ	14.694912	121.936224	0	0
K		K000195949	Barbon, E.B.		2178		Álvarez, ? & García	2	9	1991		Solanaceae	Solanum	jamaicense	Mill.	Asia-Tropical	Malesia	Philippines	Luzon	Calabarzon	Mount Tipuan	Real, Lalawinan, Tipunan, NBG. Found along the ridge of Mt. Tipunan, Quezon Province	Soil clay loam. Secondary forest.	Herb, leaves alternate and hairy, stem thorny. Fls white, throat yellow.		16.86079	N	120.905543	E	DD	>20km	gaz	16.86079	120.905543	0	0
K		K000195944	Barbon, E.B.		5935		García & Sagcal	5	2	1992		Solanaceae	Solanum	torvum	Sw.	Asia-Tropical	Malesia	Philippines	Visayas	Eastern Visayas	Samar Island	Brgy. Wispal, Basey, Samar Island	Soil clay loam. Secondary forest.	Herb, lvs alternate, branches thorny, fr green many seeded		11.296602	N	125.07893	E	DD		GAZ	11.296602	125.07893	0	0
K		K000196016	Barbon, E.B.	PPI	8208		Romero-Castañeda, R. & Fernando	3	6	1992		Solanaceae	Solanum	torvum	Sw.	Asia-Tropical	Malesia	Philippines	Luzon	Bicol	Mount Isarog	Naga City, Camarines Sur Province	slopes, clay loam; Dipterocarp forest	shrub, leaves alternate, hariy, pale green below; fruits axillary, fleshy many-seeded		13.639059	N	123.280571	E	DD		GAZ	13.639059	123.280571	0	0
K		K000195948	Barbon, E.B.		8271		Álvarez, ? & Fernando	19	8	1992		Solanaceae	Solanum	torvum	Sw.	Asia-Tropical	Malesia	Philippines	Visayas	Eastern Visayas	Tongonan	Tongonan, Ormoc, found along the PNOC forest reservation, Leyte Province	Secondary disturbed forest	Herb, lvs alternate glaucous below, fls white, fr drupe green in clusters		11.130918	N	124.63609	E	DD		GAZ	11.130918	124.63609	0	0
K		K000195947	Barbon, E.B.		8590		Álvarez, ? & Fernando	11	8	1992		Solanaceae	Solanum	torvum	Sw.	Asia-Tropical	Malesia	Philippines	Visayas	Eastern Visayas	Libtong	Libtong, Naval, Found along the forest of Libtong, Biliran Island	Clay loam. Secondary forest.	Herb, lvs opposite.		14.748869	N	120.98333	E	DD		GAZ	14.748869	120.98333	0	0
GH		230177	Barbon, E.B.		18814		García & Romero-Castañeda, R.	11	12	1995		Solanaceae	Solanum	torvum	Sw.	Asia-Tropical	Malesia	Philippines	Luzon	Cagayan Valley		Brgy. San Vicente, Palaui Island, Sta. Ana, Cagayan Province	Clay loam soil, along trail, secondary disturbed forest	herb 1/2 m in height; whole plant with thorns, yellowish gray abv, ple green under.		18.55	N	122.133	E	DD		SPEC	18.55	122.133	350	0
BM		BM000886129	Barclay, G.W.		s.n.			0	9	1840		Solanaceae	Solanum	insanum	L.	Asia-Tropical	Malesia	Indonesia	Sulawesi	Sulawesi Selatan	Macassar					5.137333	S	119.419833	E	DD		GAZ	-5.137333	119.419833	0	0
BM		BM000900262	Barnard, D.E.	SoKUB	4			0	0	1931		Solanaceae	Solanum	virginianum	L.	Asia-Tropical	Indo-China	Myanmar (Burma)				Rhodang, up. B. dry zone	sandy wastes	creeping herb, mauve		0		0					0	0	0	0
A		310193	Barnes, E.		92			21	12	1937		Solanaceae	Solanum	multiflorum	Roth	Asia-Tropical	Indian Subcontinent	India	Kerala	Idukki	Kannan Devan Hills	Mushi Shola, Kandahar, Travancore High Ranges [Kannan Devan Hills]				10.05	N	77.05	E	DD		GAZ	10.05	77.05	0	0
A		310194	Barnes, E.		92			21	12	1937		Solanaceae	Solanum	multiflorum	Roth	Asia-Tropical	Indian Subcontinent	India	Kerala	Idukki	Kannan Devan Hills	Mushi Shola, Kandahar, Travancore High Ranges [Kannan Devan Hills]				10.05	N	77.05	E	DD		GAZ	10.05	77.05	0	0
US	3126925		Barnes, E.		92			21	12	1937		Solanaceae	Solanum	multiflorum	Roth	Asia-Tropical	Indian Subcontinent	India	Kerala	Idukki	Kannan Devan Hills	Mushi Shola, Kandahar, Travancore High Ranges [Kannan Devan Hills]				10.05	N	77.05	E	DD		GAZ	10.05	77.05	0	0
A			Barnes, E.		281			0	5	1938		Solanaceae	Solanum	giganteum	Jacq.	Asia-Tropical	Indian Subcontinent	India	Karnataka	Chamarajanagar	Biligiriranga Hills					11.912029	N	77.148516	E	DD	>20km	GAZ	11.912029	77.148516	1219	1524
US	3005644		Barnes, E.		281			0	5	1938		Solanaceae	Solanum	giganteum	Jacq.	Asia-Tropical	Indian Subcontinent	India	Karnataka	Chamarajanagar	Biligiriranga Hills					11.912029	N	77.148516	E	DD	>20km	GAZ	11.912029	77.148516	1219	1524
A			Barnes, E.		301			0	5	1938		Solanaceae	Solanum	torvum	Sw.	Asia-Tropical	Indian Subcontinent	India	Karnataka	Chamarajanagar	Biligiriranga Hills	Billigirirangan hills [Biligiriranga Hills], Chennai [Madras], Tamil Nadu				11.912029	N	77.148516	E	DD	>20km	GAZ	11.912029	77.148516	0	0
A		310189	Barnes, E.		352			0	5	1938		Solanaceae	Solanum	multiflorum	Roth	Asia-Tropical	Indian Subcontinent	India	Karnataka	Chamarajanagar	Biligiriranga Hills	Billigirirangan hills [Biligiriranga Hills], Chennai [Madras], Tamil Nadu				11.912029	N	77.148516	E	DD	>20km	GAZ	11.912029	77.148516	0	0
A			Barnes, E.		431			0	5	1938		Solanaceae	Solanum	torvum	Sw.	Asia-Tropical	Indian Subcontinent	India	Karnataka	Chamarajanagar	Biligiriranga Hills	Billigirirangan hills [Biligiriranga Hills], Chennai [Madras], Tamil Nadu				11.912029	N	77.148516	E	DD	>20km	GAZ	11.912029	77.148516	1219	1524
A		310192	Barnes, E.		439			0	5	1938		Solanaceae	Solanum	multiflorum	Roth	Asia-Tropical	Indian Subcontinent	India	Karnataka	Chamarajanagar	Biligiriranga Hills	Billigirirangan hills [Biligiriranga Hills], Chennai [Madras], Tamil Nadu				11.912029	N	77.148516	E	DD	>20km	GAZ	11.912029	77.148516	1219	1524
US	3005507		Barnes, E.		439			0	5	1938		Solanaceae	Solanum	multiflorum	Roth	Asia-Tropical	Indian Subcontinent	India	Karnataka	Chamarajanagar	Biligiriranga Hills	Billigirirangan hills [Biligiriranga Hills], Chennai [Madras], Tamil Nadu				11.912029	N	77.148516	E	DD	>20km	GAZ	11.912029	77.148516	1219	1524
A		310188	Barnes, E.		452			0	5	1938		Solanaceae	Solanum	multiflorum	Roth	Asia-Tropical	Indian Subcontinent	India	Karnataka	Chamarajanagar	Biligiriranga Hills	Billigirirangan hills [Biligiriranga Hills], Chennai [Madras], Tamil Nadu				11.912029	N	77.148516	E	DD	>20km	GAZ	11.912029	77.148516	0	0
A		310190	Barnes, E.		589			0	12	1938		Solanaceae	Solanum	multiflorum	Roth	Asia-Tropical	Indian Subcontinent	India	Karnataka	Chamarajanagar	Biligiriranga Hills	Billigirirangan hills [Biligiriranga Hills], Chennai [Madras], Tamil Nadu				11.912029	N	77.148516	E	DD	>20km	GAZ	11.912029	77.148516	1585	0
A			Barnes, E.		1062			7	6	1940		Solanaceae	Solanum	insanum	L.	Asia-Tropical	Indian Subcontinent	India	Tamil Nadu	Nilgiris	Gudalur					11.519335	N	76.481684	E	DD		GAZ	11.519335	76.481684	0	0
US	3005532		Barnes, E.		1062			7	6	1940		Solanaceae	Solanum	insanum	L.	Asia-Tropical	Indian Subcontinent	India	Tamil Nadu	Nilgiris	Gudalur					11.519335	N	76.481684	E	DD		GAZ	11.519335	76.481684	0	0
UC		UC244051	Barnhardt, C.J.		s.n.			15	2	0		Solanaceae	Solanum	torvoideum	Merr. & L.M.Perry	Asia-Tropical	Malesia	Philippines	Luzon	Ilocos	Babalossa	Babalossa, Ilocos Sur Province				0		0					0	0	0	0
CAS	291195		Barnhardt, C.J.		s.n.			15	2	0		Solanaceae	Solanum	torvoideum	Merr. & L.M.Perry	Asia-Tropical	Malesia	Philippines	Luzon	Ilocos	Babalossa	Babalossa, Ilocos Sur Province				0		0					0	0	0	0
P		P00055923	Barry, J.P.		62			27	9	1960		Solanaceae	Solanum	camranhense	Dy Phon & Hul	Asia-Tropical	Indo-China	Vietnam	Khánh Hòa	Cam Ranh	My Ca		Dunes littorales	Fleurs bleues. Centre jaune		11.921057	N	109.252593	E	DD		GAZ	11.921057	109.252593	0	0
P		P00055925	Barry, J.P.		63			27	9	1960		Solanaceae	Solanum	camranhense	Dy Phon & Hul	Asia-Tropical	Indo-China	Vietnam	Khánh Hòa	Cam Ranh	My Ca	Presqu'île de Cam Ranh	Dunes littorales	Fleurs bleues. Centre jaune		11.921057	N	109.252593	E	DD		GAZ	11.921057	109.252593	0	0
A			Bartholomew, B.		3955		Boufford, D.E.	6	4	1986		Solanaceae	Solanum	torvum	Sw.	Asia-Tropical	Indian Subcontinent	Bhutan				7 km NE of Phuntsholing between Phuntsoling and Gedu.		Shrub 2 m tall, petals white, anthers yellow, fruit green.		26.911801	N	89.410413	E	DD		GAZ	26.911801	89.410413	500	0
A			Bartholomew, B.		3965		Boufford, D.E.	6	4	1986		Solanaceae	Solanum	viarum	Dunal	Asia-Tropical	Indian Subcontinent	Bhutan			Phuntsholing	7km NE of Phuntsholing between Phuntsholing and Gedu.		Sub shrub, petals and anthers white, fruit green with white markings.		26.911801	N	89.410413	E	DD		GAZ	26.911801	89.410413	500	0
BM		BM000942525	Bartholomew, B.		s.n.		Boufford, D.E.	16	8	1984		Solanaceae	Solanum	viarum	Dunal	Asia-Temperate	China	China	Yunnan	Kunming	Kunming Botanical Institute	Grounds of the Kunming Institute of Botany, Heilongtan, Kunming Municipality.	Non-cultivated plants.	Coarse herb, 1 m tall, flowers white fruit mottled white and yellow.		25.136156	N	102.745564	E	DD		GAZ	25.136156	102.745564	2000	0
BM		BM000886158	Bartlett, E.		s.n.			0	0	1893		Solanaceae	Solanum	lasiocarpum	Dunal	Asia-Tropical	Malesia	Malaysia	Sarawak		Kuching					1.540737	N	110.346011	E	DD	2-5km	GAZ	1.540737	110.346011	0	0
BM		BM000886268	Bartlett, E.		s.n.			0	0	1893		Solanaceae	Solanum	torvum	Sw.	Asia-Tropical	Malesia	Malaysia	Sarawak			sin. loc. [cemtroid]				2.557428	N	113.001199	E	DD	>20km	GAZ	2.557428	113.001199	0	0
US	1054023	2838937	Bartlett, H.H.		437		La Rue, C.D.	0	0	1918		Solanaceae	Solanum	violaceum	Ortega	Asia-Tropical	Malesia	Indonesia	Sumatra	North Sumatra		East Coast, Asahan [georef to centre of Asahan Regency]				2.777673	N	99.556093	E	DD	>20km	GAZ	2.777673	99.556093	0	0
US	1054026	2838936	Bartlett, H.H.		440		La Rue, C.D.	0	0	1918		Solanaceae	Solanum	violaceum	Ortega	Asia-Tropical	Malesia	Indonesia	Sumatra	North Sumatra		East Coast, Asahan [georef to centre of Asahan Regency]				2.777673	N	99.556093	E	DD	>20km	GAZ	2.777673	99.556093	0	0
US	1552779	2838935	Bartlett, H.H.		8407			0	6	1927		Solanaceae	Solanum	violaceum	Ortega	Asia-Tropical	Malesia	Papua New Guinea	Oro			East coast, Silo Maradja, Asahan				0		0					0	0	0	0
A		230180	Bartlett, H.H.		14717			8	9	1935		Solanaceae	Solanum	torvum	Sw.	Asia-Tropical	Malesia	Philippines	Luzon	Central Luzon	Kay Tianak and Ipo	Bulacan Province				14.904761	N	120.999202	E	DD		ARC	14.904761	120.999202	0	0
US	3532730	2839487	Bartlett, H.H.		14717			8	9	1935		Solanaceae	Solanum	torvum	Sw.	Asia-Tropical	Malesia	Philippines	Luzon	Central Luzon	Kay Tianak and Ipo	Bulacan Province				14.904761	N	120.999202	E	DD		ARC	14.904761	120.999202	0	0
A		230195	Bartlett, H.H.		15140			31	10	1925		Solanaceae	Solanum	miyakojimense	T.Yamaz. & Takushi	Asia-Tropical	Malesia	Philippines	Luzon	Cagayan Valley	Dalupiri Island	Babuyan subgroup, 19 to 19.10 N latitude, 121.15 E longitude, Babuyan Islands				19.143229	N	121.224966	E	DD		GAZ	19.143229	121.224966	0	0
NY		828240	Bartlett, H.H.		15140			31	10	1925		Solanaceae	Solanum	miyakojimense	T.Yamaz. & Takushi	Asia-Tropical	Malesia	Philippines	Luzon	Cagayan Valley	Dalupiri Island	Babuyan subgroup, 19 to 19.10 N latitude, 121.15 E longitude, Babuyan Islands				19.143229	N	121.224966	E	DD		GAZ	19.143229	121.224966	0	0
US	3544038	2839511	Bartlett, H.H.		15140			31	10	1925		Solanaceae	Solanum	miyakojimense	T.Yamaz. & Takushi	Asia-Tropical	Malesia	Philippines	Luzon	Cagayan Valley	Dalupiri Island	Babuyan subgroup, 19 to 19.10 N latitude, 121.15 E longitude, Babuyan Islands				19.143229	N	121.224966	E	DD		GAZ	19.143229	121.224966	0	0
A		230077	Bartlett, H.H.		15144			31	10	1935		Solanaceae	Solanum	insanum	L.	Asia-Tropical	Malesia	Philippines	Luzon	Cagayan Valley	Dalupuri Island	See chart 4229, US Coast and Geodetic Survey, Babuyan Islands				19.143229	N	121.224966	E	DD		ARC	19.143229	121.224966	0	0
US	3543687	2839406	Bartlett, H.H.		15144			31	10	1935		Solanaceae	Solanum	insanum	L.	Asia-Tropical	Malesia	Philippines	Luzon	Cagayan Valley	Dalupuri Island	See chart 4229, US Coast and Geodetic Survey, Babuyan Islands				19.143229	N	121.224966	E	DD		ARC	19.143229	121.224966	0	0
A		230194	Bartlett, H.H.		15385			19	7	1935		Solanaceae	Solanum	miyakojimense	T.Yamaz. & Takushi	Asia-Tropical	Malesia	Philippines			Ibuhos Island	Batanes Islands, N of Luzon				20.320289	N	121.810265	E	DD		GAZ	20.320289	121.810265	0	0
NY		828894	Bartlett, H.H.		15385			19	7	1935		Solanaceae	Solanum	miyakojimense	T.Yamaz. & Takushi	Asia-Tropical	Malesia	Philippines			Ibuhos Island	Batanes Islands, N of Luzon				20.320289	N	121.810265	E	DD		GAZ	20.320289	121.810265	0	0
US	3543669	2839480	Bartlett, H.H.		15385			19	7	1935		Solanaceae	Solanum	miyakojimense	T.Yamaz. & Takushi	Asia-Tropical	Malesia	Philippines			Ibuhos Island	Batanes Islands, N of Luzon				20.320289	N	121.810265	E	DD		GAZ	20.320289	121.810265	0	0
PBL	14686	PBL0000014552	Basu, P.	ANC-	6618			5	11	1977		Solanaceae	Solanum	torvum	Sw.	Asia-Tropical	Indian Subcontinent	India	Andaman and Nicobar Islands	South Andamans	Guptapara	Guptapara area	inside the bushes	shrub; fruits globular; rare		11.561872	N	92.660586	E	DD		GAZ	11.561872	92.660586	0	0
PBL	14685	PBL0000014551	Basu, P.	ANC-	6618			5	11	1977		Solanaceae	Solanum	torvum	Sw.	Asia-Tropical	Indian Subcontinent	India	Andaman and Nicobar Islands	South Andamans	Guptapara	Guptapara area	inside the bushes	shrub; fruits globular; rare		11.561872	N	92.660586	E	DD		GAZ	11.561872	92.660586	0	0
PBL	15122	PBL0000014566	Basu, P.	ANC-	6866			30	1	1978		Solanaceae	Solanum	viarum	Dunal	Asia-Tropical	Indian Subcontinent	India	Andaman and Nicobar Islands	South Andamans	Baratang	Sundergarh Forest	blackish soil	spiny shrub; frequent; frts green, globular, provided with white ridges		12.211375	N	92.811161	E	DD		GAZ	12.211375	92.811161	20	0	ca.	jangli baingun
PBL	15121	PBL0000014565	Basu, P.	ANC-	6866			30	1	1978		Solanaceae	Solanum	viarum	Dunal	Asia-Tropical	Indian Subcontinent	India	Andaman and Nicobar Islands	South Andamans	Baratang	Sundergarh Forest	blackish soil	spiny shrub; frequent; frts green, globular, provided with white ridges		12.211375	N	92.811161	E	DD		GAZ	12.211375	92.811161	20	0	ca.	jangli baingun
PBL	15128	PBL0000014508	Basu, P.	ANC-	6869			30	1	1978		Solanaceae	Solanum	lasiocarpum	Dunal	Asia-Tropical	Indian Subcontinent	India	Andaman and Nicobar Islands	South Andamans	Baratang Island	Sundergarh Forest	blackish soil	frequent; leaves very large, stem provided with spines; frts provided with mat-like structure		12.211375	N	92.811161	E	DD		GAZ	12.211375	92.811161	20	0	ca.
PBL	15127	PBL0000027334	Basu, P.	ANC-	6869			30	1	1978		Solanaceae	Solanum	lasiocarpum	Dunal	Asia-Tropical	Indian Subcontinent	India	Andaman and Nicobar Islands	South Andamans	Baratang Island	Sundergarh Forest	blackish soil	frequent; leaves very large, stem provided with spines; frts provided with mat-like structure		12.211375	N	92.811161	E	DD		GAZ	12.211375	92.811161	20	0	ca.
CAL			Basu, P.	CNH-	13235			5	3	1983		Solanaceae	Solanum	melongena	L.	Asia-Tropical	Indian Subcontinent	India	Jharkhand		Ghatshila	'Jaganathapur' [=Jagannathupur?]				22.36	N	86.29	E	DD	2-5km	GAZ	22.36	86.29	0	0
CAL			Basu, P.	CNH-	13324			5	3	1983		Solanaceae	Solanum	melongena	L.	Asia-Tropical	Indian Subcontinent	India	Jharkhand		Ghatshila	Ghatsila, Jaganatupur, near Subama [Subamarekha] River (Bihar)				22.36	N	86.29	E	DD	2-5km	GAZ	22.36	86.29	0	0
K		K000014738	Bateson, G.		146			0	0	0		Solanaceae	Solanum	lasiocarpum	Dunal	Asia-Tropical	Malesia	Papua New Guinea	Oro			Flora of New-Britain. Between Baining Mts and Ioma				0		0					0	0	0	0
BM		BM001035969	Batianoff, G.N.		505100			26	5	2005		Solanaceae	Solanum	melongena	L.	Asia-Tropical	Australia	Australia	Queensland	Leichhardt	Banana Shire	Moura Dump				24.3514	S	149.5727	E	DMS		SPEC	-24.587222	149.9575	0	0
P		P00055961	Baudouin, A.		s.n.			0	0	1868		Solanaceae	Solanum	lasiocarpum	Dunal	Asia-Tropical	Indo-China	Vietnam				Cochinchine				0		0					0	0	0	0
W	11012		Bauer, F.		s.n.			0	0	0	s.d.	Solanaceae	Solanum	insanum	L.	Asia-Tropical	Malesia	Timor Leste				'Timor'				0		0					0	0	0	0
P		P00055624	Beauvais, J.		20			0	0	0		Solanaceae	Solanum	violaceum	Ortega	Asia-Temperate	China	China	Guangxi		Longzhou	Longtchéou [Longzhou]				22.3472	N	106.858	E	DD	>20km	GAZ	22.3472	106.858	0	0
BM		BM000900160	Beddome, R.H.		5477			0	0	0		Solanaceae	Solanum	torvum	Sw.	Asia-Tropical	Indian Subcontinent	India	Kerala	Wayanad		Wynad				11.685358	N	76.131995	E	DD	>20km	GAZ	11.685358	76.131995	0	0
LE			Beddome, R.H.		5478			0	0	0		Solanaceae	Solanum	pubescens	Willd.	Asia-Tropical	Indian Subcontinent	India	Rajasthan	Sikar	Balaran					27.908633	N	75.133795	E	DD	2-5km	GAZ	27.908633	75.133795	0	0
BM		BM000900127	Beddome, R.H.		5489			0	0	0		Solanaceae	Solanum	giganteum	Jacq.	Asia-Tropical	Indian Subcontinent	India	Tamil Nadu	Dindigul		Pulney [Palani] hills, Kookal				10.216625	N	77.494271	E	DD	>20km	GAZ	10.216625	77.494271	1829	0
LE			Beddome, R.H.		5490			0	0	0		Solanaceae	Solanum	giganteum	Jacq.	Asia-Tropical	Indian Subcontinent	India	Kerala		Anamallay Hills	Anamallay Hills [Anamalai Hills, Western Ghats]				10.295535	N	76.999922	E	DD	2-5km	GAZ	10.295535	76.999922	0	0
LE			Beddome, R.H.		5493			0	0	0		Solanaceae	Solanum	lasiocarpum	Dunal	Asia-Tropical	Indian Subcontinent	India	Kerala			[Anamalai Hills, Western Ghats]				10.295535	N	76.999922	E	DD	2-5km	GAZ	10.295535	76.999922	914	0
BM		BM000900155	Beddome, R.H.		5494			0	0	0		Solanaceae	Solanum	wrightii	Benth.	Asia-Tropical	Indian Subcontinent	India	Kerala			Anamalleys [Anamalai Hills, Western Ghats]				10.163468	N	76.981135	E	DD		GAZ	10.163468	76.981135	1829	0
BM		BM000900218	Beddome, R.H.		5495			0	0	0		Solanaceae	Solanum	multiflorum	Roth	Asia-Tropical	Indian Subcontinent	India	Tamil Nadu			'Nilgiri'				0		0					0	0	2134	0
BM		BM000900235	Beddome, R.H.		5496			0	0	0		Solanaceae	Solanum	melongena	L.	Asia-Tropical	Indian Subcontinent	India	Kerala			Anamalleys [Anamalai Hills, Western Ghats]				10.583333	N	76.933333	E	DD		GAZ	10.583333	76.933333	0	0
BM		BM000900228	Beddome, R.H.		5498			0	0	0		Solanaceae	Solanum	insanum	L.	Asia-Tropical	Indian Subcontinent	India				[India?]				0		0					0	0	0	0
BM		BM000900230	Beddome, R.H.		5499			0	0	0		Solanaceae	Solanum	melongena	L.	Asia-Tropical	Indian Subcontinent	India	Karnataka	Coorg	Madikeri	'Coorg, Mercara'				12.422017	N	75.736875	E	DD	>20km	GAZ	12.422017	75.736875	0	0
BM		BM000900282	Beddome, R.H.		5500			0	0	0		Solanaceae	Solanum	violaceum	Ortega	Asia-Tropical	Indian Subcontinent	India				Sandoor/Bellany				15.085693	N	76.543566	E	DD		GAZ	15.085693	76.543566	0	0
BM		BM000900137	Beddome, R.H.		5941			0	0	0		Solanaceae	Solanum	lasiocarpum	Dunal	Asia-Tropical	Indian Subcontinent	India	Tamil Nadu	Tenkasi		Hills near Courtallum				8.9342	N	77.2778	E	DD		GAZ	8.9342	77.2778	0	0
BM		BM000900146	Beddome, R.H.		5942			0	0	0		Solanaceae	Solanum	lasiocarpum	Dunal	Asia-Tropical	Indian Subcontinent	India	Kerala			Anamalleys [Anamalai Hills, Western Ghats]				10.234677	N	76.993938	E	DD		GAZ	10.234677	76.993938	1219	0
MH	35721	MH00134906	Beddome, R.H.		s.n.			0	0	1880		Solanaceae	Solanum	pubescens	Willd.	Asia-Tropical	Indian Subcontinent	India	Andhra Pradesh	Kadapa	Kadapa	Cuddapah Forest				14.467354	N	78.824134	E	DD	>20km	GAZ	14.467354	78.824134	0	0
MH	35476		Beddome, R.H.		s.n.			0	0	1873		Solanaceae	Solanum	wightii	Nees	Asia-Tropical	Indian Subcontinent	India				sin. loc.				0		0					0	0	0	0
MH	36518	MH00148657	Beddome, R.H.		s.n.			0	0	1873		Solanaceae	Solanum	vagum	B.Heyne ex Nees	Asia-Tropical	Indian Subcontinent	India				sin. loc.				0		0					0	0	0	0
BM		BM000900192	Bedoya, N.		s.n.			0	0	0		Solanaceae	Solanum	torvum	Sw.	Asia-Tropical	Indian Subcontinent	India	Sikkim			Sikkim [state centroid]				27.730627	N	88.633784	E	DD	>20km	GAZ	27.730627	88.633784	0	0
BM		BM000900341	Bedoya, N.		s.n.			0	0	0		Solanaceae	Solanum	viarum	Dunal	Asia-Tropical	Indian Subcontinent	India	Sikkim			Sikkim [state centroid]				27.730627	N	88.633784	E	DD	>20km	GAZ	27.730627	88.633784	0	0
L		L.2882138	Béguin, D.		1037			24	10	1920		Solanaceae	Solanum	lasiocarpum	Dunal	Asia-Tropical	Malesia	Indonesia	Maluku Utara		Ternate					0.796996	N	127.352784	E	DD	2-5km	GAZ	0.796996	127.352784	0	0		fofoki foerie	Ternate
LE			Bélanger, C.P.		380			0	0	1825		Solanaceae	Solanum	hovei	Dunal	Asia-Tropical	Indian Subcontinent	India	Kerala		Malabar	Malabar coast				0		0					0	0	0	0
G			Bélanger, C.P.		s.n.			0	0	1828		Solanaceae	Solanum	barbisetum	Nees	Asia-Tropical	Malesia	Indonesia				'Java et iles de la Sonde'				0		0					0	0	0	0
G		G00442888	Bélanger, C.P.		s.n.			0	0	0		Solanaceae	Solanum	hovei	Dunal	Asia-Tropical	Indian Subcontinent	India	Karnataka			Canara [Kanara region]				0		0					0	0	0	0
G		G00442880	Bélanger, C.P.		s.n.			0	0	0		Solanaceae	Solanum	trilobatum	L.	Asia-Tropical	Indian Subcontinent	India	Tamil Nadu			Côte Coromandel				0		0					0	0	0	0
P		P00055668	Bélanger, C.P.		s.n.			0	0	1868		Solanaceae	Solanum	hovei	Dunal	Asia-Tropical	Indian Subcontinent	India	Puducherry		Mahé	Mahé				11.701111	N	75.536667	E	DD	>20km	GAZ	11.701111	75.536667	0	0
P		P00055573	Bélanger, C.P.		s.n.			0	0	1826		Solanaceae	Solanum	violaceum	Ortega	Asia-Tropical	Indian Subcontinent	India	Maharashtra	Mumbai[Bombay]		Bombay				18.975	N	72.825833	E	DD		GAZ	18.975	72.825833	0	0
K		K001152860	Belcher, C.		20			19	7	1946		Solanaceae	Solanum	torvum	Sw.	Asia-Tropical	Indian Subcontinent	India	Arunachal Pradesh			Tirap River Valley, 12.4 mark on Ledo road [USA Typhus Commission] [Assam on label]	in scrub growth on river bank			27.197869	N	95.709832	E	DD	2-5km	GAZ	27.197869	95.709832	0	0
K		K001153112	Belcher, C.		99			10	8	1945		Solanaceae	Solanum	virginianum	L.	Asia-Tropical	Indian Subcontinent	India	Arunachal Pradesh			Tirap River valley, 14 mile mark on Ledo road [Assam on label]	in Eleusine indica on river side	[USA Typhus Commission collection]		27.197869	N	95.709832	E	DD	2-5km	GAZ	27.197869	95.709832	0	0
BM		BM000900164	Belcher, R.O.		390			13	9	1945		Solanaceae	Solanum	torvum	Sw.	Asia-Tropical	Indian Subcontinent	India	Arunachal Pradesh			Assam, Tirap river valley, 13.6 mile mark on Ledo road	occasional on entire perimiter of abandoned campsite			27.197869	N	95.709832	E	DD	2-5km	GAZ	27.197869	95.709832	0	0
K		K001152994	Belcher, R.O.		561			21	9	1945		Solanaceae	Solanum	torvum	Sw.	Asia-Tropical	Indo-China	Myanmar (Burma)	Kachin	Myitkyina		Brigade traverse. Myitkyina region: Camp Landis area	Occasional in low scrub			25.394614	N	97.384073	E	DD	>20km	GAZ	25.394614	97.384073	0	0
S			Belcher, R.O.		748			9	10	1945		Solanaceae	Solanum	viarum	Dunal	Asia-Tropical	Indo-China	Myanmar (Burma)	Kachin		Myitkyina	Camp Landis area, Mule-barn traverse Sta. 18-19		semi-recumbent herb with stem and leaves armed; unripe fruit mottled green and white; ripe fruit yellow, ca. 2.5 cm diameter, taste bitter; scarce		25.379082	N	97.387396	E	DD	>20km	GAZ	25.379082	97.387396	0	0
K		K001153243	Belcher, R.O.		748			9	10	1945		Solanaceae	Solanum	viarum	Dunal	Asia-Tropical	Indo-China	Myanmar (Burma)	Kachin		Myitkyina	Camp Landis area, Mule-barn traverse Sta. 18-19		semi-recumbent herb with stem and leaves armed; unripe fruit mottled green and white; ripe fruit yellow, ca. 2.5 cm diameter, taste bitter; scarce		25.379082	N	97.387396	E	DD	>20km	GAZ	25.379082	97.387396	0	0
K		K001153051	Belcher, R.O.		848			19	10	1945		Solanaceae	Solanum	violaceum	Ortega	Asia-Tropical	Indo-China	Myanmar (Burma)	Kachin	Myitkyina		Myitkyina region: Brigade Hq., Camp Landis area	In open field	Low blue-flowered shrub		25.394614	N	97.384073	E	DD	>20km	GAZ	25.394614	97.384073	0	0
CAL	316096		Bell, A.S. Mrs		40			1	3	1901		Solanaceae	Solanum	melongena	L.	Asia-Tropical	Indian Subcontinent	India	Uttar Pradesh	Banda	Banda		cultivated	edible		25.476269	N	80.33955	E	DD	2-5km	GAZ	25.476269	80.33955	0	0		baigan, bhahta, brinjal
CAL			Bell, A.S. Mrs		40			1	3	1901		Solanaceae	Solanum	melongena	L.	Asia-Tropical	Indian Subcontinent	India	Uttar Pradesh	Banda	Banda		cultivated	edible		25.476269	N	80.33955	E	DD	2-5km	GAZ	25.476269	80.33955	0	0		baigan, bhahta, brinjal
CAL			Bell, A.S. Mrs		119	#NAME?		18	3	1901		Solanaceae	Solanum	insanum	L.	Asia-Tropical	Indian Subcontinent	India	Uttar Pradesh	Banda	Banda		wayside			25.476269	N	80.33955	E	DD	2-5km	GAZ	25.476269	80.33955	0	0		jungli bhanta
CAL	316007		Bell, A.S. Mrs		863			0	0	1901		Solanaceae	Solanum	insanum	L.	Asia-Tropical	Indian Subcontinent	India	Uttar Pradesh	Banda	Banda			root powdered for cough, oil		25.476269	N	80.33955	E	DD	2-5km	GAZ	25.476269	80.33955	0	0		bari bhatkatanja
CAL	3607		Bennet, S.S.R.		482			11	12	1963		Solanaceae	Solanum	trilobatum	L.	Asia-Tropical	Indian Subcontinent	India	West Bengal	Howrah	Uluberia					22.474436	N	88.100038	E	DD	2-5km	GAZ	22.474436	88.100038	0	0
CAL	3606		Bennet, S.S.R.		1064			2	1	1965		Solanaceae	Solanum	trilobatum	L.	Asia-Tropical	Indian Subcontinent	India	West Bengal	Howrah	Syampur					22.301382	N	88.030331	E	DD	2-5km	GAZ	22.301382	88.030331	0	0
G		G00442879	Bernardi, L.		14298			17	3	1973		Solanaceae	Solanum	trilobatum	L.	Asia-Tropical	Indian Subcontinent	Sri Lanka	Northern	Mannar	Mannar	Mannar	in sepibus	Scandens debilis, armata, flore violaceo, staminibus laete flavis; fructus coccinei		8.981003	N	79.90442	E	DD		GAZ	8.981003	79.90442	3	0
US	2765451		Bernardi, L.		14298			17	3	1973		Solanaceae	Solanum	trilobatum	L.	Asia-Tropical	Indian Subcontinent	Sri Lanka	Northern	Mannar	Mannar	Mannar	in sepibus	Scandens debilis, armata, flore violaceo, staminibus laete flavis; fructus coccinei		8.981003	N	79.90442	E	DD		GAZ	8.981003	79.90442	3	0
G		G00442881	Bernardi, L.		15327			12	10	1975		Solanaceae	Solanum	trilobatum	L.	Asia-Tropical	Indian Subcontinent	Sri Lanka	Northern	Jaffna		Jaffna District	In arenosis ad mare, haud procul a 'Ferry' Kerativu. Rara	Scandens armatissima, caulibus viridibus. Folia membranacea, orbiculato - 3/5 lobata. Flores violacei, antheris flavis		7.376905	N	81.838999	E	DD		GAZ	7.376905	81.838999	0	0
US	2806161		Bernardi, L.		15327			12	10	1975		Solanaceae	Solanum	trilobatum	L.	Asia-Tropical	Indian Subcontinent	Sri Lanka	Northern	Jaffna		Jaffna District	In arenosis ad mare, haud procul a 'Ferry' Kerativu. Rara	Scandens armatissima, caulibus viridibus. Folia membranacea, orbiculato - 3/5 lobata. Flores violacei, antheris flavis		7.376905	N	81.838999	E	DD		GAZ	7.376905	81.838999	0	0
K		K000014641	Bernstein, J.H.		133			16	9	1992		Solanaceae	Solanum	lasiocarpum	Dunal	Asia-Tropical	Malesia	Brunei Darussalam	Tutong District	Rambai	Puk Lutung	Univ of Kent-Brunei Museum. Tasek Merimbun Project [Tasek Merimbun Lake]. Locality: Puk Lutung	One-year growth, disused swidden field; Sometimes planted. Not local	Weed. Fuzzy leaf with 9 points. Thorns on branch. Young fruit green, fuzzy, mature fruit smooth and orange. Edible fruit, sour	Sometimes planted. Not local	4.589088	N	114.681446	E	DD	>20km	GAZ	4.589088	114.681446	0	0		Tarung bawi
NSW		NSW594201	Betche, E.		s.n.			0	7	1881		Solanaceae	Solanum	dunalianum	Gaudich.	Asia-Tropical	Malesia	Papua New Guinea	East New Britain	Duke of York Islands	Mioko Island	Duke of York Islands				0		0					0	0	0	0
BKF	SN058852		Beusekom, C.F. van		3772		Phengklai, C.; Geesink, R. & Wongwan, B.	14	11	1971		Solanaceae	Solanum	lasiocarpum	Dunal	Asia-Tropical	Indo-China	Thailand	West	Kanchanaburi		Prov. S.W.: Dist. Kanchanaburi, Thong Pha Phum District	In clearing, in mixed deciduous forest, on limestone	Big herb. Corolla white. Fruit orange-red		14.55	N	98.45	E	DMS	2-5km	SPEC	14.916667	98.75	750	0
K		K000014594	Beusekom, C.F. van		3772		Phengklai, C.; Geesink, R. & Wongwan, B.	14	11	1971		Solanaceae	Solanum	lasiocarpum	Dunal	Asia-Tropical	Indo-China	Thailand	West	Kanchanaburi		Prov. S.W.: Dist. Kanchanaburi, Thong Pha Phum District	In clearing, in mixed deciduous forest, on limestone	Big herb. Corolla white. Fruit orange-red		14.55	N	98.45	E	DMS	2-5km	SPEC	14.916667	98.75	750	0
P		P00049977	Beusekom, C.F. van		3772		Phengklai, C.; Geesink, R. & Wongwan, B.	14	11	1971		Solanaceae	Solanum	lasiocarpum	Dunal	Asia-Tropical	Indo-China	Thailand	West	Kanchanaburi		Prov. S.W.: Dist. Kanchanaburi, Thong Pha Phum District	In clearing, in mixed deciduous forest, on limestone	Big herb. Corolla white. Fruit orange-red		14.55	N	98.45	E	DMS	2-5km	SPEC	14.916667	98.75	750	0
CAL			Bezbarnah, H.P.	CNH-	s.n.			16	5	1963		Solanaceae	Solanum	capsicoides	All.	Asia-Tropical	Indian Subcontinent	India	Assam		Jorhat		on roadside	herb, perennial; fls white; frts red when ripe; seeds winged		26.754319	N	94.207173	E	DD		GAZ	26.754319	94.207173	0	0
PBL	4171	PBL0000014510	Bhargava, N.	ANC-	1711			16	7	1974		Solanaceae	Solanum	lasiocarpum	Dunal	Asia-Tropical	Indian Subcontinent	India	Andaman and Nicobar Islands	Middle Andamans		Polobjig, Camp No. 15	edges of forests near villages; sandy loam	common; herb ca. 50 cm; plant prickly; leaves simple rhomboid; flowers pinkish, stamens connivent		12.574096	N	92.820649	E	DD		GAZ	12.574096	92.820649	30	0	ca.
PBL	4172	PBL0000027333	Bhargava, N.	ANC-	1711			16	7	1974		Solanaceae	Solanum	lasiocarpum	Dunal	Asia-Tropical	Indian Subcontinent	India	Andaman and Nicobar Islands	Middle Andamans		Polobjig, Camp No. 15	edges of forests near villages; sandy loam	common; herb ca. 50 cm; plant prickly; leaves simple rhomboid; flowers pinkish, stamens connivent		12.574096	N	92.820649	E	DD		GAZ	12.574096	92.820649	30	0	ca.
CAL			Bhargava, N.	ANC-	1711			16	7	1974		Solanaceae	Solanum	lasiocarpum	Dunal	Asia-Tropical	Indian Subcontinent	India	Andaman and Nicobar Islands	Middle Andamans		Polobjig, Camp No. 15	edges of forests near villages; sandy loam	common; herb ca. 50 cm; plant prickly; leaves simple rhomboid; flowers pinkish, stamens connivent		12.574096	N	92.820649	E	DD		GAZ	12.574096	92.820649	30	0	ca.
L		L.2879723	Bhargava, N.	ANC-	1711			16	7	1974		Solanaceae	Solanum	lasiocarpum	Dunal	Asia-Tropical	Indian Subcontinent	India	Andaman and Nicobar Islands	Middle Andamans		Polobjig, Camp No. 15	edges of forests near villages; sandy loam	common; herb ca. 50 cm; plant prickly; leaves simple rhomboid; flowers pinkish, stamens connivent		12.574096	N	92.820649	E	DD		GAZ	12.574096	92.820649	30	0	ca.
PBL	4544	PBL0000014571	Bhargava, N.	ANC-	1930			29	7	1974		Solanaceae	Solanum	violaceum	Ortega	Asia-Tropical	Indian Subcontinent	India	Andaman and Nicobar Islands	South Andamans	Mayabunder		edges of forests; sandy soil; cleared areas	herb ca. 1 m; spinescent; leaves rhoboid with pungent odour; flowers violet; scarce, few		12.911364	N	92.899786	E	DD		GAZ	12.911364	92.899786	3	0	ca.
PBL	5452	PBL0000014560	Bhargava, N.	ANC-	2309			28	4	1975		Solanaceae	Solanum	torvum	Sw.	Asia-Tropical	Indian Subcontinent	India	Andaman and Nicobar Islands	Little Andaman	Hut Bay		cleared land vegetation	common; herb ca. 1 m; stem hirsute ad prickly; leaves pubescent, dark green above,whitish beneath		10.604962	N	92.528465	E	DD		GAZ	10.604962	92.528465	0	0
PBL	5451	PBL0000014559	Bhargava, N.	ANC-	2309			28	4	1975		Solanaceae	Solanum	torvum	Sw.	Asia-Tropical	Indian Subcontinent	India	Andaman and Nicobar Islands	Little Andaman	Hut Bay		cleared land vegetation	common; herb ca. 1 m; stem hirsute ad prickly; leaves pubescent, dark green above,whitish beneath		10.604962	N	92.528465	E	DD		GAZ	10.604962	92.528465	0	0
PBL	5713	PBL0000027342	Bhargava, N.	ANC-	2456			19	8	1975		Solanaceae	Solanum	viarum	Dunal	Asia-Tropical	Indian Subcontinent	India	Andaman and Nicobar Islands	South Andamans	Baratang Island	South Creek	forest edge; sandy loam	common; herb ca. 75 cm; stem and leaf prickly; leaves rough, dark green above, pale beneath; fruit berry; root syrup is used to cure abdomen pain in Kerala		12.211375	N	92.811161	E	DD		GAZ	12.211375	92.811161	10	0	ca.
PBL	5712	PBL0000014564	Bhargava, N.	ANC-	2456			19	8	1975		Solanaceae	Solanum	viarum	Dunal	Asia-Tropical	Indian Subcontinent	India	Andaman and Nicobar Islands	South Andamans	Baratang Island	South Creek	forest edge; sandy loam	common; herb ca. 75 cm; stem and leaf prickly; leaves rough, dark green above, pale beneath; fruit berry; root syrup is used to cure abdomen pain in Kerala		12.211375	N	92.811161	E	DD		GAZ	12.211375	92.811161	10	0	ca.
CAL			Bhargava, N.	ANC-	2456			19	8	1975		Solanaceae	Solanum	viarum	Dunal	Asia-Tropical	Indian Subcontinent	India	Andaman and Nicobar Islands	South Andamans	Baratang Island	South Creek	forest edge; sandy loam	common; herb ca. 75 cm; stem and leaf prickly; leaves rough, dark green above, pale beneath; fruit berry; root syrup is used to cure abdomen pain in Kerala		12.211375	N	92.811161	E	DD		GAZ	12.211375	92.811161	10	0	ca.
PBL	7807	PBL0000014562	Bhargava, N.	ANC-	3325			5	1	1976		Solanaceae	Solanum	torvum	Sw.	Asia-Tropical	Indian Subcontinent	India	Andaman and Nicobar Islands	Little Andaman	Hut Bay		marsh area; clay soil	common; herb ca. 1.5 m; stem prickly and woolly, light brownish; leaves dark green flossy above, pale beneath; flowers white		10.604962	N	92.528465	E	DD		GAZ	10.604962	92.528465	0	0
PBL	7806	PBL0000027350	Bhargava, N.	ANC-	3325			5	1	1976		Solanaceae	Solanum	torvum	Sw.	Asia-Tropical	Indian Subcontinent	India	Andaman and Nicobar Islands	Little Andaman	Hut Bay		marsh area; clay soil	common; herb ca. 1.5 m; stem prickly and woolly, light brownish; leaves dark green flossy above, pale beneath; flowers white		10.604962	N	92.528465	E	DD		GAZ	10.604962	92.528465	0	0
PBL	9809	PBL0000014558	Bhargava, N.	ANC-	4103			13	8	1976		Solanaceae	Solanum	torvum	Sw.	Asia-Tropical	Indian Subcontinent	India	Andaman and Nicobar Islands	Little Andaman	Hut Bay	Break Water	littoral forest; sandy gravel	common; shrub ca. 2.5 m; stems 6-10 cm thick at abse, prickly, bark whitish green; young branches woolly; leaves rough, dark green above, sull beneath; fl white, anther yellow; fr globose green		10.604962	N	92.528465	E	DD		GAZ	10.604962	92.528465	0	0
PBL	9808	PBL0000014557	Bhargava, N.	ANC-	4103			13	8	1976		Solanaceae	Solanum	torvum	Sw.	Asia-Tropical	Indian Subcontinent	India	Andaman and Nicobar Islands	Little Andaman	Hut Bay	Break Water	littoral forest; sandy gravel	common; shrub ca. 2.5 m; stems 6-10 cm thick at abse, prickly, bark whitish green; young branches woolly; leaves rough, dark green above, sull beneath; fl white, anther yellow; fr globose green		10.604962	N	92.528465	E	DD		GAZ	10.604962	92.528465	0	0
PBL	12813	PBL0000027365	Bhargava, N.	ANC-	5639			26	5	1977		Solanaceae	Solanum	melongena	L.	Asia-Tropical	Indian Subcontinent	India	Andaman and Nicobar Islands	North Nicobars	Nancowry Island	Hinvalo, near Kakana	cleared land vegetation	common; exotic herb; fruit globose to ovoid, green turns to yellow or orange at maturity		7.976839	N	93.550908	E	DD		GAZ	7.976839	93.550908	0	0
PBL	12812	PBL0000014516	Bhargava, N.	ANC-	5639			26	5	1977		Solanaceae	Solanum	melongena	L.	Asia-Tropical	Indian Subcontinent	India	Andaman and Nicobar Islands	North Nicobars	Nancowry Island	Hinvalo, near Kakana	cleared land vegetation	common; exotic herb; fruit globose to ovoid, green turns to yellow or orange at maturity		7.976839	N	93.550908	E	DD		GAZ	7.976839	93.550908	0	0
CAL			Bhargava, N.	ANC-	5639			26	5	1977		Solanaceae	Solanum	melongena	L.	Asia-Tropical	Indian Subcontinent	India	Andaman and Nicobar Islands	North Nicobars	Nancowry Island	Hinvalo, near Kakana	cleared land vegetation	common; exotic herb; fruit globose to ovoid, green turns to yellow or orange at maturity		7.976839	N	93.550908	E	DD		GAZ	7.976839	93.550908	0	0
PBL	13289	PBL0000014507	Bhargava, N.	ANC-	5895			15	7	1977		Solanaceae	Solanum	lasiocarpum	Dunal	Asia-Tropical	Indian Subcontinent	India	Andaman and Nicobar Islands	South Andamans	Baratang Island	Kenchi Road	inland forest edges; sandy loam	rare; shrub ca. 3 m; stem ca. 5 cm thick at base; leaves 60-75 cm long, ca 60 cm broad, rough, wooly, prickly, plae white beneath; petals white; anthers yellow; fruit globose 3-5 cm across, woolly		12.211375	N	92.811161	E	DD		GAZ	12.211375	92.811161	25	0	ca.
PBL	13290	PBL0000027335	Bhargava, N.	ANC-	5895			15	7	1977		Solanaceae	Solanum	lasiocarpum	Dunal	Asia-Tropical	Indian Subcontinent	India	Andaman and Nicobar Islands	South Andamans	Baratang Island	Kenchi Road	inland forest edges; sandy loam	rare; shrub ca. 3 m; stem ca. 5 cm thick at base; leaves 60-75 cm long, ca 60 cm broad, rough, wooly, prickly, plae white beneath; petals white; anthers yellow; fruit globose 3-5 cm across, woolly		12.211375	N	92.811161	E	DD		GAZ	12.211375	92.811161	25	0	ca.
PBL	14137	PBL0000014511	Bhargava, N.	ANC-	6302			3	11	1977		Solanaceae	Solanum	lasiocarpum	Dunal	Asia-Tropical	Indian Subcontinent	India	Andaman and Nicobar Islands	Middle Andamans		camp no. 15, 24 km from Rangat, S-W	thickets; sandy loam	rare; small prickly shrub ca. 1.5 m; all parts densely hairy of whitish colour; fruit globose ca 4 cm in diameter		12.396095	N	92.774674	E	DD		GAZ	12.396095	92.774674	25	0	ca.
PBL	14138	PBL0000027332	Bhargava, N.	ANC-	6302			3	11	1977		Solanaceae	Solanum	lasiocarpum	Dunal	Asia-Tropical	Indian Subcontinent	India	Andaman and Nicobar Islands	Middle Andamans		camp no. 15, 24 km from Rangat, S-W	thickets; sandy loam	rare; small prickly shrub ca. 1.5 m; all parts densely hairy of whitish colour; fruit globose ca 4 cm in diameter		12.396095	N	92.774674	E	DD		GAZ	12.396095	92.774674	25	0	ca.
PBL	14167	PBL0000014513	Bhargava, N.	ANC-	6318			3	11	1977		Solanaceae	Solanum	torvum	Sw.	Asia-Tropical	Indian Subcontinent	India	Andaman and Nicobar Islands	Middle Andamans		Camp No. 15, 24 km from Rangat, S-W	thickets; sandy loam	common; shrubbyherb 1-1.5 m; leaves dull green above; fruit globose, light yellowish, pubescent		12.396095	N	92.774674	E	DD		GAZ	12.396095	92.774674	25	0	ca.
PBL	14167a	PBL0000027313	Bhargava, N.	ANC-	6318			3	11	1977		Solanaceae	Solanum	torvum	Sw.	Asia-Tropical	Indian Subcontinent	India	Andaman and Nicobar Islands	Middle Andamans		Camp No. 15, 24 km from Rangat, S-W	thickets; sandy loam	common; shrubbyherb 1-1.5 m; leaves dull green above; fruit globose, light yellowish, pubescent		12.396095	N	92.774674	E	DD		GAZ	12.396095	92.774674	25	0	ca.
PBL	14166	PBL0000014512	Bhargava, N.	ANC-	6318			3	11	1977		Solanaceae	Solanum	torvum	Sw.	Asia-Tropical	Indian Subcontinent	India	Andaman and Nicobar Islands	Middle Andamans		Camp No. 15, 24 km from Rangat, S-W	thickets; sandy loam	common; shrubbyherb 1-1.5 m; leaves dull green above; fruit globose, light yellowish, pubescent		12.396095	N	92.774674	E	DD		GAZ	12.396095	92.774674	25	0	ca.
K		K001152954	Bhargava, N.	ANC-	6318			3	11	1977		Solanaceae	Solanum	torvum	Sw.	Asia-Tropical	Indian Subcontinent	India	Andaman and Nicobar Islands	Middle Andamans		Camp No. 15, 24 km from Rangat, S-W	thickets; sandy loam	common; shrubbyherb 1-1.5 m; leaves dull green above; fruit globose, light yellowish, pubescent		12.396095	N	92.774674	E	DD		GAZ	12.396095	92.774674	25	0	ca.
PBL	14546	PBL0000014561	Bhargava, N.	ANC-	6539			21	11	1977		Solanaceae	Solanum	torvum	Sw.	Asia-Tropical	Indian Subcontinent	India	Andaman and Nicobar Islands	Little Andaman	Hut Bay	way towards forest nursery	forest edge; yellowish sandy loam	common; scandent shrub; petals white, anthers yellow; fruits globose, green ca. 1.5 cm in length		10.604962	N	92.528465	E	DD		GAZ	10.604962	92.528465	0	0
PBL	14545	PBL0000027349	Bhargava, N.	ANC-	6539			21	11	1977		Solanaceae	Solanum	torvum	Sw.	Asia-Tropical	Indian Subcontinent	India	Andaman and Nicobar Islands	Little Andaman	Hut Bay	way towards forest nursery	forest edge; yellowish sandy loam	common; scandent shrub; petals white, anthers yellow; fruits globose, green ca. 1.5 cm in length		10.604962	N	92.528465	E	DD		GAZ	10.604962	92.528465	0	0
BSD	56592		Bhargava, N.	NC-	51506			13	12	1972		Solanaceae	Solanum	insanum	L.	Asia-Tropical	Indian Subcontinent	India	Uttarakhand		Corbett National Park	4 km ahead of Kalagarh toward Shirma	scrub jungle at foot hill	spiny undershrub about 1 m; corolla purple; fruits green, whitish in the lower half; infrequent		0		0					0	0	0	0
BSD	83623		Bhargava, N.	NC-	63716			19	12	1978		Solanaceae	Solanum	chrysotrichum	Schltdl.	Asia-Tropical	Indian Subcontinent	India	Uttarakhand	Dehradun	Sahason Dhara		river bank among the boulders	large shrub with green fruits		0		0					0	0	0	0
PBL	4300	PBL0000014553	Bhargavan, N.P.	ANC-	1784			18	7	1974		Solanaceae	Solanum	torvum	Sw.	Asia-Tropical	Indian Subcontinent	India	Andaman and Nicobar Islands	Middle Andamans	Nimbutala		edges of forests; along roadsides; sandy loam	scarce; herb ca. 60 cm; prickly		12.574096	N	92.820649	E	DD		GAZ	12.574096	92.820649	0	0
PBL	4301	PBL0000027356	Bhargavan, N.P.	ANC-	1784			18	7	1974		Solanaceae	Solanum	torvum	Sw.	Asia-Tropical	Indian Subcontinent	India	Andaman and Nicobar Islands	Middle Andamans	Nimbutala		edges of forests; along roadsides; sandy loam	scarce; herb ca. 60 cm; prickly		12.574096	N	92.820649	E	DD		GAZ	12.574096	92.820649	0	0
MH	149170		Bhargavan, P.		90001			19	12	1988		Solanaceae	Solanum	multiflorum	Roth	Asia-Tropical	Indian Subcontinent	India	Kerala	Idukki	Pooyamkutty	Kezhilapad-Koovapara Pooyamkutty		Spiny undershrub, flowers pinkish, fruits greenish, common		10.161053	N	76.78665	E	DD	>20km	GAZ	10.161053	76.78665	50	0
MH			Bhargavan, P.		90001			19	12	1988		Solanaceae	Solanum	multiflorum	Roth	Asia-Tropical	Indian Subcontinent	India	Kerala	Idukki	Pooyamkutty	Kezhilapad-Koovapara Pooyamkutty		Spiny undershrub, flowers pinkish, fruits greenish, common		10.161053	N	76.78665	E	DD	>20km	GAZ	10.161053	76.78665	50	0
BSD	16483		Bhattacharyya, U.C.	NC-	13625			10	2	1961		Solanaceae	Solanum	insanum	L.	Asia-Tropical	Indian Subcontinent	India	Uttar Pradesh	Mirzapur		Mirzapur, Rashir [photo very blurry]		prickly undershrub with large yellow fruits; wild		25.15	N	82.6	E	DD	2-5km	GAZ	25.15	82.6	0	0
CAL			Bhattacharyya, U.C.		15236			14	5	1961		Solanaceae	Solanum	insanum	L.	Asia-Tropical	Indian Subcontinent	India	Uttarakhand	Kumaon	Tamakpar		river bank	small shrub with yellow fruit and blue flowers; fairly common		0		0					0	0	0	0
BSD	17571		Bhattacharyya, U.C.		15236			14	5	1961		Solanaceae	Solanum	insanum	L.	Asia-Tropical	Indian Subcontinent	India	Uttarakhand	Kumaon	Tamakpar		river bank	small shrub with yellow fruit and blue flowers; fairly common		0		0					0	0	0	0
BSD	19543		Bhattacharyya, U.C.	NC-	17688			21	9	1961		Solanaceae	Solanum	insanum	L.	Asia-Tropical	Indian Subcontinent	India	Uttar Pradesh	Mirzapur	Mirzapur			shrub with yellow fruits		25.15	N	82.6	E	DD	2-5km	GAZ	25.15	82.6	0	0
BSD	48003		Bhattacharyya, U.C.	NC-	37674			23	7	1970		Solanaceae	Solanum	violaceum	Ortega	Asia-Tropical	Indian Subcontinent	India	Uttarakhand	Dehradun	Lacchiwala		periphery of forest	prickly shrub; orange frts; violet flowers; occasional		30.213587	N	78.107328	E	DD		GAZ	30.213587	78.107328	0	0
BSI			Bhide, R.K.		877			30	8	1902		Solanaceae	Solanum	hovei	Dunal	Asia-Tropical	Indian Subcontinent	India	Maharashtra	Pune	Khandala	Khandala to Kampol				18.767322	N	73.36621	E	DD	>20km	GAZ	18.767322	73.36621	0	0		Chichardi
MH	35557		Bidie, G.E.		s.n.			0	0	1877		Solanaceae	Solanum	multiflorum	Roth	Asia-Tropical	Indian Subcontinent	India	Tamil Nadu			Nilghiris				0		0					0	0	0	0
MH	35475		Bidie, G.E.		s.n.			0	0	1877		Solanaceae	Solanum	wightii	Nees	Asia-Tropical	Indian Subcontinent	India	Tamil Nadu			Nilghiris				0		0					0	0	0	0
MO	1999226		Billore, K.V.		110573			29	8	1967		Solanaceae	Solanum	hovei	Dunal	Asia-Tropical	Indian Subcontinent	India	Maharashtra	Thane	Suryamal	Vihigaon Range, Suryamal	Along cultivated fields. Frequent	Erect herb, spinous, in flowers calyx 5, corolla 5, fls. bluish-purple		19.766667	N	73.333333	E	DD	>20km	GAZ	19.766667	73.333333	0	0
BSI	77260		Billore, K.V.		110573			29	8	1967		Solanaceae	Solanum	hovei	Dunal	Asia-Tropical	Indian Subcontinent	India	Maharashtra	Thane	Suryamal	Vihigaon Range, Suryamal	Along cultivated fields. Frequent	Erect herb, spinous, in flowers calyx 5, corolla 5, fls. bluish-purple		19.766667	N	73.333333	E	DD	>20km	GAZ	19.766667	73.333333	0	0
BSI	77259		Billore, K.V.		110948			14	6	1967		Solanaceae	Solanum	hovei	Dunal	Asia-Tropical	Indian Subcontinent	India	Maharashtra	Pune	Naneghat	Tokavada range	Frequent	A small prickly herb, spinous, +/- 1 m. Leaves alternate, 5 lobed, stellately hairy with 2-3 spines on dorsal midrib. Fls. blue to mauve, C5 K5 A5, sessile, yellow, style hairy		19.297575	N	73.686633	E	DD	>20km	GAZ	19.297575	73.686633	0	0
BSI	77258		Billore, K.V.		111709			2	9	1967		Solanaceae	Solanum	hovei	Dunal	Asia-Tropical	Indian Subcontinent	India	Maharashtra	Thane	Sakharshet	Sakharshet Forest, Jawahar range	Common	Erect spinous, herb-undershrub, in flowers light blue		20.036574	N	73.184375	E	DD	>20km	GAZ	20.036574	73.184375	0	0
BSI	77257		Billore, K.V.		111928			17	10	1967		Solanaceae	Solanum	hovei	Dunal	Asia-Tropical	Indian Subcontinent	India	Maharashtra	Thane	Ajoba Hill	Ajoba Hill, Washala Range	Scarce	Erect herb in flowers and fruits, flowers whitish, fruits globose		19.466379	N	73.67134	E	DD	>20km	GAZ	19.466379	73.67134	500	0
BSI	77256		Billore, K.V.		112933			19	10	1967		Solanaceae	Solanum	hovei	Dunal	Asia-Tropical	Indian Subcontinent	India	Maharashtra	Palghar	Mokhada	Dhami hill, near Mokhada, Vihigaon Range	Frequent	Armed erect herb with blue flowers. Fruits greenish, globose		19.93646	N	73.34035	E	DD	>20km	GAZ	19.93646	73.34035	0	0
BSI	77255		Billore, K.V.		113081			27	10	1967		Solanaceae	Solanum	hovei	Dunal	Asia-Tropical	Indian Subcontinent	India	Maharashtra			Sawa range, Chalani Forest, Thane	Distributed in the undergrowth	An erect spinous herb in flowers and fruits. Fls blue and fruits greenish, scattered by		0		0					0	0	0	0		Rauvang
BSI	77354		Billore, K.V.		113582			13	1	1968		Solanaceae	Solanum	hovei	Dunal	Asia-Tropical	Indian Subcontinent	India	Maharashtra	Palghar	Palghar range	Palghar range, Chahadkhind	Common in the undergrowth	Erect herb armed with stiff spines, flowers blue		19.70042	N	72.821939	E	DD	>20km	GAZ	19.70042	72.821939	0	0
BSI	77353		Billore, K.V.		115473			16	11	1968		Solanaceae	Solanum	hovei	Dunal	Asia-Tropical	Indian Subcontinent	India	Maharashtra	Ahmednagar	Harishchandragad	Sadryaghat, Harishchandragarh, Tokarvada range		Erect armed herb in flowers and fruits green to red on ripening		19.386389	N	73.778056	E	DD	>20km	GAZ	19.386389	73.778056	0	0
BSI	77252		Billore, K.V.		115538			17	11	1968		Solanaceae	Solanum	hovei	Dunal	Asia-Tropical	Indian Subcontinent	India	Maharashtra	Ahmednagar	Harishchandragad	Harishchandragarh, Kedarnath Hill slopes		Erect spinous herb with flowers bluish		19.36396	N	73.769169	E	DD	<2km	GAZ	19.36396	73.769169	338	0
BSI	77251		Billore, K.V.		116745			16	9	1968		Solanaceae	Solanum	hovei	Dunal	Asia-Tropical	Indian Subcontinent	India	Maharashtra	Thane	Takmak Hill	Dahisar Range	Frequently distributed	Erect prickly undershrub with bluish flowers. About 1 m. high (or more) fruits globose-pale		19.560282	N	72.942554	E	DD	>20km	GAZ	19.560282	72.942554	0	0
K		K001153350	Binh, B.T.		746			24	8	1983		Solanaceae	Solanum	torvum	Sw.	Asia-Tropical	Indo-China	Vietnam	Hoa Binh			Ha Son Binh, Luong Su, Tmong Su [label in Vietnamese script]				20.893449	N	105.519212	E	DD	>20km	GAZ	20.893449	105.519212	0	0
A			Bis Ram		229			2	4	1929		Solanaceae	Solanum	violaceum	Ortega	Asia-Tropical	Indian Subcontinent	Nepal			Talkot					29.280002	N	80.865056	E	DD		GAZ	29.280002	80.865056	0	0
A			Bis Ram		274			20	4	1929		Solanaceae	Solanum	violaceum	Ortega	Asia-Tropical	Indian Subcontinent	Nepal	Silgari Doti					A shrub; flowers blue.		29.266667	N	89.983333	E	DD		GAZ	29.266667	89.983333	0	0
CAL			Biswas, K.		559			0	0	0		Solanaceae	Solanum	barbisetum	Nees	Asia-Tropical	Indo-China	Myanmar (Burma)	Tanintharyi			Tena Dist. [Tenasserim District]				0		0					0	0	0	0
CAL			Biswas, K.		1380			0	0	0		Solanaceae	Solanum	mammosum	L.	Asia-Tropical	Indo-China	Myanmar (Burma)	Tanintharyi			Tena Dist. [Tenasserim District]				0		0					0	0	0	0
CAL			Biswas, K.		1380			0	0	0		Solanaceae	Solanum	mammosum	L.	Asia-Tropical	Indo-China	Myanmar (Burma)	Tanintharyi			Tena Dist. [Tenasserim District]				0		0					0	0	0	0
CAL			Biswas, K.		1380			0	0	0		Solanaceae	Solanum	mammosum	L.	Asia-Tropical	Indo-China	Myanmar (Burma)	Tanintharyi			Tena Dist. [Tenasserim District]				0		0					0	0	0	0
CAL			Biswas, K.		1380			0	0	0		Solanaceae	Solanum	mammosum	L.	Asia-Tropical	Indo-China	Myanmar (Burma)	Tanintharyi			Tena Dist. [Tenasserim District]				0		0					0	0	0	0
CAL			Biswas, K.		1380			0	0	0		Solanaceae	Solanum	mammosum	L.	Asia-Tropical	Indo-China	Myanmar (Burma)	Tanintharyi			Tena Dist. [Tenasserim District]				0		0					0	0	0	0
GH			Biswas, K.		3731			25	10	1938		Solanaceae	Solanum	sisymbriifolium	Lam.	Asia-Tropical	Indian Subcontinent	India	Meghalaya	East Khasi Hills	Shillong					25.578773	N	91.893254	E	DD	2-5km	GAZ	25.578773	91.893254	1524	0
A			Biswas, K.		5756			10	10	1941		Solanaceae	Solanum	torvum	Sw.	Asia-Tropical	Indian Subcontinent	India				Riimurbick Palwajina				0		0					0	0	0	0
A			Biswas, K.		5784			10	10	1941		Solanaceae	Solanum	viarum	Dunal	Asia-Tropical	Indian Subcontinent	India	West Bengal	Darjeeling	Palmajeiei					0		0					0	0	0	0
A			Biswas, K.		6550			5	11	1944		Solanaceae	Solanum	viarum	Dunal	Asia-Tropical	Indian Subcontinent	India	Himachal Pradesh		Lallung					32.147034	N	78.234088	E	DD		GAZ	32.147034	78.234088	0	0
A			Biswas, K.		6781			14	5	1945		Solanaceae	Solanum	torvum	Sw.	Asia-Tropical	Indian Subcontinent	India	Sikkim	North Sikkim		Singhik				27.517145	N	88.552906	E	DD		GAZ	27.517145	88.552906	1365	0
CAL			Biswas, S.		560			0	0	0		Solanaceae	Solanum	lasiocarpum	Dunal	Asia-Tropical	Indo-China	Myanmar (Burma)	Tanintharyi			Tena Dist. [Tenasserim District]				0		0					0	0	0	0
CAL			Biswas, S.		560			0	0	0		Solanaceae	Solanum	lasiocarpum	Dunal	Asia-Tropical	Indo-China	Myanmar (Burma)	Tanintharyi			Tena Dist. [Tenasserim District]				0		0					0	0	0	0
CAL			Biswas, S.		893			0	0	0		Solanaceae	Solanum	lasiocarpum	Dunal	Asia-Tropical	Indo-China	Myanmar (Burma)	Tanintharyi			Tena Dist. [Tenasserim District]				0		0					0	0	0	0
CAL			Biswas, S.		893			0	0	0		Solanaceae	Solanum	lasiocarpum	Dunal	Asia-Tropical	Indo-China	Myanmar (Burma)	Tanintharyi			Tena Dist. [Tenasserim District]				0		0					0	0	0	0
CAL			Biswas, S.		893			0	0	0		Solanaceae	Solanum	lasiocarpum	Dunal	Asia-Tropical	Indo-China	Myanmar (Burma)	Tanintharyi			Tena Dist. [Tenasserim District]				0		0					0	0	0	0
S	09-39785		Björchgren, ?		s.n.			0	0	1770		Solanaceae	Solanum	nienkui	Merr. & Chun	Asia-Temperate	China	China	Hainan			sin. loc.		['Dahl a Bjorchgren' - coll. ca. 1770 in pencil on sheet]		19.211729	N	109.820294	E	DD	>20km	GAZ	19.211729	109.820294	0	0
S			Björchgren, ?		s.n.			0	0	0		Solanaceae	Solanum	procumbens	Lour.	Asia-Temperate	China	China	Hainan			sin. loc. [Dahl a Bjorchgren]				19.211729	N	109.820294	E	DD	>20km	GAZ	19.211729	109.820294	0	0
HIFP	19452		Blasco, F.		45			23	9	1971		Solanaceae	Solanum	violaceum	Ortega	Asia-Tropical	Indian Subcontinent	India	Tamil Nadu	Salem	Shevaroy Hills	[Arcod Hill]				11.844689	N	78.228173	E	DD	>20km	GAZ	11.844689	78.228173	1500	0
US	2827252		Blasco, F.		2089			4	11	1971		Solanaceae	Solanum	trilobatum	L.	Asia-Tropical	Indian Subcontinent	India	Tamil Nadu	Nagapattinam	Point Calimere	Point Calimere, Tanjore Dst.	De l'arrière-mangrove du delta de la Cauvery, prefere les terrains sableux, même très salés	Sous-arbrisseau rampant		10.787006	N	79.137869	E	DD	>20km	GAZ	10.787006	79.137869	0	0
HIFP	19543		Blasco, F.		2089			4	11	1971		Solanaceae	Solanum	trilobatum	L.	Asia-Tropical	Indian Subcontinent	India	Tamil Nadu	Nagapattinam	Point Calimere	Point Calimere, Tanjore Dst.	De l'arrière-mangrove du delta de la Cauvery, prefere les terrains sableux, même très salés	Sous-arbrisseau rampant		10.787006	N	79.137869	E	DD	>20km	GAZ	10.787006	79.137869	0	0
HIFP	19527		Blasco, F.		2113			8	11	1971		Solanaceae	Solanum	insanum	L.	Asia-Tropical	Indian Subcontinent	India	Tamil Nadu	Nagapattinam	Point Calimere	Point calimere, Hanjore District				10.284504	N	79.824072	E	DD	>20km	GAZ	10.284504	79.824072	10	0
HIFP	19508		Blasco, F.		2573			29	10	1973		Solanaceae	Solanum	pubescens	Willd.	Asia-Tropical	Indian Subcontinent	India	Andhra Pradesh	Telangana	Nagarjuna sagar					16.347255	N	79.100083	E	DD	>20km	GAZ	16.347255	79.100083	600	0
HIFP	19496		Blasco, F.		s.n.			7	5	1972		Solanaceae	Solanum	torvum	Sw.	Asia-Tropical	Indian Subcontinent	India	Puducherry		Mahé					11.7	N	75.533333	E	DD	>20km	GAZ	11.7	75.533333	10	0
BLAT	50082		Blatter, E.		89		Halberg, ?	0	5	1917		Solanaceae	Solanum	multiflorum	Roth	Asia-Tropical	Indian Subcontinent	India	Tamil Nadu	Theni		H.W.M. [High Wavy Mountains, = Meghalmalai] Madhura		Purple, berry orange		9.638481	N	77.387554	E	DD		GAZ	9.638481	77.387554	0	0
BLAT	49952		Blatter, E.		2115			0	12	1916		Solanaceae	Solanum	hovei	Dunal	Asia-Tropical	Indian Subcontinent	India	Maharashtra	Mumbai[Bombay]	Andheri	Andheri, Salsette		Fls. purple		19.117077	N	72.850626	E	DD	>20km	GAZ	19.117077	72.850626	0	0
L		L.2882123	Bloembergen, S.		3439			11	3	1939		Solanaceae	Solanum	lasiocarpum	Dunal	Asia-Tropical	Malesia	Indonesia	East Nusa Tenggara	Timor	Nasimetan	6 km S of Kapan	edge of rainforest	herb 50 cm; corolla white, stamens yellow		9.744381	S	124.280511	E	DD		GAZ	-9.744381	124.280511	0	900
L		L0003630	Blume, C.L. von		s.n.			0	0	0	s.d.	Solanaceae	Solanum	cyanocarphium	Blume	Asia-Tropical	Malesia	Indonesia	Java	West Java		sin. loc. ['in oryzetis siccis montium Seribu' = Curug Seribu near Bogor; from protologue]	in dry rice fields			6.710611	S	106.683432	E	DD	2-5km	GAZ	-6.710611	106.683432	0	0
L		L0003642	Blume, C.L. von		s.n.			0	0	0	s.d.	Solanaceae	Solanum	melongena	L.	Asia-Tropical	Malesia	Indonesia	Java			sin. loc.				0		0					0	0	0	0
L		L0003669	Blume, C.L. von		s.n.			0	0	0	s.d.	Solanaceae	Solanum	pseudosaponaceum	Blume	Asia-Tropical	Malesia	Indonesia	Java			sin. loc.				0		0					0	0	0	0
L		L0003670	Blume, C.L. von		s.n.			0	0	0	s.d.	Solanaceae	Solanum	pseudosaponaceum	Blume	Asia-Tropical	Malesia	Indonesia	Java			sin. loc.				0		0					0	0	0	0
GZU		GZU000255455	Blume, C.L. von		s.n.			0	0	0	s.d.	Solanaceae	Solanum	pseudosaponaceum	Blume	Asia-Tropical	Malesia	Indonesia	Java			sin. loc.				0		0					0	0	0	0
L		L0003633	Blume, C.L. von		s.n.			0	0	0	s.d.	Solanaceae	Solanum	involucratum	Blume	Asia-Tropical	Malesia	Indonesia	Java			sin. loc.				0		0					0	0	0	0
L		L.2882242	Blume, C.L. von		s.n.			0	0	0	s.d.	Solanaceae	Solanum	involucratum	Blume	Asia-Tropical	Malesia	Indonesia	Java			sin. loc.				0		0					0	0	0	0
P		P00049986	Bodinier, E.M.		1098			3	4	1895		Solanaceae	Solanum	lasiocarpum	Dunal	Asia-Temperate	China	China	Hong Kong	New Territories	Tai Mo Shan	Tay mo chan	Bord des routes. Décombres, près des villages			22.408752	N	114.137944	E	DD		GAZ	22.408752	114.137944	0	0
P		P00049988	Bodinier, E.M.		1098			3	4	1895		Solanaceae	Solanum	lasiocarpum	Dunal	Asia-Temperate	China	China	Hong Kong	New Territories	Tai Mo Shan	Tay mo chan	Bord des routes. Décombres, près des villages			22.408752	N	114.137944	E	DD		GAZ	22.408752	114.137944	0	0
P		P00049987	Bodinier, E.M.		1098			3	4	1895		Solanaceae	Solanum	lasiocarpum	Dunal	Asia-Temperate	China	China	Hong Kong	New Territories	Tai Mo Shan	Tay mo chan	Bord des routes. Décombres, près des villages			22.408752	N	114.137944	E	DD		GAZ	22.408752	114.137944	0	0
A		77790	Bodinier, E.M.		s.n.			31	7	1895		Solanaceae	Solanum	capsicoides	All.	Asia-Temperate	China	China	Hong Kong			Sablonneuse, l'Œle Verte				0		0					0	0	0	0
E		E00284479	Bodinier, E.M.		s.n.			31	7	1895		Solanaceae	Solanum	capsicoides	All.	Asia-Temperate	China	China	Hong Kong			Sablonneuse, l'Œle Verte				0		0					0	0	0	0
UT			Bohs, L.		3519			26	1	2006		Solanaceae	Solanum	chrysotrichum	Schltdl.	Asia-Tropical	Australia	Australia	Queensland		Brisbane	Toowong, Anzac Park	Edge of mowed area in damp spot.	Shrub 2 m tall. Juvenile leaves deeply lobed; juvenile stems with many broad-based spines. Fruits green, turning yellowish, finally brown, held upright. Plants infested with ants. Introduced weedy species.		27.28424	S	152.58469	E	DMS		SPEC	-27.478444	152.979694	30	0
BM		BM001016964	Bohs, L.		3519			26	1	2006		Solanaceae	Solanum	chrysotrichum	Schltdl.	Asia-Tropical	Australia	Australia	Queensland		Brisbane	Toowong, Anzac Park	Edge of mowed area in damp spot.	Shrub 2 m tall. Juvenile leaves deeply lobed; juvenile stems with many broad-based spines. Fruits green, turning yellowish, finally brown, held upright. Plants infested with ants. Introduced weedy species.		27.28424	S	152.58469	E	DMS		SPEC	-27.478444	152.979694	30	0
P		P00055817	Bois, D.G.J.M.		93			10	12	1902		Solanaceae	Solanum	violaceum	Ortega	Asia-Tropical	Indo-China	Vietnam	Lang Son	Lang Son		Environs de Langson				21.853703	N	106.761688	E	DD	>20km	GAZ	21.853703	106.761688	0	0
P		P00054119	Bois, D.G.J.M.		226			13	12	1902		Solanaceae	Solanum	procumbens	Lour.	Asia-Tropical	Indo-China	Vietnam	Bac Giang	Yên Thê District		Tonkin, Sha nam, Yen The				21.360913	N	106.134889	E	DD	>20km	GAZ	21.360913	106.134889	0	0
F	1405003		Bois, D.G.J.M.		475			19	12	1902		Solanaceae	Solanum	torvum	Sw.	Asia-Tropical	Indo-China	Vietnam	Thanh Hóa		Phu la	'Phu la (Tonkin)'				20.956053	N	105.765926	E	DD		GAZ	20.956053	105.765926	0	0
K		K001153347	Bois, D.G.J.M.		475			19	12	1902		Solanaceae	Solanum	torvum	Sw.	Asia-Tropical	Indo-China	Vietnam	Thanh Hóa		Phu la	'Phu la (Tonkin)'				20.956053	N	105.765926	E	DD		GAZ	20.956053	105.765926	0	0
P		P00055820	Bois, D.G.J.M.		531			0	11	1902		Solanaceae	Solanum	violaceum	Ortega	Asia-Tropical	Indo-China	Vietnam	Vinh Phúc		Phu lo	Phu lo				21.199549	N	105.848198	E	DD	2-5km	GAZ	21.199549	105.848198	0	0
P		P00055819	Bois, D.G.J.M.		531			0	11	1902		Solanaceae	Solanum	violaceum	Ortega	Asia-Tropical	Indo-China	Vietnam	Vinh Phúc		Phu lo	Phu lo				21.199549	N	105.848198	E	DD	2-5km	GAZ	21.199549	105.848198	0	0
BLAT	49860		Bole, P.V.		1628			18	6	1958		Solanaceae	Solanum	hovei	Dunal	Asia-Tropical	Indian Subcontinent	India	Maharashtra	Satara	Kelghar Ghat	Kelghar Ghat to Mahableshwar	Frequent on the roadside, forest frindges	Herb, 1 to 2 feet tall, flowers pinkish		17.902209	N	73.698453	E	DD	>20km	GAZ	17.902209	73.698453	0	0
BLAT	49862		Bole, P.V.		2388			28	12	1960		Solanaceae	Solanum	hovei	Dunal	Asia-Tropical	Indian Subcontinent	India	Maharashtra	Satara	Chinaman Waterfall	Near Chinaman Falls, Mahableshwar	Common	Shrub 4 - 5 feet, fl. purplish with yellow answers, bisexual		17.916603	N	73.655691	E	DD	>20km	GAZ	17.916603	73.655691	0	0
A			Bolinger, D.		s.n.			25	6	1955		Solanaceae	Solanum	trilobatum	L.	Asia-Tropical	Indo-China	Thailand						Vine-like plant; fls. blue; main stem along ground		0		0					0	0	0	0
BLAT	50217		Bombay Natural History Society		2016			0	10	0	s.a.	Solanaceae	Solanum	pubescens	Willd.	Asia-Tropical	Indian Subcontinent	India				Banicopa, S.M. County [from Bombay Natural History Society]				0		0					0	0	0	0
BLAT	50218		Bombay Natural History Society		s.n.			0	0	0	s.d.	Solanaceae	Solanum	pubescens	Willd.	Asia-Tropical	Indian Subcontinent	India				Banicop [from Bombay Natural History Society]				0		0					0	0	0	0
P		P00055814	Bon, R.P.		96			6	11	1880		Solanaceae	Solanum	violaceum	Ortega	Asia-Tropical	Indo-China	Vietnam	Ninh Binh	Yên Khánh	Phuc Nhac	Phuc Nhac	Ad oras viarum	Flor. violae.		20.162887	N	106.080514	E	DD	>20km	GAZ	20.162887	106.080514	0	0		Ca Gai
P		P00055813	Bon, R.P.		96			6	11	1880		Solanaceae	Solanum	violaceum	Ortega	Asia-Tropical	Indo-China	Vietnam	Ninh Binh	Yên Khánh	Phuc Nhac	Phuc Nhac	Ad oras viarum	Flor. violae.		20.162887	N	106.080514	E	DD	>20km	GAZ	20.162887	106.080514	0	0		Ca Gai
P		P04209700	Bon, R.P.		120			17	11	1880		Solanaceae	Solanum	procumbens	Lour.	Asia-Tropical	Indo-China	Vietnam	Ninh Binh	Yên Khánh District	Nhà tho Phúc Nhac	Phuc Nhac [Nhà tho Phúc Nhac]		Fl. violac.		20.162787	N	106.079992	E	DD		GAZ	20.162787	106.079992	0	0
P		P00049894	Bon, R.P.		196			0	0	1883		Solanaceae	Solanum	insanum	L.	Asia-Temperate	China	China	Hong Kong		Hong Kong					22.268286	N	114.188708	E	DD	>20km	GAZ	22.268286	114.188708	0	0
P		P00054103	Bon, R.P.		350			21	3	1881		Solanaceae	Solanum	procumbens	Lour.	Asia-Tropical	Indo-China	Vietnam	Ninh Binh	Yên Mô	Yên Thai	Yên Hai [Yên Thai]				20.086019	N	105.998937	E	DD		GAZ	20.086019	105.998937	0	0
P		P00055973	Bon, R.P.		506			29	4	1878		Solanaceae	Solanum	lasiocarpum	Dunal	Asia-Temperate	China	China	Hong Kong	Southern District	Tai Tam	Tytam [Tai Tam]				22.25677	N	114.210646	E	DD		GAZ	22.25677	114.210646	0	0
P		P00054102	Bon, R.P.		598			22	8	1881		Solanaceae	Solanum	procumbens	Lour.	Asia-Tropical	Indo-China	Vietnam	Ninh Binh	Yên Khánh District	Nhà tho Phúc Nhac	Phuc Nhac [Nhà tho Phúc Nhac]				20.162787	N	106.079992	E	DD		GAZ	20.162787	106.079992	0	0
P		P00054104	Bon, R.P.		642			6	9	1881		Solanaceae	Solanum	procumbens	Lour.	Asia-Tropical	Indo-China	Vietnam	Bac Ninh			Tonkin, Ngoai Thôn [in Bac Ninh, where there is a place called Ngoai Thôn, was orignally placed in Thanh Hóa]				21.169357	N	105.931357	E	DD	2-5km	GAZ	21.169357	105.931357	0	0
P		P00049989	Bon, R.P.		680			0	0	1883		Solanaceae	Solanum	lasiocarpum	Dunal	Asia-Temperate	China	China	Hong Kong							22.268286	N	114.188708	E	DD	>20km	GAZ	22.268286	114.188708	0	0
P		P00054051	Bon, R.P.		1741			15	9	1882		Solanaceae	Solanum	insanum	L.	Asia-Tropical	Indo-China	Vietnam	Hà Nam	Thanh Liêm District	Kiên Khê	Tonquin, Kiên Khê	In sepibus	Plante épineuse de 50-80 cm. Fl. viol. 2c, fruct flav. glab.		20.503125	N	105.884813	E	DD	>20km	GAZ	20.503125	105.884813	0	0		Ca gai	vietnamien
P		P00055945	Bon, R.P.		1741			15	9	1882		Solanaceae	Solanum	insanum	L.	Asia-Tropical	Indo-China	Vietnam	Hà Nam	Thanh Liêm District	Kiên Khê	Tonquin, Kiên Khê	In sepibus	Plante épineuse de 50-80 cm. Fl. viol. 2c, fruct flav. glab.		20.503125	N	105.884813	E	DD	>20km	GAZ	20.503125	105.884813	0	0		Ca gai	vietnamien
P		P00054052	Bon, R.P.		1741			15	9	1882		Solanaceae	Solanum	insanum	L.	Asia-Tropical	Indo-China	Vietnam	Hà Nam	Thanh Liêm District	Kiên Khê	Tonquin, Kiên Khê	In sepibus	Plante épineuse de 50-80 cm. Fl. viol. 2c, fruct flav. glab.		20.503125	N	105.884813	E	DD	>20km	GAZ	20.503125	105.884813	0	0		Ca gai	vietnamien
P		P00055824	Bon, R.P.		1741			15	9	1882		Solanaceae	Solanum	insanum	L.	Asia-Tropical	Indo-China	Vietnam	Hà Nam	Thanh Liêm District	Kiên Khê	Tonquin, Kiên Khê	In sepibus	Plante épineuse de 50-80 cm. Fl. viol. 2c, fruct flav. glab.		20.503125	N	105.884813	E	DD	>20km	GAZ	20.503125	105.884813	0	0		Ca gai	vietnamien
P		P00053943	Bon, R.P.		1742			15	9	1882		Solanaceae	Solanum	lasiocarpum	Dunal	Asia-Tropical	Indo-China	Vietnam	Hà Nam	Thanh Liêm District	Kiên Khê	In sepib. Kiên Khé		Caul. spinos. 1 m., fl. alb. 3 c., fr. flav. pubesc.		20.503056	N	105.880833	E	DD		GAZ	20.503056	105.880833	0	0
P		P00053942	Bon, R.P.		1742			15	9	1882		Solanaceae	Solanum	lasiocarpum	Dunal	Asia-Tropical	Indo-China	Vietnam	Hà Nam	Thanh Liêm District	Kiên Khê	In sepib. Kiên Khé		Caul. spinos. 1 m., fl. alb. 3 c., fr. flav. pubesc.		20.503056	N	105.880833	E	DD		GAZ	20.503056	105.880833	0	0
P		P00053944	Bon, R.P.		1742			15	9	1882		Solanaceae	Solanum	lasiocarpum	Dunal	Asia-Tropical	Indo-China	Vietnam	Hà Nam	Thanh Liêm District	Kiên Khê	In sepib. Kiên Khé		Caul. spinos. 1 m., fl. alb. 3 c., fr. flav. pubesc.		20.503056	N	105.880833	E	DD		GAZ	20.503056	105.880833	0	0
P		P00054097	Bon, R.P.		2193			20	6	1883		Solanaceae	Solanum	procumbens	Lour.	Asia-Tropical	Indo-China	Vietnam	Ninh Binh	Yên Khánh District	Nhà tho Phúc Nhac	Phuc Nhac [Nhà tho Phúc Nhac]	In aggerib. viarum	Frut. fl. alb., fruct. rubr. In typo flor. sunt violac.		20.162787	N	106.079992	E	DD		GAZ	20.162787	106.079992	0	0
P		P00054099	Bon, R.P.		2193			20	6	1883		Solanaceae	Solanum	procumbens	Lour.	Asia-Tropical	Indo-China	Vietnam	Ninh Binh	Yên Khánh District	Nhà tho Phúc Nhac	Phuc Nhac [Nhà tho Phúc Nhac]	In aggerib. viarum	Frut. fl. alb., fruct. rubr. In typo flor. sunt violac.		20.162787	N	106.079992	E	DD		GAZ	20.162787	106.079992	0	0
P		P00054098	Bon, R.P.		2193			20	6	1883		Solanaceae	Solanum	procumbens	Lour.	Asia-Tropical	Indo-China	Vietnam	Ninh Binh	Yên Khánh District	Nhà tho Phúc Nhac	Phuc Nhac [Nhà tho Phúc Nhac]	In aggerib. viarum	Frut. fl. alb., fruct. rubr. In typo flor. sunt violac.		20.162787	N	106.079992	E	DD		GAZ	20.162787	106.079992	0	0
P		P00054054	Bon, R.P.		3873			3	5	1888		Solanaceae	Solanum	praetermissum	Kerr ex Barnett	Asia-Tropical	Indo-China	Vietnam	Hà Nam	Duy Tiên District	Vu Xa	Vo Xa, in valle Thung Vuon		Flores albi		20.644555	N	105.944283	E	DD		GAZ	20.644555	105.944283	0	0
P		P00054053	Bon, R.P.		3873			3	5	1888		Solanaceae	Solanum	praetermissum	Kerr ex Barnett	Asia-Tropical	Indo-China	Vietnam	Hà Nam	Duy Tiên District	Vu Xa	Vo Xa, in valle Thung Vuon		Flores albi		20.644555	N	105.944283	E	DD		GAZ	20.644555	105.944283	0	0
P		P00054279	Bon, R.P.		4017			18	10	1888		Solanaceae	Solanum	violaceum	Ortega	Asia-Tropical	Indo-China	Vietnam	Ninh Binh		Lang Hê	Lang Hê [locality inferred]	Montagnes calcaires, roches	Fleurs violacées		20.244596	N	105.899136	E	DD	>20km	GAZ	20.244596	105.899136	0	0
P		P00053952	Bon, R.P.		4442			16	6	1890		Solanaceae	Solanum	lasiocarpum	Dunal	Asia-Tropical	Indo-China	Vietnam	Hà Nam	Duy Tiên District	Vu Xa	Vo-Xa, in viculo Lang Dô				20.644555	N	105.944283	E	DD		GAZ	20.644555	105.944283	0	0
P		P00053953	Bon, R.P.		4442			16	6	1890		Solanaceae	Solanum	lasiocarpum	Dunal	Asia-Tropical	Indo-China	Vietnam	Hà Nam	Duy Tiên District	Vu Xa	Vo-Xa, in viculo Lang Dô				20.644555	N	105.944283	E	DD		GAZ	20.644555	105.944283	0	0
P		P00053954	Bon, R.P.		4442			16	6	1890		Solanaceae	Solanum	lasiocarpum	Dunal	Asia-Tropical	Indo-China	Vietnam	Hà Nam	Duy Tiên District	Vu Xa	Vo-Xa, in viculo Lang Dô				20.644555	N	105.944283	E	DD		GAZ	20.644555	105.944283	0	0
P		P00053956	Bon, R.P.		4442			16	6	1890		Solanaceae	Solanum	lasiocarpum	Dunal	Asia-Tropical	Indo-China	Vietnam	Hà Nam	Duy Tiên District	Vu Xa	Vo-Xa, in viculo Lang Dô				20.644555	N	105.944283	E	DD		GAZ	20.644555	105.944283	0	0
P		P00053955	Bon, R.P.		4442			16	6	1890		Solanaceae	Solanum	lasiocarpum	Dunal	Asia-Tropical	Indo-China	Vietnam	Hà Nam	Duy Tiên District	Vu Xa	Vo-Xa, in viculo Lang Dô				20.644555	N	105.944283	E	DD		GAZ	20.644555	105.944283	0	0
P		P00055952	Bon, R.P.		5071			1	2	1892		Solanaceae	Solanum	insanum	L.	Asia-Tropical	Indo-China	Vietnam	Thanh Hóa		Thanh Hóa	Tonkin, Thanh Xa				19.805602	N	105.785158	E	DD	>20km	GAZ	19.805602	105.785158	0	0		Ca gai
P		P00055954	Bon, R.P.		5071			1	2	1892		Solanaceae	Solanum	insanum	L.	Asia-Tropical	Indo-China	Vietnam	Thanh Hóa		Thanh Hóa	Tonkin, Thanh Xa				19.805602	N	105.785158	E	DD	>20km	GAZ	19.805602	105.785158	0	0		Ca gai
P		P00055953	Bon, R.P.		5071			1	2	1892		Solanaceae	Solanum	insanum	L.	Asia-Tropical	Indo-China	Vietnam	Thanh Hóa		Thanh Hóa	Tonkin, Thanh Xa				19.805602	N	105.785158	E	DD	>20km	GAZ	19.805602	105.785158	0	0		Ca gai
P		P00054280	Bon, R.P.		s.n.			29	5	1882		Solanaceae	Solanum	violaceum	Ortega	Asia-Tropical	Indo-China	Vietnam	Ninh Binh			sin. loc.				0		0					0	0	0	0		Duyên mâu
P		P00054044	Bon, R.P.		s.n.			23	2	1890		Solanaceae	Solanum	insanum	L.	Asia-Tropical	Indo-China	Vietnam	Ninh Binh			sin. loc.		solanum épineux, fleur violette, fruit blanc puis jaune, glabre		0		0					0	0	0	0		Co ca
P		P00055625	Bons d'Anty, P.		s.n.			30	8	1897		Solanaceae	Solanum	violaceum	Ortega	Asia-Temperate	China	China	Yunnan		K'ou teng tse	Yunnan, K'ou teng tse	Très commune à différentes altitudes surtout dans les friches autour des villages			0		0					0	0	0	0
L		L.2880553	Bor, N.L.		18478			24	4	1945		Solanaceae	Solanum	barbisetum	Nees	Asia-Tropical	Indian Subcontinent	India	Nagaland		Ghaspani	Naga Hills 'Assam' [=Medziphema]		a common solanum in the forest		25.75857	N	93.867564	E	DD	2-5km	GAZ	25.75857	93.867564	0	457
K		K000195963	Borden, T.E.		1948			0	9	1904		Solanaceae	Solanum	insanum	L.	Asia-Tropical	Malesia	Philippines	Luzon	Central Luzon	Mount Mariveles	Lamao River, Bataan Province				14.504514	N	120.563857	E	DD	<2km	GAZ	14.504514	120.563857	0	0
E		E00426936	Borden, T.E.		1948			0	9	1904		Solanaceae	Solanum	insanum	L.	Asia-Tropical	Malesia	Philippines	Luzon	Central Luzon	Mount Mariveles	Lamao River, Bataan Province				14.504514	N	120.563857	E	DD	<2km	GAZ	14.504514	120.563857	0	0
K		K000195975	Borden, T.E.		2336			0	12	1904		Solanaceae	Solanum	torvoideum	Merr. & L.M.Perry	Asia-Tropical	Malesia	Philippines	Luzon	Central Luzon	Mount Mariveles	Lamao River, Bataan Province				14.43333	N	120.483333	E	DD		GAZ	14.43333	120.483333	0	0
NY	NY00828113	828113	Borden, T.E.		2336			0	12	1904		Solanaceae	Solanum	torvoideum	Merr. & L.M.Perry	Asia-Tropical	Malesia	Philippines	Luzon	Central Luzon	Mount Mariveles	Lamao River, Bataan Province				14.43333	N	120.483333	E	DD		GAZ	14.43333	120.483333	0	0
E		E00426941	Borden, T.E.		2336			0	12	1904		Solanaceae	Solanum	torvoideum	Merr. & L.M.Perry	Asia-Tropical	Malesia	Philippines	Luzon	Central Luzon	Mount Mariveles	Lamao River, Bataan Province				14.43333	N	120.483333	E	DD		GAZ	14.43333	120.483333	0	0
CAL			Borden, T.E.		2336			0	12	1904		Solanaceae	Solanum	torvoideum	Merr. & L.M.Perry	Asia-Tropical	Malesia	Philippines	Luzon	Central Luzon	Mount Mariveles	Lamao River, Bataan Province				14.43333	N	120.483333	E	DD		GAZ	14.43333	120.483333	0	0
L	L.2771062		Borgmann, E.		322			24	10	1960		Solanaceae	Solanum	torvoideum	Merr. & L.M.Perry	Asia-Tropical	Malesia	Papua New Guinea				[?]kemigl [unreadable]				0		0					0	0	2500	0	ca.
L		L.2882232	Borssum Waalkes, J. van		2695			9	7	1953		Solanaceae	Solanum	lasiocarpum	Dunal	Asia-Tropical	Malesia	Indonesia	Sumatra	West Sumatra	Kepulauan Mentawai	Mentawai Islands, Sikabaluan [=Sikakap]	field	flowers white; anthers yellow; berries yellow-orange		2.765912	S	100.149651	E	DD		GAZ	-2.765912	100.149651	0	0
E		E00236355	Botanical Expedition to Far West Nepal 1991	91-	94137			9	8	1991		Solanaceae	Solanum	violaceum	Ortega	Asia-Tropical	Indian Subcontinent	Nepal								0		0					0	0	0	0
E		E00236444	Botanical Expedition to Himalaya 1990	90-	60015			24	7	1990		Solanaceae	Solanum	violaceum	Ortega	Asia-Tropical	Indian Subcontinent	Nepal								0		0					0	0	0	0
F	2193582		Bouamanivong, S.		6			18	3	1997		Solanaceae	Solanum	torvum	Sw.	Asia-Tropical	Indo-China	Laos	Vientiane		Vientiane		cultivated	shrub 2-4 ft tall; stems woody; flowers white, 2-3 cm long; fruit is a green berry		17.975706	N	102.633104	E	DD	>20km	GAZ	17.975706	102.633104	0	0		kheng fa
K		K000441176	Boulos, L.		13826		Ads, A.S.	15	5	1980		Solanaceae	Solanum	forskalii	Dunal	Asia-Temperate	Arabian Peninsula	Saudi Arabia				Wadi Liyyah, 12-18km south of Al-Taif.				21.130503	N	40.50405	E	DD	5-20k	GAZ	21.130503	40.50405	0	0
K		K000441181	Boulos, L.		16689		Rowaished, A.K.; Gifri, A.N.; Saeed, W.A. & Hussein, M.A.	9	6	1987		Solanaceae	Solanum	forskalii	Dunal	Asia-Temperate	Arabian Peninsula	Yemen	Lahij			Wadi Hardaba upstream, 20 km SE Dhala town.				0		0					0	0	1000	0
BM		BM000942681	Boulos, L.		16711		Rowaished, A.K.; Gifri, A.N.; Saeed, W.A. & Hussein, M.A.	10	6	1987		Solanaceae	Solanum	cordatum	Forssk.	Asia-Temperate	Arabian Peninsula	Yemen	Lahij		Dhala town		fields and roadsides	anthers yellow, conspicuous		0		0					0	0	1450	0
K		K000441129	Boulos, L.		16711		Rowaished, A.K.; Gifri, A.N.; Saeed, W.A. & Hussein, M.A.	10	6	1987		Solanaceae	Solanum	cordatum	Forssk.	Asia-Temperate	Arabian Peninsula	Yemen	Lahij		Dhala town		fields and roadsides	anthers yellow, conspicuous		0		0					0	0	1450	0
BM		BM000942692	Boulos, L.		16992		Rowaished, A.K.; Gifri, A.N.; Saeed, W.A. & Hussein, M.A.	3	8	1987		Solanaceae	Solanum	pubescens	Willd.	Asia-Temperate	Arabian Peninsula	Yemen	Hadramaut			50 km NW the coastal road, along the road to Sayun, shortly after 'Aqabat Abdullah Gharib.	calcareous slopes	flowers pale blue		0		0					0	0	930	0
E		E00621034	Boulos, L.		16992		Rowaished, A.K.; Gifri, A.N.; Saeed, W.A. & Hussein, M.A.	3	8	1987		Solanaceae	Solanum	pubescens	Willd.	Asia-Temperate	Arabian Peninsula	Yemen	Hadramaut			50 km NW the coastal road, along the road to Sayun, shortly after 'Aqabat Abdullah Gharib.	calcareous slopes	flowers pale blue		0		0					0	0	930	0
K		K000658913	Boulos, L.		18198			29	9	1993		Solanaceae	Solanum	elaeagnifolium	Cav.	Asia-Temperate	Arabian Peninsula	Kuwait			Shuwaikh	university campus	cultivated ground	flowers purplish blue, stamens yellow		29.2021	N	47.5454	E	DMS		GAZ	29.339167	47.915	0	0
GH		230182	Bourell, M.		2372			23	6	1984		Solanaceae	Solanum	torvum	Sw.	Asia-Tropical	Malesia	Philippines	Luzon	Mimaropa	Iwahig Penal Colony	Malinao Swimming Pool, Santa Lucia subcolony, Iwahig Penal Colony, 23 km SW of Puerto Princesa City		Tree. Fl white, fr green.		9.5805	N	118.567017	E	DD		GEO-L	9.5805	118.567017	0	0
GH		230181	Bourell, M.		2390			23	3	1984		Solanaceae	Solanum	torvum	Sw.	Asia-Tropical	Malesia	Philippines	Luzon	Mimaropa	Iwahig Penal Colony	Malinao Swimming Pool, Santa Lucia subcolony, Iwahig Penal Colony, 23 km SW of Puerto Princesa City		Tree. Flowers yellow.		9.5805	N	118.567017	E	DD		GEO-L	9.5805	118.567017	0	0
K		K001152902	Bourne, A.G.		456			15	6	1897		Solanaceae	Solanum	giganteum	Jacq.	Asia-Tropical	Indian Subcontinent	India	Tamil Nadu	Dindigul		Pulneys' [Palani Hills]				10.216625	N	77.494271	E	DD	>20km	GAZ	10.216625	77.494271	0	0
K		K001153013	Bourne, A.G.		1643			29	12	1898		Solanaceae	Solanum	violaceum	Ortega	Asia-Tropical	Indian Subcontinent	India	Tamil Nadu	Dindigul	Palani Hills	Kodaikanal ghat ml. 4, Pulney Hills				10.216625	N	77.494271	E	DD	>20km	GAZ	10.216625	77.494271	0	0
K		K001152901	Bourne, A.G.		2809			12	1	1899		Solanaceae	Solanum	giganteum	Jacq.	Asia-Tropical	Indian Subcontinent	India	Tamil Nadu	Dindigul		Pulneys, Kukal [Palani Hills, Kookal]				10.287429	N	77.366782	E	DD	>20km	GAZ	10.287429	77.366782	0	0
K		K001153016	Bourne, A.G.		2810			31	12	1898		Solanaceae	Solanum	violaceum	Ortega	Asia-Tropical	Indian Subcontinent	India	Tamil Nadu	Dindigul	Palani Hills	Kodaikanal ghat ml. 1, Pulneys				10.216625	N	77.494271	E	DD	>20km	GAZ	10.216625	77.494271	0	0
K		K001153110	Bourne, A.G.		3308			30	12	1901		Solanaceae	Solanum	virginianum	L.	Asia-Tropical	Indian Subcontinent	India	Andhra Pradesh	West Godavari	Tallapudi	Talapudi, Godavery District				17.121346	N	81.663544	E	DD		GAZ	17.121346	81.663544	0	0
K		K000196020	Bourne, A.G.		5055			16	2	1908		Solanaceae	Solanum	pubescens	Willd.	Asia-Tropical	Indian Subcontinent	India				Bhavani, Coimbatore District, Madras		flowers blue, leaves viscous		0		0					0	0	0	0
K		K000196019	Bourne, A.G.		5146			30	7	1908		Solanaceae	Solanum	pubescens	Willd.	Asia-Tropical	Indian Subcontinent	India	Andhra Pradesh	Anantapur		Penukonda Fort, Amatapur District, Madras		flowers blue-purple, yellow stamens		14.083606	N	77.587887	E	DD		GAZ	14.083606	77.587887	0	0
K		K001152868	Bourne, A.G.		6218			7	10	1913		Solanaceae	Solanum	torvum	Sw.	Asia-Tropical	Indian Subcontinent	India	Karnataka	Kodagu	Madikeri	'Mercara'		a large bush, very common; fls white		12.425983	N	75.736655	E	DD	2-5km	GAZ	12.425983	75.736655	0	0
K		K001152866	Bourne, A.G.		6293			7	11	1913		Solanaceae	Solanum	torvum	Sw.	Asia-Tropical	Indian Subcontinent	India	Kerala	Malppuram		Nilambur, Malabar		a very few prickles; is it same as 6218		11.284129	N	76.239124	E	DD	2-5km	GAZ	11.284129	76.239124	0	0
K		K001152903	Bourne, A.G.		s.n.			2	7	1896		Solanaceae	Solanum	giganteum	Jacq.	Asia-Tropical	Indian Subcontinent	India	Tamil Nadu	Nilgiris		Coonoor				11.352963	N	76.79587	E	DD	>20km	GAZ	11.352963	76.79587	0	0
K		K001152978	Bourne, A.G.		s.n.			2	7	1896		Solanaceae	Solanum	torvum	Sw.	Asia-Tropical	Indian Subcontinent	India	Tamil Nadu		Conoor					11.352963	N	76.79587	E	DD	>20km	GAZ	11.352963	76.79587	0	0
K		K000014880	Bourne, E.T.		3168			2	12	1901		Solanaceae	Solanum	trilobatum	L.	Asia-Tropical	Indian Subcontinent	India	Tamil Nadu	Chennai	Nungambakkam	Nungumbankam, Madras				13.059536	N	80.242479	E	DD	>20km	GAZ	13.059536	80.242479	0	0
K		K000014881	Bourne, E.T.		3168			2	12	1901		Solanaceae	Solanum	trilobatum	L.	Asia-Tropical	Indian Subcontinent	India	Tamil Nadu	Chennai	Nungambakkam	Nungumbankam, Madras				13.059536	N	80.242479	E	DD	>20km	GAZ	13.059536	80.242479	0	0
K		K000441385	Bourne, E.T.		s.n.			8	7	1896		Solanaceae	Solanum	wightii	Nees	Asia-Tropical	Indian Subcontinent	India	Tamil Nadu	Nilgiris	Lamb's Rock	Coonoor (Lamb's Rock Rd)				11.343892	N	76.821804	E	DD	>20km	GAZ	11.343892	76.821804	0	0
K		K000441389	Bourne, E.T.		s.n.			8	7	1896		Solanaceae	Solanum	wightii	Nees	Asia-Tropical	Indian Subcontinent	India	Tamil Nadu	Nilgiris	Lamb's Rock	Coonoor (Lamb's Rock Rd)				11.343892	N	76.821804	E	DD	>20km	GAZ	11.343892	76.821804	0	0
K		K000014864	Bourne, E.T.		s.n.			2	7	1896		Solanaceae	Solanum	multiflorum	Roth	Asia-Tropical	Indian Subcontinent	India	Tamil Nadu	Nilgiris	Coonoor	Coonoor				11.352963	N	76.79587	E	DD	>20km	GAZ	11.352963	76.79587	0	0
K		K000014869	Bourne, E.T.		s.n.			0	0	0		Solanaceae	Solanum	multiflorum	Roth	Asia-Tropical	Indian Subcontinent	India				sin. loc.				0		0					0	0	0	0
K		K000014884	Bourne, E.T.		s.n.			24	4	1897		Solanaceae	Solanum	trilobatum	L.	Asia-Tropical	Indian Subcontinent	India	Tamil Nadu	Chennai	Chennai	Madras				13.059767	N	80.266246	E	DD		GAZ	13.059767	80.266246	0	0
MH	35571		Bourne, E.T.		s.n.			16	6	1898		Solanaceae	Solanum	multiflorum	Roth	Asia-Tropical	Indian Subcontinent	India	Tamil Nadu	Dindugul	Pulneys		[Palni Hills]			10.23	N	77.48	E	DD	2-5km	GAZ	10.23	77.48	0	0
BM		BM000900194	Bowes-Lyon, S.A.		6010			6	5	1970		Solanaceae	Solanum	torvum	Sw.	Asia-Tropical	Indian Subcontinent	India	Sikkim	North Sikkim		Sikkim, Tholung Valley	wet shady forest	8' shrub flowers white		27.636972	N	88.461573	E	DD		GAZ	27.636972	88.461573	914	0
BM		BM000942458	Bradley, ?		s.n.			0	0	0		Solanaceae	Solanum	insanum	L.	Asia-Temperate	China	China								0		0					0	0	0	0
NSW		NSW594204	Bradtke, W.		62			0	0	0		Solanaceae	Solanum	dunalianum	Gaudich.	Asia-Tropical	Malesia	Papua New Guinea	East New Britain		Duke of York Island					4.166603	S	152.462148	E	DD		GAZ	-4.166603	152.462148	0	0
NSW		NSW594202	Bradtke, W.		184			31	5	1917		Solanaceae	Solanum	dunalianum	Gaudich.	Asia-Tropical	Malesia	Papua New Guinea	East New Britain		Duke of York Island	Elat, Duke of York Island	secondary bush, clearings, food gardens	shrub 10 ft		4.166603	S	152.462148	E	DD		GAZ	-4.166603	152.462148	0	0
GH			Bragg, K.		81			2	3	1989		Solanaceae	Solanum	torvum	Sw.	Asia-Tropical	Indo-China	Thailand	North	Chiang Rai	Mae Tameo	Mae Tameo, Mae Suai District, Subdistrict Si Toi.	Edge of village, entrance to forest; soil clayey loam; substrate clay.	Shrub 1.8 m tall.		19.348171	N	99.828691	E	DD		GAZ	19.348171	99.828691	860	0
GH			Bragg, K.		85			3	3	1989		Solanaceae	Solanum	melongena	L.	Asia-Tropical	Indo-China	Thailand	North	Chiang Rai	Mae Tameo	Mae Tameo, Mae Suai District, Subdistrict Si Toi.	Edge of secondary forest near village. Soil clayey loam; substrate slate.	Shrub 1.8 m; fruit orange.		19.591553	N	99.465418	E	DD		GAZ	19.591553	99.465418	860	0
BM		BM000886137	Brass, L.J.		3815			0	4	1933		Solanaceae	Solanum	dunalianum	Gaudich.	Asia-Tropical	Malesia	Papua New Guinea	Central		Dieni	Ononge road	rain forest	shrub 2m or more, unarmed, leaves dull, paler underneath, corolla purple, athers brown, fruit red, globose, about 8cm diameter		0		0					0	0	500	0
BM		BM000886267	Brass, L.J.		5411			0	9	1933		Solanaceae	Solanum	torvoideum	Merr. & L.M.Perry	Asia-Tropical	Malesia	Papua New Guinea	Central		Mafulu		forest regrowths	tall bush or small tree, a few very small prickles on branches, flowers white, fruit orange-brown. D.E. Symon det slip reads 'hairs stellate, dense on long stipes, glandular tipped on calyx etc.'		0		0					0	0	1250	0
A		77838	Brass, L.J.		5411			0	9	1933		Solanaceae	Solanum	torvoideum	Merr. & L.M.Perry	Asia-Tropical	Malesia	Papua New Guinea	Central		Mafulu		forest regrowths	tall bush or small tree, a few very small prickles on branches, flowers white, fruit orange-brown. D.E. Symon det slip reads 'hairs stellate, dense on long stipes, glandular tipped on calyx etc.'		0		0					0	0	1250	0
L		L0003661	Brass, L.J.		5411			0	9	1933		Solanaceae	Solanum	torvoideum	Merr. & L.M.Perry	Asia-Tropical	Malesia	Papua New Guinea	Central		Mafulu		forest regrowths	tall bush or small tree, a few very small prickles on branches, flowers white, fruit orange-brown. D.E. Symon det slip reads 'hairs stellate, dense on long stipes, glandular tipped on calyx etc.'		0		0					0	0	1250	0
NY	NY00172294	172294	Brass, L.J.		5411			0	9	1933		Solanaceae	Solanum	torvoideum	Merr. & L.M.Perry	Asia-Tropical	Malesia	Papua New Guinea	Central		Mafulu		forest regrowths	tall bush or small tree, a few very small prickles on branches, flowers white, fruit orange-brown. D.E. Symon det slip reads 'hairs stellate, dense on long stipes, glandular tipped on calyx etc.'		0		0					0	0	1250	0
BRI		BRI-AQ0080383	Brass, L.J.		5411			0	9	1933		Solanaceae	Solanum	torvoideum	Merr. & L.M.Perry	Asia-Tropical	Malesia	Papua New Guinea	Central		Mafulu		forest regrowths	tall bush or small tree, a few very small prickles on branches, flowers white, fruit orange-brown. D.E. Symon det slip reads 'hairs stellate, dense on long stipes, glandular tipped on calyx etc.'		0		0					0	0	1250	0
LAE	229573		Brass, L.J.		5411			0	9	1933		Solanaceae	Solanum	torvoideum	Merr. & L.M.Perry	Asia-Tropical	Malesia	Papua New Guinea	Central		Mafulu		forest regrowths	tall bush or small tree, a few very small prickles on branches, flowers white, fruit orange-brown. D.E. Symon det slip reads 'hairs stellate, dense on long stipes, glandular tipped on calyx etc.'		0		0					0	0	1250	0
BM		BM000886169	Brass, L.J.		7467			0	8	1936		Solanaceae	Solanum	lasiocarpum	Dunal	Asia-Tropical	Malesia	Papua New Guinea	Western Province	Middle Fly District		Lake Daviumbu, Middle Fly River	weed in clearing	shrub 1-1.3m high, flowers white, fruit unripe		0		0					0	0	0	0
A			Brass, L.J.		7467			0	8	1936		Solanaceae	Solanum	lasiocarpum	Dunal	Asia-Tropical	Malesia	Papua New Guinea	Western Province	Middle Fly District		Lake Daviumbu, Middle Fly River	weed in clearing	shrub 1-1.3m high, flowers white, fruit unripe		0		0					0	0	0	0
LAE	6545		Brass, L.J.		7467			0	8	1936		Solanaceae	Solanum	lasiocarpum	Dunal	Asia-Tropical	Malesia	Papua New Guinea	Western Province	Middle Fly District		Lake Daviumbu, Middle Fly River	weed in clearing	shrub 1-1.3m high, flowers white, fruit unripe		0		0					0	0	0	0
L		L.2882096	Brass, L.J.		7467			0	8	1936		Solanaceae	Solanum	lasiocarpum	Dunal	Asia-Tropical	Malesia	Papua New Guinea	Western Province	Middle Fly District		Lake Daviumbu, Middle Fly River	weed in clearing	shrub 1-1.3m high, flowers white, fruit unripe		0		0					0	0	0	0
BM		BM000886136	Brass, L.J.		8514			0	12	1936		Solanaceae	Solanum	dunalianum	Gaudich.	Asia-Tropical	Malesia	Papua New Guinea	Western		Tarara	Wassi Kussa River	rain forest, secondary growth	small tree 2-3m, flowers lavender		0		0					0	0	0	0
A			Brass, L.J.		8514			0	12	1936		Solanaceae	Solanum	dunalianum	Gaudich.	Asia-Tropical	Malesia	Papua New Guinea	Western		Tarara	Wassi Kussa River	rain forest, secondary growth	small tree 2-3m, flowers lavender		0		0					0	0	0	0
LAE	6544		Brass, L.J.		8514			0	12	1936		Solanaceae	Solanum	dunalianum	Gaudich.	Asia-Tropical	Malesia	Papua New Guinea	Western		Tarara	Wassi Kussa River	rain forest, secondary growth	small tree 2-3m, flowers lavender		0		0					0	0	0	0
L		L.2771042	Brass, L.J.		11590			0	11	1938		Solanaceae	Solanum	torvoideum	Merr. & L.M.Perry	Asia-Tropical	Malesia	Indonesia	Papua	Jayawijaya Regency	Bele river	18 km. NE. of Lake Habbema, 2200 m. camp	Occasional in open grassy second growths	Spreading tree 1.5-2 m.high; fls. lavender; fruit yellow		3.883194	S	138.770173	E	DD	2-5km	GAZ	-3.883194	138.770173	0	0
A			Brass, L.J.		22030			28	4	1953		Solanaceae	Solanum	lasiocarpum	Dunal	Asia-Tropical	Malesia	Papua New Guinea	Milne Bay	Alotau District	Menapi	Cape Vogel Peninsula	Edge of a native gardens (planted?)	Sparsely branched, soft-wooded shrub 2 m. tall; flowers white; fruits brownish green, eaten by the natives		9.76721	S	149.927338	E	DD		GAZ	-9.76721	149.927338	30	0
LAE	16374		Brass, L.J.		22030			28	4	1953		Solanaceae	Solanum	lasiocarpum	Dunal	Asia-Tropical	Malesia	Papua New Guinea	Milne Bay	Alotau District	Menapi	Cape Vogel Peninsula	Edge of a native gardens (planted?)	Sparsely branched, soft-wooded shrub 2 m. tall; flowers white; fruits brownish green, eaten by the natives		9.76721	S	149.927338	E	DD		GAZ	-9.76721	149.927338	30	0
A			Brass, L.J.		23950			10	8	1953		Solanaceae	Solanum	schefferi	F.Muell.	Asia-Tropical	Malesia	Papua New Guinea	Milne Bay		Biniguni Camp	Gwariu River	Second growth rain forest	Occasional slender shrub 1-1.5 m. tall; flowers purple		0		0					0	0	200	0
L		L.2876813	Brass, L.J.		23950			10	8	1953		Solanaceae	Solanum	schefferi	F.Muell.	Asia-Tropical	Malesia	Papua New Guinea	Milne Bay		Biniguni Camp	Gwariu River	Second growth rain forest	Occasional slender shrub 1-1.5 m. tall; flowers purple		0		0					0	0	200	0
US	2495807		Brass, L.J.		23950			10	8	1953		Solanaceae	Solanum	schefferi	F.Muell.	Asia-Tropical	Malesia	Papua New Guinea	Milne Bay		Biniguni Camp	Gwariu River	Second growth rain forest	Occasional slender shrub 1-1.5 m. tall; flowers purple		0		0					0	0	200	0
US	2495808		Brass, L.J.		23950			10	8	1953		Solanaceae	Solanum	schefferi	F.Muell.	Asia-Tropical	Malesia	Papua New Guinea	Milne Bay		Biniguni Camp	Gwariu River	Second growth rain forest	Occasional slender shrub 1-1.5 m. tall; flowers purple		0		0					0	0	200	0
LAE	16367		Brass, L.J.		23950			10	8	1953		Solanaceae	Solanum	schefferi	F.Muell.	Asia-Tropical	Malesia	Papua New Guinea	Milne Bay		Biniguni Camp	Gwariu River	Second growth rain forest	Occasional slender shrub 1-1.5 m. tall; flowers purple		0		0					0	0	200	0
A			Brass, L.J.		23962			11	8	1953		Solanaceae	Solanum	lasiocarpum	Dunal	Asia-Tropical	Malesia	Papua New Guinea	Milne Bay		Biniguni Camp	Biniguni Camp, Gwariu River	Rain forest. In a native garden clearing	Shrub (weed) 1 m. high; flowers white		9.65	S	149.3	E	DD		GAZ	-9.65	149.3	200	0
LAE	16369		Brass, L.J.		23962			11	8	1953		Solanaceae	Solanum	lasiocarpum	Dunal	Asia-Tropical	Malesia	Papua New Guinea	Milne Bay		Biniguni Camp	Biniguni Camp, Gwariu River	Rain forest. In a native garden clearing	Shrub (weed) 1 m. high; flowers white		9.65	S	149.3	E	DD		GAZ	-9.65	149.3	200	0
A			Brass, L.J.		24330			9	9	1953		Solanaceae	Solanum	schefferi	F.Muell.	Asia-Tropical	Malesia	Papua New Guinea	Milne Bay		Baiawa	Moi Biri Bay	Edges of brushy rain forest	Shrub 2 m. tall; flowers violet, showy		0		0					0	0	25	30
L		L.2876815	Brass, L.J.		24330			9	9	1953		Solanaceae	Solanum	schefferi	F.Muell.	Asia-Tropical	Malesia	Papua New Guinea	Milne Bay		Baiawa	Moi Biri Bay	Edges of brushy rain forest	Shrub 2 m. tall; flowers violet, showy		0		0					0	0	25	30
K		K000014793	Brass, L.J.		24330			9	9	1953		Solanaceae	Solanum	schefferi	F.Muell.	Asia-Tropical	Malesia	Papua New Guinea	Milne Bay		Baiawa	Moi Biri Bay	Edges of brushy rain forest	Shrub 2 m. tall; flowers violet, showy		0		0					0	0	25	30
US	2495943		Brass, L.J.		24330			9	9	1953		Solanaceae	Solanum	schefferi	F.Muell.	Asia-Tropical	Malesia	Papua New Guinea	Milne Bay		Baiawa	Moi Biri Bay	Edges of brushy rain forest	Shrub 2 m. tall; flowers violet, showy		0		0					0	0	25	30
LAE	16365		Brass, L.J.		24330			9	9	1953		Solanaceae	Solanum	schefferi	F.Muell.	Asia-Tropical	Malesia	Papua New Guinea	Milne Bay		Baiawa	Moi Biri Bay	Edges of brushy rain forest	Shrub 2 m. tall; flowers violet, showy		0		0					0	0	25	30
A			Brass, L.J.		27452			22	7	1956		Solanaceae	Solanum	dunalianum	Gaudich.	Asia-Tropical	Malesia	Papua New Guinea	Milne Bay		Misima Island	Mt. Sisa, N slopes	clearing in forest	shrub 2 m; flowers purple; fruits unripe		10.676795	S	152.812216	E	DD		GAZ	-10.676795	152.812216	300	0
LAE	47380		Brass, L.J.		27452			22	7	1956		Solanaceae	Solanum	dunalianum	Gaudich.	Asia-Tropical	Malesia	Papua New Guinea	Milne Bay		Misima Island	Mt. Sisa, N slopes	clearing in forest	shrub 2 m; flowers purple; fruits unripe		10.676795	S	152.812216	E	DD		GAZ	-10.676795	152.812216	300	0
L		L.2876816	Brass, L.J.		27637			6	8	1956		Solanaceae	Solanum	schefferi	F.Muell.	Asia-Tropical	Malesia	Papua New Guinea	Milne Bay	Samarai-Murua District	Narian	Misima Island	Brushy growths of coral limestone coast	Weak, much-branched, subscandent shrub 1.5 m high; flowers purple; fruits not green		0		0					0	0	5	0
US	2408742		Brass, L.J.		27637			6	8	1956		Solanaceae	Solanum	schefferi	F.Muell.	Asia-Tropical	Malesia	Papua New Guinea	Milne Bay	Samarai-Murua District	Narian	Misima Island	Brushy growths of coral limestone coast	Weak, much-branched, subscandent shrub 1.5 m high; flowers purple; fruits not green		0		0					0	0	5	0
LAE	47381		Brass, L.J.		27637			6	8	1956		Solanaceae	Solanum	schefferi	F.Muell.	Asia-Tropical	Malesia	Papua New Guinea	Milne Bay	Samarai-Murua District	Narian	Misima Island	Brushy growths of coral limestone coast	Weak, much-branched, subscandent shrub 1.5 m high; flowers purple; fruits not green		0		0					0	0	5	0
A			Brass, L.J.		28146			18	9	1956		Solanaceae	Solanum	lasiocarpum	Dunal	Asia-Tropical	Malesia	Papua New Guinea	Milne Bay	Samarai-Murua District	Rambuso	Sudest Island [= Vanatinai Island]	In a clearing in rain forest	30 cm high; flowers white		11.515024	S	153.462591	E	DD	2-5km	GAZ	-11.515024	153.462591	10	0
L		L.2882082	Brass, L.J.		28146			18	9	1956		Solanaceae	Solanum	lasiocarpum	Dunal	Asia-Tropical	Malesia	Papua New Guinea	Milne Bay	Samarai-Murua District	Rambuso	Sudest Island [= Vanatinai Island]	In a clearing in rain forest	30 cm high; flowers white		11.515024	S	153.462591	E	DD	2-5km	GAZ	-11.515024	153.462591	10	0
A			Brass, L.J.		28809			19	11	1956		Solanaceae	Solanum	lasiocarpum	Dunal	Asia-Tropical	Malesia	Papua New Guinea	Milne Bay	Samarai-Murua District	Kulumadau	Woodlark Island	On a roadside in rain forest	Robust, fleshy shrub 1 m high, flowers white	naturalized?	0		0					0	0	5	0
K		K000014735	Brass, L.J.		28809			19	11	1956		Solanaceae	Solanum	lasiocarpum	Dunal	Asia-Tropical	Malesia	Papua New Guinea	Milne Bay	Samarai-Murua District	Kulumadau	Woodlark Island	On a roadside in rain forest	Robust, fleshy shrub 1 m high, flowers white	naturalized?	0		0					0	0	5	0
LAE	47373		Brass, L.J.		28809			19	11	1956		Solanaceae	Solanum	lasiocarpum	Dunal	Asia-Tropical	Malesia	Papua New Guinea	Milne Bay	Samarai-Murua District	Kulumadau	Woodlark Island	On a roadside in rain forest	Robust, fleshy shrub 1 m high, flowers white	naturalized?	0		0					0	0	5	0
L		L.2882074	Brass, L.J.		28809			19	11	1956		Solanaceae	Solanum	lasiocarpum	Dunal	Asia-Tropical	Malesia	Papua New Guinea	Milne Bay	Samarai-Murua District	Kulumadau	Woodlark Island	On a roadside in rain forest	Robust, fleshy shrub 1 m high, flowers white	naturalized?	0		0					0	0	5	0
US	2409510	2838805	Brass, L.J.		28809			19	11	1956		Solanaceae	Solanum	lasiocarpum	Dunal	Asia-Tropical	Malesia	Papua New Guinea	Milne Bay	Samarai-Murua District	Kulumadau	Woodlark Island	On a roadside in rain forest	Robust, fleshy shrub 1 m high, flowers white	naturalized?	0		0					0	0	5	0
L		L.2882174	Britton, B.B.		396			1	10	1953		Solanaceae	Solanum	lasiocarpum	Dunal	Asia-Tropical	Malesia	Philippines	Mindanao	ARMM (Muslim Mindanao)		Sacred Mountain, Camp Keithley, Lanao	in open grassy cleared area on summit	1 m; flower green white; fruit globose, tomentose, berry; plant scabrous		8.021294	N	124.296872	E	DD		GAZ	8.021294	124.296872	900	0		kogong	Maranan
F	1498348		Britton, M.E.		62		Winder, G.E.	28	4	1945		Solanaceae	Solanum	dunalianum	Gaudich.	Asia-Tropical	Malesia	Indonesia	Papua		Biak Island	[Schouten Islands] 1 mîle from the coast 5 mîles SW of Soredo	area of flat terrain, thin soil and second-growth scrub vegetation			0.988073	S	135.961222	E	DD		GAZ	-0.988073	135.961222	60	0	ca.
F	1498347		Britton, M.E.		62		Winder, G.E.	28	4	1945		Solanaceae	Solanum	dunalianum	Gaudich.	Asia-Tropical	Malesia	Indonesia	Papua		Biak Island	[Schouten Islands] 1 mîle from the coast 5 mîles SW of Soredo	area of flat terrain, thin soil and second-growth scrub vegetation			0.988073	S	135.961222	E	DD		GAZ	-0.988073	135.961222	60	0	ca.
A			Britton, M.E.		62		Winder, G.E.	28	4	1945		Solanaceae	Solanum	dunalianum	Gaudich.	Asia-Tropical	Malesia	Indonesia	Papua		Biak Island	[Schouten Islands] 1 mîle from the coast 5 mîles SW of Soredo	area of flat terrain, thin soil and second-growth scrub vegetation			0.988073	S	135.961222	E	DD		GAZ	-0.988073	135.961222	60	0	ca.
F	1323504		Britton, M.E.		62		Winder, G.E.	28	4	1945		Solanaceae	Solanum	dunalianum	Gaudich.	Asia-Tropical	Malesia	Indonesia	Papua		Biak Island	[Schouten Islands] 1 mîle from the coast 5 mîles SW of Soredo	area of flat terrain, thin soil and second-growth scrub vegetation			0.988073	S	135.961222	E	DD		GAZ	-0.988073	135.961222	60	0	ca.
P		P00054275	Brousmiche, E.		s.n.			0	0	1875		Solanaceae	Solanum	violaceum	Ortega	Asia-Tropical	Indo-China	Vietnam	Tuyên Quang			Intérieur de la citadelle	Le rencontre partout			22.167739	N	105.307484	E	DD	>20km	GAZ	22.167739	105.307484	0	0
BM		BM000886189	Brown, R.		s.n.			1	4	1803		Solanaceae	Solanum	violaceum	Ortega	Asia-Tropical	Malesia	Indonesia	East Nusa Tenggara	Timor	Coepang	[Kupang]				10.178843	S	123.588745	E	DD	2-5km	GAZ	-10.178843	123.588745	0	0
E		E00757224	Buchanan-Hamilton, F.		570	-2		5	1	1808		Solanaceae	Solanum	insanum	L.	Asia-Tropical	Indian Subcontinent	India				'Chinchurna' [not legible completely]				0		0					0	0	0	0
E		E00757226	Buchanan-Hamilton, F.		570	-1		12	11	1809		Solanaceae	Solanum	insanum	L.	Asia-Tropical	Indian Subcontinent	India	Madhya Pradesh			'Boluhat' [=Balaghat]				21.812876	N	80.183829	E	DD	2-5km	GAZ	21.812876	80.183829	0	0
E		E00757237	Buchanan-Hamilton, F.		571			0	0	0	s.d.	Solanaceae	Solanum	insanum	L.	Asia-Tropical	Indian Subcontinent	India				'habita in ruderis et hortis Magadhas'				0		0					0	0	0	0
E		E00617627	Buchanan-Hamilton, F.		573			20	7	0		Solanaceae	Solanum	violaceum	Ortega	Asia-Tropical	Indian Subcontinent	India				'habitat ubique ad pagos India inter et ultra Gangem'				0		0					0	0	0	0
E		E00757307	Buchanan-Hamilton, F.		573			20	7	0		Solanaceae	Solanum	violaceum	Ortega	Asia-Tropical	Indian Subcontinent	India				'habitat ubique ad pagos India inter et ultra Gangem'				0		0					0	0	0	0
BM		BM000900128	Buchanan-Hamilton, F.		s.n.			0	0	0		Solanaceae	Solanum	giganteum	Jacq.	Asia-Tropical	Indian Subcontinent	India	Karnataka			Mysore				12.292	N	76.636833	E	DD	>20km	GAZ	12.292	76.636833	0	0
BM		BM000900148	Buchanan-Hamilton, F.		s.n.			0	0	0		Solanaceae	Solanum	lasiocarpum	Dunal	Asia-Tropical	Indo-China	Myanmar (Burma)	Yangon			Rangoon				16.79318	N	96.151368	E	DD	>20km	GAZ	16.79318	96.151368	0	0
BM		BM000900215	Buchanan-Hamilton, F.		s.n.			0	0	0		Solanaceae	Solanum	violaceum	Ortega	Asia-Tropical	Indo-China	Myanmar (Burma)	Mandalay			Amerapoora [now township of Mandalay]				21.887895	N	96.050528	E	DD	2-5km	GAZ	21.887895	96.050528	0	0
BM		BM000900233	Buchanan-Hamilton, F.		s.n.			0	0	1800		Solanaceae	Solanum	insanum	L.	Asia-Tropical	Indian Subcontinent	India	Karnataka			Caudhully [=Kowdhalli] [Mysore on back of sheet and in protologue of S. gula]				12.065223	N	77.44346	E	DD	2-5km	GAZ	12.065223	77.44346	0	0
BM		BM000900239	Buchanan-Hamilton, F.		s.n.			0	0	0		Solanaceae	Solanum	melongena	L.	Asia-Tropical	Indian Subcontinent	India				Panlaing				0		0					0	0	0	0
BM		BM000900255	Buchanan-Hamilton, F.		s.n.			0	0	0		Solanaceae	Solanum	virginianum	L.	Asia-Tropical	Indian Subcontinent	India				sin. loc.				0		0					0	0	0	0
L		L.2879724	Buesekom, C.F. van		3772		Geesink, R.; Phenglkhlai, C. & Wongwan, B.	14	11	1971		Solanaceae	Solanum	lasiocarpum	Dunal	Asia-Tropical	Indo-China	Thailand	West	Kanchanaburi		Huay Banhan	in clearing in mixed deciduous forest on limestone	big herb; corolla white; fruit orange red		14.1755	N	98.45	E	DMS		SPEC	14.298611	98.75	750	0
LE			Bukinich, D.		s.n.			24	10	1924		Solanaceae	Solanum	virginianum	L.	Asia-Temperate	Western Asia	Afghanistan			Cheho-saraya	Eastern area	Roadsides			0		0					0	0	0	0
LE			Bukinich, D.		s.n.			24	10	1924		Solanaceae	Solanum	virginianum	L.	Asia-Temperate	Western Asia	Afghanistan			Cheho-saraya	Eastern area	Roadsides			0		0					0	0	0	0
LE			Bukinich, D.		s.n.			24	10	1924		Solanaceae	Solanum	virginianum	L.	Asia-Temperate	Western Asia	Afghanistan			Cheho-saraya	Eastern area	Roadsides			0		0					0	0	0	0
BM		BM000886190	Bulkley, E.		s.n.			0	0	1701		Solanaceae	Solanum	violaceum	Ortega	Asia-Tropical	Indian Subcontinent	India	Tamil Nadu		Fort St. George		ent brom Fort St. George by Dr. Edward Bulkley 1701, Sundacarve, Stramonium from the East Indies, this name is not in Mankisa [?] index			13.080937	N	80.288274	E	DD		GAZ	13.080937	80.288274	0	0
K		K000788209	Bulkley, E.		s.n.			0	0	1702		Solanaceae	Solanum	insanum	L.	Asia-Tropical	Indian Subcontinent	India				Historic: Madras				0		0					0	0	0	0
CAL	316269		Buller, R.H.	REP-	19845			0	0	0	s.d.	Solanaceae	Solanum	cordatum	Forssk.	Asia-Tropical	Indian Subcontinent	Pakistan	Balochistan			Pab Thalawan				0		0					0	0	0	0		pitiawal
BM		BM000942491	Bullock, ?		13816			0	0	1877		Solanaceae	Solanum	procumbens	Lour.	Asia-Temperate	China	China	Guangdong		Hoihan	China meridionalis				0		0					0	0	0	0
K		K001152981	Bullock, A.A.		646			6	10	1945		Solanaceae	Solanum	torvum	Sw.	Asia-Tropical	Indian Subcontinent	India	Manipur			Kanglatongbi		a common weed everywhere, apprently invading broken ground from the monsoon forest; shrubby herb stems up to 1.5 in diameter; corol white, anthers yellow		24.929084	N	93.88839	E	DD	2-5km	GAZ	24.929084	93.88839	0	0
K		K000014806	Bulmer, R.N.H.		139			24	7	1964		Solanaceae	Solanum	torvoideum	Merr. & L.M.Perry	Asia-Tropical	Malesia	Papua New Guinea	Western Highlands		Kaironk Valley	Kaironk Valley	Casuarina fallow			5.289426	S	144.475633	E	DD	>20km	GAZ	-5.289426	144.475633	1900	0
LAE	67034		Bulmer, R.N.H.		139			24	7	1964		Solanaceae	Solanum	torvoideum	Merr. & L.M.Perry	Asia-Tropical	Malesia	Papua New Guinea	Western Highlands		Kaironk Valley	Kaironk Valley	Casuarina fallow			5.289426	S	144.475633	E	DD	>20km	GAZ	-5.289426	144.475633	1900	0
BKF	SN141611		Bult, M. van de		174			11	12	1998		Solanaceae	Solanum	barbisetum	Nees	Asia-Tropical	Indo-China	Thailand	North	Kamphaeng Phet	Mae Wong National Park	Mae Wong N.P.m Kampaeng Phet/Nakhon Sawan province. Klong Lan, transect 3, plot 17, Khlong Lan District	Degraded mixed evergreen and deciduous hardwood, in open area, dark loamy soil	Herb up to 50 cm. Stem green with numerous hairs and spines. Berries spiny, round and purple. Petioles and half of main nerve purple, both with spines. Leaf blades green above, light green below		16.115494	N	99.11493	E	DD	2-5km	GAZ	16.115494	99.11493	1010	0
A			Bunnemeyer, H.A.B.		2786			29	5	1918		Solanaceae	Solanum	poka	Dunal	Asia-Tropical	Malesia	Indonesia	Sumatra	West Sumatra	Gunung Singgalang	'Mt. Singalang'				0.454213	S	100.323494	E	DD	>20km	GAZ	-0.454213	100.323494	1600	0
L		L.2885064	Bunnemeyer, H.A.B.		2786			29	5	1918		Solanaceae	Solanum	poka	Dunal	Asia-Tropical	Malesia	Indonesia	Sumatra	West Sumatra	Gunung Singgalang	'Mt. Singalang'				0.454213	S	100.323494	E	DD	>20km	GAZ	-0.454213	100.323494	1600	0
L		L.2882182	Bunnemeyer, H.A.B.		4882			23	9	1918		Solanaceae	Solanum	lasiocarpum	Dunal	Asia-Tropical	Malesia	Indonesia	Sumatra	West Sumatra	Gunung Marapi	'W.H. G. Merapi' [= Gunung Marapi in Barisan Mountains]				0.418735	S	100.438273	E	DD	2-5km	GAZ	-0.418735	100.438273	1100	0	ca.
L		L.2882228	Bunnemeyer, H.A.B.		7261			4	8	1919		Solanaceae	Solanum	lasiocarpum	Dunal	Asia-Tropical	Malesia	Indonesia	Sumatra	Riau Islands		Lingga [Archipelago], weg. Dabo, P. Singkep				0.472773	S	104.426452	E	DD	2-5km	GAZ	-0.472773	104.426452	30	0
L		L.2879255	Bunnemeyer, H.A.B.		7975			7	2	1920		Solanaceae	Solanum	torvoideum	Merr. & L.M.Perry	Asia-Tropical	Malesia	Indonesia	Sumatra	Jambi		W. kust Koermitji. Ajer Amim [unreadable, possibly Mt Kerinci]				1.628322	S	101.279273	E	DD	2-5km	GAZ	-1.628322	101.279273	875	0
L		L.2880557	Bunnemeyer, H.A.B.		11592			18	5	1921		Solanaceae	Solanum	involucratum	Blume	Asia-Tropical	Malesia	Indonesia	Sulawesi	Sulawesi Selatan	Bonthain	S.W. Selèbes. N.W. near Bonthain [Lompobatang]				5.347672	S	119.93099	E	DD	2-5km	GAZ	-5.347672	119.93099	1400	0	+/-
K		K000014698	Bunnemeyer, H.A.B.		11732			26	5	1921		Solanaceae	Solanum	poka	Dunal	Asia-Tropical	Malesia	Indonesia	Sulawesi	Sulawesi Selatan	Lombasang	S.W. Sélèbes. Lombasang [Gowa Regency]				5.16	S	119.5	E	DMS	>20km	GAZ	-5.266667	119.833333	1000	0	+/-
L		L.2771120	Bunnemeyer, H.A.B.		11732			26	5	1921		Solanaceae	Solanum	poka	Dunal	Asia-Tropical	Malesia	Indonesia	Sulawesi	Sulawesi Selatan	Lombasang	S.W. Sélèbes. Lombasang [Gowa Regency]				5.16	S	119.5	E	DMS	>20km	GAZ	-5.266667	119.833333	1000	0	+/-
L		L.2771119	Bunnemeyer, H.A.B.		11813	A		31	5	1921		Solanaceae	Solanum	poka	Dunal	Asia-Tropical	Malesia	Indonesia	Sulawesi	Sulawesi Selatan	Lombasang	[Gowa Regency]				5.16	S	119.5	E	DMS	>20km	GAZ	-5.266667	119.833333	1100	0	+/-
L		L.2882120	Bunnemeyer, H.A.B.		11980			9	6	1921		Solanaceae	Solanum	lasiocarpum	Dunal	Asia-Tropical	Malesia	Indonesia	Sulawesi	Sulawesi Selatan		Gunung Bonthain [=Mount Lompobatang]				5.371419	S	119.934553	E	DD		GAZ	-5.371419	119.934553	2200	0	ca.
L		L.2771121	Bunnemeyer, H.A.B.		12117			12	6	1921		Solanaceae	Solanum	poka	Dunal	Asia-Tropical	Malesia	Indonesia	Sulawesi	Sulawesi Selatan	Bantaeng Regency	S.W. Selèbes. G. Bonthain [Bantaeng]				5.417843	S	119.928143	E	DD	>20km	GAZ	-5.417843	119.928143	1500	0	+/-
BKF	SN058776		Bunpheng, D.		224			2	9	1948		Solanaceae	Solanum	violaceum	Ortega	Asia-Tropical	Indo-China	Thailand	Northeast (Isan)	Loei		Wang Saphung District	Clearings near forest area	Flowers white with yellow stamens. Fruits with bitter taste, yellow when ripe		17.309903	N	101.740992	E	DD	>20km	GAZ	17.309903	101.740992	0	0
BM		BM000886295	Burbidge, F.W.T.		s.n.			0	0	1877		Solanaceae	Solanum	torvum	Sw.	Asia-Tropical	Malesia	Malaysia				'North Borneo'				0		0					0	0	0	0
K		K000014739	Burke, D.		s.n.			0	0	1897		Solanaceae	Solanum	lasiocarpum	Dunal	Asia-Tropical	Malesia	Papua New Guinea	Central			Between Owen Stanley Range and S. coast				0		0					0	0	0	0
K		K000014916	Burke, D.		s.n.			0	0	1897		Solanaceae	Solanum	schefferi	F.Muell.	Asia-Tropical	Malesia	Papua New Guinea	Central			Between Owen Stanley range and S. coast				0		0					0	0	0	0
K		K001153284	Burkill, H.M.		2253			3	6	1960		Solanaceae	Solanum	torvum	Sw.	Asia-Tropical	Malesia	Malaysia	Johor			Bukit Takadi Quarry	waste scrub land	sparsely branched shrub to 8 ft; white flowers		0		0					0	0	6	0
K		K001153292	Burkill, H.M.		2854			9	10	1961		Solanaceae	Solanum	torvum	Sw.	Asia-Tropical	Malesia	Malaysia	Pahang			near Robinson Falls, Cameron Highlands	small clearing in forest	herby bush to 4 ft; flowers white		4.460827	N	101.388136	E	DD		GAZ	4.460827	101.388136	1371	0
BM		BM000900298	Burkill, I.H.		33280			3	10	1909		Solanaceae	Solanum	hovei	Dunal	Asia-Tropical	Indian Subcontinent	India	Maharashtra	Nandurbar	Astamba	West Khandesh, Akrani plateau, Upper Astamba		(White flowers) Violet flowers. 2 feet high. Rare.		21.682738	N	74.150515	E	DD		GAZ	21.682738	74.150515	1067	0
K		K000014849	Burkill, I.H.		33280			3	10	1909		Solanaceae	Solanum	hovei	Dunal	Asia-Tropical	Indian Subcontinent	India	Maharashtra	Nandurbar	Astamba	West Khandesh, Akrani plateau, Upper Astamba		(White flowers) Violet flowers. 2 feet high. Rare.		21.682738	N	74.150515	E	DD		GAZ	21.682738	74.150515	1067	0
CAL	316019		Burkill, I.H.		36313			27	1	1912		Solanaceae	Solanum	violaceum	Ortega	Asia-Tropical	Indian Subcontinent	India				Serpo valley near Rungzing Camp 'Abor Expedition, Assam'				0		0					0	0	518	0
A		230145	Burley, J.S.		123			24	5	1987		Solanaceae	Solanum	lasiocarpum	Dunal	Asia-Tropical	Malesia	Philippines	Luzon	Mimaropa		N. slope of Mount Alinyaban, 5 km SW of Puerto Galera, Mindoro Island	Disturbed forest with calcerous outcrops.	Fleshy shrub to 1m, stems and lvs hirsute, flr tubular white with green midline to lobe.		13.4667	N	120.916667	E	DD	<2km	SPEC	13.4667	120.916667	700	0
US	3250284		Burley, J.S.		1999		Turkirin; et al.	27	11	1988		Solanaceae	Solanum	jamaicense	Mill.	Asia-Tropical	Malesia	Indonesia	Sumatra	Riau Islands	Tigapulu Mountains	5 km W of Talanglakat on Rengat-Jambi road, Bukit Karampal area, around Sesirah Base Camp, Tigapulu Muntains, Riau				0.46	S	102.32	E	DMS		SPEC	-0.766667	102.533333	100	0
K		K001153484	Burley, J.S.		1999		Turkirin; et al.	27	11	1988		Solanaceae	Solanum	jamaicense	Mill.	Asia-Tropical	Malesia	Indonesia	Sumatra	Riau Islands	Tigapulu Mountains	5 km W of Talanglakat on Rengat-Jambi road, Bukit Karampal area, around Sesirah Base Camp, Tigapulu Muntains, Riau				0.46	S	102.32	E	DMS		SPEC	-0.766667	102.533333	100	0
A			Burley, J.S.		3625		Tukirin, P.; et al.	3	3	1990		Solanaceae	Solanum	sulawesi	X.Aubriot & S.Knapp	Asia-Tropical	Malesia	Indonesia	Sulawesi	Sulawesi Utara	Sungai Ilanga	220 km W. of Manado; 50 km inland from Pangi, on tributary of Sungai Ilanga	In open area	Shrub 1.5 m tall. Stem violet; flower white; young fruit green		0.41	N	123.4	E	DMS		SPEC	0.683333	123.666667	350	750
K		K000014635	Burley, J.S.		3625		Tukirin, P.; et al.	3	3	1990		Solanaceae	Solanum	sulawesi	X.Aubriot & S.Knapp	Asia-Tropical	Malesia	Indonesia	Sulawesi	Sulawesi Utara	Sungai Ilanga	220 km W. of Manado; 50 km inland from Pangi, on tributary of Sungai Ilanga	In open area	Shrub 1.5 m tall. Stem violet; flower white; young fruit green		0.41	N	123.4	E	DMS		SPEC	0.683333	123.666667	350	750
L		L.2882218	Burley, J.S.		3625		Tukirin, P.; et al.	3	3	1990		Solanaceae	Solanum	sulawesi	X.Aubriot & S.Knapp	Asia-Tropical	Malesia	Indonesia	Sulawesi	Sulawesi Utara	Sungai Ilanga	220 km W. of Manado; 50 km inland from Pangi, on tributary of Sungai Ilanga	In open area	Shrub 1.5 m tall. Stem violet; flower white; young fruit green		0.41	N	123.4	E	DMS		SPEC	0.683333	123.666667	350	750
NY		828115	Burley, J.S.		3625		Tukirin, P.; et al.	3	3	1990		Solanaceae	Solanum	sulawesi	X.Aubriot & S.Knapp	Asia-Tropical	Malesia	Indonesia	Sulawesi	Sulawesi Utara	Sungai Ilanga	220 km W. of Manado; 50 km inland from Pangi, on tributary of Sungai Ilanga	In open area	Shrub 1.5 m tall. Stem violet; flower white; young fruit green		0.41	N	123.4	E	DMS		SPEC	0.683333	123.666667	350	750
BM		BM000900256	Burmann, J.		41			0	0	0		Solanaceae	Solanum	virginianum	L.	Asia-Tropical	Indian Subcontinent	Sri Lanka				sin. loc.				0		0					0	0	0	0
UC		UC374596	Burnemeyer, ?		12117			12	6	1921		Solanaceae	Solanum	pseudosaponaceum	Blume	Asia-Tropical	Malesia	Indonesia	Sulawesi			W. Selebes, G. Bonthain				5.347672	S	119.93099	E	DD	2-5km	GAZ	-5.347672	119.93099	0	0
E		E00757227	Burtt, B.L.		710			4	6	1958		Solanaceae	Solanum	violaceum	Ortega	Asia-Tropical	Indian Subcontinent	Pakistan				West Pakistan, Hazara, Mansehra-Oghi; S. of Susal Fadi	amongst shrub on rocky hillside	flowers purple		34.833333	N	73	E	DD		GAZ	34.833333	73	0	0
E		E00757245	Burtt, B.L.	B-	1084			14	8	1938		Solanaceae	Solanum	cordatum	Forssk.	Asia-Tropical	Indian Subcontinent	Pakistan	Khyber Pakhtunkhwa			Kopat Pass, S side, district of Kohat	rocky hillside	fls. pale violet, anthers yellow; berry orange		33.38039	N	71.32219	E	DM		GAZ	33.633983	71.536983	0	0
L	L.2876812		Buwalda, P.		4147			13	3	1938		Solanaceae	Solanum	schefferi	F.Muell.	Asia-Tropical	Malesia	Indonesia	Maluku	Maluku Tenggara Barat	Yamdena	Moluccas; Tenimber Isl. (Timor Laoet). P. Jamdena. Forest near resthouse between Kpilgnei and Otimmer		Fl. blue; stamen yellow		7.541909	S	131.365001	E	DD	2-5km	GAZ	-7.541909	131.365001	0	0
L		L.2882137	Buwalda, P.		4309			19	3	1938		Solanaceae	Solanum	lasiocarpum	Dunal	Asia-Tropical	Malesia	Indonesia	Maluku		Pulau Yamdena	Tanimbar Islands (Timur Laut), P. Jamdena [Pulau Yamdena], forest near the resthouse between Kp. Ilgnei and Otimmer	low alt.; forest	fl. white		7.685708	S	131.496094	E	DD	>20km	GAZ	-7.685708	131.496094	0	0
L		L.2882134	Buwalda, P.		4633			6	4	1938		Solanaceae	Solanum	lasiocarpum	Dunal	Asia-Tropical	Malesia	Indonesia	Maluku		Pulau Yamdena	Tenimber Island (Timor Laoet), P. Jamdena, Makatian	karang terrain; beach vegetation, low alt.	fl. white		7.685708	S	131.496094	E	DD	>20km	GAZ	-7.685708	131.496094	0	0
U		U.1740137	Buysman, M.		147			10	7	1907		Solanaceae	Solanum	involucratum	Blume	Asia-Tropical	Malesia	Indonesia	Java	Central Java	Tengger	Pr. Nongko Djadjar				8.072878	S	112.91549	E	DD	>20km	GAZ	-8.072878	112.91549	1200	0
P		P00055495	Calléry, J.M.M.		28	29		0	0	1836		Solanaceae	Solanum	torvum	Sw.	Asia-Temperate	China	China	Macau			Chine-Macao				0		0					0	0	0	0
P		P00055120	Calléry, J.M.M.		28	29		0	0	1836		Solanaceae	Solanum	torvum	Sw.	Asia-Temperate	China	China	Macau			Chine-Macao				0		0					0	0	0	0
P		P00055626	Calléry, J.M.M.		812			0	0	1844		Solanaceae	Solanum	violaceum	Ortega	Asia-Temperate	China	China	Macau			Macao				0		0					0	0	0	0
P		P00369165	Calléry, J.M.M.		s.n.			0	0	1840		Solanaceae	Solanum	lasiocarpum	Dunal	Asia-Tropical	Malesia	Philippines	Luzon			Manille-Pangarivan [Pangasinan] [georeferenced to middle of road between Manila and Pangasinan]				15.408996	N	120.531739	E	DD	>20km	GAZ	15.408996	120.531739	0	0
P		P00049990	Calléry, J.M.M.		s.n.			0	0	1836		Solanaceae	Solanum	lasiocarpum	Dunal	Asia-Temperate	China	China	Macau							0		0					0	0	0	0
P		P00578597	Calléry, J.M.M.		s.n.			0	8	1836		Solanaceae	Solanum	violaceum	Ortega	Asia-Tropical	Malesia	Indonesia	Java	East Java	Madura Island	Côte sud de l'île Madura devant Java	Terrain rocailleux	Arbuste d'un pieds de haut. Fleur violette sans odeur		7.220523	S	113.385421	E	DD		GAZ	-7.220523	113.385421	0	0
E		E00757275	Campbell, J.		79			0	0	1833		Solanaceae	Solanum	violaceum	Ortega	Asia-Tropical	Indian Subcontinent	India	Kerala	Kannur	Kannur	'Cannanore'				11.877639	N	75.379146	E	DD	>20km	GAZ	11.877639	75.379146	0	0
E		E00617636	Campbell, J.		s.n.			0	0	1833		Solanaceae	Solanum	violaceum	Ortega	Asia-Tropical	Indian Subcontinent	India				sin. loc.				0		0					0	0	0	0
E		E00757289	Campbell, J.		s.n.			0	0	1833		Solanaceae	Solanum	violaceum	Ortega	Asia-Tropical	Indian Subcontinent	India				Cannanon [illegible, could be Courtallam in Tamil Nadu?]				0		0					0	0	0	0
MH	35474		Canning		s.n.			0	5	1883		Solanaceae	Solanum	wightii	Nees	Asia-Tropical	Indian Subcontinent	India				sin. loc.		Not common		0		0					0	0	0	0
K		K001153137	Carey, W.		s.n.			0	0	0	s.d.	Solanaceae	Solanum	virginianum	L.	Asia-Tropical	Indian Subcontinent	India	West Bengal	Hooghly	Serampore					22.75	N	88.34	E	DD	>20km	GAZ	22.75	88.34	0	0
K		K001153107	Carey, W.		s.n.			0	0	0	s.d.	Solanaceae	Solanum	virginianum	L.	Asia-Tropical	Indian Subcontinent	India				sin. loc.				0		0					0	0	0	0
E		E00320729	Carles, W.R.		157			0	0	0		Solanaceae	Solanum	insanum	L.	Asia-Temperate	China	China	Hainan			Hainan Island				19.211729	N	109.820294	E	DD	>20km	GAZ	19.211729	109.820294	0	0
E		E00610667	Carles, W.R.		157			0	0	0		Solanaceae	Solanum	insanum	L.	Asia-Temperate	China	China	Hainan			Hainan Island				19.211729	N	109.820294	E	DD	>20km	GAZ	19.211729	109.820294	0	0
E		E00766498	Carles, W.R.		s.n.			0	0	0	<1900	Solanaceae	Solanum	melongena	L.	Asia-Temperate	China	China	Shanghai		Shanghai					0		0					0	0	0	0
BM		BM000886168	Carr, C.E.		12747			28	6	1935		Solanaceae	Solanum	lasiocarpum	Dunal	Asia-Tropical	Malesia	Papua New Guinea	Central		Koitaki		open places	herb c.4 feet tall, calyx green with violet hairs, corolla white		0		0					0	0	457	0
K		K000014744	Carr, C.E.		12747			28	6	1935		Solanaceae	Solanum	lasiocarpum	Dunal	Asia-Tropical	Malesia	Papua New Guinea	Central		Koitaki		open places	herb c.4 feet tall, calyx green with violet hairs, corolla white		0		0					0	0	457	0
LAE	236577		Carr, C.E.		12747			28	6	1935		Solanaceae	Solanum	lasiocarpum	Dunal	Asia-Tropical	Malesia	Papua New Guinea	Central		Koitaki		open places	herb c.4 feet tall, calyx green with violet hairs, corolla white		0		0					0	0	457	0
SING		SING0090148	Carr, C.E.		12747			28	6	1935		Solanaceae	Solanum	lasiocarpum	Dunal	Asia-Tropical	Malesia	Papua New Guinea	Central		Koitaki		open places	herb c.4 feet tall, calyx green with violet hairs, corolla white		0		0					0	0	457	0
L		L.2882095	Carr, C.E.		12747			28	6	1935		Solanaceae	Solanum	lasiocarpum	Dunal	Asia-Tropical	Malesia	Papua New Guinea	Central		Koitaki		open places	herb c.4 feet tall, calyx green with violet hairs, corolla white		0		0					0	0	457	0
BM		BM000886263	Carr, C.E.		12748			29	6	1935		Solanaceae	Solanum	torvoideum	Merr. & L.M.Perry	Asia-Tropical	Malesia	Papua New Guinea	Central		Koitaki		open places	herb ca. 6 ft tall, flowers white		0		0					0	0	457	0	ca.
NY	NY00828339	828339	Carr, C.E.		12748			29	6	1935		Solanaceae	Solanum	torvoideum	Merr. & L.M.Perry	Asia-Tropical	Malesia	Papua New Guinea	Central		Koitaki		open places	herb ca. 6 ft tall, flowers white		0		0					0	0	457	0	ca.
SING		SING0090150	Carr, C.E.		12748			29	6	1935		Solanaceae	Solanum	torvoideum	Merr. & L.M.Perry	Asia-Tropical	Malesia	Papua New Guinea	Central		Koitaki		open places	herb ca. 6 ft tall, flowers white		0		0					0	0	457	0	ca.
SING		SING0090151	Carr, C.E.		12748			29	6	1935		Solanaceae	Solanum	torvoideum	Merr. & L.M.Perry	Asia-Tropical	Malesia	Papua New Guinea	Central		Koitaki		open places	herb ca. 6 ft tall, flowers white		0		0					0	0	457	0	ca.
L		L..2771052	Carr, C.E.		12748			29	6	1935		Solanaceae	Solanum	torvoideum	Merr. & L.M.Perry	Asia-Tropical	Malesia	Papua New Guinea	Central		Koitaki		open places	herb ca. 6 ft tall, flowers white		0		0					0	0	457	0	ca.
K		K000014812	Carr, C.E.		12748			29	6	1935		Solanaceae	Solanum	torvoideum	Merr. & L.M.Perry	Asia-Tropical	Malesia	Papua New Guinea	Central		Koitaki		open places	herb ca. 6 ft tall, flowers white		0		0					0	0	457	0	ca.
LAE	236557		Carr, C.E.		12748			29	6	1935		Solanaceae	Solanum	torvoideum	Merr. & L.M.Perry	Asia-Tropical	Malesia	Papua New Guinea	Central		Koitaki		open places	herb ca. 6 ft tall, flowers white		0		0					0	0	457	0	ca.
BM		BM000886260	Carr, C.E.		13198			17	9	1935		Solanaceae	Solanum	torvoideum	Merr. & L.M.Perry	Asia-Tropical	Malesia	Papua New Guinea	Central		Boridi		open places	shrub ca. 7 ft tall, flowers white		0		0					0	0	1280	0	ca.
NY	NY00828051	828051	Carr, C.E.		13198			17	9	1935		Solanaceae	Solanum	torvoideum	Merr. & L.M.Perry	Asia-Tropical	Malesia	Papua New Guinea	Central		Boridi		open places	shrub ca. 7 ft tall, flowers white		0		0					0	0	1280	0	ca.
SING		SING0090143	Carr, C.E.		13198			17	9	1935		Solanaceae	Solanum	torvoideum	Merr. & L.M.Perry	Asia-Tropical	Malesia	Papua New Guinea	Central		Boridi		open places	shrub ca. 7 ft tall, flowers white		0		0					0	0	1280	0	ca.
SING		SING0090144	Carr, C.E.		13198			17	9	1935		Solanaceae	Solanum	torvoideum	Merr. & L.M.Perry	Asia-Tropical	Malesia	Papua New Guinea	Central		Boridi		open places	shrub ca. 7 ft tall, flowers white		0		0					0	0	1280	0	ca.
SING		SING0090145	Carr, C.E.		13198			17	9	1935		Solanaceae	Solanum	torvoideum	Merr. & L.M.Perry	Asia-Tropical	Malesia	Papua New Guinea	Central		Boridi		open places	shrub ca. 7 ft tall, flowers white		0		0					0	0	1280	0	ca.
L	L.2771055		Carr, C.E.		13198			17	9	1935		Solanaceae	Solanum	torvoideum	Merr. & L.M.Perry	Asia-Tropical	Malesia	Papua New Guinea	Central		Boridi		open places	shrub ca. 7 ft tall, flowers white		0		0					0	0	1280	0	ca.
K		K000014811	Carr, C.E.		13198			17	9	1935		Solanaceae	Solanum	torvoideum	Merr. & L.M.Perry	Asia-Tropical	Malesia	Papua New Guinea	Central		Boridi		open places	shrub ca. 7 ft tall, flowers white		0		0					0	0	1280	0	ca.
BM		BM000886259	Carr, C.E.		15417			6	2	1936		Solanaceae	Solanum	torvoideum	Merr. & L.M.Perry	Asia-Tropical	Malesia	Papua New Guinea			Isuarava		secondary forest	herb ca. 7 ft tall, flowers white		0		0					0	0	1402	0	ca.
NY	NY00828052	828052	Carr, C.E.		15417			6	2	1936		Solanaceae	Solanum	torvoideum	Merr. & L.M.Perry	Asia-Tropical	Malesia	Papua New Guinea			Isuarava		secondary forest	herb ca. 7 ft tall, flowers white		0		0					0	0	1402	0	ca.
SING		SING0090161	Carr, C.E.		15417			6	2	1936		Solanaceae	Solanum	torvoideum	Merr. & L.M.Perry	Asia-Tropical	Malesia	Papua New Guinea			Isuarava		secondary forest	herb ca. 7 ft tall, flowers white		0		0					0	0	1402	0	ca.
SING		SING0090162	Carr, C.E.		15417			6	2	1936		Solanaceae	Solanum	torvoideum	Merr. & L.M.Perry	Asia-Tropical	Malesia	Papua New Guinea			Isuarava		secondary forest	herb ca. 7 ft tall, flowers white		0		0					0	0	1402	0	ca.
L	L.2771061		Carr, C.E.		15417			6	2	1936		Solanaceae	Solanum	torvoideum	Merr. & L.M.Perry	Asia-Tropical	Malesia	Papua New Guinea			Isuarava		secondary forest	herb ca. 7 ft tall, flowers white		0		0					0	0	1402	0	ca.
L	L.2771046		Carr, C.E.		15417			6	2	1936		Solanaceae	Solanum	torvoideum	Merr. & L.M.Perry	Asia-Tropical	Malesia	Papua New Guinea			Isuarava		secondary forest	herb ca. 7 ft tall, flowers white		0		0					0	0	1402	0	ca.
K		K000014810	Carr, C.E.		15417			6	2	1936		Solanaceae	Solanum	torvoideum	Merr. & L.M.Perry	Asia-Tropical	Malesia	Papua New Guinea			Isuarava		secondary forest	herb ca. 7 ft tall, flowers white		0		0					0	0	1402	0	ca.
BM		BM000886167	Carr, C.E.		15613			17	2	1936		Solanaceae	Solanum	lasiocarpum	Dunal	Asia-Tropical	Malesia	Papua New Guinea			Isuarava		open places	herb c. 3 feet tall; flowers white		0		0					0	0	1219	0	ca.
K		K000014745	Carr, C.E.		15613			17	2	1936		Solanaceae	Solanum	lasiocarpum	Dunal	Asia-Tropical	Malesia	Papua New Guinea			Isuarava		open places	herb c. 3 feet tall; flowers white		0		0					0	0	1219	0	ca.
SING		SING0090165	Carr, C.E.		15613			17	2	1936		Solanaceae	Solanum	lasiocarpum	Dunal	Asia-Tropical	Malesia	Papua New Guinea			Isuarava		open places	herb c. 3 feet tall; flowers white		0		0					0	0	1219	0	ca.
SING		SING0090163	Carr, C.E.		15613			17	2	1936		Solanaceae	Solanum	lasiocarpum	Dunal	Asia-Tropical	Malesia	Papua New Guinea			Isuarava		open places	herb c. 3 feet tall; flowers white		0		0					0	0	1219	0	ca.
SING		SING0090164	Carr, C.E.		15613			17	2	1936		Solanaceae	Solanum	lasiocarpum	Dunal	Asia-Tropical	Malesia	Papua New Guinea			Isuarava		open places	herb c. 3 feet tall; flowers white		0		0					0	0	1219	0	ca.
L		L.2882076	Carr, C.E.		15613			17	2	1936		Solanaceae	Solanum	lasiocarpum	Dunal	Asia-Tropical	Malesia	Papua New Guinea			Isuarava		open places	herb c. 3 feet tall; flowers white		0		0					0	0	1219	0	ca.
L		L.2882077	Carr, C.E.		15613			17	2	1936		Solanaceae	Solanum	lasiocarpum	Dunal	Asia-Tropical	Malesia	Papua New Guinea			Isuarava		open places	herb c. 3 feet tall; flowers white		0		0					0	0	1219	0	ca.
K		K001153290	Carrick, J.		1463			28	4	1966		Solanaceae	Solanum	torvum	Sw.	Asia-Tropical	Malesia	Malaysia			Ulu Gombak	21 m.s. Ulu Gombak	roadside	[long description, see Kew image]		3.324346	N	101.753197	E	DD	2-5km	GAZ	3.324346	101.753197	0	0
CAL	316082		Carter, H.G.	EB-	301			25	2	1917		Solanaceae	Solanum	melongena	L.	Asia-Tropical	Indo-China	Myanmar (Burma)	Shan		Fort Stedman	Fort Stedman, Inle Lake		flower deep mauve; used as a vegetable		20.583333	N	96.95	E	DD		GAZ	20.583333	96.95	914	0
K		K001153296	Castle-Smith, P.M.		80			8	7	1961		Solanaceae	Solanum	torvum	Sw.	Asia-Tropical	Malesia	Singapore				at Ford	by side of track in jungle	flowers white; berries green		0.371415	N	103.811954	E	DD	>20km	GAZ	0.371415	103.811954	0	0
BM		BM000886179	Castro, P.		1360		Melegrito, F.	0	7	1923		Solanaceae	Solanum	torvum	Sw.	Asia-Tropical	Malesia	Malaysia	Sabah		Banguey Island					7.26726	N	117.150005	E	DD		GAZ	7.26726	117.150005	0	0
BM		BM000886341	Castro, P.		1504		Melegrito, F.	0	9	1923		Solanaceae	Solanum	cyanocarphium	Blume	Asia-Tropical	Malesia	Malaysia	Sabah		Banguey Island					7.26726	N	117.150005	E	DD		GAZ	7.26726	117.150005	0	0
K		K000014620	Castro, P.		1504		Melegrito, F.	0	9	1923		Solanaceae	Solanum	cyanocarphium	Blume	Asia-Tropical	Malesia	Malaysia	Sabah		Banguey Island					7.26726	N	117.150005	E	DD		GAZ	7.26726	117.150005	0	0
E		E00284478	Cavalerie, P.J.		2722			10	8	1899		Solanaceae	Solanum	aculeatissimum	Jacq.	Asia-Temperate	China	China	Guizhou			dans [Pref.] de Ly-Po-Hien.				0		0					0	0	0	0
P		P00055627	Cavalerie, P.J.		4092			0	0	1918		Solanaceae	Solanum	violaceum	Ortega	Asia-Temperate	China	China	Guizhou		Houang ts'au pa	Kouy-Tchéou [Guizhou], Houang ts'au pa				0		0					0	0	0	0
P		P00055628	Cavalerie, P.J.		4344			0	0	0		Solanaceae	Solanum	violaceum	Ortega	Asia-Temperate	China	China			Ho-bon	ho-bon [?]				0		0					0	0	0	0
E		E00320674	Cavalerie, P.J.		4344			0	0	0		Solanaceae	Solanum	violaceum	Ortega	Asia-Temperate	China	China			Ho-bon	ho-bon [?]				0		0					0	0	0	0
A			Cave, G.H.		s.n.			30	7	1913		Solanaceae	Solanum	torvum	Sw.	Asia-Tropical	Indo-China	Thailand	Nakhon Si Thammarat		Ribong	thung song limestone hill at suburb of Thung Song.				0		0					0	0	914	0
A			Cave, G.H.		s.n.			1	7	1913		Solanaceae	Solanum	torvum	Sw.	Asia-Tropical	Indian Subcontinent	India	West Bengal	Darjeeling	Rishap					27.106782	N	88.649459	E	DD		GAZ	27.106782	88.649459	914	0
A			Cave, G.H.		s.n.			13	10	1913		Solanaceae	Solanum	torvum	Sw.	Asia-Tropical	Indian Subcontinent	India				Tolekaman Duan [could be Thailand?]				0		0					0	0	0	0
A			Cave, G.H.		s.n.			20	4	1913		Solanaceae	Solanum	torvum	Sw.	Asia-Tropical	Indian Subcontinent	Nepal			Badamtam					0		0					0	0	1219	0
A			Cave, G.H.		s.n.			24	9	1912		Solanaceae	Solanum	torvum	Sw.	Asia-Tropical	Indian Subcontinent	India				sin. loc.				0		0					0	0	609	0
A			Cave, G.H.		s.n.			27	6	1914		Solanaceae	Solanum	viarum	Dunal	Asia-Tropical	Indian Subcontinent	India	Uttarakhand	Pithoragath	Algara					0		0					0	0	1524	0
A			Cave, G.H.		s.n.			10	10	1912		Solanaceae	Solanum	viarum	Dunal	Asia-Tropical	Indian Subcontinent	India	West Bengal	Darjeeling	Labdah	Labdah				26.953338	N	26.953338	E	DD	2-5km	GAZ	26.953338	26.953338	914	0
LE			Cave, G.H.		s.n.			1	5	1899		Solanaceae	Solanum	wrightii	Benth.	Asia-Tropical	Indian Subcontinent	India	West Bengal	Howrah	Calcutta Botanical Garden					22.558687	N	88.291121	E	DD	2-5km	GAZ	22.558687	88.291121	0	0
LE			Cave, G.H.		s.n.			1	5	1899		Solanaceae	Solanum	wrightii	Benth.	Asia-Tropical	Indian Subcontinent	India	West Bengal	Howrah	Calcutta Botanical Garden					22.558687	N	88.291121	E	DD	2-5km	GAZ	22.558687	88.291121	0	0
P		P00055123	Cave, G.H.		s.n.			1	5	1899		Solanaceae	Solanum	wrightii	Benth.	Asia-Tropical	Indian Subcontinent	India	West Bengal	Howrah	Calcutta Botanical Garden					22.558687	N	88.291121	E	DD	2-5km	GAZ	22.558687	88.291121	0	0
P		P00055122	Cave, G.H.		s.n.			1	5	1899		Solanaceae	Solanum	wrightii	Benth.	Asia-Tropical	Indian Subcontinent	India	West Bengal	Howrah	Calcutta Botanical Garden					22.558687	N	88.291121	E	DD	2-5km	GAZ	22.558687	88.291121	0	0
G		G00442646	Cave, G.H.		s.n.			1	5	1899		Solanaceae	Solanum	wrightii	Benth.	Asia-Tropical	Indian Subcontinent	India	West Bengal	Howrah	Kolkata [Calcutta]	Hort. Bot. Calcutta				22.558687	N	88.291121	E	DD	2-5km	GAZ	22.558687	88.291121	0	0
E		E00757255	Cave, G.H.		s.n.			10	10	1912		Solanaceae	Solanum	barbisetum	Nees	Asia-Tropical	Indian Subcontinent	India	Sikkim	South Sikkim	Tista	[Teesta River in Sikkim or West Bengal]				27.205837	N	88.486947	E	DD	>20km	GAZ	27.205837	88.486947	304	0
E		E00757254	Cave, G.H.		s.n.			27	5	1912		Solanaceae	Solanum	barbisetum	Nees	Asia-Tropical	Indian Subcontinent	India	Sikkim	South Sikkim	Rongsong					27.127717	N	88.336095	E	DD	>20km	GAZ	27.127717	88.336095	609	0
CAL	316297		Cave, G.H.		s.n.			1	5	1899		Solanaceae	Solanum	wrightii	Benth.	Asia-Tropical	Indian Subcontinent	India	West Bengal	Howrah	Kolkata	Acharya Jagadish Chandra Bose Indian Botanic Garden; 'Hort Bot Calcutta'				22.558307	N	88.290661	E	DD	>20km	GAZ	22.558307	88.290661	0	0
CAL	316299		Cave, G.H.		s.n.			1	5	1899		Solanaceae	Solanum	wrightii	Benth.	Asia-Tropical	Indian Subcontinent	India	West Bengal	Howrah	Kolkata	Acharya Jagadish Chandra Bose Indian Botanic Garden; 'Hort Bot Calcutta'				22.558307	N	88.290661	E	DD	>20km	GAZ	22.558307	88.290661	0	0
CAL	316300		Cave, G.H.		s.n.			1	5	1899		Solanaceae	Solanum	wrightii	Benth.	Asia-Tropical	Indian Subcontinent	India	West Bengal	Howrah	Kolkata	Acharya Jagadish Chandra Bose Indian Botanic Garden; 'Hort Bot Calcutta'				22.558307	N	88.290661	E	DD	>20km	GAZ	22.558307	88.290661	0	0
CAL	316301		Cave, G.H.		s.n.			1	5	1899		Solanaceae	Solanum	wrightii	Benth.	Asia-Tropical	Indian Subcontinent	India	West Bengal	Howrah	Kolkata	Acharya Jagadish Chandra Bose Indian Botanic Garden; 'Hort Bot Calcutta'				22.558307	N	88.290661	E	DD	>20km	GAZ	22.558307	88.290661	0	0
CAL	316298		Cave, G.H.		s.n.			1	5	1899		Solanaceae	Solanum	wrightii	Benth.	Asia-Tropical	Indian Subcontinent	India	West Bengal	Howrah	Kolkata	Acharya Jagadish Chandra Bose Indian Botanic Garden; 'Hort Bot Calcutta'				22.558307	N	88.290661	E	DD	>20km	GAZ	22.558307	88.290661	0	0
PBL	19925	PBL0000027331	Chakraborty, G.	ANC-	12336		Kindo, G.S.	22	12	1986		Solanaceae	Solanum	lasiocarpum	Dunal	Asia-Tropical	Indian Subcontinent	India	Andaman and Nicobar Islands	North Andamans		Kalpong (No. 10)	mixed forest	rare; shrubs; stems covered with small fine thrones; fruits covered with yellow hairs (golden hair)		13.232598	N	92.975189	E	DD		GAZ	13.232598	92.975189	0	0
PBL	19924	PBL0000014509	Chakraborty, G.	ANC-	12336		Kindo, G.S.	22	12	1986		Solanaceae	Solanum	lasiocarpum	Dunal	Asia-Tropical	Indian Subcontinent	India	Andaman and Nicobar Islands	North Andamans		Kalpong (No. 10)	mixed forest	rare; shrubs; stems covered with small fine thrones; fruits covered with yellow hairs (golden hair)		13.232598	N	92.975189	E	DD		GAZ	13.232598	92.975189	0	0
PBL	3250	PBL0000027364	Chakraborty, P.	ANC-	1232			29	4	1974		Solanaceae	Solanum	insanum	L.	Asia-Tropical	Indian Subcontinent	India	Andaman and Nicobar Islands	North Nicobars	Katchal Island	Mildera	open ground; edges of forests	common; undershrub or shrub; stem spiny; leaves alternate; infl. extraaxillary; fruit ovoid, green		7.951553	N	93.372162	E	DD		GAZ	7.951553	93.372162	0	0
PBL	3249	PBL0000014517	Chakraborty, P.	ANC-	1232			29	4	1974		Solanaceae	Solanum	insanum	L.	Asia-Tropical	Indian Subcontinent	India	Andaman and Nicobar Islands	North Nicobars	Katchal Island	Mildera	open ground; edges of forests	common; undershrub or shrub; stem spiny; leaves alternate; infl. extraaxillary; fruit ovoid, green		7.951553	N	93.372162	E	DD		GAZ	7.951553	93.372162	0	0
BSHC	2017		Chakraborty, P.	BSHC-	1941			17	12	1981		Solanaceae	Solanum	virginianum	L.	Asia-Tropical	Indian Subcontinent	India	Sikkim	East Sikkim	Rangpo			rare; diffused herb; lvs and stem spinous; fls violet		27.172259	N	88.530165	E	DD		GAZ	27.172259	88.530165	0	0
BSHC	3614		Chakraborty, P.	BSHC-	1941			17	12	1981		Solanaceae	Solanum	virginianum	L.	Asia-Tropical	Indian Subcontinent	India	Sikkim	East Sikkim	Rangpo			rare; diffused herb; lvs and stem spinous; fls violet		27.172259	N	88.530165	E	DD		GAZ	27.172259	88.530165	0	0
PBL	5135	PBL0000014519	Chakraborty, P.	ANC-	2142			21	8	1974		Solanaceae	Solanum	insanum	L.	Asia-Tropical	Indian Subcontinent	India	Andaman and Nicobar Islands	North Nicobars	Katchal Island	Jula	forest edge	common herb; leaves slightly lobed; flowers violet, stamens yellow; fruits globular		7.951553	N	93.372162	E	DD		GAZ	7.951553	93.372162	20	0	ca.
PBL	5134	PBL0000014518	Chakraborty, P.	ANC-	2142			21	8	1974		Solanaceae	Solanum	insanum	L.	Asia-Tropical	Indian Subcontinent	India	Andaman and Nicobar Islands	North Nicobars	Katchal Island	Jula	forest edge	common herb; leaves slightly lobed; flowers violet, stamens yellow; fruits globular		7.951553	N	93.372162	E	DD		GAZ	7.951553	93.372162	20	0	ca.
CAL			Chandra, S.		5			6	12	1966		Solanaceae	Solanum	trilobatum	L.	Asia-Tropical	Indian Subcontinent	India	West Bengal	Howrah	Gangadharpur	Sunderbans				22.755901	N	88.219353	E	DD	2-5km	GAZ	22.755901	88.219353	0	0
CAL			Chandrabose, M.	SC-	28500			6	9	1964		Solanaceae	Solanum	insanum	L.	Asia-Tropical	Indian Subcontinent	India	Tamil Nadu	Coimbatore		side of Valankulani, Coimbatore		herb; flowers pink; rather rare		10.992493	N	76.979102	E	DD		GAZ	10.992493	76.979102	467	0
CAL			Chandrabose, M.	SC-	28526			20	9	1964		Solanaceae	Solanum	insanum	L.	Asia-Tropical	Indian Subcontinent	India	Tamil Nadu	Coimbatore	Coimbatore	Agri-college farm		scandent herb; flowers violet; common		11.008955	N	76.937934	E	DD	>20km	GAZ	11.008955	76.937934	468	0
MH	54719		Chandrabose, M.		28533			20	9	1964		Solanaceae	Solanum	trilobatum	L.	Asia-Tropical	Indian Subcontinent	India	Tamil Nadu	Coimbatore	Agricultural College	Agricultural College Farm, Coimbatore		Scandent climbing shrub, prickles on the stem, flowers violet, rip fruits red		11.008955	N	76.937934	E	DD	>20km	GAZ	11.008955	76.937934	468	0
MH	54718		Chandrabose, M.		28533			20	9	1964		Solanaceae	Solanum	trilobatum	L.	Asia-Tropical	Indian Subcontinent	India	Tamil Nadu	Coimbatore	Agricultural College	Agricultural College Farm, Coimbatore		Scandent climbing shrub, prickles on the stem, flowers violet, rip fruits red		11.008955	N	76.937934	E	DD	>20km	GAZ	11.008955	76.937934	468	0
CAL			Chandrabose, M.		28533			20	9	1964		Solanaceae	Solanum	trilobatum	L.	Asia-Tropical	Indian Subcontinent	India	Tamil Nadu	Coimbatore	Agricultural College	Agricultural College Farm, Coimbatore		Scandent climbing shrub, prickles on the stem, flowers violet, rip fruits red		11.008955	N	76.937934	E	DD	>20km	GAZ	11.008955	76.937934	468	0
CAL			Chandrabose, M.	SC-	28977			8	5	1967		Solanaceae	Solanum	elaeagnifolium	Cav.	Asia-Tropical	Indian Subcontinent	India	Tamil Nadu	Coimbatore		Sankanum-Coimbatore		prickly herb; flowers violet; anthers yellow; common		0		0					0	0	467	0
MH	57491		Chandrabose, M.		30514			3	7	1968		Solanaceae	Solanum	trilobatum	L.	Asia-Tropical	Indian Subcontinent	India	Tamil Nadu	Coimbatore	Saibaba Colony	Sayibaba [Saibaba] colony		Climbing shrub, flowers violet, fruits red		11.023578	N	76.942585	E	DD	>20km	GAZ	11.023578	76.942585	468	0
MH			Chandrabose, M.		30514			3	7	1968		Solanaceae	Solanum	trilobatum	L.	Asia-Tropical	Indian Subcontinent	India	Tamil Nadu	Coimbatore	Saibaba Colony	Sayibaba [Saibaba] colony		Climbing shrub, flowers violet, fruits red		11.023578	N	76.942585	E	DD	>20km	GAZ	11.023578	76.942585	468	0
MH	59197		Chandrabose, M.		30631			6	8	1968		Solanaceae	Solanum	trilobatum	L.	Asia-Tropical	Indian Subcontinent	India	Tamil Nadu	Coimbatore	Agricultural College	Coimbatore		Shrub with prickles, flowers violet		11.008955	N	76.937934	E	DD	>20km	GAZ	11.008955	76.937934	468	0
MH	59198		Chandrabose, M.		30631			6	8	1968		Solanaceae	Solanum	trilobatum	L.	Asia-Tropical	Indian Subcontinent	India	Tamil Nadu	Coimbatore	Agricultural College	Coimbatore		Shrub with prickles, flowers violet		11.008955	N	76.937934	E	DD	>20km	GAZ	11.008955	76.937934	468	0
MH	59304		Chandrabose, M.		31106			6	10	1968		Solanaceae	Solanum	trilobatum	L.	Asia-Tropical	Indian Subcontinent	India	Tamil Nadu	Coimbatore	Valankulam			Prickly shrub, flowers violet		10.992844	N	76.980916	E	DD	>20km	GAZ	10.992844	76.980916	467	0
MH	59305		Chandrabose, M.		31106			6	10	1968		Solanaceae	Solanum	trilobatum	L.	Asia-Tropical	Indian Subcontinent	India	Tamil Nadu	Coimbatore	Valankulam			Prickly shrub, flowers violet		10.992844	N	76.980916	E	DD	>20km	GAZ	10.992844	76.980916	467	0
MH	104352	MH00134967	Chandrabose, M.		51683			25	10	1977		Solanaceae	Solanum	pubescens	Willd.	Asia-Tropical	Indian Subcontinent	India	Tamil Nadu	Tenkasi		Echimalai Mottai [mountain]		Herb; flowers purple. Common		9.250325	N	77.301336	E	DD		GAZ	9.250325	77.301336	400	0
MH	104353	MH00134968	Chandrabose, M.		51683			25	10	1977		Solanaceae	Solanum	pubescens	Willd.	Asia-Tropical	Indian Subcontinent	India	Tamil Nadu	Tenkasi		Echimalai Mottai [mountain]		Herb; flowers purple. Common		9.250325	N	77.301336	E	DD		GAZ	9.250325	77.301336	400	0
MO			Chang, C.C.		99063			30	5	1976		Solanaceae	Solanum	miyakojimense	T.Yamaz. & Takushi	Asia-Temperate	Eastern Asia	Taiwan	Taitung Hsien		Botel Tobago	[=Lan Yu Island]				22.036843	N	121.551266	E	DD	>20km	GAZ	22.036843	121.551266	0	0
K		K001152557	Chang, C.E.		9059			17	8	1976		Solanaceae	Solanum	miyakojimense	T.Yamaz. & Takushi	Asia-Temperate	Eastern Asia	Taiwan	Taitung Hsien			Botel Tobago [=Orchid Island or Lan Yu]				22.043562	N	121.548418	E	DD	2-5km	GAZ	22.043562	121.548418	0	0
K		K000183209	Chantaranothai, P.	90	185		Parnell, J.; Simpson, D. & Sridit, K.	13	9	1990		Solanaceae	Solanum	lasiocarpum	Dunal	Asia-Tropical	Indo-China	Thailand	Northeast (Isan)	Loei		Summit plateau, trail from Pen Pob waterfall to Nam Pa, Phu Kradueng District	Evergreen forest	Shrub to 1 m. Calyx green; corolla white; anthers yellow; fruits green		16.893214	N	101.761453	E	DD	2-5km	GAZ	16.893214	101.761453	1100	1200
K		K000183210	Chantaranothai, P.	90	448		Parnell, J. & Simpson, D.	29	9	1990		Solanaceae	Solanum	barbisetum	Nees	Asia-Tropical	Indo-China	Thailand	Northeast (Isan)	Loei		NE17. Loei	Evergreen forest by trail	Herb to 0.5 m; leaves dark green above, lighter beneath; calyx and corolla white; fruits green with persistent calyx		17.485278	N	101.730278	E	DD	>20km	GAZ	17.485278	101.730278	0	0
BKF	SN172584		Chantaranothai, P.	90	448		Parnell, J. & Simpson, D.	29	9	1990		Solanaceae	Solanum	barbisetum	Nees	Asia-Tropical	Indo-China	Thailand	Northeast (Isan)	Loei		NE17. Loei	Evergreen forest by trail	Herb to 0.5 m; leaves dark green above, lighter beneath; calyx and corolla white; fruits green with persistent calyx		17.485278	N	101.730278	E	DD	>20km	GAZ	17.485278	101.730278	0	0
K		K000183211	Chantaranothai, P.	90	449		Parnell, J. & Simpson, D.	29	9	1990		Solanaceae	Solanum	involucratum	Blume	Asia-Tropical	Indo-China	Thailand	Northeast (Isan)	Loei	Phu Luang Wildlife Reserve	First 3 km of summit trail from Huay Bang	Evergreen forest by trail	Herb to 0.5 m; leaves pale green; spines on petiole straw coloured with reddish tip; calyx white with reddish hairs; corolla white with white hairs; fruits yellow green with whitish hairs		17.356541	N	101.505671	E	DD	>20km	GAZ	17.356541	101.505671	0	0
BKF	SN172585		Chantaranothai, P.	90	449		Parnell, J. & Simpson, D.	29	9	1990		Solanaceae	Solanum	involucratum	Blume	Asia-Tropical	Indo-China	Thailand	Northeast (Isan)	Loei	Phu Luang Wildlife Reserve	First 3 km of summit trail from Huay Bang	Evergreen forest by trail	Herb to 0.5 m; leaves pale green; spines on petiole straw coloured with reddish tip; calyx white with reddish hairs; corolla white with white hairs; fruits yellow green with whitish hairs		17.356541	N	101.505671	E	DD	>20km	GAZ	17.356541	101.505671	0	0
K		K000183207	Chantaranothai, P.		1161		Middleton, D.; Parnell, J. & Simpson, D.	12	3	1993		Solanaceae	Solanum	torvum	Sw.	Asia-Tropical	Indo-China	Thailand	Northeast (Isan)	Chaiyaphum		Chaiyaphum, Sasla Daeng to Prom Ta Ra Dam, Konasawan District	evergreen forest	climber; stem and both leaf surfacs covered with light borwn stellate hairs; leaves mid-green above, paler below; fruits light green and slinghtly shiny and glabrous; calyx mid-green; corolla white; ovary and tyel greenish white; stigma green		15.17	N	102.17	E	DMS	2-5km	SPEC	15.283333	102.283333	0	0
BSD	76858		Charnpareet		9430			6	8	1983		Solanaceae	Solanum	insanum	L.	Asia-Tropical	Indian Subcontinent	India	Punjab		Shahpur Kandi	Pathankot		prickly herb; flowers violet in color		32.369133	N	75.692877	E	DD		GAZ	32.369133	75.692877	0	0
BSD	77076		Charnpareet		9430			6	8	1983		Solanaceae	Solanum	insanum	L.	Asia-Tropical	Indian Subcontinent	India	Punjab		Shahpur Kandi	Pathankot		prickly herb; flowers violet in color		32.369133	N	75.692877	E	DD		GAZ	32.369133	75.692877	0	0
P		P00723707	Chassagne, F.C.	FC	138			27	10	2013		Solanaceae	Solanum	cyanocarphium	Blume	Asia-Tropical	Indo-China	Cambodia	Mondulkiri	O Reang	Dak Dam		Forêt	Plantes rampantes <10-20 cm. de hauteur, pétales violets (5 étamines). Feuilles alternes, trouées		12.426111	n	107.297674	e	DD		GAZ	12.426111	107.297674	0	0		T. Plone Lane	Bunong
CAL	316135		Chatterjee, A.C.		3			0	2	1902		Solanaceae	Solanum	melongena	L.	Asia-Tropical	Indian Subcontinent	India	Assam	Tinsukia	Margherita					27.291261	N	95.669636	E	DD		GAZ	27.291261	95.669636	0	0
CAL	316136		Chatterjee, A.C.		38			0	2	1902		Solanaceae	Solanum	melongena	L.	Asia-Tropical	Indian Subcontinent	India	Assam	Tinsukia	Margherita					27.291261	N	95.669636	E	DD		GAZ	27.291261	95.669636	0	0
CAL	316141		Chatterjee, A.C.		48			0	3	1902		Solanaceae	Solanum	insanum	L.	Asia-Tropical	Indian Subcontinent	India	Assam		Mangaldai		jungles			26.44633	N	92.032257	E	DD	2-5km	GAZ	26.44633	92.032257	0	0
CAL			Chatterjee, A.C.		48			0	3	1902		Solanaceae	Solanum	insanum	L.	Asia-Tropical	Indian Subcontinent	India	Assam		Mangaldai		jungles			26.44633	N	92.032257	E	DD	2-5km	GAZ	26.44633	92.032257	0	0
CAL	316142		Chatterjee, A.C.		273			0	4	1902		Solanaceae	Solanum	melongena	L.	Asia-Tropical	Indian Subcontinent	India	Assam		Dalgaon					26.562073	N	92.200245	E	DD		GAZ	26.562073	92.200245	0	0
U	U.1740164		Chatterjee, A.C.		s.n.			0	0	1902		Solanaceae	Solanum	insanum	L.	Asia-Tropical	Indian Subcontinent	India	Assam		Guwahati					26.144517	N	91.736236	E	DD	>20km	GAZ	26.144517	91.736236	0	0
P		P00051882	Chatterjee, A.C.		s.n.			0	5	1902		Solanaceae	Solanum	barbisetum	Nees	Asia-Tropical	Indian Subcontinent	India	Assam		Shakhati	[Shakhate?]				0		0					0	0	0	0
P		P00051881	Chatterjee, A.C.		s.n.			0	5	1902		Solanaceae	Solanum	barbisetum	Nees	Asia-Tropical	Indian Subcontinent	India	Assam		Shakhati	[Shakhate?]				0		0					0	0	0	0
CAL	316144		Chatterjee, A.C.		s.n.			0	4	1902		Solanaceae	Solanum	insanum	L.	Asia-Tropical	Indian Subcontinent	India	Assam		Dalgaon					26.562073	N	92.200245	E	DD		GAZ	26.562073	92.200245	0	0
CAL	316131		Chatterjee, A.C.		s.n.			0	3	1902		Solanaceae	Solanum	melongena	L.	Asia-Tropical	Indian Subcontinent	India	Assam		Mangaldai					26.44633	N	92.032257	E	DD	2-5km	GAZ	26.44633	92.032257	0	0
CAL	316134		Chatterjee, A.C.		s.n.			0	3	1902		Solanaceae	Solanum	melongena	L.	Asia-Tropical	Indian Subcontinent	India	Assam		Guwahati	'Gauhaty'				26.146247	N	91.741143	E	DD		GAZ	26.146247	91.741143	0	0
CAL	316139		Chatterjee, A.C.		s.n.			0	3	1902		Solanaceae	Solanum	melongena	L.	Asia-Tropical	Indian Subcontinent	India	Assam		Tezpur					26.652849	N	92.792556	E	DD	2-5km	GAZ	26.652849	92.792556	0	0
CAL	316140		Chatterjee, A.C.		s.n.			0	3	1902		Solanaceae	Solanum	melongena	L.	Asia-Tropical	Indian Subcontinent	India	Assam		Jorhat					26.749595	N	94.208336	E	DD	2-5km	GAZ	26.749595	94.208336	0	0
CAL	316138		Chatterjee, A.C.		s.n.			0	3	1902		Solanaceae	Solanum	melongena	L.	Asia-Tropical	Indian Subcontinent	India	Assam		Guwahati	'Gauhaty'				26.146247	N	91.741143	E	DD		GAZ	26.146247	91.741143	0	0
CAL	316133		Chatterjee, A.C.		s.n.			0	3	1902		Solanaceae	Solanum	melongena	L.	Asia-Tropical	Indian Subcontinent	India	Assam		Jorhat					26.749595	N	94.208336	E	DD	2-5km	GAZ	26.749595	94.208336	0	0
E		E00617977	Chaudhary, S.A.	E	455			5	5	1979		Solanaceae	Solanum	elaeagnifolium	Cav.	Asia-Temperate	Arabian Peninsula	Saudi Arabia				Al-Kharj		A weed		0		0					0	0	0	0
E		E00617978	Chaudhary, S.A.		s.n.			0	3	1973		Solanaceae	Solanum	elaeagnifolium	Cav.	Asia-Temperate	Arabian Peninsula	Saudi Arabia				Al-Kharj				0		0					0	0	0	0
A			Chaudhuri, H.		s.n.			0	5	1938		Solanaceae	Solanum	virginianum	L.	Asia-Tropical	Indian Subcontinent	Pakistan	Punjab		Lahore					0		0					0	0	0	0
HITBC	HITBC043836		Cheng Shaoqin		13537			0	0	0		Solanaceae	Solanum	praetermissum	Kerr ex Barnett	Asia-Temperate	China	China	Guangxi			Longjin County				0		0					0	0	0	0
HITBC	HITBC043773		Cheng Shaoqin		17170			0	0	0		Solanaceae	Solanum	praetermissum	Kerr ex Barnett	Asia-Temperate	China	China	Guangxi		Damaioshan	Damiaoshan				0		0					0	0	0	0
P		P00836398	Cheng, K.C.	CL	929		Hul, S. & David, B.	3	5	2008		Solanaceae	Solanum	cyanocarphium	Blume	Asia-Tropical	Indo-China	Cambodia	Sihanoukville							10.3923	n	103.3657	e	DMS		SPEC	10.656389	103.615833	66	0
P		P00836399	Cheng, K.C.	CL	929		Hul, S. & David, B.	3	5	2008		Solanaceae	Solanum	cyanocarphium	Blume	Asia-Tropical	Indo-China	Cambodia	Sihanoukville							10.3923	n	103.3657	e	DMS		SPEC	10.656389	103.615833	66	0
P		P00836400	Cheng, K.C.	CL	929		Hul, S. & David, B.	3	5	2008		Solanaceae	Solanum	cyanocarphium	Blume	Asia-Tropical	Indo-China	Cambodia	Sihanoukville							10.3923	n	103.3657	e	DMS		SPEC	10.656389	103.615833	66	0
K		K001153349	Cheng, S.K.	CL-	1122		David, B.; Leti, M. & Drouart, N.	6	4	2009		Solanaceae	Solanum	torvum	Sw.	Asia-Tropical	Indo-China	Cambodia	Kampong Cham		Svay Ampica			arbuste		11.48713	N	104.56759	E	DM		SPEC	11.811883	104.945983	16	0
K		K000922812	Cheng, S.K.	CL-	1186		David, B.; Leti, M.; Drouart, M. & Mandeau, A.	16	11	2009		Solanaceae	Solanum	lasiocarpum	Dunal	Asia-Tropical	Indo-China	Cambodia	Koh Kong			proche village de Tatai Leu	bord du piste	sous-arbrisseau; fleurs et fruits		11.46305	N	103.28307	E	DM		SPEC	11.77175	103.471783	422	0
K		K000771846	Cheng, S.K.	CL-	1367		Leti, M.; Nhim, S. & Bessioud, P.	21	3	2011		Solanaceae	Solanum	trilobatum	L.	Asia-Tropical	Indo-China	Cambodia	Kampong Chhnang		Prey Khmer	Province de Kampong Chnang. Prey Khmer	Terrain degradé	Arbuste - fleurs et fruits		12.09038	N	104.39621	E	DM		SPEC	12.150633	104.66035	59	0
ECON			Cheo, H.C.		96			14	8	1932		Solanaceae	Solanum	melongena	L.	Asia-Temperate	China	China	Jiangxi			Lu Shan, Huang Yen Ssu		fruit used as a vegetable		0		0					0	0	0	0		chieh tze, hung ko	Chinese, Chinese
BM		BM000942456	Cheo, T.Y.		109		Yen, L.	19	7	1936		Solanaceae	Solanum	melongena	L.	Asia-Temperate	China	China	Shandong	Meng Shan	Fei Hsien	Fei Hsien	hillfoot			0		0					0	0	200	0
GH			Cheo, T.Y.		109		Yen, L.	19	7	1936		Solanaceae	Solanum	melongena	L.	Asia-Temperate	China	China	Shandong	Meng Shan	Fei Hsien	Fei Hsien	hillfoot			0		0					0	0	200	0
BSI	83565		Cherian, P.J.		106290			20	9	1965		Solanaceae	Solanum	hovei	Dunal	Asia-Tropical	Indian Subcontinent	India	Goa			Colombia Reserve Forest	Rare	Spiny herb, spreading. Flowers light violet. Berries round, orange red		15.356514	N	74.274643	E	DD	>20km	GAZ	15.356514	74.274643	0	0
BSI	66724		Cherian, P.J.		109394			20	7	1966		Solanaceae	Solanum	hovei	Dunal	Asia-Tropical	Indian Subcontinent	India	Maharashtra	Nashik	Surgana	Pratapgarh Forest, Surgana	Frequent	Spiny perennial herb about 1/3 m high. Flowers pinkish. Fruits globular, green		20.560467	N	73.637432	E	DD	>20km	GAZ	20.560467	73.637432	0	0
BSI	60888		Cherian, P.J.		111106			11	7	1967		Solanaceae	Solanum	hovei	Dunal	Asia-Tropical	Indian Subcontinent	India	Maharashtra	Nashik	Peint		Along road with Lantana, Carissa, etc. Frequent	Spiny shrub. Flower bluish purple. Fruits greenish		20.258447	N	73.503053	E	DD	>20km	GAZ	20.258447	73.503053	0	0
BSI	6458		Cherian, P.J.		111397			15	9	1967		Solanaceae	Solanum	hovei	Dunal	Asia-Tropical	Indian Subcontinent	India	Maharashtra	Thane	Sawarne	Sawarne - Nasik Dist.	Frequent	Spiny perennial herb in bluish-purple flowers; ripe fruits yellowish-red		19.345997	N	73.746315	E	DD	>20km	GAZ	19.345997	73.746315	0	0
BSI	66457		Cherian, P.J.		111574			22	9	1967		Solanaceae	Solanum	hovei	Dunal	Asia-Tropical	Indian Subcontinent	India	Maharashtra	Nashik	Kumbhala		Frequent	Perennial spiny herb, flowers light blue. Fruits globular, green		0		0					0	0	0	0
BSI	66456		Cherian, P.J.		112767			3	10	1967		Solanaceae	Solanum	hovei	Dunal	Asia-Tropical	Indian Subcontinent	India	Maharashtra	Nashik	Kharshet	Tanee Kharshet	Frequent	Spiny herb about 1/3 m high. Flowers light blue. Fruits globulous		20.17681	N	73.388553	E	DD	>20km	GAZ	20.17681	73.388553	0	0
P		P00054253	Chevalier, A.J.B.		29028			22	11	1913		Solanaceae	Solanum	violaceum	Ortega	Asia-Tropical	Indo-China	Vietnam	Nam Dinh			delta du fleuve Rouge, Nam-Dinh et environs		Plante haute de 1 m très rameuse, fleurs violettes, fruits rouges		20.421532	N	106.169172	E	DD	2-5km	GAZ	20.421532	106.169172	0	0
P		P00054252	Chevalier, A.J.B.		29028			22	11	1913		Solanaceae	Solanum	violaceum	Ortega	Asia-Tropical	Indo-China	Vietnam	Nam Dinh			delta du fleuve Rouge, Nam-Dinh et environs		Plante haute de 1 m très rameuse, fleurs violettes, fruits rouges		20.421532	N	106.169172	E	DD	2-5km	GAZ	20.421532	106.169172	0	0
P		P00054111	Chevalier, A.J.B.		29170			26	11	1913		Solanaceae	Solanum	procumbens	Lour.	Asia-Tropical	Indo-China	Vietnam	Ninh Binh	Yên Mô		Tonkin, province de Ninh Binh, route de Phu-nho-quan à Yên Dôi		Liane de 2 à 3 m de haut ; fleurs violettes, baies rougeâtres		20.177151	N	105.960234	E	DD	>20km	GAZ	20.177151	105.960234	0	0		Cay Ca-Gai	Annamite
P		P00054112	Chevalier, A.J.B.		29170			26	11	1913		Solanaceae	Solanum	procumbens	Lour.	Asia-Tropical	Indo-China	Vietnam	Ninh Binh	Yên Mô		Tonkin, province de Ninh Binh, route de Phu-nho-quan à Yên Dôi		Liane de 2 à 3 m de haut ; fleurs violettes, baies rougeâtres		20.177151	N	105.960234	E	DD	>20km	GAZ	20.177151	105.960234	0	0		Cay Ca-Gai	Annamite
P		P00054109	Chevalier, A.J.B.		29547			16	12	1913		Solanaceae	Solanum	procumbens	Lour.	Asia-Tropical	Indo-China	Vietnam	Bac Giang			Tonkin, province de Bac Giang (Phu lang Thuong)				21.280387	N	106.201297	E	DD	2-5km	GAZ	21.280387	106.201297	0	0
P		P00054110	Chevalier, A.J.B.		29547			16	12	1913		Solanaceae	Solanum	procumbens	Lour.	Asia-Tropical	Indo-China	Vietnam	Bac Giang			Tonkin, province de Bac Giang (Phu lang Thuong)				21.280387	N	106.201297	E	DD	2-5km	GAZ	21.280387	106.201297	0	0
P		P00054255	Chevalier, A.J.B.		29563			16	12	1913		Solanaceae	Solanum	violaceum	Ortega	Asia-Tropical	Indo-China	Vietnam	Bac Giang		Phu lang Thuong	province de Bac Giang, Phu lang Thuong				21.280387	N	106.201297	E	DD	2-5km	GAZ	21.280387	106.201297	0	0
P		P00054254	Chevalier, A.J.B.		29563			16	12	1913		Solanaceae	Solanum	violaceum	Ortega	Asia-Tropical	Indo-China	Vietnam	Bac Giang		Phu lang Thuong	province de Bac Giang, Phu lang Thuong				21.280387	N	106.201297	E	DD	2-5km	GAZ	21.280387	106.201297	0	0
P		P00054267	Chevalier, A.J.B.		30724			12	2	1914		Solanaceae	Solanum	violaceum	Ortega	Asia-Tropical	Indo-China	Vietnam	Lâm Dông	Dalat		Massif du Langbian, Dalat	Arides	Buissons très épineux hauts de 1 m, fleur violet clair		11.940577	N	108.458275	E	DD	2-5km	GAZ	11.940577	108.458275	1400	0
P		P00054266	Chevalier, A.J.B.		30724			12	2	1914		Solanaceae	Solanum	violaceum	Ortega	Asia-Tropical	Indo-China	Vietnam	Lâm Dông	Dalat		Massif du Langbian, Dalat	Arides	Buissons très épineux hauts de 1 m, fleur violet clair		11.940577	N	108.458275	E	DD	2-5km	GAZ	11.940577	108.458275	1400	0
P		P00055924	Chevalier, A.J.B.		38932			27	9	1918		Solanaceae	Solanum	camranhense	Dy Phon & Hul	Asia-Tropical	Indo-China	Vietnam	Khánh Hòa	Cam Ranh		Sud Amam : Province de Nhatrang : Environs de Banghoi [Ba Ngoi = Cam Ranh]				11.9	N	109.15	E	DD		GAZ	11.9	109.15	0	0		Cu ve	Annamite
P		P00055964	Chevalier, A.J.B.		39251			3	11	1918		Solanaceae	Solanum	involucratum	Blume	Asia-Tropical	Indo-China	Vietnam	Dông Nai	Xuân Lôc District	Gia Ray		Forêt			10.926667	N	107.406111	E	DD		GAZ	10.926667	107.406111	0	0
P		P00054269	Chevalier, A.J.B.		39391			22	12	1918		Solanaceae	Solanum	violaceum	Ortega	Asia-Tropical	Indo-China	Vietnam	Ha Noi							21.020037	N	105.835674	E	DD	2-5km	GAZ	21.020037	105.835674	0	0
P		P00054268	Chevalier, A.J.B.		39417			22	12	1918		Solanaceae	Solanum	violaceum	Ortega	Asia-Tropical	Indo-China	Vietnam				Tonkin				0		0					0	0	0	0
P		P00054114	Chevalier, A.J.B.		39496			15	12	1918		Solanaceae	Solanum	procumbens	Lour.	Asia-Tropical	Indo-China	Vietnam	Ha Noi							21.020037	N	105.835674	E	DD	2-5km	GAZ	21.020037	105.835674	0	0
P		P00054113	Chevalier, A.J.B.		39497			15	12	1918		Solanaceae	Solanum	procumbens	Lour.	Asia-Tropical	Indo-China	Vietnam	Ha Noi							21.020037	N	105.835674	E	DD	2-5km	GAZ	21.020037	105.835674	0	0
P		P00054251	Chevalier, A.J.B.		40321			28	4	1919		Solanaceae	Solanum	violaceum	Ortega	Asia-Tropical	Indo-China	Vietnam	Lâm Dông	Don Duong District	D'ran	Annam, massif du Langbian, Dran, Xomlang		Fleurs violettes		11.85	N	108.583	E	DD	>20km	GAZ	11.85	108.583	1000	1200
P		P00055946	Chevalier, A.J.B.		40449			30	4	1919		Solanaceae	Solanum	insanum	L.	Asia-Tropical	Indo-China	Vietnam	Ninh Thuân	Ninh Son	Sông Pha pass	Sud Annam, plateau du Langbian, entre Belle-Vue et Dran [Bellevue/Sông Pha pass]				11.840978	N	108.658743	E	DD	>20km	GAZ	11.840978	108.658743	0	0
P		P00054250	Chevalier, A.J.B.		40551			4	5	1919		Solanaceae	Solanum	violaceum	Ortega	Asia-Tropical	Indo-China	Vietnam	Lâm Dông	Don Duong District	D'ran	Annam, massif du Langbian, Dran	Environs des habitations	Arbuste de 1,50 m, très rameux et très épineux, fleurs grandes bleues		11.85	N	108.583	E	DD	>20km	GAZ	11.85	108.583	1000	0
P		P00054071	Chevalier, A.J.B.		40562			4	5	1919		Solanaceae	Solanum	nienkui	Merr. & Chun	Asia-Tropical	Indo-China	Vietnam	Lâm Dông			Massif du Langbian	Forêt	Petit arbuste de 2-4 m de haut. Tige ligneuse à la base de la grosseur du bras. Fleur blanc bleuâtre.		11.940577	N	108.458275	E	DD	2-5km	GAZ	11.940577	108.458275	1000	0
P		P00054072	Chevalier, A.J.B.		40562			4	5	1919		Solanaceae	Solanum	nienkui	Merr. & Chun	Asia-Tropical	Indo-China	Vietnam	Lâm Dông			Massif du Langbian	Forêt	Petit arbuste de 2-4 m de haut. Tige ligneuse à la base de la grosseur du bras. Fleur blanc bleuâtre.		11.940577	N	108.458275	E	DD	2-5km	GAZ	11.940577	108.458275	1000	0
K		K000014649	Chew, W.L.		1667		Corner, E.J.H. & Stainton, J.D.A.	7	8	1961		Solanaceae	Solanum	lasiocarpum	Dunal	Asia-Tropical	Malesia	Malaysia	Sabah		Ulu Langanani	Mt. Kinabalu; Ulu Langanani. Mamut River	By fallen tree in forest. Man-brought	Corolla white		6.04	N	116.4	E	DMS		SPEC	6.066667	116.666667	1200	0
LE			Chew, W.L.		7087		Corner, E.J.H.	5	5	1964		Solanaceae	Solanum	lasiocarpum	Dunal	Asia-Tropical	Malesia	Malaysia	Sabah		Mount Kinabalu	Mesilau River		tall herb with spines; fruits orange, hairy		6.01	N	116.36	E	DMS	2-5km	SPEC	6.016667	116.6	0	0
K		K000014645	Chew, W.L.		7087		Corner, E.J.H.	5	5	1964		Solanaceae	Solanum	lasiocarpum	Dunal	Asia-Tropical	Malesia	Malaysia	Sabah		Mount Kinabalu	Mesilau River		tall herb with spines; fruits orange, hairy		6.01	N	116.36	E	DMS	2-5km	SPEC	6.016667	116.6	0	0
K		K000014646	Chew, W.L.		7087		Corner, E.J.H.	5	5	1964		Solanaceae	Solanum	lasiocarpum	Dunal	Asia-Tropical	Malesia	Malaysia	Sabah		Mount Kinabalu	Mesilau River		tall herb with spines; fruits orange, hairy		6.01	N	116.36	E	DMS	2-5km	SPEC	6.016667	116.6	0	0
L		L.2882146	Chew, W.L.		7087		Corner, E.J.H.	5	5	1964		Solanaceae	Solanum	lasiocarpum	Dunal	Asia-Tropical	Malesia	Malaysia	Sabah		Mount Kinabalu	Mesilau River		tall herb with spines; fruits orange, hairy		6.01	N	116.36	E	DMS	2-5km	SPEC	6.016667	116.6	0	0
K		K000788247	Chiao, C.Y.		2972			20	8	1930		Solanaceae	Solanum	melongena	L.	Asia-Temperate	China	China	Shantung			Li Chuan, Lao Shan, Shantung Prov.		Herb, alt. 100m, flowers purplish		36.129909	N	120.383976	E	DD		GAZ	36.129909	120.383976	0	0
E		E00766496	Chiao, C.Y.		2972			20	8	1930		Solanaceae	Solanum	melongena	L.	Asia-Temperate	China	China	Shantung			Li Chuan, Lao Shan, Shantung Prov.		Herb, alt. 100m, flowers purplish		36.129909	N	120.383976	E	DD		GAZ	36.129909	120.383976	0	0
E		E00766486	Chiao, C.Y.		14490			0	7	1927		Solanaceae	Solanum	melongena	L.	Asia-Temperate	China	China	Zhejiang			Tien Tai Shan [Tientai Shan near Taizhou]				0		0					0	0	0	0
L		L.2882154	Chin, S.C.		2553			26	2	1977		Solanaceae	Solanum	lasiocarpum	Dunal	Asia-Tropical	Malesia	Malaysia	Sarawak			farm of Tua Kampong opposite Sungei Uket Bio' about 4.5 miles upriver from Long Selatong Ulu	cultivated on farm	shrub about 1.5 m; flowers white with yellow anthers; fruits green with dense stellate pubescence, often becoming less dense with age, ripens yellow; usually plucked before it goes yellow, 7-9 m in diam., cuticle thick, sourish, cultivated, common element of diet		3.150306	N	114.818169	E	DD		GAZ	3.150306	114.818169	0	0		longaong
L		L.2882115	Chin, S.C.		3559			14	6	1986		Solanaceae	Solanum	lasiocarpum	Dunal	Asia-Tropical	Malesia	Indonesia	Sulawesi	Sulawesi Selatan	Leangleang	Maros, about 3km north of Leangleang at Gunung Kamaseh, a massive limestone range, near Kampung Lambatorang [Maros Regency]	a massive limestone range	Shrub 2m tall. Prickly fruits ripen orange watery and seedy		4.971758	S	119.707853	E	DD		GAZ	-4.971758	119.707853	0	0
K		K001152545	Chinese collector		4500			0	3	1893		Solanaceae	Solanum	procumbens	Lour.	Asia-Temperate	China	China	Hainan			King Chan		flowers blue		19.983361	N	110.391954	E	DD	>20km	GAZ	19.983361	110.391954	0	0
NY		824899	Ching, R.C.		5271			24	5	1928		Solanaceae	Solanum	violaceum	Ortega	Asia-Temperate	China	China	Guangxi			Luchen	in open moist valley	herb of semi-shrub form, 4 ft; bark gray; flower lilac; fruit brown; common weeds		23.094834	N	108.281219	E	DD	>20km	GAZ	23.094834	108.281219	0	0
PE		PE00708697	Ching, R.C.		7640			24	9	1926		Solanaceae	Solanum	pseudosaponaceum	Blume	Asia-Temperate	China	China	Guangxi		Bako Shan	W. Poseh	in open waste land	coarse, much branched stem with spines, around 4 ft.; leaves dark green above, pale green below; flower purple; fruit green, round		23.902298	N	106.309093	E	DD	2-5km	GAZ	23.902298	106.309093	609	0
W	1940-0010335		Ching, R.C.		7640			24	9	1926		Solanaceae	Solanum	pseudosaponaceum	Blume	Asia-Temperate	China	China	Guangxi		Bako Shan	W. Poseh	in open waste land	coarse, much branched stem with spines, around 4 ft.; leaves dark green above, pale green below; flower purple; fruit green, round		23.902298	N	106.309093	E	DD	2-5km	GAZ	23.902298	106.309093	609	0
BH		BH000039294	Chiu, S.F.	H-	4			26	3	1940		Solanaceae	Solanum	violaceum	Ortega	Asia-Temperate	China	China	Yunnan			Lufang Ts'un	on the roadside			0		0					0	0	0	0
BKF	SN131184		Chongko, S.		114			27	10	2000		Solanaceae	Solanum	lasiocarpum	Dunal	Asia-Tropical	Indo-China	Thailand	Central	Nakhon Nayok	Khao Yai National Park	Province: Nakhon Nayok, Cent. Thailand. District: Muang. Location: Khao Yai National Park, Mueang Nakhon Nayok District	Seasonal evergreen forest, open gap area, sandstone bedrock	Evergreen treelet, 2 m tall. Epidermis, inflorescence axes, calyx green; petals white; anther light yellow; fruit then green, orange ripening; leaf blades green above, light green below		14.26	N	101.22	E	DMS		SPEC	14.433333	101.366667	787	0
CAL			Chorian, J.	WC-	106704			24	9	1965		Solanaceae	Solanum	insanum	L.	Asia-Tropical	Indian Subcontinent	India	Goa			Argidev, near the church		spiny herb, much branched; flowers light blue; fruits golbular, yellow; rare		0		0					0	0	0	0
BM		BM000013803	Chorley, M.		3		Bharatan, V.	13	1	1994		Solanaceae	Solanum	insanum	L.	Asia-Tropical	Indian Subcontinent	India	Tamil Nadu	Coimbatore	Podanur	Podanur, Vellalore Road	beside footpath crossing waste land	bushy perennial herb; leaves spiny on midvein; flowers mauve; leaves with stellate hairs; fruits green with white markings		10.96786	N	77.008063	E	DD	>20km	GAZ	10.96786	77.008063	0	0		kateli
E		E00766494	Chow, H.-.C.		1335			23	8	1934		Solanaceae	Solanum	melongena	L.	Asia-Temperate	China	China	Hubei			'Chienshih Hsien'		herb; flower blue		30.617	N	109.633	E	DD		GAZ	30.617	109.633	0	0
BM		BM000942519	Chow, K.S.		78074			0	0	1978		Solanaceae	Solanum	torvum	Sw.	Asia-Temperate	China	China	Guangdong		Dinghushan	Tinghushan [Dinghushan]	by roadsides on hills			0		0					0	0	100	0
UBC	172965		Chow, K.S.		78074			0	0	1978		Solanaceae	Solanum	torvum	Sw.	Asia-Temperate	China	China	Guangdong		Dinghushan	Tinghushan [Dinghushan]	by roadsides on hills			0		0					0	0	100	0
K		K001152565	Chow, K.S.		78074			0	0	1978		Solanaceae	Solanum	torvum	Sw.	Asia-Temperate	China	China	Guangdong		Dinghushan	Tinghushan [Dinghushan]	by roadsides on hills			0		0					0	0	100	0
K		K000658438	Chow, K.S.		78313			0	0	1978		Solanaceae	Solanum	nienkui	Merr. & Chun	Asia-Temperate	China	China	Hainan		Jianfengling					18.700139	N	108.813861	E	DD	2-5km	GAZ	18.700139	108.813861	100	0
MO	3009360		Chow, K.S.		78313			0	0	1978		Solanaceae	Solanum	nienkui	Merr. & Chun	Asia-Temperate	China	China	Hainan		Jianfengling					18.700139	N	108.813861	E	DD	2-5km	GAZ	18.700139	108.813861	100	0
E		E00766499	Chow, K.S.		78313			0	0	1978		Solanaceae	Solanum	nienkui	Merr. & Chun	Asia-Temperate	China	China	Hainan		Jianfengling					18.700139	N	108.813861	E	DD	2-5km	GAZ	18.700139	108.813861	100	0
PE		PE00708744	Chow, K.S.		78313			0	0	1978		Solanaceae	Solanum	nienkui	Merr. & Chun	Asia-Temperate	China	China	Hainan		Jianfengling					18.700139	N	108.813861	E	DD	2-5km	GAZ	18.700139	108.813861	100	0
A		310215	Chow, K.S.		78313			0	0	1978		Solanaceae	Solanum	nienkui	Merr. & Chun	Asia-Temperate	China	China	Hainan		Jianfengling					18.700139	N	108.813861	E	DD	2-5km	GAZ	18.700139	108.813861	100	0
UBC	165377		Chow, K.S.		78313			0	0	1978		Solanaceae	Solanum	nienkui	Merr. & Chun	Asia-Temperate	China	China	Hainan		Jianfengling					18.700139	N	108.813861	E	DD	2-5km	GAZ	18.700139	108.813861	100	0
NY		24771	Chow, K.S.		78313			0	0	1978		Solanaceae	Solanum	nienkui	Merr. & Chun	Asia-Temperate	China	China	Hainan		Jianfengling					18.700139	N	108.813861	E	DD	2-5km	GAZ	18.700139	108.813861	100	0
BM		BM000942319	Chow, K.S.		78465		et al.	0	0	1978		Solanaceae	Solanum	capsicoides	All.	Asia-Temperate	China	China	Hainan		Jianfengling		by roadsides on hills			18.700139	N	108.813861	E	DD	>20km	GAZ	18.700139	108.813861	800	0
UBC	165512		Chow, K.S.		78465		et al.	0	0	1978		Solanaceae	Solanum	capsicoides	All.	Asia-Temperate	China	China	Hainan		Jianfengling		by roadsides on hills			18.700139	N	108.813861	E	DD	>20km	GAZ	18.700139	108.813861	800	0
PE		PE00708748	Chow, K.S.		78889			25	11	1978		Solanaceae	Solanum	nienkui	Merr. & Chun	Asia-Temperate	China	China	Hainan		Jianfengling		on hill slopes	small shrub; flowers white		18.700139	N	108.813861	E	DD	2-5km	GAZ	18.700139	108.813861	0	0
PE		PE00708745	Chow, K.S.		78904			25	11	1978		Solanaceae	Solanum	nienkui	Merr. & Chun	Asia-Temperate	China	China	Hainan		Jianfengling		on hill slopes	shrubs 90 cm; flowers white		18.700139	N	108.813861	E	DD	2-5km	GAZ	18.700139	108.813861	0	0
BSD	90025		Chowdhery, H.J.	NC-	75822			17	6	1984		Solanaceae	Solanum	violaceum	Ortega	Asia-Tropical	Indian Subcontinent	India	Himachal Pradesh	Mandi		Baggi canal area, S. Nagar	dry slopes along roadside	plants with pink flowers; fruit yellow; common		31.578628	N	76.964599	E	DD		GAZ	31.578628	76.964599	0	0
BSD	90024		Chowdhery, H.J.	NC-	75825			18	6	1984		Solanaceae	Solanum	violaceum	Ortega	Asia-Tropical	Indian Subcontinent	India	Himachal Pradesh	Mandi	Mandi	way to Hamirpur	long roadside on dry slopes	fl white with yellow stamens		31.714842	N	76.751153	E	DD	>20km	GAZ	31.714842	76.751153	0	0
E		E00705827	Chowdhury, A.M.		13			14	7	1969		Solanaceae	Solanum	cordatum	Forssk.	Asia-Tropical	Indian Subcontinent	Pakistan				Karachi, Microbiology Dept, University Campus, Karachi.		Shrub, 1½ ft. Flower purple with yellow stamens.		0		0					0	0	0	0
BH		BH000039296	Chuang, T.I.		2420		Hsu, C.C.	18	8	1958		Solanaceae	Solanum	miyakojimense	T.Yamaz. & Takushi	Asia-Temperate	Eastern Asia	Taiwan	Taitung Hsien			'Botel Tobago Isalnd' [= Lan Yu Island or Orchid Island]				22.050012	N	121.533346	E	DD		GAZ	22.050012	121.533346	0	0
P		P00049991	Chun, N.K.		40175			10	1	1930		Solanaceae	Solanum	lasiocarpum	Dunal	Asia-Temperate	China	China	Hong Kong				Open field	Shrub 1.5 m high		22.268286	N	114.188708	E	DD	>20km	GAZ	22.268286	114.188708	0	0
A		77825	Chun, N.K.		43319		Tso, C.L.	0	0	1932		Solanaceae	Solanum	nienkui	Merr. & Chun	Asia-Temperate	China	China	Hainan		Sam Ah					18.252666	N	109.537041	E	DD	2-5km	GAZ	18.252666	109.537041	0	0
NY		172269	Chun, N.K.		43319		Tso, C.L.	0	0	1932		Solanaceae	Solanum	nienkui	Merr. & Chun	Asia-Temperate	China	China	Hainan		Sam Ah					18.252666	N	109.537041	E	DD	2-5km	GAZ	18.252666	109.537041	0	0
K		K000788163	Chun, N.K.		43473		Tso, C.L.	0	0	1932		Solanaceae	Solanum	insanum	L.	Asia-Temperate	China	China	Hainan		Dung Ka		In waste garden	Spinose; ht. 1m.; fl. purplish		0		0					0	0	518	0
B			Chun, N.K.		44522		Tso, C.L.	0	12	1932		Solanaceae	Solanum	nienkui	Merr. & Chun	Asia-Temperate	China	China	Hainan		Yaichow		under wood	shrub 1.5 ft high; fl. purplish, anthers yellow		18.294656	N	109.565365	E	DD	>20km	GAZ	18.294656	109.565365	243	0
A		310214	Chun, N.K.		44522		Tso, C.L.	0	12	1932		Solanaceae	Solanum	nienkui	Merr. & Chun	Asia-Temperate	China	China	Hainan		Yaichow		under wood	shrub 1.5 ft high; fl. purplish, anthers yellow		18.294656	N	109.565365	E	DD	>20km	GAZ	18.294656	109.565365	243	0
PE		PE00031400	Chun, N.K.		44522		Tso, C.L.	0	12	1932		Solanaceae	Solanum	nienkui	Merr. & Chun	Asia-Temperate	China	China	Hainan		Yaichow		under wood	shrub 1.5 ft high; fl. purplish, anthers yellow		18.294656	N	109.565365	E	DD	>20km	GAZ	18.294656	109.565365	243	0
US	1675350		Chun, N.K.		44522		Tso, C.L.	0	12	1932		Solanaceae	Solanum	nienkui	Merr. & Chun	Asia-Temperate	China	China	Hainan		Yaichow		under wood	shrub 1.5 ft high; fl. purplish, anthers yellow		18.294656	N	109.565365	E	DD	>20km	GAZ	18.294656	109.565365	243	0
P		P00058121	Chun, N.K.		44522		Tso, C.L.	0	12	1932		Solanaceae	Solanum	nienkui	Merr. & Chun	Asia-Temperate	China	China	Hainan		Yaichow		under wood	shrub 1.5 ft high; fl. purplish, anthers yellow		18.294656	N	109.565365	E	DD	>20km	GAZ	18.294656	109.565365	243	0
NY		825559	Chun, N.K.		44522		Tso, C.L.	0	12	1932		Solanaceae	Solanum	nienkui	Merr. & Chun	Asia-Temperate	China	China	Hainan		Yaichow		under wood	shrub 1.5 ft high; fl. purplish, anthers yellow		18.294656	N	109.565365	E	DD	>20km	GAZ	18.294656	109.565365	243	0
NY		824712	Chun, N.K.		44631		Tso, C.L.	0	12	1932		Solanaceae	Solanum	procumbens	Lour.	Asia-Temperate	China	China	Hainan			'Yaichow' [S-most Hainan Island]	in forest	bushy shrub; fl. purplish blue; fr. bright red		18.449939	N	109.616801	E	DD	>20km	GAZ	18.449939	109.616801	365	0
IBK		IBK00051377	Chun, S.H.		11876			13	6	1957		Solanaceae	Solanum	praetermissum	Kerr ex Barnett	Asia-Temperate	China	China	Guangxi							0		0					0	0	0	0
IBK		IBK00051037	Chun, S.H.		13537			10	8	1957		Solanaceae	Solanum	praetermissum	Kerr ex Barnett	Asia-Temperate	China	China	Guangxi							0		0					0	0	0	0
E		E00766500	Chun, W.Y.		6713			0	0	0		Solanaceae	Solanum	melongena	L.	Asia-Temperate	China	China				sin. loc. 'Herbarium of Sun Yat Sen University' [Guangzhou]				0		0					0	0	0	0
IBK		IBK00051374	Chun, Z.C.		50421			0	5	1957		Solanaceae	Solanum	pseudosaponaceum	Blume	Asia-Temperate	China	China	Guangxi							0		0					0	0	0	0
NY		825028	Chung, H.H.		7532			0	0	0	s.d.	Solanaceae	Solanum	violaceum	Ortega	Asia-Temperate	China	China	Fujian			sin. loc.				0		0					0	0	0	0
L		L.2882175	Cid, F.		81			3	1	1953		Solanaceae	Solanum	lasiocarpum	Dunal	Asia-Tropical	Malesia	Philippines	Mindanao	Northern Mindanao		Bukidaon [=Bukidnon], Maramag		herbaceous 0.8-1.2 m; flower white; berry hirsute with needle-like hairs		7.762609	N	125.005349	E	DD	2-5km	GAZ	7.762609	125.005349	18	0
K		K000014610	Clarke, C.B.		37			0	12	1904		Solanaceae	Solanum	insanum	L.	Asia-Tropical	Indo-China	Thailand	West	Tak		Raheng [= Muang Raheng], Wong Chow forest, ca. 16°30' Lat. bor.				16.670242	N	99.148961	E	DD	>20km	GAZ	16.670242	99.148961	0	0
LE			Clarke, C.B.		4626			19	5	1867		Solanaceae	Solanum	lasiocarpum	Dunal	Asia-Tropical	Indian Subcontinent	Bangladesh			Damroy	Dacca				0		0					0	0	0	0
BM		BM000900149	Clarke, C.B.		4864	A		5	6	1880		Solanaceae	Solanum	barbisetum	Nees	Asia-Tropical	Indian Subcontinent	India	West Bengal	Darjeeling		Darjeeling				27.05	N	88.266667	E	DD	>20km	GAZ	27.05	88.266667	2000	0
CAL	315821		Clarke, C.B.		6611			5	3	1868		Solanaceae	Solanum	lasiocarpum	Dunal	Asia-Tropical	Indian Subcontinent	Bangladesh	Chittagong			Sertakorud [Sartakorud?] plains, Chittagong		plant 6-8 ft high; sepals hairy on both sides, not prickly; petals white, hairy outside, woolly except at base; stamen with pores terminal, slightly in front; petals valvate in aestivation; fruit brown red, cherry sized		0		0					0	0	0	0
BM		BM000900147	Clarke, C.B.		6681			25	3	1868		Solanaceae	Solanum	lasiocarpum	Dunal	Asia-Tropical	Indian Subcontinent	Bangladesh	Dhaka			Dacca		calyx valvate in oestivation corolla valvate in oestivation ovary yellow; very heavy when ripe; size of crab apple, juicy		0		0					0	0	0	0
BM		BM000900236	Clarke, C.B.		6694			25	3	1868		Solanaceae	Solanum	violaceum	Ortega	Asia-Tropical	Indian Subcontinent	Bangladesh	Dhaka			Dacca		flowers blue berry red, smooth, size of small gooseberry corolla blue anther pore exactly terminal leaves prickled on both sides flower diagrams on label		23.723056	N	90.408611	E	DD		GAZ	23.723056	90.408611	0	0
BM		BM000900187	Clarke, C.B.		6695			22	3	1868		Solanaceae	Solanum	torvum	Sw.	Asia-Tropical	Indian Subcontinent	Bangladesh	Dhaka			Chittagong, Dacca		stamen - pores exactly terminal corolla white sepals half combined ... obovate in astivation petals much combined, wooly without, valvate in astivation stamens on petals ovary smooth white, not furrowed at all berry smooth...papery		22.362902	N	91.839612	E	DD		GAZ	22.362902	91.839612	0	0
BM		BM000900247	Clarke, C.B.		6902			4	5	1868		Solanaceae	Solanum	melongena	L.	Asia-Tropical	Indian Subcontinent	Bangladesh				Megna bank [= Meghna River, tributary of the Ganges]		flowers much larger than in most species, blue corolla plaited nearly lobate hairy in segments without sepals well combined, lanceolate, some purple prickles, anthers yellow, pores exactly terminal, stigma green, stem prickly		0		0					0	0	0	0
CAL	316097		Clarke, C.B.		6902			4	5	1868		Solanaceae	Solanum	melongena	L.	Asia-Tropical	Indian Subcontinent	Bangladesh				Megna bank [= Meghna River, tributary of the Ganges]		flowers much larger than in most species, blue corolla plaited nearly lobate hairy in segments without sepals well combined, lanceolate, some purple prickles, anthers yellow, pores exactly terminal, stigma green, stem prickly		0		0					0	0	0	0
US	802286		Clarke, C.B.		9057			8	9	1869		Solanaceae	Solanum	barbisetum	Nees	Asia-Tropical	Indian Subcontinent	India	West Bengal	Darjeeling	Selim	Darjeeling				26.822596	N	88.319576	E	DD	>20km	GAZ	26.822596	88.319576	304	0
BM		BM000900136	Clarke, C.B.		10728	A		13	3	1870		Solanaceae	Solanum	giganteum	Jacq.	Asia-Tropical	Indian Subcontinent	India	Tamil Nadu	Nilgiris		Conoor, Nilgheries		corolla densely woolly corolla tube (long for Solanum) yellw: limb blue stamens yellow; pores exactly terminal ovary microscopicallypuberulos woody, large shrub, 20 length with straggling prickly branches		11.352963	N	76.79587	E	DD	>20km	GAZ	11.352963	76.79587	2133	0
BM		BM000900154	Clarke, C.B.		10772			13	3	1870		Solanaceae	Solanum	wrightii	Benth.	Asia-Tropical	Indian Subcontinent	India	Tamil Nadu			Nilghiris		calyx green, densely covered with reddish and blackish hairs without. anthers with terminal pores, hairy all over corolla very large, blue large but herbaceous: I have more of it		0		0					0	0	1829	0
CAL	315881		Clarke, C.B.		10793			13	3	1870		Solanaceae	Solanum	wightii	Nees	Asia-Tropical	Indian Subcontinent	India	Tamil Nadu	Nilgiris		Conoor				11.352963	N	76.79587	E	DD	>20km	GAZ	11.352963	76.79587	1800	0	ca
BM		BM000900271	Clarke, C.B.		11701	A		24	5	1870		Solanaceae	Solanum	virginianum	L.	Asia-Tropical	Indian Subcontinent	India				Bengal, Caraeda				0		0					0	0	0	0
LE			Clarke, C.B.		11701	B		0	0	0		Solanaceae	Solanum	virginianum	L.	Asia-Tropical	Indian Subcontinent	India				Coragola, Bengal				0		0					0	0	0	0
K		K001153022	Clarke, C.B.		11764			31	5	1870		Solanaceae	Solanum	violaceum	Ortega	Asia-Tropical	Indian Subcontinent	India	West Bengal	Kalimpong	Rishap			no prickles at all; fl blue		27.03	N	88.18	E	DD	2-5km	GAZ	27.03	88.18	1067	0
CAL	315853		Clarke, C.B.		11772			31	5	1870		Solanaceae	Solanum	barbisetum	Nees	Asia-Tropical	Indian Subcontinent	India	West Bengal	Darjeeling	Ryang					0		0					0	0	0	0
K		K000014853	Clarke, C.B.		11923			5	6	1871		Solanaceae	Solanum	barbisetum	Nees	Asia-Tropical	Indian Subcontinent	India	Sikkim			Sikkim [state centroid]				27.730627	N	88.633784	E	DD	>20km	GAZ	27.730627	88.633784	0	0
LE			Clarke, C.B.		11935	A		5	6	1870		Solanaceae	Solanum	barbisetum	Nees	Asia-Tropical	Indian Subcontinent	India	West Bengal	Darjeeling		Mungpoo				26.973757	N	88.339938	E	DD	>20km	GAZ	26.973757	88.339938	2000	0
LE			Clarke, C.B.		17369			7	9	1872		Solanaceae	Solanum	lasiocarpum	Dunal	Asia-Tropical	Indian Subcontinent	Bangladesh	Dhaka		Dhaka					0		0					0	0	0	0
LE			Clarke, C.B.		26478	B		2	12	1875		Solanaceae	Solanum	violaceum	Ortega	Asia-Tropical	Indian Subcontinent	India	West Bengal	Darjeeling	Darjeeling	Panchkilla				27.03	N	88.16	E	DMS	2-5km	GAZ	27.05	88.266667	750	0
BM		BM000900313	Clarke, C.B.		37071	e		22	12	1882		Solanaceae	Solanum	trilobatum	L.	Asia-Tropical	Indian Subcontinent	India	West Bengal	South 24 Parganas		Parganas, Bengal, Diamond Harbour				22.1987	N	88.202371	E	DD	2-5km	GAZ	22.1987	88.202371	0	0
LE			Clarke, C.B.		37071	F		22	12	1884		Solanaceae	Solanum	trilobatum	L.	Asia-Tropical	Indian Subcontinent	India	West Bengal	South 24 Parganas	Diamond Harbour	Pergunnal				22.1987	N	88.202371	E	DD		GAZ	22.1987	88.202371	0	0
G		G00442882	Clarke, C.B.		37071	D		22	12	1884		Solanaceae	Solanum	trilobatum	L.	Asia-Tropical	Indian Subcontinent	India	West Bengal	South 24 Parganas	Diamond Harbour					22.1987	N	88.202371	E	DD		GAZ	22.1987	88.202371	0	0
CAL	316246		Clarke, C.B.		37071	A		22	12	1884		Solanaceae	Solanum	trilobatum	L.	Asia-Tropical	Indian Subcontinent	India	West Bengal	South 24 Parganas	Diamond Harbour	'24-Parganas'		berries red; straggling bush		22.1987	N	88.202371	E	DD		GAZ	22.1987	88.202371	0	0
K		K000922749	Clarke, C.B.		37414			26	2	1885		Solanaceae	Solanum	aculeatissimum	Jacq.	Asia-Tropical	Indian Subcontinent	India	Meghalaya	East Khasi Hills	Shillong					25.595745	N	91.901384	E	DD	>20km	GAZ	25.595745	91.901384	1524	0
BM		BM000900150	Clarke, C.B.		38107	C		10	5	1885		Solanaceae	Solanum	barbisetum	Nees	Asia-Tropical	Indian Subcontinent	India	Meghalaya	Ri-Bhoi	Nongpoh	Khasia [Khasi hills], Nungpo [Nongpoh]				25.899558	N	91.879825	E	DD	>20km	GAZ	25.899558	91.879825	0	0
K		K001153139	Clarke, C.B.		38359	A		28	7	1885		Solanaceae	Solanum	aculeatissimum	Jacq.	Asia-Tropical	Indian Subcontinent	India	Meghalaya		Shillong			herbaceous; cor. white		25.548224	N	91.914199	E	DD		GAZ	25.548224	91.914199	1615	0
BM		BM000847027	Clarke, C.B.		38418	B		3	8	1885		Solanaceae	Solanum	sisymbriifolium	Lam.	Asia-Tropical	Indian Subcontinent	India	Meghalaya	East Khasi Hills	Shillong					25.578773	N	91.893254	E	DD	2-5km	GAZ	25.578773	91.893254	1524	0
CAL	315848		Clarke, C.B.		38707			10	5	1885		Solanaceae	Solanum	barbisetum	Nees	Asia-Tropical	Indian Subcontinent	India	West Bengal	Darjeeling	Mungpoo	'Nungpo, Khasia'				26.974044	N	88.33972	E	DD	2-5km	GAZ	26.974044	88.33972	457	0
BM		BM000847035	Clarke, C.B.		44089	B		9	6	1886		Solanaceae	Solanum	aculeatissimum	Jacq.	Asia-Tropical	Indian Subcontinent	India	Meghalaya	East Khasi Hills	Shillong					25.595745	N	91.901384	E	DD	2-5km	GAZ	25.595745	91.901384	1524	0
MH	35601		Cleghorn, H.F.C.		s.n.			0	0	1856		Solanaceae	Solanum	trilobatum	L.	Asia-Tropical	Indian Subcontinent	India	Kerala			Saint Thomas [Thrissur, Kerala - georef to there]				10.522317	N	76.216037	E	DD	>20km	GAZ	10.522317	76.216037	0	0
E		E00757280	Cleghorn, H.F.C.		s.n.			0	0	1860		Solanaceae	Solanum	violaceum	Ortega	Asia-Tropical	Indian Subcontinent	India	Tamil Nadu			Nilghiri Hills				0		0					0	0	0	0
P		P00055947	Clemens, J.		3311		Clemens, M.S.	0	5	1927		Solanaceae	Solanum	insanum	L.	Asia-Tropical	Indo-China	Vietnam	Da Nang			Annam, Tourane [Da Nang]	By houses and auto road	Fruit green		16.046656	N	108.206229	E	DD	>20km	GAZ	16.046656	108.206229	0	0
BM		BM000886062	Clemens, J.		3422		Clemens, M.S.	0	5	1927		Solanaceae	Solanum	torvum	Sw.	Asia-Tropical	Indo-China	Vietnam	Da Nang			Tourane [= Da Nang] and vicinity. 'Tourane is on the coast about 100km south of Hue, the latter being Loureiro's type locality for the majority of the Cochinchina species.'	open places	flowers purple		10.790485	N	106.707725	E	DD	2-5km	GAZ	10.790485	106.707725	0	0
BM		BM000886101	Clemens, J.		3453		Clemens, M.S.	0	5	1927		Solanaceae	Solanum	procumbens	Lour.	Asia-Tropical	Indo-China	Vietnam	Thua Thiên-Huê			Hue and vicinity (Hue is the type locality of the majority of the Cochinchina species described by Loureiro, who lived in this city for about 35 years)		scandent along ruins, fruit red		16.456415	N	107.590789	E	DD	2-5km	GAZ	16.456415	107.590789	0	0
G		G00442896	Clemens, J.		3453		Clemens, M.S.	0	5	1927		Solanaceae	Solanum	procumbens	Lour.	Asia-Tropical	Indo-China	Vietnam	Thua Thiên-Huê			Hue and vicinity (Hue is the type locality of the majority of the Cochinchina species described by Loureiro, who lived in this city for about 35 years)		scandent along ruins, fruit red		16.456415	N	107.590789	E	DD	2-5km	GAZ	16.456415	107.590789	0	0
U		U.1741174	Clemens, J.		3453		Clemens, M.S.	0	5	1927		Solanaceae	Solanum	procumbens	Lour.	Asia-Tropical	Indo-China	Vietnam	Thua Thiên-Huê			Hue and vicinity (Hue is the type locality of the majority of the Cochinchina species described by Loureiro, who lived in this city for about 35 years)		scandent along ruins, fruit red		16.456415	N	107.590789	E	DD	2-5km	GAZ	16.456415	107.590789	0	0
K		K000922028	Clemens, J.		3453		Clemens, M.S.	0	5	1927		Solanaceae	Solanum	procumbens	Lour.	Asia-Tropical	Indo-China	Vietnam	Thua Thiên-Huê			Hue and vicinity (Hue is the type locality of the majority of the Cochinchina species described by Loureiro, who lived in this city for about 35 years)		scandent along ruins, fruit red		16.456415	N	107.590789	E	DD	2-5km	GAZ	16.456415	107.590789	0	0
P		P00054123	Clemens, J.		3453		Clemens, M.S.	0	5	1927		Solanaceae	Solanum	procumbens	Lour.	Asia-Tropical	Indo-China	Vietnam	Thua Thiên-Huê			Hue and vicinity (Hue is the type locality of the majority of the Cochinchina species described by Loureiro, who lived in this city for about 35 years)		scandent along ruins, fruit red		16.456415	N	107.590789	E	DD	2-5km	GAZ	16.456415	107.590789	0	0
US	1427534	2838479	Clemens, J.		3453		Clemens, M.S.	0	5	1927		Solanaceae	Solanum	procumbens	Lour.	Asia-Tropical	Indo-China	Vietnam	Thua Thiên-Huê			Hue and vicinity (Hue is the type locality of the majority of the Cochinchina species described by Loureiro, who lived in this city for about 35 years)		scandent along ruins, fruit red		16.456415	N	107.590789	E	DD	2-5km	GAZ	16.456415	107.590789	0	0
NY		824716	Clemens, J.		3453		Clemens, M.S.	0	5	1927		Solanaceae	Solanum	procumbens	Lour.	Asia-Tropical	Indo-China	Vietnam	Thua Thiên-Huê			Hue and vicinity (Hue is the type locality of the majority of the Cochinchina species described by Loureiro, who lived in this city for about 35 years)		scandent along ruins, fruit red		16.456415	N	107.590789	E	DD	2-5km	GAZ	16.456415	107.590789	0	0
BM		BM000886100	Clemens, J.		4004		Clemens, M.S.	0	5	1927		Solanaceae	Solanum	procumbens	Lour.	Asia-Tropical	Indo-China	Vietnam	Thua Thiên-Huê			Hue and vicinity (Hue is the type locality of the majority of the Cochinchina species described by Loureiro, who lived in this city for about 35 years)		scandent in thickets, flowers pale purple		16.456415	N	107.590789	E	DD	2-5km	GAZ	16.456415	107.590789	0	0
K		K000922029	Clemens, J.		4004		Clemens, M.S.	0	5	1927		Solanaceae	Solanum	procumbens	Lour.	Asia-Tropical	Indo-China	Vietnam	Thua Thiên-Huê			Hue and vicinity (Hue is the type locality of the majority of the Cochinchina species described by Loureiro, who lived in this city for about 35 years)		scandent in thickets, flowers pale purple		16.456415	N	107.590789	E	DD	2-5km	GAZ	16.456415	107.590789	0	0
P		P00054091	Clemens, J.		4004		Clemens, M.S.	0	5	1927		Solanaceae	Solanum	procumbens	Lour.	Asia-Tropical	Indo-China	Vietnam	Thua Thiên-Huê			Hue and vicinity (Hue is the type locality of the majority of the Cochinchina species described by Loureiro, who lived in this city for about 35 years)		scandent in thickets, flowers pale purple		16.456415	N	107.590789	E	DD	2-5km	GAZ	16.456415	107.590789	0	0
US	1428077	2838480	Clemens, J.		4004		Clemens, M.S.	0	5	1927		Solanaceae	Solanum	procumbens	Lour.	Asia-Tropical	Indo-China	Vietnam	Thua Thiên-Huê			Hue and vicinity (Hue is the type locality of the majority of the Cochinchina species described by Loureiro, who lived in this city for about 35 years)		scandent in thickets, flowers pale purple		16.456415	N	107.590789	E	DD	2-5km	GAZ	16.456415	107.590789	0	0
NY		824742	Clemens, J.		4004		Clemens, M.S.	0	5	1927		Solanaceae	Solanum	procumbens	Lour.	Asia-Tropical	Indo-China	Vietnam	Thua Thiên-Huê			Hue and vicinity (Hue is the type locality of the majority of the Cochinchina species described by Loureiro, who lived in this city for about 35 years)		scandent in thickets, flowers pale purple		16.456415	N	107.590789	E	DD	2-5km	GAZ	16.456415	107.590789	0	0
K		K000014672	Clemens, J.		21518		Clemens, M.S.	0	0	1929		Solanaceae	Solanum	lasiocarpum	Dunal	Asia-Tropical	Malesia	Malaysia	Sarawak		Rajang River	Gat, Upper Rajang River	Near houses	Fl. white		0		0					0	0	0	0
L		L.2876732	Clemens, M.S.		1699			25	5	1936		Solanaceae	Solanum	schefferi	F.Muell.	Asia-Tropical	Malesia	Papua New Guinea	Morobe		Sattelberg					6.29	S	147.46	E	DMS		GAZ	-6.483333	147.766667	900	0
UC		UC304483	Clemens, M.S.		17487			0	3	1927		Solanaceae	Solanum	torvoideum	Merr. & L.M.Perry	Asia-Tropical	Malesia	Philippines	Luzon	Central Luzon	Mount Pinatubo	Zambales Province				15.1366	N	120.356111	E	DD		GEO-L	15.1366	120.356111	0	0
A			Clemens, M.S.		41609			0	5	1940		Solanaceae	Solanum	lasiocarpum	Dunal	Asia-Tropical	Malesia	Papua New Guinea	Morobe	Lae District	Boana			Fruits brown indumentum		0		0					0	0	762	1371
A		230167	Clemens, M.S.		51887			21	3	1935		Solanaceae	Solanum	retrorsum	Elmer	Asia-Tropical	Malesia	Philippines	Luzon	Cordillera (CAR)	Baguio	Benguet Province	thicket hill in limestone rocks.	very spiney, 2-3 ft; flower pale purple; fruit yellow to red		17.0833	N	121.166667	E	DD		GEO-L	17.0833	121.166667	1524	0
MICH		MICH1225529	Clemens, M.S.		51887			21	3	1935		Solanaceae	Solanum	retrorsum	Elmer	Asia-Tropical	Malesia	Philippines	Luzon	Cordillera (CAR)	Baguio	Benguet Province	thicket hill in limestone rocks.	very spiney, 2-3 ft; flower pale purple; fruit yellow to red		17.0833	N	121.166667	E	DD		GEO-L	17.0833	121.166667	1524	0
L		L.2882105	Clunie, N.M.U.	LAE-	63523		et al.	4	2	1978		Solanaceae	Solanum	lasiocarpum	Dunal	Asia-Tropical	Malesia	Papua New Guinea	Madang			Sapi catchment, Gogol valley, off road 213, subprov. Madang	beside logging road cleared ca. 12 months previsouly; amongst 2-3 m tall regrowth on dampe humic forest soil	youg 2-branched shrub, 1.2 m; barklight gree ; leaves light mid green, dull above; paler beneath; flowers with calyx pale green, corolla white, stamens bright yellow; fruit pale yellowish green, with slightly rufous tomentum		5.13	S	145.3	E	DMS	2-5km	SPEC	-5.216667	145.5	60	0
K		K000014870	Cole, ?		35			0	0	0		Solanaceae	Solanum	multiflorum	Roth	Asia-Tropical	Indian Subcontinent	India	Tamil Nadu			Nilgherries				0		0					0	0	0	0
P		P00055944	Collard, D.J.		32			0	0	0		Solanaceae	Solanum	insanum	L.	Asia-Tropical	Indo-China	Cambodia	Kampong Thom			Kampong Thom [georef to province centroid]	Croît toute l'année en terrain sec	Fleurs lilas. Calice monosépale à 5 divisions. Corolle monopétale à 5 lobes. Rotacée		12.822183	N	105.125896	E	DD	>20km	GAZ	12.822183	105.125896	0	0		Trop som nhon	cambodgien
P		P00055943	Collard, D.J.		56			0	0	0		Solanaceae	Solanum	insanum	L.	Asia-Tropical	Indo-China	Cambodia				sin. loc.		Calice monosépale épineux. 5 divisions. Corolle monopétale rotacée. 5 divisions. 5 étamines. 1 pistil. Fleur couleur lilas. Fruit: baie non comestible. Grosseur naturelle ci-contre [handrawing]		0		0					0	0	0	0		Trop	cambodgien
K		K000441175	Collenette, I.S.		246			28	3	1977		Solanaceae	Solanum	forskalii	Dunal	Asia-Temperate	Arabian Peninsula	Saudi Arabia				West of Jebel Nis. Between Jebel Ibrahim and Al Baha [Al Bahah]	Isolated granite peak off escarpment; small col 800ft below summit; by helicoter; no goats.	Spiny thorny shrub; orange berries; lilac flowers; no scent.		20.017447	N	41.431901	E	DD	5-20k	GAZ	20.017447	41.431901	914	0
K		K000441180	Collenette, I.S.		939			4	3	1979		Solanaceae	Solanum	forskalii	Dunal	Asia-Temperate	Arabian Peninsula	Saudi Arabia	Tabuk		North Hijaz	Ghangri-la valley on south of Jebel Diblagh.	A 7200ft granite massif. Among boulders near waterfall. 3-foot bushy thorny scrub.	Large lilac flowers. Small orange berries. No scent.		25.679582	N	39.399939	E	DD	>20km	GAZ	25.679582	39.399939	548	0
E		E00617981	Collenette, I.S.		1537			17	1	1980		Solanaceae	Solanum	forskalii	Dunal	Asia-Temperate	Arabian Peninsula	Saudi Arabia				About halfway up the escarpment on the road from Jeddah to Taif	In a granite ravine	Dense thorny-stemmed bush about 3 ft high. Narrow, strongly reflexed petals; lilac. About 1.2 cm across. No scent		21.351217	N	40.244536	E	DD	5-20k	GAZ	21.351217	40.244536	0	0
E		E00036905	Collenette, I.S.		3731			3	8	1982		Solanaceae	Solanum	virginianum	L.	Asia-Temperate	Arabian Peninsula	Saudi Arabia				Near Sug Aylan, on the NW approach road to Jabal Fayja (100km NE of Jizan)	By roadside	A low spreading leafy spiny herb 15cm high. Lilac flowers 2cm wide. Small yellow fruits 1.2 cm wide		0		0					0	0	0	0
K		K000441125	Collenette, I.S.		5503			18	11	1985		Solanaceae	Solanum	cordatum	Forssk.	Asia-Temperate	Arabian Peninsula	Saudi Arabia				Near Al Masana Camp - 98 km E of Abha - Najran Road. Wadi Yitam.	Cleft in shady cliff. In scattered populations locally.	Arching brown-stemmed shrub, the sparsely branching stems to 70 cm long. Young stems white and thorny. Rounded thick downy leaves. Orange fruits on single stalks to 3.8 cm long. Stems tend to layer. White bud 1 cm long. Very distinctive habit.		0		0					0	0	1463	0
E		E00044072	Collenette, I.S.		5503			18	11	1985		Solanaceae	Solanum	cordatum	Forssk.	Asia-Temperate	Arabian Peninsula	Saudi Arabia				Near Al Masana Camp - 98 km E of Abha - Najran Road. Wadi Yitam.	Cleft in shady cliff. In scattered populations locally.	Arching brown-stemmed shrub, the sparsely branching stems to 70 cm long. Young stems white and thorny. Rounded thick downy leaves. Orange fruits on single stalks to 3.8 cm long. Stems tend to layer. White bud 1 cm long. Very distinctive habit.		0		0					0	0	1463	0
K		K000441126	Collenette, I.S.		5790			10	4	1986		Solanaceae	Solanum	cordatum	Forssk.	Asia-Temperate	Arabian Peninsula	Saudi Arabia				Wadi Uammar, near Al Masane, 98 km east of Abha-Najran Road.	Rocky hillside, hanging down and sprawling.	Repeat 5503. Sprawling shrub. The old stems purplish and thornless, the young stems white with thorns, rooting at the tip. Pale lilac flowers 1 cm wide, the petals recurved. The pedical elongates in fruit. Very common locally.		0		0					0	0	1524	0
E		E00036971	Collenette, I.S.		5790			10	4	1986		Solanaceae	Solanum	cordatum	Forssk.	Asia-Temperate	Arabian Peninsula	Saudi Arabia				Wadi Uammar, near Al Masane, 98 km east of Abha-Najran Road.	Rocky hillside, hanging down and sprawling.	Repeat 5503. Sprawling shrub. The old stems purplish and thornless, the young stems white with thorns, rooting at the tip. Pale lilac flowers 1 cm wide, the petals recurved. The pedical elongates in fruit. Very common locally.		0		0					0	0	1524	0
K		K000441127	Collenette, I.S.		5986			18	12	1986		Solanaceae	Solanum	cordatum	Forssk.	Asia-Temperate	Arabian Peninsula	Saudi Arabia				Near base of scarp, road to Wadi Sud'r. 44 km SE of Abba.	Distribution reocord! Hot, steamy and tropical, unlike Masane. Under acacias, steep rocky hillside.	Slender arching branches rooting on contact with the ground. Sohlang[sic] lilac flowers, petals reflexed. Orange fruits. Grazed shrubs 35 cm tall, but forming wide clumps.		0		0					0	0	1371	0
K		K001153115	Collett, H.		312			15	7	1886		Solanaceae	Solanum	virginianum	L.	Asia-Tropical	Indian Subcontinent	India	Himachal Pradesh		Simla	Simla				31.103333	N	77.172222	E	DD		GAZ	31.103333	77.172222	1829	0
K		K001153352	Collins, D.J.		66			0	4	1913		Solanaceae	Solanum	torvum	Sw.	Asia-Tropical	Indo-China	Thailand	East	Chon Buri		Sriracha [= Si Racha]				13.167524	N	100.924371	E	DD		GAZ	13.167524	100.924371	4	0
BM		BM000886065	Collins, D.J.		66			0	4	1913		Solanaceae	Solanum	torvum	Sw.	Asia-Tropical	Indo-China	Thailand	East	Chon Buri		Sriracha [= Si Racha]				13.167524	N	100.924371	E	DD		GAZ	13.167524	100.924371	4	0
US	1700818		Collins, D.J.		904			1	7	1923		Solanaceae	Solanum	involucratum	Blume	Asia-Tropical	Indo-China	Thailand	East	Chon Buri	Sriracha	Sriracha [Si Racha]				13.174444	N	100.930556	E	DD	>20km	GAZ	13.174444	100.930556	0	0
K		K000922044	Collins, D.J.		1380			20	9	1927		Solanaceae	Solanum	trilobatum	L.	Asia-Tropical	Indo-China	Thailand	Northeast (Isan)	Nong Khai	Nong Kac	Nong Kac [Nong Kae], W. Coast. Golf of Siam	Common in fields and open places		Fruit-flowers plus the rest of this plant is boiled. The decoction is used gargled and swallowed as a curse for ulcerated throat	14.38396	N	100.867723	E	DD	>20km	GAZ	14.38396	100.867723	0	0		[...] Weng
K		K000788222	Comanor, P.L.		781			14	1	1968		Solanaceae	Solanum	insanum	L.	Asia-Tropical	Indian Subcontinent	Sri Lanka	Eastern	Trincomalee		main road (A6) before town - Trincomalee.	Road side and waste places.	Herbaceous, thorny, gregarious, 0.4 m; petals lilac-purple, anthers yellow.		8.3415	N	81.14	E	DMS		GAZ	8.570833	81.233333	10	20
K		K000014874	Comanor, P.L.		785			14	1	1968		Solanaceae	Solanum	trilobatum	L.	Asia-Tropical	Indian Subcontinent	Sri Lanka	Eastern	Trincomalee	Trincomalee	Trincomalee, main road (A6) before town	Road side and waste place	Vine, recurving on fences; petals purple, greater than 1'' diameter		8.5922	N	81.196796	E	DD	>20km	GAZ	8.5922	81.196796	10	20
GH			Comanor, P.L.		922			10	2	1968		Solanaceae	Solanum	torvum	Sw.	Asia-Tropical	Indian Subcontinent	Sri Lanka	Central		Pusselawa - Ramboda road	(A5); mi. 27/10.	Lateritic rock road cut, ravine, plants growing 'out' from cut; fern and herbaceous community. A few individuals in a grassy area (these plants erect).	Widely branching shrub, 2.5 m; flowers white.		7.032871	N	80.703316	E	DD		GAZ	7.032871	80.703316	1010	0
E		E00617749	Comanor, P.L.		922			10	2	1968		Solanaceae	Solanum	torvum	Sw.	Asia-Tropical	Indian Subcontinent	Sri Lanka	Central		Pusselawa - Ramboda road	(A5); mi. 27/10.	Lateritic rock road cut, ravine, plants growing 'out' from cut; fern and herbaceous community. A few individuals in a grassy area (these plants erect).	Widely branching shrub, 2.5 m; flowers white.		7.032871	N	80.703316	E	DD		GAZ	7.032871	80.703316	1010	0
K		K001152855	Comanor, P.L.		922			10	2	1968		Solanaceae	Solanum	torvum	Sw.	Asia-Tropical	Indian Subcontinent	Sri Lanka	Central		Pusselawa - Ramboda road	(A5); mi. 27/10.	Lateritic rock road cut, ravine, plants growing 'out' from cut; fern and herbaceous community. A few individuals in a grassy area (these plants erect).	Widely branching shrub, 2.5 m; flowers white.		7.032871	N	80.703316	E	DD		GAZ	7.032871	80.703316	1010	0
K		K001152853	Comanor, P.L.		1082			19	3	1968		Solanaceae	Solanum	torvum	Sw.	Asia-Tropical	Indian Subcontinent	Sri Lanka	Sabaragamuwa	Ratnapura	Adam's Peak	Adam's Peak Sanctuary [Sri Pada], Bogatantalawa-Borolanda road	SW facing slope, broad side valley, steep rocky slopes	shrub, woody spreading 3 m; bark tan; flowers white, anthers yellow, conspicuous; fruit immature, edible; pollen collected		6.799025	N	80.476177	E	DD		GAZ	6.799025	80.476177	1400	0
G		G00442883	Commerson, P.		s.n.			0	0	0		Solanaceae	Solanum	trilobatum	L.	Asia-Tropical	Indian Subcontinent	India	Puducherry	Pondicherry	Pondichery	pontdicheri				11.913872	N	79.812683	E	DD	2-5km	GAZ	11.913872	79.812683	0	0		toundou valay
P		P00055512	Commerson, P.		s.n.			0	0	0		Solanaceae	Solanum	trilobatum	L.	Asia-Tropical	Indian Subcontinent	India	Puducherry	Pondicherry	Pondichery	pontdicheri				11.913872	N	79.812683	E	DD	2-5km	GAZ	11.913872	79.812683	0	0		toundou valay
P		P00379552	Commerson, P.		s.n.			0	0	0		Solanaceae	Solanum	insanum	L.	Asia-Tropical	Malesia	Indonesia	Java			sin. loc.				0		0					0	0	0	0
A			Condon, W.		1		Condon, A.	8	6	1987		Solanaceae	Solanum	torvum	Sw.	Asia-Tropical	Indian Subcontinent	Nepal	Morang District	Koshi Zone	Tarahara Herbal Farm	along N boundary	secondary growth, mixed tropical hardwood forest, on degraded sites (abandoned fields)	shrub 0.5-2 m; flowers yellow; berries about 1 cm diam. smooth yellow		27.666667	N	87.333333	E	DD		SPEC	27.666667	87.333333	200	0		bihee; thulo bihee
F	1995816		Condon, W.		1		Condon, A.	8	6	1987		Solanaceae	Solanum	torvum	Sw.	Asia-Tropical	Indian Subcontinent	Nepal	Morang District	Koshi Zone	Tarahara Herbal Farm	along N boundary	secondary growth, mixed tropical hardwood forest, on degraded sites (abandoned fields)	shrub 0.5-2 m; flowers yellow; berries about 1 cm diam. smooth yellow		27.666667	N	87.333333	E	DD		SPEC	27.666667	87.333333	200	0		bihee; thulo bihee
A			Congdon, G.		s.n.		Hamilton, C.	26	11	1978		Solanaceae	Solanum	torvum	Sw.	Asia-Tropical	Indo-China	Thailand	South	Songkhla		Wat Kaun Chong Haad Yai [Hat Yai]		Low shrub, white flowers.		6.989096	N	100.463432	E	DD		GAZ	6.989096	100.463432	0	0
A		230081	Conklin, H.C.		217		Rosario, R. del	3	8	1961		Solanaceae	Solanum	pseudosaponaceum	Blume	Asia-Tropical	Malesia	Philippines	Luzon	Cordillera (CAR)	Sumigar	Sumigar, Banaue, Mountain Province				16.916953	N	121.075214	E	DD	>20km	GAZ	16.916953	121.075214	0	0		qumit (Ifugao)
K		K000195914	Conklin, H.C.		217		Rosario, R. del	3	8	1961		Solanaceae	Solanum	pseudosaponaceum	Blume	Asia-Tropical	Malesia	Philippines	Luzon	Cordillera (CAR)	Sumigar	Sumigar, Banaue, Mountain Province				16.916953	N	121.075214	E	DD	>20km	GAZ	16.916953	121.075214	0	0		qumit (Ifugao)
L		L.2879265	Conklin, H.C.		217		Rosario, R. del	3	8	1961		Solanaceae	Solanum	pseudosaponaceum	Blume	Asia-Tropical	Malesia	Philippines	Luzon	Cordillera (CAR)	Sumigar	Sumigar, Banaue, Mountain Province				16.916953	N	121.075214	E	DD	>20km	GAZ	16.916953	121.075214	0	0		qumit (Ifugao)
K		K000195853	Conklin, H.C.	I-	935		Buwaya, ?	14	2	1963		Solanaceae	Solanum	melongena	L.	Asia-Tropical	Malesia	Philippines	Luzon	Cordillera (CAR)		Bayninan, Bananue, Ifugao, Mountain Province		herb, flower pink, fruit long		16.918889	N	121.058889	E	DD	<2km	GAZ	16.918889	121.058889	0	0
K		K000195852	Conklin, H.C.		2563		Tindungan, ?	15	6	1983		Solanaceae	Solanum	melongena	L.	Asia-Tropical	Malesia	Philippines				Laulliy [?], Bayntran	qirada, loban di payo			0		0					0	0	950	0
K		K000195854	Conklin, H.C.		2563		Tindungan, ?	15	6	1983		Solanaceae	Solanum	melongena	L.	Asia-Tropical	Malesia	Philippines				Laulliy [?], Bayntran	qirada, loban di payo			0		0					0	0	950	0
K		K000224054	Conklin, H.C.		2563		Tindungan, ?	15	6	1983		Solanaceae	Solanum	melongena	L.	Asia-Tropical	Malesia	Philippines				Laulliy [?], Bayntran	qirada, loban di payo			0		0					0	0	950	0
K		K000788281	Conklin, H.C.		2563		Tindungan, ?	15	6	1983		Solanaceae	Solanum	melongena	L.	Asia-Tropical	Malesia	Philippines				Laulliy [?], Bayntran	qirada, loban di payo			0		0					0	0	950	0
K		K000788282	Conklin, H.C.		2563		Tindungan, ?	15	6	1983		Solanaceae	Solanum	melongena	L.	Asia-Tropical	Malesia	Philippines				Laulliy [?], Bayntran	qirada, loban di payo			0		0					0	0	950	0
A		230137	Conklin, H.C.		17576			16	5	1953		Solanaceae	Solanum	lasiocarpum	Dunal	Asia-Tropical	Malesia	Philippines	Luzon	Mimaropa	Mount Yagaw	summit, Mindoro Island		herb, frt lt yellow		12.538775	N	121.359793	E	DD		ARC	12.538775	121.359793	0	0
A		230125	Conklin, H.C.		18710			16	8	1953		Solanaceae	Solanum	lasiocarpum	Dunal	Asia-Tropical	Malesia	Philippines	Luzon	Mimaropa	Mount Yagaw	SE slope, Mindoro Island		herb, flr white with yellow center		12.538775	N	121.359793	E	DD		ARC	12.538775	121.359793	330	0
A		230152	Conklin, H.C.		18780			17	9	1953		Solanaceae	Solanum	melongena	L.	Asia-Tropical	Malesia	Philippines	Luzon	Mimaropa	Mount Yagaw	Parina, Mount Yagaw, E slope, Mindoro Island				12.989485	N	121.078173	E	DD		ARC	12.989485	121.078173	330	0
A		230153	Conklin, H.C.		19187			5	12	1953		Solanaceae	Solanum	melongena	L.	Asia-Tropical	Malesia	Philippines	Luzon	Mimaropa	Mount Yagaw	Mount Yagaw, E base, Mindoro Island				12.99299	N	121.074668	E	DD		ARC	12.99299	121.074668	0	0
A		230150	Conklin, H.C.		19367			30	12	1953		Solanaceae	Solanum	melongena	L.	Asia-Tropical	Malesia	Philippines	Luzon	Mimaropa	Mount Yagaw	Mindoro Island		Vine, light colored flower, fruit meduim length purple.		12.996495	N	121.081678	E	DD		ARC	12.996495	121.081678	330	0
A		230151	Conklin, H.C.		19401			31	12	1953		Solanaceae	Solanum	melongena	L.	Asia-Tropical	Malesia	Philippines	Luzon	Mimaropa	Mount Yagaw	Mount Yagaw (SE), Mindoro Island				12.99299	N	121.078173	E	DD		ARC	12.99299	121.078173	330	0
A		230149	Conklin, H.C.		19401			31	12	1953		Solanaceae	Solanum	melongena	L.	Asia-Tropical	Malesia	Philippines	Luzon	Mimaropa	Mount Yagaw	Mount Yagaw (SE), Mindoro Island				12.99299	N	121.078173	E	DD		ARC	12.99299	121.078173	330	0
A			Conn, B.J.		87		Kairo, A. & Masapuhafo, A.	20	2	1977		Solanaceae	Solanum	lasiocarpum	Dunal	Asia-Tropical	Malesia	Papua New Guinea	Morobe	Lae District	Boana	South of Boana	Disturbed forest	Small shrub 1 m high, leaves grey-green, fruit green with brown tinge		0		0					0	0	900	0
LAE	232185		Conn, B.J.		87		Kairo, A. & Masapuhafo, A.	20	2	1977		Solanaceae	Solanum	lasiocarpum	Dunal	Asia-Tropical	Malesia	Papua New Guinea	Morobe	Lae District	Boana	South of Boana	Disturbed forest	Small shrub 1 m high, leaves grey-green, fruit green with brown tinge		0		0					0	0	900	0
A			Conn, B.J.		1672		Vinas, A.	22	2	1985		Solanaceae	Solanum	torvoideum	Merr. & L.M.Perry	Asia-Tropical	Malesia	Papua New Guinea	Morobe	Bulolo District	Manki Range	Base of Manki Range on Road 4	Common. Araucaria cunninghamii plantation	Erect spreading shrub, c. 3.5 m. high, 5 m. in diameter. Leaves dull light green with rusty tinge; flowers calyx green, corolla white, stamens orange, style light green, stigma green; fruit orange or yellow-green, up to 1.2 cm. diameter		7.18	S	146.41	E	DMS		SPEC	-7.3	146.683333	1700	0
L		L.2885030	Conn, B.J.		1672		Vinas, A.	22	2	1985		Solanaceae	Solanum	torvoideum	Merr. & L.M.Perry	Asia-Tropical	Malesia	Papua New Guinea	Morobe	Bulolo District	Manki Range	Base of Manki Range on Road 4	Common. Araucaria cunninghamii plantation	Erect spreading shrub, c. 3.5 m. high, 5 m. in diameter. Leaves dull light green with rusty tinge; flowers calyx green, corolla white, stamens orange, style light green, stigma green; fruit orange or yellow-green, up to 1.2 cm. diameter		7.18	S	146.41	E	DMS		SPEC	-7.3	146.683333	1700	0
LAE	255771		Conn, B.J.		1672		Vinas, A.	22	2	1985		Solanaceae	Solanum	torvoideum	Merr. & L.M.Perry	Asia-Tropical	Malesia	Papua New Guinea	Morobe	Bulolo District	Manki Range	Base of Manki Range on Road 4	Common. Araucaria cunninghamii plantation	Erect spreading shrub, c. 3.5 m. high, 5 m. in diameter. Leaves dull light green with rusty tinge; flowers calyx green, corolla white, stamens orange, style light green, stigma green; fruit orange or yellow-green, up to 1.2 cm. diameter		7.18	S	146.41	E	DMS		SPEC	-7.3	146.683333	1700	0
K		K000788347	Conn, B.J.		5072		Damas, K.Q.; Fazang, K.M.; Paul, O.K. & Kuria, T.K.	16	11	2004		Solanaceae	Solanum	torvum	Sw.	Asia-Tropical	Malesia	Papua New Guinea	Morobe		Bulolo	Road 5, in road to Mt Susu Nature Reserve, Bulolo.	Roadside edge of Araucaria cunninghamii plantation	Openly branched shrub 3m high. Spnes pale brown. leaves dull mid green above, dusty gree below. Calyx green. Corolla white. Stamens yellow. Ovary green. Fruit green (immature), globular, up to 10mm diam.		7.221	S	146.607833	E	DD		SPEC	-7.221	146.607833	770	0
P		P00055669	Contest-Lacour, E.		s.n.			0	0	0		Solanaceae	Solanum	virginianum	L.	Asia-Tropical	Indian Subcontinent	India	Puducherry			Pondicherry				11.913872	N	79.812683	E	DD	2-5km	GAZ	11.913872	79.812683	0	0
P		P00055574	Contest-Lacour, E.		s.n.			0	0	0		Solanaceae	Solanum	violaceum	Ortega	Asia-Tropical	Indian Subcontinent	India	Puducherry	Pondicherry		Pondichéry				11.913872	N	79.812683	E	DD	2-5km	GAZ	11.913872	79.812683	0	0
A		230115	Coode, M.J.E.		5457		Risdale, C.E. & Reynoso, E.	21	4	1986		Solanaceae	Solanum	lasiocarpum	Dunal	Asia-Tropical	Malesia	Philippines	Luzon	Mimaropa	San Teodoro	North coast Mindoro. Subaan River inland from San Teodoro.	Valley forest on steep slopes.	Soft shrub, spreading, 2 m, in clearing, petals white, anthers yellow, frt globose ple green		13.282498	N	121.086309	E	DD		ARC	13.282498	121.086309	250	0
K		K000014747	Coode, M.J.E.	NGF-	29876		Gillison, A.	19	3	1967		Solanaceae	Solanum	lasiocarpum	Dunal	Asia-Tropical	Malesia	Papua New Guinea	Morobe	Bulolo District			Secondary forest	Irregular woody herb. Height 4 ft. d.b.h. 1 in. Leaves grey green, soft, with sharp small thorns. Flowers white, stamens yellow. Fruit with soft brown velvety indumentum, globose		7.1	S	146.4	E	DMS		SPEC	-7.166667	146.666667	900	0	ca.
E		E00426988	Coode, M.J.E.	NGF-	29876		Gillison, A.	19	3	1967		Solanaceae	Solanum	lasiocarpum	Dunal	Asia-Tropical	Malesia	Papua New Guinea	Morobe	Bulolo District			Secondary forest	Irregular woody herb. Height 4 ft. d.b.h. 1 in. Leaves grey green, soft, with sharp small thorns. Flowers white, stamens yellow. Fruit with soft brown velvety indumentum, globose		7.1	S	146.4	E	DMS		SPEC	-7.166667	146.666667	900	0	ca.
LAE	91109		Coode, M.J.E.	NGF-	29876		Gillison, A.	19	3	1967		Solanaceae	Solanum	lasiocarpum	Dunal	Asia-Tropical	Malesia	Papua New Guinea	Morobe	Bulolo District			Secondary forest	Irregular woody herb. Height 4 ft. d.b.h. 1 in. Leaves grey green, soft, with sharp small thorns. Flowers white, stamens yellow. Fruit with soft brown velvety indumentum, globose		7.1	S	146.4	E	DMS		SPEC	-7.166667	146.666667	900	0	ca.
L		L.2882109	Coode, M.J.E.	NGF-	29876		Gillison, A.	19	3	1967		Solanaceae	Solanum	lasiocarpum	Dunal	Asia-Tropical	Malesia	Papua New Guinea	Morobe	Bulolo District			Secondary forest	Irregular woody herb. Height 4 ft. d.b.h. 1 in. Leaves grey green, soft, with sharp small thorns. Flowers white, stamens yellow. Fruit with soft brown velvety indumentum, globose		7.1	S	146.4	E	DMS		SPEC	-7.166667	146.666667	900	0	ca.
K		K000922696	Coode, M.J.E.	NGF-	32569		Gillison, A. & Ridsdale, C.	2	11	1967		Solanaceae	Solanum	dunalianum	Gaudich.	Asia-Tropical	Malesia	Papua New Guinea	Morobe		Oomis	Lae Subdistrict	disturbed lowland forest beside stream	shrubby tree 10 ft; flowers purple; fruit green, smooth		6.683333	S	146.8	E	DD		GAZ	-6.683333	146.8	0	0
LAE	98403		Coode, M.J.E.	NGF-	32569		Gillison, A. & Ridsdale, C.	2	11	1967		Solanaceae	Solanum	dunalianum	Gaudich.	Asia-Tropical	Malesia	Papua New Guinea	Morobe		Oomis	Lae Subdistrict	disturbed lowland forest beside stream	shrubby tree 10 ft; flowers purple; fruit green, smooth		6.683333	S	146.8	E	DD		GAZ	-6.683333	146.8	0	0
L		L.4320013	Coode, M.J.E.	NGF-	32569		Gillison, A. & Ridsdale, C.	2	11	1967		Solanaceae	Solanum	dunalianum	Gaudich.	Asia-Tropical	Malesia	Papua New Guinea	Morobe		Oomis	Lae Subdistrict	disturbed lowland forest beside stream	shrubby tree 10 ft; flowers purple; fruit green, smooth		6.683333	S	146.8	E	DD		GAZ	-6.683333	146.8	0	0
K		K000441223	Cooke, J.		s.n.			0	9	1891		Solanaceae	Solanum	cordatum	Forssk.	Asia-Tropical	Indian Subcontinent	Pakistan	Sindh							0		0					0	0	0	0
BM		BM000900287	Cooper, R.E.		2435			20	8	0		Solanaceae	Solanum	insanum	L.	Asia-Tropical	Indian Subcontinent	Bhutan				Punakha plain		flowers purple, on meadow turf		0		0					0	0	4500	0
E		E00757222	Cooper, R.E.		2435			20	8	0		Solanaceae	Solanum	insanum	L.	Asia-Tropical	Indian Subcontinent	Bhutan				Punakha plain		flowers purple, on meadow turf		0		0					0	0	4500	0
BM		BM000900284	Cooper, R.E.		3174			19	8	1914		Solanaceae	Solanum	violaceum	Ortega	Asia-Tropical	Indian Subcontinent	Bhutan				Punakha				27.690372	N	89.88793	E	DD		GAZ	27.690372	89.88793	1524	0
E		E00757282	Cooper, R.E.		3174			19	8	1914		Solanaceae	Solanum	violaceum	Ortega	Asia-Tropical	Indian Subcontinent	Bhutan				Punakha				27.690372	N	89.88793	E	DD		GAZ	27.690372	89.88793	1524	0
US	2656775	2838461	Cooray, R.G.	68-	102305	R	Balakrishnan, N.P.	23	10	1968		Solanaceae	Solanum	vagum	B.Heyne ex Nees	Asia-Tropical	Indian Subcontinent	Sri Lanka	Southern	Hambantota		from Sellakataragama to Pelessa [Hambantota District] [georef to midpoint between the two]	on roadside	herb 50 cm; alternate leaves; flowers white; stamens yellow; common		6.140804	N	80.982564	E	DD	>20km	GAZ	6.140804	80.982564	0	0
K		K000441412	Cooray, R.G.	68-	102305	R	Balakrishnan, N.P.	23	10	1968		Solanaceae	Solanum	vagum	B.Heyne ex Nees	Asia-Tropical	Indian Subcontinent	Sri Lanka	Southern	Hambantota		from Sellakataragama to Pelessa [Hambantota District] [georef to midpoint between the two]	on roadside	herb 50 cm; alternate leaves; flowers white; stamens yellow; common		6.140804	N	80.982564	E	DD	>20km	GAZ	6.140804	80.982564	0	0
NY		825579	Cooray, R.G.	68-	102305	R	Balakrishnan, N.P.	23	10	1968		Solanaceae	Solanum	vagum	B.Heyne ex Nees	Asia-Tropical	Indian Subcontinent	Sri Lanka	Southern	Hambantota		from Sellakataragama to Pelessa [Hambantota District] [georef to midpoint between the two]	on roadside	herb 50 cm; alternate leaves; flowers white; stamens yellow; common		6.140804	N	80.982564	E	DD	>20km	GAZ	6.140804	80.982564	0	0
PDA			Cooray, R.G.	68-	102305	R	Balakrishnan, N.P.	23	10	1968		Solanaceae	Solanum	vagum	B.Heyne ex Nees	Asia-Tropical	Indian Subcontinent	Sri Lanka	Southern	Hambantota		from Sellakataragama to Pelessa [Hambantota District] [georef to midpoint between the two]	on roadside	herb 50 cm; alternate leaves; flowers white; stamens yellow; common		6.140804	N	80.982564	E	DD	>20km	GAZ	6.140804	80.982564	0	0
K		K000014602	Corner, E.J.H.	SFN.	37775			3	12	1941		Solanaceae	Solanum	melongena	L.	Asia-Tropical	Malesia	Singapore			Botanical Gardens of Singapore					0		0					0	0	0	0		Terong Nyonya
LAE	51689		Corner, E.J.H.	SFN.	37775			3	12	1941		Solanaceae	Solanum	melongena	L.	Asia-Tropical	Malesia	Singapore			Botanical Gardens of Singapore					0		0					0	0	0	0		Terong Nyonya
A			Corner, E.J.H.	SF-	37775	[a]		3	12	1941		Solanaceae	Solanum	melongena	L.	Asia-Tropical	Malesia	Singapore				Botanic Gardens		[other duplicate of this collection at Kew is S. insanum]		0		0					0	0	0	0		terong nyonya
K		K000014605	Corner, E.J.H.		38070			20	8	1941		Solanaceae	Solanum	violaceum	Ortega	Asia-Tropical	Malesia	Malaysia	Penang		Penang Town					5.38189	N	100.248126	E	DD	2-5km	GAZ	5.38189	100.248126	0	0
P		P00049983	Couderc, P.		s.n.			0	3	1883		Solanaceae	Solanum	involucratum	Blume	Asia-Tropical	Indo-China	Laos	Champasak		Wat Luong	Au voisinage de la Pagode	Lieux ombragés et humides			15.121466	N	105.798094	E	DD		GAZ	15.121466	105.798094	0	0
P		P00049984	Couderc, P.		s.n.			0	3	1883		Solanaceae	Solanum	involucratum	Blume	Asia-Tropical	Indo-China	Laos	Champasak		Wat Luong	Au voisinage de la Pagode	Lieux ombragés et humides			15.121466	N	105.798094	E	DD		GAZ	15.121466	105.798094	0	0
P		P00055957	Couderc, P.		s.n.			0	0	1883		Solanaceae	Solanum	insanum	L.	Asia-Tropical	Indo-China	Vietnam	Haiphong			Hanoi, Haiphong, Hung Yen		Commun		20.844911	N	106.688084	E	DD	>20km	GAZ	20.844911	106.688084	0	0
K		K000922945	Covile, D.P.M.		237			0	10	1969		Solanaceae	Solanum	torvum	Sw.	Asia-Temperate	China	China	Hong Kong			Shaten [Sha Tin] Village	near abandoned dwelling	shrub or robust woody herb densely covered with stellate hairs; flowers white; stems armed; frequent near Lelitetrans [?]		22.375259	N	114.197865	E	DD	<2km	GAZ	22.375259	114.197865	0	0
K		K000922951	Covile, D.P.M.		2318			0	4	1970		Solanaceae	Solanum	capsicoides	All.	Asia-Temperate	China	China	Hong Kong			Ngong Ping farm (Pyramid Hall) [Lantau Island]	weed on abandoned farm	a very spiny herb or small shrub; flowers rather small, white and leaves only sparsely hairy		22.26038	N	113.910662	E	DD	2-5km	GAZ	22.26038	113.910662	0	0
K		K000922947	Covile, D.P.M.		3669			0	10	1970		Solanaceae	Solanum	insanum	L.	Asia-Temperate	China	China	Hong Kong			Kam Tin (New Territories)	waste land; roadside waste land	small, much branched armed shrub or woody herb; flowers lilac, indumentum stellate		22.440058	N	114.065008	E	DD	2-5km	GAZ	22.440058	114.065008	0	0
K		K000922950	Covile, D.P.M.		4449			0	4	1971		Solanaceae	Solanum	capsicoides	All.	Asia-Temperate	China	China	Hong Kong			Mui Tze farm	village waste ground	a spiny herb ca. 2 ft high; with pendant white flowers; leaves glabrous with strigose hairs		22.402438	N	114.222687	E	DD	2-5km	GAZ	22.402438	114.222687	0	0
K		K000922948	Covile, D.P.M.		5444			0	3	1971		Solanaceae	Solanum	violaceum	Ortega	Asia-Temperate	China	China	Hong Kong			Tai Mai Tuk (Plover Cove)	waste palces near villages; roadside wste land	much branched spiny plant; leaves softly hairy; flowers lilac		22.470395	N	114.234423	E	DD	<2km	GAZ	22.470395	114.234423	0	0
K		K000922946	Covile, D.P.M.		6199			0	4	1971		Solanaceae	Solanum	insanum	L.	Asia-Temperate	China	China	Hong Kong			Sek Kong [Shek Kong]	roadside waste ground	armed shrub; frequent; leaves and young shoots soft with stellate hairs; flowers purple		22.424918	N	114.075375	E	DD	<2km	GAZ	22.424918	114.075375	0	0
E		E00757269	Cowan, J.L.		s.n.			0	0	0	s.d.	Solanaceae	Solanum	violaceum	Ortega	Asia-Tropical	Indian Subcontinent	India	West Bengal	Darjeeling		sin. loc.				0		0					0	0	0	0
E		E00757257	Cowan, J.M.		114			3	2	1919		Solanaceae	Solanum	violaceum	Ortega	Asia-Tropical	Indian Subcontinent	India	West Bengal	Darjeeling		'Darjeeling' [Raj.]				27.03	N	88.16	E	DMS	2-5km	GAZ	27.05	88.266667	0	0
E		E00757286	Cowan, J.M.		1018			0	9	1920		Solanaceae	Solanum	violaceum	Ortega	Asia-Tropical	Indian Subcontinent	Bangladesh	Chittagong		Garja Nia	'Bengal, Chittagong Division'				0		0					0	0	0	0		birathai bayan
K		K001152862	Cox, ?		532		Hutchison	30	4	1965		Solanaceae	Solanum	torvum	Sw.	Asia-Tropical	Indian Subcontinent	India	Arunachal Pradesh		Yazili	35 km NW of Kimin, Subansiri division of NEFA [Assam on label]	banks beside road above river at edge of tropical forest	shrub up to 12 ft; fl. white with yellow anthers (conspicuous) lf upper surface crystalline; common		27.536291	N	93.751587	E	DD		GAZ	27.536291	93.751587	609	0
K		K001152974	Craib, W.G.		s.n.			28	8	1908		Solanaceae	Solanum	torvum	Sw.	Asia-Tropical	Indian Subcontinent	India	Assam			Haflong, N Chuchar Hills, Assam [now in Bhutan?]				25.169	N	93.016	E	DD		GAZ	25.169	93.016	762	0
K		K001153055	Craib, W.G.		s.n.			11	8	1908		Solanaceae	Solanum	violaceum	Ortega	Asia-Tropical	Indian Subcontinent	India	Assam			Haflong, N Cachar Hills				25.169	N	93.016	E	DD		GAZ	25.169	93.016	762	0
K		K001153075	Cramer, L.H.		3872			1	10	1972		Solanaceae	Solanum	violaceum	Ortega	Asia-Tropical	Indian Subcontinent	Sri Lanka	Central	Nuwara Eliya		Hakgala, along Hakgala-Palugama road	in waste ground	common; shrub to 1.5 m; corolla limb up to 4 cm across, pale blue		6.91679	N	80.653999	E	DD	2-5km	GAZ	6.91679	80.653999	1600	0	ca.
K		K001152996	Cramer, L.H.		4430			2	3	1975		Solanaceae	Solanum	torvum	Sw.	Asia-Tropical	Indian Subcontinent	Sri Lanka	Uva			Badulla District, Boralanda, Wanguakumbara [= Wangiyakumbura]	beside stream close to road	shrub ca. 3 m; outer mark smooth; branches with prickles; flowers white; corolla limb up to 2.6 cm in diameter		6.838297	N	80.883437	E	DD		GAZ	6.838297	80.883437	1200	0	ca.
K		K001155356	Craven, L.A.		89		Schodde, R.	24	7	1964		Solanaceae	Solanum	torvoideum	Merr. & L.M.Perry	Asia-Tropical	Malesia	Papua New Guinea	Bougainville (North Solomons)			near Koniguru Nol, ca. 9 miles N of Buin		small tree 4 m tall, dbh 10 cm; corolla white; fruit pale yellowish green; bark nodular, with occasional thorns, grey outside, dark brown inside; wood pale creamy brown		6.597711	S	155.656042	E	DD		GAZ	-6.597711	155.656042	243	0
US	2900471	2838905	Craven, L.A.		89		Schodde, R.	24	7	1964		Solanaceae	Solanum	torvoideum	Merr. & L.M.Perry	Asia-Tropical	Malesia	Papua New Guinea	Bougainville (North Solomons)			near Koniguru Nol, ca. 9 miles N of Buin		small tree 4 m tall, dbh 10 cm; corolla white; fruit pale yellowish green; bark nodular, with occasional thorns, grey outside, dark brown inside; wood pale creamy brown		6.597711	S	155.656042	E	DD		GAZ	-6.597711	155.656042	243	0
L		L.2874994	Craven, L.A.		89		Schodde, R.	24	7	1964		Solanaceae	Solanum	torvoideum	Merr. & L.M.Perry	Asia-Tropical	Malesia	Papua New Guinea	Bougainville (North Solomons)			near Koniguru Nol, ca. 9 miles N of Buin		small tree 4 m tall, dbh 10 cm; corolla white; fruit pale yellowish green; bark nodular, with occasional thorns, grey outside, dark brown inside; wood pale creamy brown		6.597711	S	155.656042	E	DD		GAZ	-6.597711	155.656042	243	0
K		K001152969	Crawford, S.		1234		Grey-Wilson, C.; Long, D.; McBeath, R.; Noltie, H.; Sinnott, M.; Subedi, M. & Zm	4	10	1989		Solanaceae	Solanum	torvum	Sw.	Asia-Tropical	Indian Subcontinent	Nepal				eastern flank of Buje Dande, just anobe Nesam	waste ground near habitation	coarse erect prickly herb to 2 m; flowers white		27.2	N	37.36	E	DMS	2-5km	SPEC	27.333333	37.6	1900	0
BM		BM000886316	Creagh, C.V.		s.n.			0	0	0		Solanaceae	Solanum	torvum	Sw.	Asia-Tropical	Malesia	Malaysia	Sabah			east coast of British North Borneo'				5.84561	N	118.057055	E	DD	>20km	GAZ	5.84561	118.057055	0	0
GH		230175	Croat, T.B.		52975			22	9	1981		Solanaceae	Solanum	torvum	Sw.	Asia-Tropical	Malesia	Philippines	Luzon	Calabarzon	Quezón National Park	Quezon Province		shrub 2 m; flowers white; fruits green		14.033979	N	121.862145	E	DD		SPEC	14.033979	121.862145	500	0
K		K000196017	Croat, T.B.		52975			22	9	1981		Solanaceae	Solanum	torvum	Sw.	Asia-Tropical	Malesia	Philippines	Luzon	Calabarzon	Quezón National Park	Quezon Province		shrub 2 m; flowers white; fruits green		14.033979	N	121.862145	E	DD		SPEC	14.033979	121.862145	500	0
K		K001153106	Crookshank, H.		549			15	10	1932		Solanaceae	Solanum	virginianum	L.	Asia-Tropical	Indian Subcontinent	Pakistan	Khyber Pakhtunkhwa	Hazara	Manselva	'NW Frontier Province, Manselva Hazara District!	mountain pasture, by stone fence	yellow berries on maturity, green on start		0		0					0	0	1371	0
K		K000014690	Cuadra, A.	A	1010			4	11	1947		Solanaceae	Solanum	cyanocarphium	Blume	Asia-Tropical	Malesia	Malaysia	Sabah		Segaliud	Segaliud, Elopura, Sandakan F.D., Sandakan Division	Cultivated land	Shrub 4' high, 1/2'' girth. Flowers yellow. Fruit green		5.705435	N	117.813392	E	DD	2-5km	GAZ	5.705435	117.813392	0	0
US	3654583	2838848	Cuadra, A.	A	1010			4	11	1947		Solanaceae	Solanum	cyanocarphium	Blume	Asia-Tropical	Malesia	Malaysia	Sabah		Segaliud	Segaliud, Elopura, Sandakan F.D., Sandakan Division	Cultivated land	Shrub 4' high, 1/2'' girth. Flowers yellow. Fruit green		5.705435	N	117.813392	E	DD	2-5km	GAZ	5.705435	117.813392	0	0
P		P00369174	Cuadra, A.	A	1169			16	12	1947		Solanaceae	Solanum	lasiocarpum	Dunal	Asia-Tropical	Malesia	Malaysia	Sabah			Segaliud Lung Talang BBT Co. Camp Elopura Sandakan F.D., Sandakan Division	Railroad side	Shrub 5' high, 3'' girth. Flowers white. Green fruit		5.705435	N	117.813392	E	DD	2-5km	GAZ	5.705435	117.813392	0	0		Tokung	Sungei
K		K000014678	Cuadra, A.	A	1169			16	12	1947		Solanaceae	Solanum	lasiocarpum	Dunal	Asia-Tropical	Malesia	Malaysia	Sabah			Segaliud Lung Talang BBT Co. Camp Elopura Sandakan F.D., Sandakan Division	Railroad side	Shrub 5' high, 3'' girth. Flowers white. Green fruit		5.705435	N	117.813392	E	DD	2-5km	GAZ	5.705435	117.813392	0	0		Tokung	Sungei
K		K000788273	Cuadra, A.	A	1171			16	12	1947		Solanaceae	Solanum	melongena	L.	Asia-Tropical	Malesia	Malaysia	Sabah			Segaliud; Elopura Sandakan F.D.; north Borneo, Sandakan Division		Shrub 5' high, 2'' girth; flowers yellow; fruit green, edible vegetable		5.705435	N	117.813392	E	DD	2-5km	GAZ	5.705435	117.813392	0	0
A			Cuadra, A.	A-	2160			3	11	1948		Solanaceae	Solanum	lasiocarpum	Dunal	Asia-Tropical	Malesia	Malaysia	Sabah		Kinabatanga Besar	Koni timber Camp, Kinabatanga Besar	Flat land	Shrub; 5' high, 2'' in girth, flower white centre yellowish. Fruit hairy, glabrous, light greenish brown, eaten by Malay people. Twigs and leaves armed with thorns. Flower terminal		5.469331	N	118.203134	E	DD	2-5km	GAZ	5.469331	118.203134	7	0		Terong pipit; Terong pasai	Malay; Brunei
K		K000014676	Cuadra, A.	A-	2160			3	11	1948		Solanaceae	Solanum	lasiocarpum	Dunal	Asia-Tropical	Malesia	Malaysia	Sabah		Kinabatanga Besar	Koni timber Camp, Kinabatanga Besar	Flat land	Shrub; 5' high, 2'' in girth, flower white centre yellowish. Fruit hairy, glabrous, light greenish brown, eaten by Malay people. Twigs and leaves armed with thorns. Flower terminal		5.469331	N	118.203134	E	DD	2-5km	GAZ	5.469331	118.203134	7	0		Terong pipit; Terong pasai	Malay; Brunei
CAL			Cubitt, G.E.S.		580			9	5	1910		Solanaceae	Solanum	melongena	L.	Asia-Tropical	Indo-China	Myanmar (Burma)	Kachin			Bhamo Division, Bhamo				24.16	N	97.14	E	DMS	<2km	GAZ	24.266667	97.233333	0	0
CAL			Cubitt, G.E.S.		581			9	5	1910		Solanaceae	Solanum	lasiocarpum	Dunal	Asia-Tropical	Indo-China	Myanmar (Burma)	Kachin	Bhamo	Bhamo					24.16	N	97.14	E	DMS	2-5km	GAZ	24.266667	97.233333	152	0
HITBC	HITBC043630		Cui Jinyun		14666			0	0	0		Solanaceae	Solanum	praetermissum	Kerr ex Barnett	Asia-Temperate	China	China	Yunnan	Xishuangbanna	Mengla	Menglun [Xishuangbanna]				21.459	N	101.564	E	DD	2-5km	GAZ	21.459	101.564	0	0
BM		BM000778205	Cuming, H.		443			0	0	1841		Solanaceae	Solanum	insanum	L.	Asia-Tropical	Malesia	Philippines				sin. loc.				0		0					0	0	0	0
K		K000195961	Cuming, H.		443			0	0	1841		Solanaceae	Solanum	insanum	L.	Asia-Tropical	Malesia	Philippines				sin. loc.				0		0					0	0	0	0
K		K000195960	Cuming, H.		443			0	0	1841		Solanaceae	Solanum	insanum	L.	Asia-Tropical	Malesia	Philippines				sin. loc.				0		0					0	0	0	0
LE			Cuming, H.		443			0	0	1841		Solanaceae	Solanum	insanum	L.	Asia-Tropical	Malesia	Philippines				sin. loc.				0		0					0	0	0	0
E		E00190694	Cuming, H.		443			0	0	1841		Solanaceae	Solanum	insanum	L.	Asia-Tropical	Malesia	Philippines				sin. loc.				0		0					0	0	0	0
L		L0003628	Cuming, H.		443			0	0	1841		Solanaceae	Solanum	insanum	L.	Asia-Tropical	Malesia	Philippines				sin. loc.				0		0					0	0	0	0
P		P00578613	Cuming, H.		443			0	0	1841		Solanaceae	Solanum	insanum	L.	Asia-Tropical	Malesia	Philippines				sin. loc.				0		0					0	0	0	0
P		P00578602	Cuming, H.		443			0	0	1841		Solanaceae	Solanum	insanum	L.	Asia-Tropical	Malesia	Philippines				sin. loc.				0		0					0	0	0	0
W	622		Cuming, H.		443			0	0	1841		Solanaceae	Solanum	insanum	L.	Asia-Tropical	Malesia	Philippines				sin. loc.				0		0					0	0	0	0
W	1889-0084423		Cuming, H.		443			0	0	1841		Solanaceae	Solanum	insanum	L.	Asia-Tropical	Malesia	Philippines				sin. loc.				0		0					0	0	0	0
MEL		MEL2444029	Cuming, H.		443			0	0	1841		Solanaceae	Solanum	insanum	L.	Asia-Tropical	Malesia	Philippines				sin. loc.				0		0					0	0	0	0
G		G00076246	Cuming, H.		443			0	0	1841		Solanaceae	Solanum	insanum	L.	Asia-Tropical	Malesia	Philippines				sin. loc.				0		0					0	0	0	0
G		G00076247	Cuming, H.		443			0	0	1841		Solanaceae	Solanum	insanum	L.	Asia-Tropical	Malesia	Philippines				sin. loc.				0		0					0	0	0	0
G		G00076245	Cuming, H.		443			0	0	1841		Solanaceae	Solanum	insanum	L.	Asia-Tropical	Malesia	Philippines				sin. loc.				0		0					0	0	0	0
BM		BM000886159	Cuming, H.		690			0	0	1841		Solanaceae	Solanum	lasiocarpum	Dunal	Asia-Tropical	Malesia	Philippines								16.3	N	120.4	E	DMS	>20km	GAZ	16.5	120.666667	0	0
K		K000195954	Cuming, H.		690			0	0	1841		Solanaceae	Solanum	lasiocarpum	Dunal	Asia-Tropical	Malesia	Philippines								16.3	N	120.4	E	DMS	>20km	GAZ	16.5	120.666667	0	0
K		K000195955	Cuming, H.		690			0	0	1841		Solanaceae	Solanum	lasiocarpum	Dunal	Asia-Tropical	Malesia	Philippines								16.3	N	120.4	E	DMS	>20km	GAZ	16.5	120.666667	0	0
G		G00301654	Cuming, H.		690			0	0	1841		Solanaceae	Solanum	lasiocarpum	Dunal	Asia-Tropical	Malesia	Philippines								16.3	N	120.4	E	DMS	>20km	GAZ	16.5	120.666667	0	0
P		P00379525	Cuming, H.		690			0	0	1841		Solanaceae	Solanum	lasiocarpum	Dunal	Asia-Tropical	Malesia	Philippines								16.3	N	120.4	E	DMS	>20km	GAZ	16.5	120.666667	0	0
P		P00379526	Cuming, H.		690			0	0	1841		Solanaceae	Solanum	lasiocarpum	Dunal	Asia-Tropical	Malesia	Philippines								16.3	N	120.4	E	DMS	>20km	GAZ	16.5	120.666667	0	0
BM		BM000886160	Cuming, H.		1529			0	0	1841		Solanaceae	Solanum	lasiocarpum	Dunal	Asia-Tropical	Malesia	Philippines								16.3	N	120.4	E	DMS	>20km	GAZ	16.5	120.666667	0	0
K		K000195950	Cuming, H.		1529			0	0	1841		Solanaceae	Solanum	lasiocarpum	Dunal	Asia-Tropical	Malesia	Philippines								16.3	N	120.4	E	DMS	>20km	GAZ	16.5	120.666667	0	0
K		K000195953	Cuming, H.		1529			0	0	1841		Solanaceae	Solanum	lasiocarpum	Dunal	Asia-Tropical	Malesia	Philippines								16.3	N	120.4	E	DMS	>20km	GAZ	16.5	120.666667	0	0
G			Cuming, H.		1529			0	0	1841		Solanaceae	Solanum	lasiocarpum	Dunal	Asia-Tropical	Malesia	Philippines								16.3	N	120.4	E	DMS	>20km	GAZ	16.5	120.666667	0	0
BM		BM000886164	Cuming, H.		2261			0	0	0		Solanaceae	Solanum	violaceum	Ortega	Asia-Tropical	Malesia	Malaysia	Malacca							2.283547	N	102.285944	E	DD		GAZ	2.283547	102.285944	0	0
BM		BM000886188	Cuming, H.		2261			0	0	0		Solanaceae	Solanum	violaceum	Ortega	Asia-Tropical	Malesia	Malaysia	Malacca							2.283547	N	102.285944	E	DD		GAZ	2.283547	102.285944	0	0
LE			Cuming, H.		2261			0	0	0		Solanaceae	Solanum	violaceum	Ortega	Asia-Tropical	Malesia	Malaysia	Malacca							2.283547	N	102.285944	E	DD		GAZ	2.283547	102.285944	0	0
G		G00442779	Cuming, H.		2261			0	0	0		Solanaceae	Solanum	violaceum	Ortega	Asia-Tropical	Malesia	Malaysia	Malacca							2.283547	N	102.285944	E	DD		GAZ	2.283547	102.285944	0	0
E		E00526948	Cuming, H.		2261			0	0	0		Solanaceae	Solanum	violaceum	Ortega	Asia-Tropical	Malesia	Malaysia	Malacca							2.283547	N	102.285944	E	DD		GAZ	2.283547	102.285944	0	0
K		K000014604	Cuming, H.		2261			0	0	0		Solanaceae	Solanum	violaceum	Ortega	Asia-Tropical	Malesia	Malaysia	Malacca							2.283547	N	102.285944	E	DD		GAZ	2.283547	102.285944	0	0
K		K000014606	Cuming, H.		2261			0	0	0		Solanaceae	Solanum	violaceum	Ortega	Asia-Tropical	Malesia	Malaysia	Malacca							2.283547	N	102.285944	E	DD		GAZ	2.283547	102.285944	0	0
P		P00055666	Cuming, H.		2261			0	0	0		Solanaceae	Solanum	violaceum	Ortega	Asia-Tropical	Malesia	Malaysia	Malacca							2.283547	N	102.285944	E	DD		GAZ	2.283547	102.285944	0	0
BM		BM000886277	Cuming, H.		2342			0	0	0		Solanaceae	Solanum	trilobatum	L.	Asia-Tropical	Malesia	Malaysia	Malacca							2.223111	N	102.201779	E	DD		GAZ	2.223111	102.201779	0	0
GOET			Cuming, H.		2342			0	0	0		Solanaceae	Solanum	trilobatum	L.	Asia-Tropical	Malesia	Malaysia	Malacca							2.223111	N	102.201779	E	DD		GAZ	2.223111	102.201779	0	0
LE			Cuming, H.		2342			0	0	0		Solanaceae	Solanum	trilobatum	L.	Asia-Tropical	Malesia	Malaysia	Malacca							2.223111	N	102.201779	E	DD		GAZ	2.223111	102.201779	0	0
G		G00442582	Cuming, H.		2342			0	0	0		Solanaceae	Solanum	trilobatum	L.	Asia-Tropical	Malesia	Malaysia	Malacca							2.223111	N	102.201779	E	DD		GAZ	2.223111	102.201779	0	0
P		P00055532	Cuming, H.		2342			0	0	0		Solanaceae	Solanum	trilobatum	L.	Asia-Tropical	Malesia	Malaysia	Malacca							2.223111	N	102.201779	E	DD		GAZ	2.223111	102.201779	0	0
K		K000014897	Cuming, H.		2342			0	0	0		Solanaceae	Solanum	trilobatum	L.	Asia-Tropical	Malesia	Malaysia	Malacca							2.223111	N	102.201779	E	DD		GAZ	2.223111	102.201779	0	0
K		K000922757	Cuming, H.		2342			0	0	0		Solanaceae	Solanum	trilobatum	L.	Asia-Tropical	Malesia	Malaysia	Malacca							2.223111	N	102.201779	E	DD		GAZ	2.223111	102.201779	0	0
BM		BM000886300	Cuming, H.		2422			0	0	1841		Solanaceae	Solanum	torvum	Sw.	Asia-Tropical	Malesia	Singapore				sin. loc.				1.352062	N	103.819955	E	DD		GAZ	1.352062	103.819955	0	0
BM		BM000886302	Cuming, H.		2422			0	0	1841		Solanaceae	Solanum	torvum	Sw.	Asia-Tropical	Malesia	Singapore				sin. loc.				1.352062	N	103.819955	E	DD		GAZ	1.352062	103.819955	0	0
GOET			Cuming, H.		2422			0	0	1841		Solanaceae	Solanum	torvum	Sw.	Asia-Tropical	Malesia	Singapore				sin. loc.				1.352062	N	103.819955	E	DD		GAZ	1.352062	103.819955	0	0
LE			Cuming, H.		2422			0	0	1841		Solanaceae	Solanum	torvum	Sw.	Asia-Tropical	Malesia	Singapore				sin. loc.				1.352062	N	103.819955	E	DD		GAZ	1.352062	103.819955	0	0
E		E00426966	Cuming, H.		2422			0	0	1841		Solanaceae	Solanum	torvum	Sw.	Asia-Tropical	Malesia	Singapore				sin. loc.				1.352062	N	103.819955	E	DD		GAZ	1.352062	103.819955	0	0
OXF			Cuming, H.		2422			0	0	1841		Solanaceae	Solanum	torvum	Sw.	Asia-Tropical	Malesia	Singapore				sin. loc.				1.352062	N	103.819955	E	DD		GAZ	1.352062	103.819955	0	0
K		K001153283	Cuming, H.		2422			0	0	1841		Solanaceae	Solanum	torvum	Sw.	Asia-Tropical	Malesia	Singapore				sin. loc.				1.352062	N	103.819955	E	DD		GAZ	1.352062	103.819955	0	0
K		K001153297	Cuming, H.		2422			0	0	1841		Solanaceae	Solanum	torvum	Sw.	Asia-Tropical	Malesia	Singapore				sin. loc.				1.352062	N	103.819955	E	DD		GAZ	1.352062	103.819955	0	0
P		P00055509	Cuming, H.		2422			0	0	1841		Solanaceae	Solanum	torvum	Sw.	Asia-Tropical	Malesia	Singapore				sin. loc.				1.352062	N	103.819955	E	DD		GAZ	1.352062	103.819955	0	0
GH			Cuong, N.M.		48		Hiep, N.T. & Hoang, L.H.	3	4	1999		Solanaceae	Solanum	torvum	Sw.	Asia-Tropical	Indo-China	Vietnam	Ninh Binh		Cuc Phuong National park	Bong helipad 250m NW direction.	Valley forest, secondary forest.	Shrub 2 m tall; flowers: sepals green, petals white, anthers light yellow, styles white-green, stigmas pale green, fruits green.		20.318874	N	105.616849	E	DD		GAZ	20.318874	105.616849	250	0
P		P00578664	Cuong, N.M.	NMC	1439			10	7	2001		Solanaceae	Solanum	violaceum	Ortega	Asia-Tropical	Indo-China	Vietnam	Ninh Binh		Cuc Phuong National park	Yen Quang Lake, Nho Quan	Secondary forest	Shrub, 50 cm; flowers violet; fruits orange-red		20.094779	N	105.944207	E	DD		GAZ	20.094779	105.944207	0	0
P		P00578665	Cuong, N.M.	NMC	1440			10	7	2001		Solanaceae	Solanum	procumbens	Lour.	Asia-Tropical	Indo-China	Vietnam	Ninh Binh	Nho Quan district	Cuc Phuong National park	Yen Quang Lake, Nho Quan	Secondary forest	Creeper, 1 m above ground, flowers white		20.094779	N	105.944207	E	DD		GAZ	20.094779	105.944207	0	0
K		K000195906	Curran, H.M.		4874			0	8	1906		Solanaceae	Solanum	retrorsum	Elmer	Asia-Tropical	Malesia	Philippines	Luzon	Cordillera (CAR)	Baguio	Benguet Province				0		0					0	0	0	0
SING		SING0090089	Curran, H.M.		4874			0	8	1906		Solanaceae	Solanum	retrorsum	Elmer	Asia-Tropical	Malesia	Philippines	Luzon	Cordillera (CAR)	Baguio	Benguet Province				0		0					0	0	0	0
CAL			Curran, H.M.		4985			0	8	1936		Solanaceae	Solanum	torvoideum	Merr. & L.M.Perry	Asia-Tropical	Malesia	Philippines	Luzon		Mount Tonglon	Benguet Prov.				0		0					0	0	0	0
BM		BM000886298	Curtis, C.		9			0	0	0		Solanaceae	Solanum	torvum	Sw.	Asia-Tropical	Malesia	Malaysia	Penang			[island centroid]				5.263234	N	100.484624	E	DD	2-5km	GAZ	5.263234	100.484624	0	0
K		K000014603	Curtis, C.		858			0	5	1886		Solanaceae	Solanum	trilobatum	L.	Asia-Tropical	Malesia	Malaysia	Penang			[island centroid]		Roots used medicinally		5.263234	N	100.484624	E	DD	2-5km	GAZ	5.263234	100.484624	0	0		Priapantie
HIFP	19539		Dabholkar, M.V.		s.n.			23	12	1957		Solanaceae	Solanum	trilobatum	L.	Asia-Tropical	Indian Subcontinent	India	Puducherry		Ariyankuppam			A climbing prickly shrub		11.893946	N	79.807777	E	DD	>20km	GAZ	11.893946	79.807777	0	0
S			Dahlström, E.		467			15	8	1950		Solanaceae	Solanum	insanum	L.	Asia-Temperate	China	China	Guangdong		Hafongtsuen					22.516686	N	113.392795	E	DD		GAZ	22.516686	113.392795	0	0
BSD	36617		Dakshum, K.M.M.	NC-	5554			24	7	1958		Solanaceae	Solanum	violaceum	Ortega	Asia-Tropical	Indian Subcontinent	India	Uttarakhand	Dehradun	Mothronwala					30.258659	N	78.036322	E	DD		GAZ	30.258659	78.036322	0	0
LE			Daldorf, ?		s.n.			0	0	0		Solanaceae	Solanum	giganteum	Jacq.	Asia-Tropical	Indian Subcontinent	India				sin. loc.	en latera humiliora argillosa			0		0					0	0	0	0
K		K000441209	Daliph, N.E.		77			0	0	0		Solanaceae	Solanum	cordatum	Forssk.	Asia-Tropical	Indian Subcontinent	Pakistan	Sindh					Leaves not cordate.		0		0					0	0	0	0
K		K000788195	Dalzell, N.A.		603			0	0	0		Solanaceae	Solanum	insanum	L.	Asia-Tropical	Indian Subcontinent	India				sin. loc.				0		0					0	0	0	0
K		K000441211	Dalzell, N.A.		s.n.			0	0	0		Solanaceae	Solanum	cordatum	Forssk.	Asia-Tropical	Indian Subcontinent	India	Maharashtra			'Bombay herbarium of the late N.A. Dalzell'				18.975	N	72.825833	E	DD	>20km	GAZ	18.975	72.825833	0	0
K		K000014872	Dalzell, N.A.		s.n.			0	4	1878		Solanaceae	Solanum	trilobatum	L.	Asia-Tropical	Indian Subcontinent	India	Maharashtra	Mumbai[Bombay]		Bombay				18.975	N	72.825833	E	DD		GAZ	18.975	72.825833	0	0
CAL	316264	CAL0000207733	Dalzell, N.A.		s.n.			0	0	0	s.d.	Solanaceae	Solanum	forskalii	Dunal	Asia-Tropical	Indian Subcontinent	India				'Pandi'				0		0					0	0	0	0
K		K001152882	Dalzell, N.A.		s.n.			0	0	0	<1876	Solanaceae	Solanum	giganteum	Jacq.	Asia-Tropical	Indian Subcontinent	India	Maharashtra			Bombay				18.975	N	72.825833	E	DD	>20km	GAZ	18.975	72.825833	0	0
K		K001152886	Dalzell, N.A.		s.n.			0	0	0	<1876	Solanaceae	Solanum	giganteum	Jacq.	Asia-Tropical	Indian Subcontinent	India	Maharashtra			Bombay				18.975	N	72.825833	E	DD	>20km	GAZ	18.975	72.825833	0	0
E		E00320728	Dalziel, J.M.					0	8	1900		Solanaceae	Solanum	insanum	L.	Asia-Temperate	China	China	Guangdong		Shantou	Double Island. A small island five miles from Swatow (Shantou), off the coast, at the mouth of the estuary.				23.2136	N	116.4042	E	DD		GAZ	23.2136	116.4042	0	0
K		K000922822	Damas, D.	SAJ-	1188		James, S.A. & Mabiru, S.	18	2	2013		Solanaceae	Solanum	torvum	Sw.	Asia-Tropical	Malesia	Papua New Guinea	Oro		Sibium Mountains	Kamoa, E of Akupe Camp	secondary forest near garden areas	shrub 2 m; spines along petiole, stems main veins; pubescent; laves ovate to deeply lobed, adaxial surface brown pubescent, abaxial surface grey green with dense white pubescence; flowers in axillary cyme, corolla tubular, white with green throat, 5 merous, 2.5 cm diam; calyx covered in white pubescence; fruits green, globular 1.3 cm diam.		9.28261	S	148.27794	E	DD		SPEC	-9.28261	148.27794	718	0
BSD	72411		Daniel, P.	NC-	67592			22	9	1979		Solanaceae	Solanum	insanum	L.	Asia-Tropical	Indian Subcontinent	India	Punjab	Hoshiarpur	Garhimanswal	in Shrivalits	roadside	rare; up to 1 m; erect spreading prickly herb; frts globose, yellow		31.514318	N	75.911483	E	DD	>20km	GAZ	31.514318	75.911483	0	0
BM		BM000886315	Darnton, S.		72			27	1	1954		Solanaceae	Solanum	torvum	Sw.	Asia-Tropical	Malesia	Malaysia	Sabah			near Tamu Darat on the Kota Belud Ranau road	in semi-shade in scrub jungle	3' herb with white 'nightshade-like' flowers, no scent, unpleasant smell when crushed.		6.347134	N	116.460438	E	DD		GAZ	6.347134	116.460438	60	0
BLAT	49868		Das, N.Y.	NYD	190			9	8	1959		Solanaceae	Solanum	hovei	Dunal	Asia-Tropical	Indian Subcontinent	India	Maharashtra	Thane	Mandvi	Tungareshwar Wildlife Sanctuary. Mandvi				19.468598	N	72.895264	E	DD	>20km	GAZ	19.468598	72.895264	0	0
BLAT	49896		Das, N.Y.	NYD	190			9	8	1959		Solanaceae	Solanum	hovei	Dunal	Asia-Tropical	Indian Subcontinent	India	Maharashtra	Thane	Mandvi	Tungareshwar Wildlife Sanctuary. Mandvi				19.468598	N	72.895264	E	DD	>20km	GAZ	19.468598	72.895264	0	0
BLAT	49867		Das, N.Y.	NYD	191			9	8	1959		Solanaceae	Solanum	hovei	Dunal	Asia-Tropical	Indian Subcontinent	India	Maharashtra	Thane	Mandvi	Tungareshwar Wildlife Sanctuary. Mandvi				19.468598	N	72.895264	E	DD	>20km	GAZ	19.468598	72.895264	0	0
BLAT	49903		Das, N.Y.	NYD	709			29	11	1959		Solanaceae	Solanum	hovei	Dunal	Asia-Tropical	Indian Subcontinent	India	Maharashtra	Thane	Mandvi	Tungareshwar Wildlife Sanctuary. Mandvi				19.468598	N	72.895264	E	DD	>20km	GAZ	19.468598	72.895264	0	0
BLAT	49869		Das, N.Y.	NYD	710			29	11	1959		Solanaceae	Solanum	hovei	Dunal	Asia-Tropical	Indian Subcontinent	India	Maharashtra	Thane		Mandvi				19.468598	N	72.895264	E	DD	>20km	GAZ	19.468598	72.895264	0	0
BLAT	49958		Das, N.Y.	NYD	1491			28	2	1960		Solanaceae	Solanum	hovei	Dunal	Asia-Tropical	Indian Subcontinent	India	Maharashtra	Thane		Shivan sai		Much branched spreading herb; flowers fine purplish-blue. Fairly common		0		0					0	0	0	0
BLAT	49916		Das, N.Y.	NYD	2040			11	9	1960		Solanaceae	Solanum	hovei	Dunal	Asia-Tropical	Indian Subcontinent	India	Maharashtra	Thane	Usgaon	Usgon [Usgaon] (Tungar)		Undershrub with many branches, prickles on the midrib and side veins of leaves, corolla pale purple, berry globose, dark yellow when dry, turns dark		19.466326	N	72.925397	E	DD	>20km	GAZ	19.466326	72.925397	0	0
BLAT	50261		Das, N.Y.	NYD	5102			25	11	1961		Solanaceae	Solanum	hovei	Dunal	Asia-Tropical	Indian Subcontinent	India	Maharashtra	Thane	Chandip	Chandip, Tungar				19.470405	N	72.907667	E	DD	>20km	GAZ	19.470405	72.907667	0	0
CAL	316143		Das, R.K.		388			16	6	1911		Solanaceae	Solanum	praetermissum	Kerr ex Barnett	Asia-Tropical	Indian Subcontinent	India	Meghalaya			Ninran to Umling along Shillong-Gaubati [=Guwahati] road				25.944292	N	91.87173	E	DD	2-5km	GAZ	25.944292	91.87173	0	0
BSD	30060		Datsum, K.M.M.	NC-	5509			6	6	1958		Solanaceae	Solanum	chrysotrichum	Schltdl.	Asia-Tropical	Indian Subcontinent	India	Uttarakhand	Dehradun	Mothrowala		in swamp in wet soil	large tomentose shrub ca. 2.5 m; berries yellow		30.258659	N	78.036322	E	DD		GAZ	30.258659	78.036322	700	0
K		K000788223	Davidse, G.		7257			13	10	1974		Solanaceae	Solanum	insanum	L.	Asia-Tropical	Indian Subcontinent	Sri Lanka	Eastern	Trincomalee	Elizabeth Point	Eastern Province, Trincomalee District: beach just south of Elizabeth Point (ca. opposite the 5 mile marker on the Trincomalee-Nilaveli road).	In sand in the Spinifex zone.	Corolla blue, lobes widely spreading to slightly reflexed; anthers yellow; fruit yellow.		8.3746	N	81.133	E	DMS		GAZ	8.629444	81.225	10	0
K		K001152851	Davidse, G.		7374			10	10	1974		Solanaceae	Solanum	torvum	Sw.	Asia-Tropical	Indian Subcontinent	Sri Lanka	Central			ca. 4 miles E of Pallagam[a], Matale District	low forested hills with small cleared patches, forest edge near bottom of hill	shrub; corolla white; anthers yellow		7.228263	N	80.766525	E	DD	2-5km	GAZ	7.228263	80.766525	182	0
K		K001152850	Davidse, G.		7374			10	10	1974		Solanaceae	Solanum	torvum	Sw.	Asia-Tropical	Indian Subcontinent	Sri Lanka	Central			ca. 4 miles E of Pallagam[a], Matale District	low forested hills with small cleared patches, forest edge near bottom of hill	shrub; corolla white; anthers yellow		7.228263	N	80.766525	E	DD	2-5km	GAZ	7.228263	80.766525	182	0
BM		BM000847013	Dawson, G.		541			8	7	1976		Solanaceae	Solanum	viarum	Dunal	Asia-Tropical	Indian Subcontinent	Nepal			Lumle		in dense herbaceous growth, <em>Urtica</em>, <em>Polygonum</em>, <em>Geranium </em>etc.	branching herb/subshrub, 0.8 m tall; stem and petioles slightly viscous; leaves also; flowers white, petals strongly reflexed; filaments very short, anthers large, green-white; ovary green; fruits globose, green with pale markings		28.376001	N	83.831693	E	DD		GAZ	28.376001	83.831693	1585	0		kantha kari
K		K000441217	Deane, H.A.		s.n.			0	7	1907		Solanaceae	Solanum	cordatum	Forssk.	Asia-Tropical	Indian Subcontinent	Pakistan	Khyber Pakhtunkhwa			Sheikhbudin. [note by D.I.Khan] Near Pezu.				0		0					0	0	0	0
K		K001153121	Deane, H.A.		s.n.			0	0	1907		Solanaceae	Solanum	virginianum	L.	Asia-Tropical	Indian Subcontinent	Pakistan	Khyber Pakhtunkhwa		Peshawar	'NW Frontier Provinces'				0		0					0	0	0	0
CAL			Deb, D.B.		212			10	4	1986		Solanaceae	Solanum	insanum	L.	Asia-Tropical	Indian Subcontinent	India	Tripura		Agartala		cultivated			23.5	N	91.164833	E	DMS	2-5km	GAZ	23.833333	91.280092	0	0
CAL			Deb, D.B.		262			14	11	1964		Solanaceae	Solanum	viarum	Dunal	Asia-Tropical	Indian Subcontinent	Bhutan				Damicap to Tama		armed shrub		0		0					0	0	0	0
CAL			Deb, D.B.		262			14	11	1964		Solanaceae	Solanum	viarum	Dunal	Asia-Tropical	Indian Subcontinent	Bhutan				Damicap to Tama		armed shrub		0		0					0	0	0	0
CAL			Deb, D.B.		307			15	11	1964		Solanaceae	Solanum	violaceum	Ortega	Asia-Tropical	Indian Subcontinent	Bhutan			Tama			shrub, spinous; fl violet		0		0					0	0	0	0
CAL			Deb, D.B.		1807			0	0	0	s.d.	Solanaceae	Solanum	melongena	L.	Asia-Tropical	Indian Subcontinent	India	Tripura		Agartala					23.831601	N	91.286805	E	DD	2-5km	GAZ	23.831601	91.286805	0	0
CAL			Deb, D.B.		1807			0	0	0	s.d.	Solanaceae	Solanum	melongena	L.	Asia-Tropical	Indian Subcontinent	India	Tripura		Agartala					23.831601	N	91.286805	E	DD	2-5km	GAZ	23.831601	91.286805	0	0
CAL			Deb, D.B.	CNH-	3470			4	10	1985		Solanaceae	Solanum	insanum	L.	Asia-Tropical	Indian Subcontinent	India	Karnataka		Kingiarsol			fruits white on one branch and yellow on another		0		0					0	0	0	0
CAL			Deb, D.B.	CNH-	3470			4	10	1985		Solanaceae	Solanum	insanum	L.	Asia-Tropical	Indian Subcontinent	India	Karnataka		Kingiarsol			fruits white on one branch and yellow on another		0		0					0	0	0	0
CAL			Deb, D.B.	BG-	3471			4	10	1986		Solanaceae	Solanum	insanum	L.	Asia-Tropical	Indian Subcontinent	India	Kerala		Aroor	4 km from Cochin [Kochi]		fruit yellow or white with greenish tinge on the same plant; fr globose-oblong and ovate (white one)		9.892281	N	76.28656	E	DD		GAZ	9.892281	76.28656	0	0
CAL			Deb, D.B.	BG-	3471			4	10	1986		Solanaceae	Solanum	insanum	L.	Asia-Tropical	Indian Subcontinent	India	Kerala		Aroor	4 km from Cochin [Kochi]		fruit yellow or white with greenish tinge on the same plant; fr globose-oblong and ovate (white one)		9.892281	N	76.28656	E	DD		GAZ	9.892281	76.28656	0	0
CAL			Deb, D.B.	BG-	3472			4	10	1986		Solanaceae	Solanum	insanum	L.	Asia-Tropical	Indian Subcontinent	India	Kerala		Aroor	16 km from Cochin [Kochi]		fr white like hen's egg; ovate globose oblong		9.793412	N	76.334441	E	DD		GAZ	9.793412	76.334441	0	0
CAL			Deb, D.B.	BG-	3472			4	10	1986		Solanaceae	Solanum	insanum	L.	Asia-Tropical	Indian Subcontinent	India	Kerala		Aroor	16 km from Cochin [Kochi]		fr white like hen's egg; ovate globose oblong		9.793412	N	76.334441	E	DD		GAZ	9.793412	76.334441	0	0
CAL			Deb, D.B.	BG-	3474			4	10	1986		Solanaceae	Solanum	insanum	L.	Asia-Tropical	Indian Subcontinent	India	Kerala		Kangakupudi	18 km from Alleppy		fr white, globose or white with yellowish greenish tinge, ovate-oblong		9.526572	N	76.664587	E	DD	>20km	GAZ	9.526572	76.664587	0	0
CAL			Deb, D.B.	BG-	3475			4	10	1986		Solanaceae	Solanum	insanum	L.	Asia-Tropical	Indian Subcontinent	India	Kerala		Kunan	[Coonan in Kochi]		fruit used in medicine, not edible; fr. larger, whitish with greenish striations, or yellowish with greenish striations, globose, oblong or ovate; leaves thicker		9.960283	N	76.256195	E	DD	2-5km	GAZ	9.960283	76.256195	0	0
CAL			Deb, D.B.	BG-	3475			4	10	1986		Solanaceae	Solanum	insanum	L.	Asia-Tropical	Indian Subcontinent	India	Kerala		Kunan	[Coonan in Kochi]		fruit used in medicine, not edible; fr. larger, whitish with greenish striations, or yellowish with greenish striations, globose, oblong or ovate; leaves thicker		9.960283	N	76.256195	E	DD	2-5km	GAZ	9.960283	76.256195	0	0
CAL			Deb, D.B.	BG-	3476			4	10	1986		Solanaceae	Solanum	insanum	L.	Asia-Tropical	Indian Subcontinent	India	Kerala		Kunan	[Coonan in Kochi]				9.960283	N	76.256195	E	DD	2-5km	GAZ	9.960283	76.256195	0	0
CAL			Deb, D.B.	BG-	3477			4	10	1986		Solanaceae	Solanum	insanum	L.	Asia-Tropical	Indian Subcontinent	India	Kerala		Purukkai			fr white or white with greenish tinge; globose or ovate		0		0					0	0	0	0
CAL			Deb, D.B.	BG-	3478			4	10	1986		Solanaceae	Solanum	insanum	L.	Asia-Tropical	Indian Subcontinent	India	Kerala		Thautapally	'Thautapally'		wild		9.322183	N	76.383986	E	DD	2-5km	GAZ	9.322183	76.383986	0	0
CAL			Deb, D.B.	BG-	3480			4	10	1986		Solanaceae	Solanum	insanum	L.	Asia-Tropical	Indian Subcontinent	India	Kerala		Pathriapally	'Padrapally'		wild		9.540614	N	76.327844	E	DD	2-5km	GAZ	9.540614	76.327844	0	0
CAL			Deb, D.B.	BG-	3481			4	10	1986		Solanaceae	Solanum	insanum	L.	Asia-Tropical	Indian Subcontinent	India	Kerala		Pathriapally	'Padrapally'				9.540614	N	76.327844	E	DD	2-5km	GAZ	9.540614	76.327844	0	0
CAL			Deb, D.B.	BG-	3482			4	10	1986		Solanaceae	Solanum	insanum	L.	Asia-Tropical	Indian Subcontinent	India	Kerala		Vyttila					9.969	N	76.318393	E	DD		GAZ	9.969	76.318393	0	0
CAL			Deb, D.B.	BG-	3482			4	10	1986		Solanaceae	Solanum	insanum	L.	Asia-Tropical	Indian Subcontinent	India	Kerala		Vyttila					9.969	N	76.318393	E	DD		GAZ	9.969	76.318393	0	0
CAL			Deb, D.B.	BG-	3483			4	10	1986		Solanaceae	Solanum	insanum	L.	Asia-Tropical	Indian Subcontinent	India	Kerala		Vyttila					9.969	N	76.318393	E	DD		GAZ	9.969	76.318393	0	0
CAL			Deb, D.B.	BG-	3484			4	10	1986		Solanaceae	Solanum	insanum	L.	Asia-Tropical	Indian Subcontinent	India	Kerala		Thiruvankulam					9.943569	N	76.373904	E	DD		GAZ	9.943569	76.373904	0	0
CAL			Deb, D.B.	BG-	3485			4	10	1986		Solanaceae	Solanum	insanum	L.	Asia-Tropical	Indian Subcontinent	India	Kerala		Thiruvankulam					9.943569	N	76.373904	E	DD		GAZ	9.943569	76.373904	0	0
CAL			Deb, D.B.	BG-	3487			4	10	1986		Solanaceae	Solanum	insanum	L.	Asia-Tropical	Indian Subcontinent	India	Kerala		Akkappanum	'Akkappamum' [=Akkapparamba]		wild		10.981788	N	76.07571	E	DD	2-5km	GAZ	10.981788	76.07571	0	0
CAL			Deb, D.B.	BG-	3487			4	10	1986		Solanaceae	Solanum	insanum	L.	Asia-Tropical	Indian Subcontinent	India	Kerala		Akkappanum	'Akkappamum' [=Akkapparamba]		wild		10.981788	N	76.07571	E	DD	2-5km	GAZ	10.981788	76.07571	0	0
CAL			Deb, D.B.	BG-	3487			4	10	1986		Solanaceae	Solanum	insanum	L.	Asia-Tropical	Indian Subcontinent	India	Kerala		Akkappanum	'Akkappamum' [=Akkapparamba]		wild		10.981788	N	76.07571	E	DD	2-5km	GAZ	10.981788	76.07571	0	0
CAL			Deb, D.B.	BG-	3489			4	10	1986		Solanaceae	Solanum	insanum	L.	Asia-Tropical	Indian Subcontinent	India	Kerala		Akkappamum	'Akkappamum' [=Akkapparamba]				10.981788	N	76.07571	E	DD	2-5km	GAZ	10.981788	76.07571	0	0
CAL			Deb, D.B.	BG-	3489			4	10	1986		Solanaceae	Solanum	insanum	L.	Asia-Tropical	Indian Subcontinent	India	Kerala		Akkappamum	'Akkappamum' [=Akkapparamba]				10.981788	N	76.07571	E	DD	2-5km	GAZ	10.981788	76.07571	0	0
CAL			Deb, D.B.	BG-	3490			8	10	1986		Solanaceae	Solanum	insanum	L.	Asia-Tropical	Indian Subcontinent	India	Kerala		Akkappamum	'Akkappamum' [=Akkapparamba]				10.981788	N	76.07571	E	DD	2-5km	GAZ	10.981788	76.07571	0	0
CAL			Deb, D.B.	BG-	3490			8	10	1986		Solanaceae	Solanum	insanum	L.	Asia-Tropical	Indian Subcontinent	India	Kerala		Akkappamum	'Akkappamum' [=Akkapparamba]				10.981788	N	76.07571	E	DD	2-5km	GAZ	10.981788	76.07571	0	0
CAL			Deb, D.B.		3491			8	10	1986		Solanaceae	Solanum	melongena	L.	Asia-Tropical	Indian Subcontinent	India	Kerala		Amballoor	40 km from Coochi [Kochi]		prickless; seeds supplied by Gvt. Agricultural Dept.		9.867404	N	76.400916	E	DD	2-5km	GAZ	9.867404	76.400916	0	0
CAL	571776		Deb, D.B.	EC-	26919			20	1	1962		Solanaceae	Solanum	melongena	L.	Asia-Tropical	Indian Subcontinent	India	Tripura			Damcherra-Viasam	cultivated in jhum land	shrub; fls violet		24.238353	N	92.292199	E	DD	2-5km	GAZ	24.238353	92.292199	353	0
CAL			Deb, D.B.	EC-	26919			20	1	1962		Solanaceae	Solanum	melongena	L.	Asia-Tropical	Indian Subcontinent	India	Tripura			Damcherra-Viasam	cultivated in jhum land	shrub; fls violet		24.238353	N	92.292199	E	DD	2-5km	GAZ	24.238353	92.292199	353	0
US	3093720		Deb, D.B.		30146			22	6	1968		Solanaceae	Solanum	giganteum	Jacq.	Asia-Tropical	Indian Subcontinent	India	Tamil Nadu	Tirupur		Amaravathi Sagarari, Lower Camp, Madurai [=Amaravathi RF]		erect shrub		10.334603	N	77.307424	E	DD	2-5km	GAZ	10.334603	77.307424	800	0
CAL			Deb, D.B.	SC-	30163			22	6	1968		Solanaceae	Solanum	capsicoides	All.	Asia-Tropical	Indian Subcontinent	India	Tamil Nadu	Tirupur		Amaravathi Sagarari, Lower Camp, Madurai [=Amaravathi RF]	scattered in exposed forest	tender shrub; flowers white		10.334603	N	77.307424	E	DD	2-5km	GAZ	10.334603	77.307424	800	0
MH	58032		Deb, D.B.		30314			24	6	1968		Solanaceae	Solanum	multiflorum	Roth	Asia-Tropical	Indian Subcontinent	India	Kerala	Pathanamthitta	Pamba			Undershrub, flowers violet		9.414771	N	77.115974	E	DD	>20km	GAZ	9.414771	77.115974	1025	0
MH	58033		Deb, D.B.		30314			24	6	1968		Solanaceae	Solanum	multiflorum	Roth	Asia-Tropical	Indian Subcontinent	India	Kerala	Pathanamthitta	Pamba			Undershrub, flowers violet		9.414771	N	77.115974	E	DD	>20km	GAZ	9.414771	77.115974	1025	0
MH	58349		Deb, D.B.		30725			11	9	1968		Solanaceae	Solanum	multiflorum	Roth	Asia-Tropical	Indian Subcontinent	India	Kerala	Idukki	Devicolam	Devicolam [Devikulam]		Shrub; flowers violet		10.06264	N	77.10399	E	DD	>20km	GAZ	10.06264	77.10399	1580	0
MH			Deb, D.B.		30725			11	9	1968		Solanaceae	Solanum	multiflorum	Roth	Asia-Tropical	Indian Subcontinent	India	Kerala	Idukki	Devicolam	Devicolam [Devikulam]		Shrub; flowers violet		10.06264	N	77.10399	E	DD	>20km	GAZ	10.06264	77.10399	1580	0
CAL	316103		Debbarman, P.M.		86			29	9	1914		Solanaceae	Solanum	insanum	L.	Asia-Tropical	Indian Subcontinent	India	Tripura		Agartala	'Tipperah Hill'				23.5	N	91.164833	E	DMS	2-5km	GAZ	23.833333	91.280092	243	304
CAL	316102		Debbarman, P.M.		s.n.			24	9	1919		Solanaceae	Solanum	melongena	L.	Asia-Tropical	Indian Subcontinent	India	Tripura		Agartala			fruit long shapes, violet		23.831601	N	91.286805	E	DD	2-5km	GAZ	23.831601	91.286805	243	304
P		P00054244	Debeaux, G.		258			2	7	1901		Solanaceae	Solanum	trilobatum	L.	Asia-Tropical	Indo-China	Vietnam	Ho Chi Minh			Cochinchine - Saïgon	Bords des routes			10.823303	N	106.629648	E	DD		GAZ	10.823303	106.629648	0	0
P		P00055822	Debeaux, J.O.		355			0	1	1902		Solanaceae	Solanum	violaceum	Ortega	Asia-Tropical	Indo-China	Vietnam	Ha Noi				Autour de la ville			21.020037	N	105.835674	E	DD	2-5km	GAZ	21.020037	105.835674	0	0
P		P00055823	Debeaux, J.O.		355			0	1	1902		Solanaceae	Solanum	violaceum	Ortega	Asia-Tropical	Indo-China	Vietnam	Ha Noi				Autour de la ville			21.020037	N	105.835674	E	DD	2-5km	GAZ	21.020037	105.835674	0	0
K		K000441183	Deflers, M.		377			22	3	1890		Solanaceae	Solanum	forskalii	Dunal	Asia-Temperate	Arabian Peninsula	Yemen				Pays Fodhli: revers S. du gebel el Areys (30K a l ENE de Schughra).		Flrs roses.		0		0					0	0	150	0
K		K000441136	Deflers, M.		488			31	3	1890		Solanaceae	Solanum	cordatum	Forssk.	Asia-Temperate	Arabian Peninsula	Yemen				Pays Fodhli. Bochers, sur le revers N. E. du gebel Nakhai.				0		0					0	0	800	0
A		230176	Deguchi, K.	6317	35573		Tsugaru, S. & Inoue, Y.	3	8	1983		Solanaceae	Solanum	torvum	Sw.	Asia-Tropical	Malesia	Philippines	Luzon	NCR	Manila					14.5	N	120.9945	E	DD		ARC	14.5	120.9945	0	0
P		P00055630	Delavay, J.M.		711			4	11	1884		Solanaceae	Solanum	violaceum	Ortega	Asia-Temperate	China	China	Yunnan		Dapingzi	Yunnan, Tapintze [Dapingzi] près de Ta-li [Dali]	Les haies et les décombres	Arbute de 1 mètre, fleurs violettes		25.901169	N	100.734351	E	DD	>20km	GAZ	25.901169	100.734351	0	0
P		P00055631	Delavay, J.M.		711			4	11	1884		Solanaceae	Solanum	violaceum	Ortega	Asia-Temperate	China	China	Yunnan		Dapingzi	Yunnan, Tapintze [Dapingzi] près de Ta-li [Dali]	Les haies et les décombres	Arbute de 1 mètre, fleurs violettes		25.901169	N	100.734351	E	DD	>20km	GAZ	25.901169	100.734351	0	0
P		P00055629	Delavay, J.M.		711			4	11	1884		Solanaceae	Solanum	violaceum	Ortega	Asia-Temperate	China	China	Yunnan		Dapingzi	Yunnan, Tapintze [Dapingzi] près de Ta-li [Dali]	Les haies et les décombres	Arbute de 1 mètre, fleurs violettes		25.901169	N	100.734351	E	DD	>20km	GAZ	25.901169	100.734351	0	0
P		P00055632	Delavay, J.M.		1899			5	6	1885		Solanaceae	Solanum	violaceum	Ortega	Asia-Temperate	China	China	Yunnan		Tsong chan	Yunnan, les bois au pied du Tsong chan au dessus de Ta-li [Dali]	Bois	Fleurs purpurine		0		0					0	0	2500	0	ca.
P		P00055688	Delavay, R.P.		898			6	4	1884		Solanaceae	Solanum	virginianum	L.	Asia-Temperate	China	China	Yunnan		Dapingzi	Tapintze [Dapingzi] près de Ta-li [Dali]	Les champs incultes. Terrains sablonneux	Fleurs violettes, fruits murs jaune-orange, petit sous-arbrisseau rampant de 20 à 30 centimètres		25.901169	N	100.734351	E	DD	>20km	GAZ	25.901169	100.734351	0	0
P		P00055689	Delavay, R.P.		898			6	4	1884		Solanaceae	Solanum	virginianum	L.	Asia-Temperate	China	China	Yunnan		Dapingzi	Tapintze [Dapingzi] près de Ta-li [Dali]	Les champs incultes. Terrains sablonneux	Fleurs violettes, fruits murs jaune-orange, petit sous-arbrisseau rampant de 20 à 30 centimètres		25.901169	N	100.734351	E	DD	>20km	GAZ	25.901169	100.734351	0	0
P		P00055690	Delavay, R.P.		1025			6	5	1884		Solanaceae	Solanum	virginianum	L.	Asia-Temperate	China	China	Yunnan		Dapingzi	Tapintze [Dapingzi] près de Ta-li [Dali]	Lieux incultes et stériles	Fruit jaune-orange		25.901169	N	100.734351	E	DD	>20km	GAZ	25.901169	100.734351	0	0
P		P00055691	Delavay, R.P.		1025			6	5	1884		Solanaceae	Solanum	virginianum	L.	Asia-Temperate	China	China	Yunnan		Dapingzi	Tapintze [Dapingzi] près de Ta-li [Dali]	Lieux incultes et stériles	Fruit jaune-orange		25.901169	N	100.734351	E	DD	>20km	GAZ	25.901169	100.734351	0	0
P		P00055692	Delavay, R.P.		3147			31	5	1887		Solanaceae	Solanum	virginianum	L.	Asia-Temperate	China	China	Yunnan		Dapingzi	Sin tchen près de Tapintze [Dapingzi]	Terrains incultes sablonneux au confluent des rivières	Fleurs violettes, fruits mûrs jaunes, tiges non ligneuses de 40 à 80 cm, très rameuses, à demi étalées		25.901169	N	100.734351	E	DD	>20km	GAZ	25.901169	100.734351	0	0
P		P00055694	Delavay, R.P.		3147			31	5	1887		Solanaceae	Solanum	virginianum	L.	Asia-Temperate	China	China	Yunnan		Dapingzi	Sin tchen près de Tapintze [Dapingzi]	Terrains incultes sablonneux au confluent des rivières	Fleurs violettes, fruits mûrs jaunes, tiges non ligneuses de 40 à 80 cm, très rameuses, à demi étalées		25.901169	N	100.734351	E	DD	>20km	GAZ	25.901169	100.734351	0	0
P		P00055695	Delavay, R.P.		3147			31	5	1887		Solanaceae	Solanum	virginianum	L.	Asia-Temperate	China	China	Yunnan		Dapingzi	Sin tchen près de Tapintze [Dapingzi]	Terrains incultes sablonneux au confluent des rivières	Fleurs violettes, fruits mûrs jaunes, tiges non ligneuses de 40 à 80 cm, très rameuses, à demi étalées		25.901169	N	100.734351	E	DD	>20km	GAZ	25.901169	100.734351	0	0
P		P00055705	Delavay, R.P.		4400			0	3	1889		Solanaceae	Solanum	virginianum	L.	Asia-Temperate	China	China	Yunnan		Dapingzi	Sin tchen près de Tapintze [Dapingzi]	Terrains de graviers au bord de la rivière	Fleurs violettes, petit arbrisseau à tiges rampantes		25.901169	N	100.734351	E	DD	>20km	GAZ	25.901169	100.734351	0	0
P		P00055696	Delavay, R.P.		4400			0	3	1889		Solanaceae	Solanum	virginianum	L.	Asia-Temperate	China	China	Yunnan		Dapingzi	Sin tchen près de Tapintze [Dapingzi]	Terrains de graviers au bord de la rivière	Fleurs violettes, petit arbrisseau à tiges rampantes		25.901169	N	100.734351	E	DD	>20km	GAZ	25.901169	100.734351	0	0
P		P00055704	Delavay, R.P.		4400			0	3	1889		Solanaceae	Solanum	virginianum	L.	Asia-Temperate	China	China	Yunnan		Dapingzi	Sin tchen près de Tapintze [Dapingzi]	Terrains de graviers au bord de la rivière	Fleurs violettes, petit arbrisseau à tiges rampantes		25.901169	N	100.734351	E	DD	>20km	GAZ	25.901169	100.734351	0	0
BM		BM000942493	Delavay, R.P.		s.n.			0	0	0		Solanaceae	Solanum	procumbens	Lour.	Asia-Temperate	China	China	Guizhou			Loui tcheou, juxta sinum Tunkuiensen.				0		0					0	0	0	0
K		K000788308	Dells, A.		3247			16	6	1989		Solanaceae	Solanum	elaeagnifolium	Cav.	Asia-Temperate	Western Asia	Cyprus	Nicosia		Nicosia	Nicosia wall	Abundant near Nicosia wall	Flowers violet		35.0929	N	33.2129	E	DMS		GAZ	35.158056	33.358056	0	0
L		L.2882205	Denker, C.J.F.		2			25	5	1911		Solanaceae	Solanum	involucratum	Blume	Asia-Tropical	Malesia	Indonesia	Java	East Java		Poerbolinggo [Probolinggo]		wit meeldraden hoeggul helk paars [white stamen corolla purple]		7.883125	S	113.145211	E	DD	2-5km	GAZ	-7.883125	113.145211	125	0		gepoendoeng	Malay
NY		825505	Denslow, H.M.		s.n.			0	0	0	s.d.	Solanaceae	Solanum	trilobatum	L.	Asia-Tropical	Indian Subcontinent	India	Maharashtra		Bombay					0		0					0	0	0	0
P		P00055575	Deschamps, E.F.		s.n.			0	10	1890		Solanaceae	Solanum	violaceum	Ortega	Asia-Tropical	Indian Subcontinent	India	Puducherry		Mahé	Mahé, Route de Tel à Kan				11.70027	N	75.542484	E	DD	2-5km	GAZ	11.70027	75.542484	0	0
P		P00049866	Deschamps, E.F.		s.n.			22	2	1892		Solanaceae	Solanum	insanum	L.	Asia-Tropical	Indian Subcontinent	India	Puducherry		Mahé					11.7	N	75.533333	E	DD	>20km	GAZ	11.7	75.533333	0	0
BSI	108636		Deshpande, S.D.		165729			6	7	1983		Solanaceae	Solanum	hovei	Dunal	Asia-Tropical	Indian Subcontinent	India	Maharashtra	Satara	Yavteshvar	Yarteshwar [Yavteshvar]		Annual herb, spiny. Fls axillary in pairs. Fruits green. Corolla 5 blue. Anthers 5 yellow		17.678425	N	73.94017	E	DD	>20km	GAZ	17.678425	73.94017	0	0
BSI	108637		Deshpande, S.D.		165857			18	9	1983		Solanaceae	Solanum	hovei	Dunal	Asia-Tropical	Indian Subcontinent	India	Maharashtra	Satara	Yavteshvar	Yarteshwar		A spiny herb in blue flowers		17.678425	N	73.94017	E	DD	>20km	GAZ	17.678425	73.94017	0	0
DD			Dhillon, G.S.		s.n.			23	1	1942		Solanaceae	Solanum	pubescens	Willd.	Asia-Tropical	Indian Subcontinent	India	Tamil Nadu	Dindigul	Ayyalur	Madura				10.2829	N	78.1001	E	DMS		GAZ	10.474722	78.166944	0	0
PBL	1338	PBL0000014555	Dhothalri, K.	BSI-	9107			21	1	1959		Solanaceae	Solanum	torvum	Sw.	Asia-Tropical	Indian Subcontinent	India	Andaman and Nicobar Islands	Middle Andamans	Bharatpur Forest					12.574096	N	92.820649	E	DD		GAZ	12.574096	92.820649	0	0
A			Dickason, F.G.		5932			0	5	1933		Solanaceae	Solanum	mammosum	L.	Asia-Tropical	Indo-China	Myanmar (Burma)	Shan		Senim	Lashio +30 miles [=Hseni?]		Bush.		23.29297	N	97.960525	E	DD	>20km	GAZ	23.29297	97.960525	0	0
A			Dickason, F.G.		6719			0	12	1937		Solanaceae	Solanum	torvum	Sw.	Asia-Tropical	Indo-China	Myanmar (Burma)	Bago	Toungoo	Thandoung		In damp and dry places.	Plant 3-5 ft high; abundant.		18.939366	N	96.433204	E	DD		GAZ	18.939366	96.433204	1371	0
LE			Dickason, F.G.		6719			0	12	1937		Solanaceae	Solanum	torvum	Sw.	Asia-Tropical	Indo-China	Myanmar (Burma)	Bago	Toungoo	Thandoung		In damp and dry places.	Plant 3-5 ft high; abundant.		18.939366	N	96.433204	E	DD		GAZ	18.939366	96.433204	1371	0
CAL			Dickason, F.G.		6719			0	12	1937		Solanaceae	Solanum	torvum	Sw.	Asia-Tropical	Indo-China	Myanmar (Burma)	Bago	Toungoo	Thandoung		In damp and dry places.	Plant 3-5 ft high; abundant.		18.939366	N	96.433204	E	DD		GAZ	18.939366	96.433204	1371	0
GOET			Dickoré, B.		13338			20	9	1995		Solanaceae	Solanum	virginianum	L.	Asia-Tropical	Indian Subcontinent	Pakistan	Khyber Pakhtunkhwa	Malakand	Dargai	Mardan District				34.27	N	71.54	E	DMS		SPEC	34.45	71.9	440	0
GH			Didrichsen, D.F.		s.n.			0	10	1868		Solanaceae	Solanum	hovei	Dunal	Asia-Tropical	Indian Subcontinent	India	Maharashtra			'Elephant Island, Bombay'				18.963189	N	72.932846	E	DD		GAZ	18.963189	72.932846	0	0
A			Didrichsen, D.F.		s.n.			0	0	0		Solanaceae	Solanum	insanum	L.	Asia-Tropical	Indian Subcontinent	India	Andaman and Nicobar Islands			Nicobar Islands				7.165176	N	93.827619	E	DD		GAZ	7.165176	93.827619	0	0
L		L.2882198	Dillewijn, C. van		s.n.			7	10	1928		Solanaceae	Solanum	involucratum	Blume	Asia-Tropical	Malesia	Indonesia	Java	East Java		Pasoeroean, G. Hjang [=Gunung Jang], Meuni e Tama Hidoep				7.777426	S	112.792305	E	DD	>20km	GAZ	-7.777426	112.792305	0	0
CAL		CAL0000009171	Diraviam, ?	RHT-	20553			19	12	1978		Solanaceae	Solanum	insanum	L.	Asia-Tropical	Indian Subcontinent	India	Tamil Nadu	Krishnagiri	Dharmapuri	Denkanikottai		subshrub 3 m; flowers in peak, blue; fruits green with white spots; common		12.526982	N	77.789853	E	DD		GAZ	12.526982	77.789853	950	0
BLAT	49959		Divakar, P.	PD	2804			14	10	1961		Solanaceae	Solanum	hovei	Dunal	Asia-Tropical	Indian Subcontinent	India	Maharashtra	Pune		Mora-gram	Rare	Armed shrubs. Flowers purplish		0		0					0	0	0	0
BSI	129471		Diwakar, P.G.		184346			25	6	2008		Solanaceae	Solanum	hovei	Dunal	Asia-Tropical	Indian Subcontinent	India	Karnataka	Udupi	Hemmadi	Hemaddi forest	Common	fls. violet, fruit yellowish-red		13.67813	N	74.695662	E	DD	>20km	GAZ	13.67813	74.695662	0	0
BSI	128407		Diwakar, P.G.		191880			27	8	2007		Solanaceae	Solanum	hovei	Dunal	Asia-Tropical	Indian Subcontinent	India	Karnataka			Mehang valley	Common in the outskirts of semi-ervergreen forest	fls. violet, stamens yellow		0		0					0	0	0	0
BSI	129385		Diwakar, P.G.		191880			27	8	2007		Solanaceae	Solanum	hovei	Dunal	Asia-Tropical	Indian Subcontinent	India	Karnataka			Mehang valley	Common in the outskirts of semi-ervergreen forest	fls. violet, stamens yellow		0		0					0	0	0	0
BM		BM000900232	Dobremez, J.F.		904			2	9	1971		Solanaceae	Solanum	violaceum	Ortega	Asia-Tropical	Indian Subcontinent	Nepal				Trisuli Bazae		50 cm, fleurs violettes		27.915666	N	85.140781	E	DD		GAZ	27.915666	85.140781	600	0
BM		BM000900214	Dobremez, J.F.		2731			25	4	1974		Solanaceae	Solanum	virginianum	L.	Asia-Tropical	Indian Subcontinent	Nepal				sin. loc.	sur chemins	fleurs bleu pale		28.05	N	82.5	E	DMS		SPEC	28.083333	82.833333	2100	0
G		G00442941	Dobremez, J.F.		2731			25	4	1974		Solanaceae	Solanum	virginianum	L.	Asia-Tropical	Indian Subcontinent	Nepal				sin. loc.	sur chemins	fleurs bleu pale		28.05	N	82.5	E	DMS		SPEC	28.083333	82.833333	2100	0
L		L.2882084	Docters van Leeuwen, W.M.		10586			0	10	1926		Solanaceae	Solanum	lasiocarpum	Dunal	Asia-Tropical	Malesia	Indonesia	Papua			Nassau Mts., Empl. biv. [Sudirman Range]	ladang terrain	shrub; flower white		4.193366	S	136.994336	E	DD	>20km	GAZ	-4.193366	136.994336	700	0
BSI	133175		Dodar, M.N.		179172			6	9	2001		Solanaceae	Solanum	hovei	Dunal	Asia-Tropical	Indian Subcontinent	India	Goa			Molem-Devils Canyon Road	Frequent, in open areas	A small undershrub up to 0.5 m tall. Leaves tomentose, spines on nerves		15.407732	N	74.24694	E	DD	2-5km	GAZ	15.407732	74.24694	0	0
BSI	133174		Dodar, M.N.		179172			6	9	2001		Solanaceae	Solanum	hovei	Dunal	Asia-Tropical	Indian Subcontinent	India	Goa			Molem-Devils Canyon Road	Frequent, in open areas	A small undershrub up to 0.5 m tall. Leaves tomentose, spines on nerves		15.407732	N	74.24694	E	DD	2-5km	GAZ	15.407732	74.24694	0	0
W	74206		Dölleschal		s.n.			0	0	0	s.d.	Solanaceae	Solanum	melongena	L.	Asia-Tropical	Malesia	Indonesia	Maluku		Ambon Island	Amboina [= Ambon Island]				3.634028	S	128.103721	E	DD	2-5km	GAZ	-3.634028	128.103721	0	0
L		L.2882199	Dorgelo, J.D.	S	268			3	11	1923		Solanaceae	Solanum	involucratum	Blume	Asia-Tropical	Malesia	Indonesia	Java	East Java	Gunung Lawoe	Sarangan	regenbosch	fl. wit		7.664025	S	111.20343	E	DD		GAZ	-7.664025	111.20343	1700	0
W	1979-0008125		Dosedlom, H.R.		s.n.			12	7	1971		Solanaceae	Solanum	torvoideum	Merr. & L.M.Perry	Asia-Tropical	Malesia	Papua New Guinea	Western Highlands		Mount Hagen	Koropugl	Kunai-Grasland und Regenwald, Bachnahe und feuchte Standorte	max. armdicker baum 5-10 m; blossoms weiss, 1-1.5 cm; smell starker, unangenehmer Geruch; Kugelfruchte in der Trockenzeit, rot wenn reif, 1-2 cm diam.		0		0					0	0	1800	0
P		P00054075	Dournes, J.		s.n.			0	7	1967		Solanaceae	Solanum	nienkui	Merr. & Chun	Asia-Tropical	Indo-China	Vietnam	Gia Lai	Ayun Pa		Hau Bôn (Cheo Reo) [Ayun Pa]	Prairie	Herbacée, fruit rouge, plante velue		13.4	N	108.45	E	DD		GAZ	13.4	108.45	0	0		Trong Mörvah	Jörai
K			Dr Hunter		s.n.			0	0	0	s.d.	Solanaceae	Solanum	torvum	Sw.	Asia-Tropical	Indian Subcontinent	India				'Madras'				0		0					0	0	0	0
K		K000922754	Dr Hunter		s.n.			0	0	0		Solanaceae	Solanum	torvum	Sw.	Asia-Tropical	Indian Subcontinent	India				'Madras'				0		0					0	0	0	0
K		K000922774	Dr Hunter		s.n.			0	0	0	s.d.	Solanaceae	Solanum	virginianum	L.	Asia-Tropical	Indian Subcontinent	India				'Madras'				0		0					0	0	0	0
K		K001152963	Dr Treutler		s.n.			5	8	1874		Solanaceae	Solanum	torvum	Sw.	Asia-Tropical	Indian Subcontinent	India	Sikkim			'Sikkim, Himalaya'				0		0					0	0	609	0
K		K000441210	Drummond, J.R.		13856			14	4	1902		Solanaceae	Solanum	cordatum	Forssk.	Asia-Tropical	Indian Subcontinent	Pakistan	Punjab			Prope pagum Sodhi [=Sodhi Bala, Khushab District]	Ad praecipites argillaceas.			0		0					0	0	609	0
K		K000788184	Drummond, J.R.		14441			19	8	1902		Solanaceae	Solanum	insanum	L.	Asia-Tropical	Indian Subcontinent	India	Telangana		Shalipur	Pentapotamica. Salinis dit. Shalipur? Nahali?	ad vias etc.			15.992748	N	78.04484	E	DD	2-5km	GAZ	15.992748	78.04484	609	0
K		K000788182	Drummond, J.R.		14441			19	8	1902		Solanaceae	Solanum	insanum	L.	Asia-Tropical	Indian Subcontinent	India	Telangana		Shalipur	Pentapotamica. Salinis dit. Shalipur? Nahali?	ad vias etc.			15.992748	N	78.04484	E	DD	2-5km	GAZ	15.992748	78.04484	609	0
K		K000441214	Drummond, J.R.		14448			19	8	1902		Solanaceae	Solanum	cordatum	Forssk.	Asia-Tropical	Indian Subcontinent	Pakistan	Punjab			Dit. Shahpus in mtb. Salinis, Prope pagum Uchali.	In praeruplis etc.			0		0					0	0	609	0
K		K000441216	Drummond, J.R.		14703			15	10	1902		Solanaceae	Solanum	cordatum	Forssk.	Asia-Tropical	Indian Subcontinent	Pakistan	Punjab			In subdit. Chakwal (Shelam) Kabir.	In saxosis.			0		0					0	0	1750	0
K		K000788185	Drummond, J.R.		15259			16	3	1904		Solanaceae	Solanum	insanum	L.	Asia-Tropical	Indian Subcontinent	India	Haryana		Dadri	Flora Pentapotamica. Subregion Patalia principe Dadri. Narmaul?	ad series et in ruderatis c 7000 ft versus Narmaul in dit cadeu, sub region Patialia Coline principe Dadri			28.557914	N	76.291225	E	DD	<2km	GAZ	28.557914	76.291225	228	0
E		E00757228	Drummond, J.R.		15259			16	3	1904		Solanaceae	Solanum	insanum	L.	Asia-Tropical	Indian Subcontinent	India	Haryana		Dadri	Flora Pentapotamica. Subregion Patalia principe Dadri. Narmaul?	ad series et in ruderatis c 7000 ft versus Narmaul in dit cadeu, sub region Patialia Coline principe Dadri			28.557914	N	76.291225	E	DD	<2km	GAZ	28.557914	76.291225	228	0
K		K001153124	Drummond, J.R.	Kew-	20549			13	2	1885		Solanaceae	Solanum	virginianum	L.	Asia-Tropical	Indian Subcontinent	India	Punjab		Sadhor	Luahuaina [Ludhuaina]				30.903737	N	75.852248	E	DD	>20km	GAZ	30.903737	75.852248	0	0
K		K001153128	Drummond, J.R.		23619			30	10	1887		Solanaceae	Solanum	virginianum	L.	Asia-Tropical	Indian Subcontinent	India	Haryana			Zahirya brought this booti on 30th Octo 1887 from the jungle of Karnal'				29.684461	N	76.996097	E	DD	2-5km	GAZ	29.684461	76.996097	0	0
K		K001153131	Drummond, J.R.		25858			0	0	0	<1822	Solanaceae	Solanum	virginianum	L.	Asia-Tropical	Indian Subcontinent	India/Pakistan	Punjab			sin. loc.				0		0					0	0	0	0
K		K000788183	Drummond, J.R.		25859			0	0	0		Solanaceae	Solanum	insanum	L.	Asia-Tropical	Indian Subcontinent	India/Pakistan	Punjab			sin. loc.				0		0					0	0	0	0
K		K001153129	Drummond, J.R.		25860			0	0	0	s.d.	Solanaceae	Solanum	virginianum	L.	Asia-Tropical	Indian Subcontinent	India/Pakistan	Punjab			sin. loc.				0		0					0	0	0	0
K		K000788181	Drummond, J.R.		25862			0	0	1888		Solanaceae	Solanum	insanum	L.	Asia-Tropical	Indian Subcontinent	India/Pakistan	Punjab			Karwal [Kawal, Kamal?] District?				0		0					0	0	0	0
E			Drummond, J.R.		25862			0	0	1888		Solanaceae	Solanum	insanum	L.	Asia-Tropical	Indian Subcontinent	India/Pakistan	Punjab			Karwal [Kawal, Kamal?] District?				0		0					0	0	0	0
K		K000788179	Drummond, J.R.		25863			0	0	0		Solanaceae	Solanum	insanum	L.	Asia-Tropical	Indian Subcontinent	India/Pakistan	Punjab			sin. loc.				0		0					0	0	0	0
K		K000788180	Drummond, J.R.		25864			0	0	0		Solanaceae	Solanum	insanum	L.	Asia-Tropical	Indian Subcontinent	India/Pakistan	Punjab			sin. loc.				0		0					0	0	0	0
K		K000788157	Du Puy, D.J.	CI	94		Du Puy, B.P.	15	5	1987		Solanaceae	Solanum	insanum	L.	Asia-Tropical	Australia	Australia	Christmas Island	North East		Chinese Cemetry. North East Point.	In secondary shrub with Capsicum (CI. 97), Leucaena, Corchorus, grasses and Mimosa invisa. Limestone soil.	Shrub. c. 1-2 m tall. Stems with large thorns, branched, floccose. Leaves blue-green, felty, yellow-paler below, several large upright pften purple based spines on the lamina petioles. Calyx green, throny. Fruits globose, yellow from green 2-2.5cm diameter, smooth. Fruits dried separately.		10.416284	S	105.689666	E	DD		GAZ	-10.416284	105.689666	30	0
K		K000922831	Du, N.V.	HNK-	2470		Quang, B.H.; Chinh, V.T.; The, P.V.; Kok, R.P.J. de; Xanthos, M.D.; et al.	5	10	2008		Solanaceae	Solanum	torvum	Sw.	Asia-Tropical	Indo-China	Vietnam	Son La			Vo Nguyen Giap forest, Phù Yên district	primary evergreen forst on black loam soil; lowland, wet	small tree; fruit white green		21.15596	N	104.41077	E	DMS		SPEC	21.266556	104.685472	0	0
K		K000922832	Du, N.V.	HNK-	2799		Quang, B.H.; Chinh, V.T.; The, P.V.; Kok, R.P.J. de; Xanthos, M.D.; et al.	13	10	2008		Solanaceae	Solanum	torvum	Sw.	Asia-Tropical	Indo-China	Vietnam	Nghe An			Khe Kem waterfall, Pu Mat National Park	closed evergreen forst on soil hills, mixed feralit; dominated by Dipterocarpaceae, Fagaceae and Lauraceae, wet; near the forest	small tree, 1-2 m		18.58104	N	104.48088	E	DMS		SPEC	18.969556	104.802444	0	0
K		K001152542	Du, Y.	SCSB-	7		Fang, W.; Guo, Y.G. & Liu, E.D.	10	12	2005		Solanaceae	Solanum	torvum	Sw.	Asia-Temperate	China	China	Yunnan			Honghe District, Mile County, 33 km along road form Xinshao to Luona	margin of ravine	shrub 1m		24.0654	N	103.3511	E	DMS		SPEC	24.115	103.586389	1053	0
E		E00757238	Dubuc, K.		s.n.			0	0	1860		Solanaceae	Solanum	insanum	L.	Asia-Tropical	Indian Subcontinent	Sri Lanka				sin. loc.				0		0					0	0	0	0
P		P00055633	Ducloux, F.		3910			5	1	1906		Solanaceae	Solanum	violaceum	Ortega	Asia-Temperate	China	China	Yunnan	Zhaotong	Qiaojia	Yunnan, ville de Kiao-kia [Qiaojia]				26.908633	N	102.930222	E	DD	>20km	GAZ	26.908633	102.930222	0	0
P		P00055634	Ducloux, F.		3910			5	1	1906		Solanaceae	Solanum	violaceum	Ortega	Asia-Temperate	China	China	Yunnan	Zhaotong	Qiaojia	Yunnan, ville de Kiao-kia [Qiaojia]				26.908633	N	102.930222	E	DD	>20km	GAZ	26.908633	102.930222	0	0
P		P00055698	Ducloux, F.		3911			5	1	1906		Solanaceae	Solanum	virginianum	L.	Asia-Temperate	China	China	Yunnan	Zhaotong	Qiaojia	environs de Kiao Kia [Qiaojia]				26.908633	N	102.930222	E	DD	>20km	GAZ	26.908633	102.930222	0	0
P		P00055697	Ducloux, F.		3911			5	1	1906		Solanaceae	Solanum	virginianum	L.	Asia-Temperate	China	China	Yunnan	Zhaotong	Qiaojia	environs de Kiao Kia [Qiaojia]				26.908633	N	102.930222	E	DD	>20km	GAZ	26.908633	102.930222	0	0
P		P00055699	Ducloux, F.		4772			0	1	1907		Solanaceae	Solanum	virginianum	L.	Asia-Temperate	China	China	Yunnan		Mojiang	Ma chang près Kiaou ya pin				23.425956	N	101.693625	E	DD	>20km	GAZ	23.425956	101.693625	0	0
P		P00055636	Ducloux, F.		4773			0	9	1906		Solanaceae	Solanum	violaceum	Ortega	Asia-Temperate	China	China	Yunnan		Ta pin siou	Yunnan, Ta pin siou près Kieou ya pin				23.425956	N	101.693625	E	DD	>20km	GAZ	23.425956	101.693625	0	0
P		P00055635	Ducloux, F.		4773			0	9	1906		Solanaceae	Solanum	violaceum	Ortega	Asia-Temperate	China	China	Yunnan		Ta pin siou	Yunnan, Ta pin siou près Kieou ya pin				23.425956	N	101.693625	E	DD	>20km	GAZ	23.425956	101.693625	0	0
P		P00055702	Ducloux, F.		5209			0	5	1907		Solanaceae	Solanum	virginianum	L.	Asia-Temperate	China	China	Yunnan	Honghe	Mengzi City	Au dessous de Mong Tse [Mengzi City]. Fleuve Rouge				23.366667	N	103.4	E	DD	>20km	GAZ	23.366667	103.4	0	0
P		P00055700	Ducloux, F.		5209			0	5	1907		Solanaceae	Solanum	virginianum	L.	Asia-Temperate	China	China	Yunnan	Honghe	Mengzi City	Au dessous de Mong Tse [Mengzi City]. Fleuve Rouge				23.366667	N	103.4	E	DD	>20km	GAZ	23.366667	103.4	0	0
P		P00055701	Ducloux, F.		5209			0	5	1907		Solanaceae	Solanum	virginianum	L.	Asia-Temperate	China	China	Yunnan	Honghe	Mengzi City	Au dessous de Mong Tse [Mengzi City]. Fleuve Rouge				23.366667	N	103.4	E	DD	>20km	GAZ	23.366667	103.4	0	0
P		P00055703	Ducloux, F.		5888			14	10	1908		Solanaceae	Solanum	virginianum	L.	Asia-Temperate	China	China	Yunnan		Mojiang	Ma Chang près Kieou ya pin		Fl. violettes		23.425956	N	101.693625	E	DD	>20km	GAZ	23.425956	101.693625	0	0
P		P00055637	Ducloux, F.		6235			22	10	1908		Solanaceae	Solanum	violaceum	Ortega	Asia-Temperate	China	China	Yunnan		Ke ty pin	Yunnan, Ke ty pin près Kieou ya pin				23.425956	N	101.693625	E	DD	>20km	GAZ	23.425956	101.693625	0	0
CAS	CAS-1003822		Dulong Jiang Investigation Team		6			31	10	1990		Solanaceae	Solanum	violaceum	Ortega	Asia-Temperate	China	China	Yunnan			Gaoligong Shan Region. Lushui Xian, Luzhang Zheng. In the vicinity of Liuku on the W side of the Nu Jiang.				25.973462	N	98.835245	E	DD	>20km	GAZ	25.973462	98.835245	900	0
P		P00369163	Dumont d'Urville, J.S.C.		211			0	0	1827		Solanaceae	Solanum	lasiocarpum	Dunal	Asia-Tropical	Malesia	Indonesia	West Papua	Manokwari Regency	Manokwari	hâvre de Dorey/Dorery [Manokwari city]		diff. tantum foliis min. sp.		0.861551	S	134.061944	E	DD		GAZ	-0.861551	134.061944	0	0
P		P00445183	Dumont d'Urville, J.S.C.		211			0	0	1827		Solanaceae	Solanum	lasiocarpum	Dunal	Asia-Tropical	Malesia	Indonesia	West Papua	Manokwari Regency	Manokwari	hâvre de Dorey/Dorery [Manokwari city]		diff. tantum foliis min. sp.		0.861551	S	134.061944	E	DD		GAZ	-0.861551	134.061944	0	0
L		L.2879741	Dunlop, C.R.		9619		Leach, G.J.	15	5	1993		Solanaceae	Solanum	lasiocarpum	Dunal	Asia-Tropical	Malesia	Indonesia	Maluku		Wetar Island	Kali Kuning River	side of track through primary forest on clayey soil	1 m annual shrub		7.42	S	126.18	E	DMS	2-5km	SPEC	-7.7	126.3	0	0
L		L.2879742	Dunlop, C.R.		9619		Leach, G.J.	15	5	1993		Solanaceae	Solanum	lasiocarpum	Dunal	Asia-Tropical	Malesia	Indonesia	Maluku		Wetar Island	Kali Kuning River	side of track through primary forest on clayey soil	1 m annual shrub		7.42	S	126.18	E	DMS	2-5km	SPEC	-7.7	126.3	0	0
P		P00054093	Duport, ?		11			0	0	0		Solanaceae	Solanum	procumbens	Lour.	Asia-Tropical	Indo-China	Vietnam	Ninh Binh			sin. loc.				0		0					0	0	0	0		Ca-Gai
P		P00054285	Duport, ?		63			0	0	0		Solanaceae	Solanum	violaceum	Ortega	Asia-Tropical	Indo-China	Vietnam	Ninh Binh	Tam Diêp	Cho Ganh	Cho Ganh				20.1667	N	105.95	E	DD	>20km	GAZ	20.1667	105.95	0	0
P		P00055986	Dupuy, C.		92			0	0	1899		Solanaceae	Solanum	involucratum	Blume	Asia-Tropical	Indo-China	Laos	Luang Prabang			sin. loc.				0		0					0	0	0	0
P		P00055816	Dupuy, C.		93			0	0	1899		Solanaceae	Solanum	violaceum	Ortega	Asia-Tropical	Indo-China	Laos	Luang Prabang			sin. loc.		Arbuste de 1-3 m de hauteur		0		0					0	0	0	0		Kh'eng hon
CAL	316159		Duthie, J.F.		10481			9	1	1926		Solanaceae	Solanum	insanum	L.	Asia-Tropical	Indian Subcontinent	India				'Chadara District, Central Provinces'				0		0					0	0	0	0
CAL	316156		Duthie, J.F.		10482			24	2	1891		Solanaceae	Solanum	insanum	L.	Asia-Tropical	Indian Subcontinent	India				'Palimarki, Central Provinces'				0		0					0	0	0	0
K		K000788188	Duthie, J.F.		s.n.			0	0	0		Solanaceae	Solanum	insanum	L.	Asia-Tropical	Indian Subcontinent	India				West Himalaya				0		0					0	0	0	0
K		K001153092	Duthie, J.F.		s.n.			19	3	1897	s.d.	Solanaceae	Solanum	virginianum	L.	Asia-Tropical	Indian Subcontinent	India	Uttar Pradesh	Saharanpur	Saharanpur					29.939171	N	77.55534	E	DD	>20km	GAZ	29.939171	77.55534	0	0
K		K001153059	Duthie, J.F.		s.n.			2	5	1898		Solanaceae	Solanum	violaceum	Ortega	Asia-Tropical	Indian Subcontinent	India				Gainughat [could be Gaighat in Nepal or in Bihar]		[actually collected by Jarsukh] Scrambling shrub		0		0					0	0	0	0		banbhata
CAL	3374		Dutt, A.K.		664			15	3	1965		Solanaceae	Solanum	melongena	L.	Asia-Tropical	Indian Subcontinent	India	West Bengal	Burdwan	Bhedia		from field	herbaceous		23.588792	N	87.709872	E	DD	2-5km	GAZ	23.588792	87.709872	0	0
A		230140	Ebalo, L.E.		934			5	1	1941		Solanaceae	Solanum	lasiocarpum	Dunal	Asia-Tropical	Malesia	Philippines	Mindanao	ARMM (Muslim Mindanao)	Isabela de Basilan	Land grant of the University of the Philippines, Basilan Province		Shrub, flr white		6.639577	N	121.997742	E	DD		ARC	6.639577	121.997742	0	0		lagutong (Tagalog?)
A		230087	Ebalo, L.E.		1344		Conklin, H.C.	12	8	1947		Solanaceae	Solanum	pseudosaponaceum	Blume	Asia-Tropical	Malesia	Philippines	Luzon	Mimaropa		sin. loc.				0		0					0	0	0	0
P		P00054108	Eberhardt, P.A.		1347			0	0	0		Solanaceae	Solanum	procumbens	Lour.	Asia-Tropical	Indo-China	Vietnam	Thua Thiên-Huê	Huê		Hue		0.6 m. Flowers violet		16.456415	N	107.590789	E	DD	2-5km	GAZ	16.456415	107.590789	0	0		Cay Ca-Gai
P		P00054126	Eberhardt, P.A.		2162			0	0	0		Solanaceae	Solanum	procumbens	Lour.	Asia-Tropical	Indo-China	Vietnam	Quang Tri			Quang Tri		0.5 m à 1.10 m. Fleurs violacées		16.726343	N	106.931368	E	DD	>20km	GAZ	16.726343	106.931368	0	0		Cay Ca-Gai
P		P00055949	Eberhardt, P.A.		3811			0	0	0		Solanaceae	Solanum	insanum	L.	Asia-Tropical	Indo-China	Vietnam	Vinh Phúc		Vinh Yên	Tonkin, Vinh yen		0.7 m. Fleur violet clair		21.309996	N	105.596675	E	DD	>20km	GAZ	21.309996	105.596675	0	0		Cay gai
P		P03552984	Eberhardt, P.A.		3811			0	0	0		Solanaceae	Solanum	insanum	L.	Asia-Tropical	Indo-China	Vietnam	Vinh Phúc		Vinh Yên	Tonkin, Vinh yen		0.7 m. Fleur violet clair		21.309996	N	105.596675	E	DD	>20km	GAZ	21.309996	105.596675	0	0		Cay gai
P		P00055935	Eberhardt, P.A.		4265			0	0	0		Solanaceae	Solanum	praetermissum	Kerr ex Barnett	Asia-Tropical	Indo-China	Vietnam	Hoa Binh	Mai Chau district	Mai Châu			0.50 m. Fleur blanche		20.660586	N	105.082945	E	DD		GAZ	20.660586	105.082945	0	0
P		P00055934	Eberhardt, P.A.		4265			0	0	0		Solanaceae	Solanum	praetermissum	Kerr ex Barnett	Asia-Tropical	Indo-China	Vietnam	Hoa Binh	Mai Chau district	Mai Châu			0.50 m. Fleur blanche		20.660586	N	105.082945	E	DD		GAZ	20.660586	105.082945	0	0
W	1970-0014120		Eckert, E.J.		69			15	11	1969		Solanaceae	Solanum	insanum	L.	Asia-Tropical	Indian Subcontinent	Pakistan	Khyber Pakhtunkhwa			Tarbela Dam Colony	schotteriger Boden, Berghang	2 fuss; blau violette, weiss gestreifen Blüten, nur schwach stachelig, sonst wie #6		34.076867	N	71.3424	E	DD		GAZ	34.076867	71.3424	0	0
A		230141	Edaño, G.E.		247			15	4	1947		Solanaceae	Solanum	lasiocarpum	Dunal	Asia-Tropical	Malesia	Philippines	Luzon	Mimaropa	Puerto Princesa	Canigaran, Palawan Province [Island]		plant 1m, 2 cm dbh, flr white, fr green		9.9676	S	118.78451	E	DD	<2km	GEO-L	-9.9676	118.78451	0	0
A		230183	Edaño, G.E.		11872			0	3	1950		Solanaceae	Solanum	torvum	Sw.	Asia-Tropical	Malesia	Philippines	Visayas	Eastern Visayas	Antilao River	Ormoc, Leyte Province				11.3666	N	124.5	E	DD		GEO-L	11.3666	124.5	0	0
A		230184	Edaño, G.E.		11990			0	3	1950		Solanaceae	Solanum	torvum	Sw.	Asia-Tropical	Malesia	Philippines	Visayas	Eastern Visayas	Lake Danao	Ormoc, Leyte Province				10.868	N	124.855833	E	DD		GEO-L	10.868	124.855833	0	0
P			Edaño, G.E.		36789			0	10	1919		Solanaceae	Solanum	torvoideum	Merr. & L.M.Perry	Asia-Tropical	Malesia	Philippines	Mindanao	Zamboanga Peninsula	Malangas	Zamboanga				7.625429	N	123.013218	E	DD		GAZ	7.625429	123.013218	0	0
P		P00379742	Edaño, G.E.		38321			0	4	1920		Solanaceae	Solanum	torvoideum	Merr. & L.M.Perry	Asia-Tropical	Malesia	Philippines	Luzon	Central Luzon	Subic	Zambales Province				14.896783	N	120.236644	E	DD		GAZ	14.896783	120.236644	0	0
UC		UC321859	Edaño, G.E.		48815			0	12	1926		Solanaceae	Solanum	torvoideum	Merr. & L.M.Perry	Asia-Tropical	Malesia	Philippines	Luzon	Calabarzon	San Andales	Mt. Pinagbayanan, Rizal Province	on slopes in open forest	fl.s white		0		0					0	0	0	0
NY	NY00828265	828265	Edaño, G.E.	BS-	76376			4	12	1928		Solanaceae	Solanum	retrorsum	Elmer	Asia-Tropical	Malesia	Philippines	Luzon	Bicol	Panagan River	Camarines Sur Province	slopes in forest	1 m; 4 cm diam; fruit red		0		0					0	0	0	0
G		G00104202	Edaño, G.E.	BS-	76376			4	12	1928		Solanaceae	Solanum	retrorsum	Elmer	Asia-Tropical	Malesia	Philippines	Luzon	Bicol	Panagan River	Camarines Sur Province	slopes in forest	1 m; 4 cm diam; fruit red		0		0					0	0	0	0
A		230124	Edaño, G.E.		77832			0	5	1929		Solanaceae	Solanum	lasiocarpum	Dunal	Asia-Tropical	Malesia	Philippines	Luzon	Mimaropa	Mount Balagbag					10	N	118.45	E	DMS		GEO-L	10	118.75	0	0
A		230147	Edaño, G.E.		78556			0	11	1929		Solanaceae	Solanum	mammosum	L.	Asia-Tropical	Malesia	Philippines	Luzon	Cagayan Valley	Pinagsongayan River	Cagayan Province				14.484	N	121.024	E	DMS		GAZ	14.811111	121.044444	0	0
CAL			Eder, M.P.		28563			0	7	1921		Solanaceae	Solanum	torvoideum	Merr. & L.M.Perry	Asia-Tropical	Malesia	Philippines	Luzon	Zambales		sin. loc.				0		0					0	0	0	0
MPU		MPU981115	Edgeworth, M.P.		116			0	0	0	s.d.	Solanaceae	Solanum	insanum	L.	Asia-Tropical	Indian Subcontinent	India				'Sivala & subHimala at 4600 ped.' [possibly Banda district in Uttar Pradesh, Sivala is in Andhra Pradesh near the coast]				0		0					0	0	1400	0	ca.
K		K000441218	Edgeworth, M.P.		s.n.			0	3	1857		Solanaceae	Solanum	cordatum	Forssk.	Asia-Tropical	Indian Subcontinent	India/Pakistan	Punjab			'Lower Panjab' [possibly Pakistan?]				0		0					0	0	0	0
K		K000441221	Edgeworth, M.P.		s.n.			0	0	1852		Solanaceae	Solanum	cordatum	Forssk.	Asia-Tropical	Indian Subcontinent	Pakistan	Punjab			Sandal Bar [region between rivers Chenab and Ravi, georef to middle of area]				30.971468	N	72.445435	E	DD	>20km	GAZ	30.971468	72.445435	0	0
E		E00208212	Edinburgh Nepal Expedition		21			23	9	2001		Solanaceae	Solanum	torvum	Sw.	Asia-Tropical	Indian Subcontinent	Nepal		Dhankuta		Mouth of Mangmaya Khola at confluence with Arun Kosi, edge of Mangmaya village, Koshi Zone	Soil bank in shaded gully	Coarse suffrutescent herb to 2m; stems spiny; petals white; anthers yellow		27.12055	N	87.25638	E	DD		GAZ	27.12055	87.25638	0	0
K		K000441169	Ehrenberg, C.G.		s.n.			0	2	1820		Solanaceae	Solanum	forskalii	Dunal	Asia-Temperate	Arabian Peninsula	Saudi Arabia				Arabia, ex monte Djara.				0		0					0	0	0	0
LE			Ehrenberg, C.G.		s.n.			0	2	1820		Solanaceae	Solanum	forskalii	Dunal	Asia-Temperate	Arabian Peninsula	Saudi Arabia				Arabia, ex monte Djara.				0		0					0	0	0	0
L		L.2882128	Elbert, J.		2401			2	7	1909		Solanaceae	Solanum	lasiocarpum	Dunal	Asia-Tropical	Malesia	Indonesia	West Nusa Tenggara	Lombok		Paugautap, SW Lombok				8.801225	S	115.996944	E	DD	2-5km	GAZ	-8.801225	115.996944	0	58
L		L.2885037	Elbert, J.		3224			26	12	1909		Solanaceae	Solanum	poka	Dunal	Asia-Tropical	Malesia	Indonesia	Sulawesi	Sulawesi Tenggara	Baula	Kolaka Regency	Buschwald, sumpfig, lehm			4.156176	S	121.684894	E	DD	>20km	GAZ	-4.156176	121.684894	150	0
L		L.2885055	Elbert, J.		3575			3	12	1909		Solanaceae	Solanum	torvoideum	Merr. & L.M.Perry	Asia-Tropical	Malesia	Indonesia	West Nusa Tenggara	Bima Regency	Donggo	Kenomta [?], sandschaft [?] Dongoo Parklandschaft				8.430177	S	118.568126	E	DD	2-5km	GAZ	-8.430177	118.568126	100	300
K		K000610976	Ellen, R.F.		836			0	3	1996		Solanaceae	Solanum	torvum	Sw.	Asia-Tropical	Malesia	Indonesia	Maluku	Seram	Rohua	near Rohua.				3.333333	S	129.166667	E	DD		SPEC	-3.333333	129.166667	0	0
CAL			Ellis, J.L.	SC-	11769			18	1	1961		Solanaceae	Solanum	trilobatum	L.	Asia-Tropical	Indian Subcontinent	India	Tamil Nadu	Thanjavur	Point Calimere			pale violet flowers		10.316667	N	79.866667	E	DD	2-5km	GAZ	10.316667	79.866667	0	0
CAL			Ellis, J.L.	SC-	14242			18	7	1962		Solanaceae	Solanum	insanum	L.	Asia-Tropical	Indian Subcontinent	India	Andhra Pradesh	Cuddapah	Balapalla	'Balapalla' [Boggalapalle?]		in buds		14.417737	N	78.819559	E	DD	>20km	GAZ	14.417737	78.819559	0	0
PBL	775	PBL0000014534	Ellis, J.L.	ANC-	18793		Ramamurthy, K.	14	4	1964		Solanaceae	Solanum	torvum	Sw.	Asia-Tropical	Indian Subcontinent	India	Andaman and Nicobar Islands	South Andamans		Homfray gunj		shrub; flower white; common		0		0					0	0	10	0
MH	38638		Ellis, J.L.		20499			20	8	1964		Solanaceae	Solanum	multiflorum	Roth	Asia-Tropical	Indian Subcontinent	India	Kerala	Kozhikode	Chedaleth Range	Calicut [Kozhikode district], Chedaleth [in Wayanad Wildlife Sanctuary]		Pink flowers		11.697775	N	76.258424	E	DD	>20km	GAZ	11.697775	76.258424	900	0
MH	38639		Ellis, J.L.		20499			20	8	1964		Solanaceae	Solanum	multiflorum	Roth	Asia-Tropical	Indian Subcontinent	India	Kerala	Kozhikode	Chedaleth Range	Calicut [Kozhikode district], Chedaleth [in Wayanad Wildlife Sanctuary]		Pink flowers		11.697775	N	76.258424	E	DD	>20km	GAZ	11.697775	76.258424	900	0
CAL			Ellis, J.L.	SC-	22154			21	10	1964		Solanaceae	Solanum	insanum	L.	Asia-Tropical	Indian Subcontinent	India	Andhra Pradesh	Kurnool		way to Srisailam [georef to Srisailem]		shrub; flowers blue; common		16.061533	N	78.897313	E	DD	>20km	GAZ	16.061533	78.897313	500	0
MH	59606		Ellis, J.L.		29496			5	12	1967		Solanaceae	Solanum	multiflorum	Roth	Asia-Tropical	Indian Subcontinent	India	Kerala	Wayanad	Chandanathode	Makkicheravattahm-Chandanathode		Flowers white, ripe fruits orange		11.850257	N	75.806112	E	DD	>20km	GAZ	11.850257	75.806112	850	0
MH	59607		Ellis, J.L.		29496			5	12	1967		Solanaceae	Solanum	multiflorum	Roth	Asia-Tropical	Indian Subcontinent	India	Kerala	Wayanad	Chandanathode	Makkicheravattahm-Chandanathode		Flowers white, ripe fruits orange		11.850257	N	75.806112	E	DD	>20km	GAZ	11.850257	75.806112	850	0
CAL			Ellis, J.L.	SC-	32673			29	11	1969		Solanaceae	Solanum	insanum	L.	Asia-Tropical	Indian Subcontinent	India	Andhra Pradesh	Kurnool	Gundlabrahmeswaram		teak plantation	herb; flowers pale purple, anthers yellow		15.661147	N	78.745212	E	DD		GAZ	15.661147	78.745212	610	0
K		K000195925	Elmer, A.D.E.		2233			0	12	1904		Solanaceae	Solanum	lasiocarpum	Dunal	Asia-Tropical	Malesia	Philippines	Luzon	Central Luzon	Mount Mariveles	Lamao River, Bataan Province				14.43333	N	120.483333	E	DD		GAZ	14.43333	120.483333	0	0
K		K000195965	Elmer, A.D.E.		5528			0	1	1904		Solanaceae	Solanum	insanum	L.	Asia-Tropical	Malesia	Philippines	Luzon	NCR	Manila					14.599512	N	120.984219	E	DD		GAZ	14.599512	120.984219	0	0
K		K000196966	Elmer, A.D.E.		5610			0	2	1904		Solanaceae	Solanum	insanum	L.	Asia-Tropical	Malesia	Philippines	Luzon	Ilocos	Bauang	La Union Province				16.530833	N	120.333056	E	DD		GAZ	16.530833	120.333056	0	0
G		G00442610	Elmer, A.D.E.		5610			0	2	1904		Solanaceae	Solanum	insanum	L.	Asia-Tropical	Malesia	Philippines	Luzon	Ilocos	Bauang	La Union Province				16.530833	N	120.333056	E	DD		GAZ	16.530833	120.333056	0	0
P		P00369194	Elmer, A.D.E.		5610			0	2	1904		Solanaceae	Solanum	insanum	L.	Asia-Tropical	Malesia	Philippines	Luzon	Ilocos	Bauang	La Union Province				16.530833	N	120.333056	E	DD		GAZ	16.530833	120.333056	0	0
K		K000195924	Elmer, A.D.E.		5819			0	3	1904		Solanaceae	Solanum	lasiocarpum	Dunal	Asia-Tropical	Malesia	Philippines	Luzon	Cordillera (CAR)	Baguio	Benguet Province				16.4	N	120.605	E	DD	2-5km	GAZ	16.4	120.605	0	0
G		G00442587	Elmer, A.D.E.		5819			0	3	1904		Solanaceae	Solanum	lasiocarpum	Dunal	Asia-Tropical	Malesia	Philippines	Luzon	Cordillera (CAR)	Baguio	Benguet Province				16.4	N	120.605	E	DD	2-5km	GAZ	16.4	120.605	0	0
P		P00369164	Elmer, A.D.E.		5819			0	3	1904		Solanaceae	Solanum	lasiocarpum	Dunal	Asia-Tropical	Malesia	Philippines	Luzon	Cordillera (CAR)	Baguio	Benguet Province				16.4	N	120.605	E	DD	2-5km	GAZ	16.4	120.605	0	0
K		K000195974	Elmer, A.D.E.		5895			0	3	1904		Solanaceae	Solanum	torvoideum	Merr. & L.M.Perry	Asia-Tropical	Malesia	Philippines	Luzon	Cordillera (CAR)	Baguio	Benguet Province				16.4	N	120.605	E	DD	2-5km	GAZ	16.4	120.605	0	0
P		P00379743	Elmer, A.D.E.		5895			0	3	1904		Solanaceae	Solanum	torvoideum	Merr. & L.M.Perry	Asia-Tropical	Malesia	Philippines	Luzon	Cordillera (CAR)	Baguio	Benguet Province				16.4	N	120.605	E	DD	2-5km	GAZ	16.4	120.605	0	0
NY	NY00828110	828110	Elmer, A.D.E.		5895			0	3	1904		Solanaceae	Solanum	torvoideum	Merr. & L.M.Perry	Asia-Tropical	Malesia	Philippines	Luzon	Cordillera (CAR)	Baguio	Benguet Province				16.4	N	120.605	E	DD	2-5km	GAZ	16.4	120.605	0	0
G			Elmer, A.D.E.		5895			0	3	1904		Solanaceae	Solanum	torvoideum	Merr. & L.M.Perry	Asia-Tropical	Malesia	Philippines	Luzon	Cordillera (CAR)	Baguio	Benguet Province				16.4	N	120.605	E	DD	2-5km	GAZ	16.4	120.605	0	0
G			Elmer, A.D.E.		5895			0	3	1904		Solanaceae	Solanum	torvoideum	Merr. & L.M.Perry	Asia-Tropical	Malesia	Philippines	Luzon	Cordillera (CAR)	Baguio	Benguet Province				16.4	N	120.605	E	DD	2-5km	GAZ	16.4	120.605	0	0
K		K000195905	Elmer, A.D.E.		6073			0	4	1904		Solanaceae	Solanum	retrorsum	Elmer	Asia-Tropical	Malesia	Philippines	Luzon	Cordillera (CAR)	Baguio	Benguet Province				0		0					0	0	0	0
MO	5509491		Elmer, A.D.E.		6073			0	4	1904		Solanaceae	Solanum	retrorsum	Elmer	Asia-Tropical	Malesia	Philippines	Luzon	Cordillera (CAR)	Baguio	Benguet Province				0		0					0	0	0	0
CAL			Elmer, A.D.E.		6073			0	4	1904		Solanaceae	Solanum	retrorsum	Elmer	Asia-Tropical	Malesia	Philippines	Luzon	Cordillera (CAR)	Baguio	Benguet Province				0		0					0	0	0	0
K		K000196045	Elmer, A.D.E.		6204			0	4	1904		Solanaceae	Solanum	pseudosaponaceum	Blume	Asia-Tropical	Malesia	Philippines	Luzon	Cordillera (CAR)	Sablan	Benguet Province				16.488272	N	120.517666	E	DD		GAZ	16.488272	120.517666	0	0
G		G00442608	Elmer, A.D.E.		6204			0	4	1904		Solanaceae	Solanum	pseudosaponaceum	Blume	Asia-Tropical	Malesia	Philippines	Luzon	Cordillera (CAR)	Sablan	Benguet Province				16.488272	N	120.517666	E	DD		GAZ	16.488272	120.517666	0	0
P		P00369191	Elmer, A.D.E.		6204			0	4	1904		Solanaceae	Solanum	pseudosaponaceum	Blume	Asia-Tropical	Malesia	Philippines	Luzon	Cordillera (CAR)	Sablan	Benguet Province				16.488272	N	120.517666	E	DD		GAZ	16.488272	120.517666	0	0
US	853334	US00516772	Elmer, A.D.E.		6204			0	4	1904		Solanaceae	Solanum	pseudosaponaceum	Blume	Asia-Tropical	Malesia	Philippines	Luzon	Cordillera (CAR)	Sablan	Benguet Province				16.488272	N	120.517666	E	DD		GAZ	16.488272	120.517666	0	0
NSW		NSW841308	Elmer, A.D.E.		6204			0	4	1904		Solanaceae	Solanum	pseudosaponaceum	Blume	Asia-Tropical	Malesia	Philippines	Luzon	Cordillera (CAR)	Sablan	Benguet Province				16.488272	N	120.517666	E	DD		GAZ	16.488272	120.517666	0	0
LAE	231317		Elmer, A.D.E.		6204			0	4	1904		Solanaceae	Solanum	pseudosaponaceum	Blume	Asia-Tropical	Malesia	Philippines	Luzon	Cordillera (CAR)	Sablan	Benguet Province				16.488272	N	120.517666	E	DD		GAZ	16.488272	120.517666	0	0
K		K000195926	Elmer, A.D.E.		6732			0	11	1904		Solanaceae	Solanum	lasiocarpum	Dunal	Asia-Tropical	Malesia	Philippines	Luzon	Central Luzon	Mount Mariveles	Bataan Province				14.43333	N	120.483333	E	DD		GAZ	14.43333	120.483333	0	0
E		E00426931	Elmer, A.D.E.		6732			0	11	1904		Solanaceae	Solanum	lasiocarpum	Dunal	Asia-Tropical	Malesia	Philippines	Luzon	Central Luzon	Mount Mariveles	Bataan Province				14.43333	N	120.483333	E	DD		GAZ	14.43333	120.483333	0	0
CAL			Elmer, A.D.E.		6732			0	11	1904		Solanaceae	Solanum	lasiocarpum	Dunal	Asia-Tropical	Malesia	Philippines	Luzon	Central Luzon	Mount Mariveles	Bataan Province				14.43333	N	120.483333	E	DD		GAZ	14.43333	120.483333	0	0
K		K000195964	Elmer, A.D.E.		8214			0	4	1906		Solanaceae	Solanum	insanum	L.	Asia-Tropical	Malesia	Philippines	Luzon	Calabarzon	Los Baños	Laguna Province				14.169912	N	121.244063	E	DD	<2km	GAZ	14.169912	121.244063	0	0
E		E00426935	Elmer, A.D.E.		8214			0	4	1906		Solanaceae	Solanum	insanum	L.	Asia-Tropical	Malesia	Philippines	Luzon	Calabarzon	Los Baños	Laguna Province				14.169912	N	121.244063	E	DD	<2km	GAZ	14.169912	121.244063	0	0
CAL			Elmer, A.D.E.		8214			0	4	1906		Solanaceae	Solanum	insanum	L.	Asia-Tropical	Malesia	Philippines	Luzon	Calabarzon	Los Baños	Laguna Province				14.169912	N	121.244063	E	DD	<2km	GAZ	14.169912	121.244063	0	0
E		E00426932	Elmer, A.D.E.		8328			0	4	1906		Solanaceae	Solanum	lasiocarpum	Dunal	Asia-Tropical	Malesia	Philippines	Luzon	Calabarzon	Los Baños	prov. Laguna				14.09636	N	121.1465	E	DM		GAZ	14.1606	121.244167	0	0
CAL			Elmer, A.D.E.		8328			0	4	1906		Solanaceae	Solanum	lasiocarpum	Dunal	Asia-Tropical	Malesia	Philippines	Luzon	Calabarzon	Los Baños	prov. Laguna				14.09636	N	121.1465	E	DM		GAZ	14.1606	121.244167	0	0
A		230199	Elmer, A.D.E.		8629			0	3	1907		Solanaceae	Solanum	torvoideum	Merr. & L.M.Perry	Asia-Tropical	Malesia	Philippines	Luzon	Cordillera (CAR)	Baguio	Benguet Province				0		0					0	0	0	0
K		K000195982	Elmer, A.D.E.		8629			0	3	1907		Solanaceae	Solanum	torvoideum	Merr. & L.M.Perry	Asia-Tropical	Malesia	Philippines	Luzon	Cordillera (CAR)	Baguio	Benguet Province				0		0					0	0	0	0
NY	NY00828111	828111	Elmer, A.D.E.		8629			0	3	1907		Solanaceae	Solanum	torvoideum	Merr. & L.M.Perry	Asia-Tropical	Malesia	Philippines	Luzon	Cordillera (CAR)	Baguio	Benguet Province				0		0					0	0	0	0
L		L.2771114	Elmer, A.D.E.		8629			0	3	1907		Solanaceae	Solanum	torvoideum	Merr. & L.M.Perry	Asia-Tropical	Malesia	Philippines	Luzon	Cordillera (CAR)	Baguio	Benguet Province				0		0					0	0	0	0
E		E00426940	Elmer, A.D.E.		8629			0	3	1907		Solanaceae	Solanum	torvoideum	Merr. & L.M.Perry	Asia-Tropical	Malesia	Philippines	Luzon	Cordillera (CAR)	Baguio	Benguet Province				0		0					0	0	0	0
CAL			Elmer, A.D.E.		8629			0	3	1907		Solanaceae	Solanum	torvoideum	Merr. & L.M.Perry	Asia-Tropical	Malesia	Philippines	Luzon	Cordillera (CAR)	Baguio	Benguet Province				0		0					0	0	0	0
G			Elmer, A.D.E.		8629			0	3	1907		Solanaceae	Solanum	torvoideum	Merr. & L.M.Perry	Asia-Tropical	Malesia	Philippines	Luzon	Cordillera (CAR)	Baguio	Benguet Province				0		0					0	0	0	0
G			Elmer, A.D.E.		8629			0	3	1907		Solanaceae	Solanum	torvoideum	Merr. & L.M.Perry	Asia-Tropical	Malesia	Philippines	Luzon	Cordillera (CAR)	Baguio	Benguet Province				0		0					0	0	0	0
A		77850	Elmer, A.D.E.		8719			0	3	1907		Solanaceae	Solanum	retrorsum	Elmer	Asia-Tropical	Malesia	Philippines	Luzon	Cordillera (CAR)	Baguio	Benguet Province				16.407839	N	120.60395	E	DD		GAZ	16.407839	120.60395	0	0
K		K000195910	Elmer, A.D.E.		8719			0	3	1907		Solanaceae	Solanum	retrorsum	Elmer	Asia-Tropical	Malesia	Philippines	Luzon	Cordillera (CAR)	Baguio	Benguet Province				16.407839	N	120.60395	E	DD		GAZ	16.407839	120.60395	0	0
E		E00243613	Elmer, A.D.E.		8719			0	3	1907		Solanaceae	Solanum	retrorsum	Elmer	Asia-Tropical	Malesia	Philippines	Luzon	Cordillera (CAR)	Baguio	Benguet Province				16.407839	N	120.60395	E	DD		GAZ	16.407839	120.60395	0	0
LE			Elmer, A.D.E.		10277			0	6	1908		Solanaceae	Solanum	lasiocarpum	Dunal	Asia-Tropical	Malesia	Philippines	Visayas	Negros Island	Dumaguete	Cuernos Mtns., province of Negros Oriental, Negros Island				9.29457	N	123.256511	E	DD		GAZ	9.29457	123.256511	0	0
E		E00426924	Elmer, A.D.E.		10277			0	6	1908		Solanaceae	Solanum	lasiocarpum	Dunal	Asia-Tropical	Malesia	Philippines	Visayas	Negros Island	Dumaguete	Cuernos Mtns., province of Negros Oriental, Negros Island				9.29457	N	123.256511	E	DD		GAZ	9.29457	123.256511	0	0
GH		77844	Elmer, A.D.E.		10752			0	5	1910		Solanaceae	Solanum	schefferi	F.Muell.	Asia-Tropical	Malesia	Philippines	Luzon	Mimaropa	Magallanes	Sibuyan Island, Romblon Province				12.4313	N	122.545	E	DD		GEO-L	12.4313	122.545	0	0
A		77845	Elmer, A.D.E.		10752			0	5	1910		Solanaceae	Solanum	schefferi	F.Muell.	Asia-Tropical	Malesia	Philippines	Luzon	Mimaropa	Magallanes	Sibuyan Island, Romblon Province				12.4313	N	122.545	E	DD		GEO-L	12.4313	122.545	0	0
K		K000196018	Elmer, A.D.E.		10752			0	5	1910		Solanaceae	Solanum	schefferi	F.Muell.	Asia-Tropical	Malesia	Philippines	Luzon	Mimaropa	Magallanes	Sibuyan Island, Romblon Province				12.4313	N	122.545	E	DD		GEO-L	12.4313	122.545	0	0
LE		LE00016968	Elmer, A.D.E.		10752			0	5	1910		Solanaceae	Solanum	schefferi	F.Muell.	Asia-Tropical	Malesia	Philippines	Luzon	Mimaropa	Magallanes	Sibuyan Island, Romblon Province				12.4313	N	122.545	E	DD		GEO-L	12.4313	122.545	0	0
LE		LE00016969	Elmer, A.D.E.		10752			0	5	1910		Solanaceae	Solanum	schefferi	F.Muell.	Asia-Tropical	Malesia	Philippines	Luzon	Mimaropa	Magallanes	Sibuyan Island, Romblon Province				12.4313	N	122.545	E	DD		GEO-L	12.4313	122.545	0	0
E		E00273864	Elmer, A.D.E.		10752			0	5	1910		Solanaceae	Solanum	schefferi	F.Muell.	Asia-Tropical	Malesia	Philippines	Luzon	Mimaropa	Magallanes	Sibuyan Island, Romblon Province				12.4313	N	122.545	E	DD		GEO-L	12.4313	122.545	0	0
BM		BM000778113	Elmer, A.D.E.		10752			0	5	1910		Solanaceae	Solanum	schefferi	F.Muell.	Asia-Tropical	Malesia	Philippines	Luzon	Mimaropa	Magallanes	Sibuyan Island, Romblon Province				12.4313	N	122.545	E	DD		GEO-L	12.4313	122.545	0	0
G		G00442946	Elmer, A.D.E.		10752			0	5	1910		Solanaceae	Solanum	schefferi	F.Muell.	Asia-Tropical	Malesia	Philippines	Luzon	Mimaropa	Magallanes	Sibuyan Island, Romblon Province				12.4313	N	122.545	E	DD		GEO-L	12.4313	122.545	0	0
CAL	316476		Elmer, A.D.E.		10752			0	5	1910		Solanaceae	Solanum	schefferi	F.Muell.	Asia-Tropical	Malesia	Philippines	Luzon	Mimaropa	Magallanes	Sibuyan Island, Romblon Province				12.4313	N	122.545	E	DD		GEO-L	12.4313	122.545	0	0
US	779390	27651	Elmer, A.D.E.		10752			0	5	1910		Solanaceae	Solanum	schefferi	F.Muell.	Asia-Tropical	Malesia	Philippines	Luzon	Mimaropa	Magallanes	Sibuyan Island, Romblon Province				12.4313	N	122.545	E	DD		GEO-L	12.4313	122.545	0	0
BISH		BISH1005079	Elmer, A.D.E.		10752			0	5	1910		Solanaceae	Solanum	schefferi	F.Muell.	Asia-Tropical	Malesia	Philippines	Luzon	Mimaropa	Magallanes	Sibuyan Island, Romblon Province				12.4313	N	122.545	E	DD		GEO-L	12.4313	122.545	0	0
NY		172284	Elmer, A.D.E.		10752			0	5	1910		Solanaceae	Solanum	schefferi	F.Muell.	Asia-Tropical	Malesia	Philippines	Luzon	Mimaropa	Magallanes	Sibuyan Island, Romblon Province				12.4313	N	122.545	E	DD		GEO-L	12.4313	122.545	0	0
HBG		HBG511454	Elmer, A.D.E.		10752			0	5	1910		Solanaceae	Solanum	schefferi	F.Muell.	Asia-Tropical	Malesia	Philippines	Luzon	Mimaropa	Magallanes	Sibuyan Island, Romblon Province				12.4313	N	122.545	E	DD		GEO-L	12.4313	122.545	0	0
F	290900	v0073460F	Elmer, A.D.E.		10752			0	5	1910		Solanaceae	Solanum	schefferi	F.Muell.	Asia-Tropical	Malesia	Philippines	Luzon	Mimaropa	Magallanes	Sibuyan Island, Romblon Province				12.4313	N	122.545	E	DD		GEO-L	12.4313	122.545	0	0
MO	3783069	MO-503846	Elmer, A.D.E.		10752			0	5	1910		Solanaceae	Solanum	schefferi	F.Muell.	Asia-Tropical	Malesia	Philippines	Luzon	Mimaropa	Magallanes	Sibuyan Island, Romblon Province				12.4313	N	122.545	E	DD		GEO-L	12.4313	122.545	0	0
LAE	229590		Elmer, A.D.E.		10752			0	5	1910		Solanaceae	Solanum	schefferi	F.Muell.	Asia-Tropical	Malesia	Philippines	Luzon	Mimaropa	Magallanes	Sibuyan Island, Romblon Province				12.4313	N	122.545	E	DD		GEO-L	12.4313	122.545	0	0
BM		BM000886178	Elmer, A.D.E.		12879			0	3	1911		Solanaceae	Solanum	pseudosaponaceum	Blume	Asia-Tropical	Malesia	Philippines	Luzon	Mimaropa	Mount Pulgar	Puerto Princesa,, Palawan Province [Island]				9.7275	N	118.716111	E	DD		SPEC	9.7275	118.716111	0	0
K		K000195915	Elmer, A.D.E.		12879			0	3	1911		Solanaceae	Solanum	pseudosaponaceum	Blume	Asia-Tropical	Malesia	Philippines	Luzon	Mimaropa	Mount Pulgar	Puerto Princesa,, Palawan Province [Island]				9.7275	N	118.716111	E	DD		SPEC	9.7275	118.716111	0	0
NY	NY00828094	828094	Elmer, A.D.E.		12879			0	3	1911		Solanaceae	Solanum	pseudosaponaceum	Blume	Asia-Tropical	Malesia	Philippines	Luzon	Mimaropa	Mount Pulgar	Puerto Princesa,, Palawan Province [Island]				9.7275	N	118.716111	E	DD		SPEC	9.7275	118.716111	0	0
NY	NY00828096	828096	Elmer, A.D.E.		12879			0	3	1911		Solanaceae	Solanum	pseudosaponaceum	Blume	Asia-Tropical	Malesia	Philippines	Luzon	Mimaropa	Mount Pulgar	Puerto Princesa,, Palawan Province [Island]				9.7275	N	118.716111	E	DD		SPEC	9.7275	118.716111	0	0
DS	175712		Elmer, A.D.E.		12879			0	3	1911		Solanaceae	Solanum	pseudosaponaceum	Blume	Asia-Tropical	Malesia	Philippines	Luzon	Mimaropa	Mount Pulgar	Puerto Princesa,, Palawan Province [Island]				9.7275	N	118.716111	E	DD		SPEC	9.7275	118.716111	0	0
L		L.2879269	Elmer, A.D.E.		12879			0	3	1911		Solanaceae	Solanum	pseudosaponaceum	Blume	Asia-Tropical	Malesia	Philippines	Luzon	Mimaropa	Mount Pulgar	Puerto Princesa,, Palawan Province [Island]				9.7275	N	118.716111	E	DD		SPEC	9.7275	118.716111	0	0
U		U0238739	Elmer, A.D.E.		12879			0	3	1911		Solanaceae	Solanum	pseudosaponaceum	Blume	Asia-Tropical	Malesia	Philippines	Luzon	Mimaropa	Mount Pulgar	Puerto Princesa,, Palawan Province [Island]				9.7275	N	118.716111	E	DD		SPEC	9.7275	118.716111	0	0
E		E00426925	Elmer, A.D.E.		12879			0	3	1911		Solanaceae	Solanum	pseudosaponaceum	Blume	Asia-Tropical	Malesia	Philippines	Luzon	Mimaropa	Mount Pulgar	Puerto Princesa,, Palawan Province [Island]				9.7275	N	118.716111	E	DD		SPEC	9.7275	118.716111	0	0
P		P00369192	Elmer, A.D.E.		12879			0	3	1911		Solanaceae	Solanum	pseudosaponaceum	Blume	Asia-Tropical	Malesia	Philippines	Luzon	Mimaropa	Mount Pulgar	Puerto Princesa,, Palawan Province [Island]				9.7275	N	118.716111	E	DD		SPEC	9.7275	118.716111	0	0
W	1913-0006526		Elmer, A.D.E.		12879			0	3	1911		Solanaceae	Solanum	pseudosaponaceum	Blume	Asia-Tropical	Malesia	Philippines	Luzon	Mimaropa	Mount Pulgar	Puerto Princesa,, Palawan Province [Island]				9.7275	N	118.716111	E	DD		SPEC	9.7275	118.716111	0	0
CAL	316473		Elmer, A.D.E.		12879			0	3	1911		Solanaceae	Solanum	pseudosaponaceum	Blume	Asia-Tropical	Malesia	Philippines	Luzon	Mimaropa	Mount Pulgar	Puerto Princesa,, Palawan Province [Island]				9.7275	N	118.716111	E	DD		SPEC	9.7275	118.716111	0	0
G			Elmer, A.D.E.		12879			0	3	1911		Solanaceae	Solanum	pseudosaponaceum	Blume	Asia-Tropical	Malesia	Philippines	Luzon	Mimaropa	Mount Pulgar	Puerto Princesa,, Palawan Province [Island]				9.7275	N	118.716111	E	DD		SPEC	9.7275	118.716111	0	0
GH		77851	Elmer, A.D.E.		13157			0	5	1911		Solanaceae	Solanum	cyanocarphium	Blume	Asia-Tropical	Malesia	Philippines	Luzon	Mimaropa	Puerto Princesa	Palawan Province [Island]				9.7275	N	118.716111	E	DD		SPEC	9.7275	118.716111	0	0
W	1913-0005906		Elmer, A.D.E.		13157			0	5	1911		Solanaceae	Solanum	cyanocarphium	Blume	Asia-Tropical	Malesia	Philippines	Luzon	Mimaropa	Puerto Princesa	Palawan Province [Island]				9.7275	N	118.716111	E	DD		SPEC	9.7275	118.716111	0	0
BM		BM000778206	Elmer, A.D.E.		13157			0	5	1911		Solanaceae	Solanum	cyanocarphium	Blume	Asia-Tropical	Malesia	Philippines	Luzon	Mimaropa	Puerto Princesa	Palawan Province [Island]				9.7275	N	118.716111	E	DD		SPEC	9.7275	118.716111	0	0
K		K000195917	Elmer, A.D.E.		13157			0	5	1911		Solanaceae	Solanum	cyanocarphium	Blume	Asia-Tropical	Malesia	Philippines	Luzon	Mimaropa	Puerto Princesa	Palawan Province [Island]				9.7275	N	118.716111	E	DD		SPEC	9.7275	118.716111	0	0
LE			Elmer, A.D.E.		13157			0	5	1911		Solanaceae	Solanum	cyanocarphium	Blume	Asia-Tropical	Malesia	Philippines	Luzon	Mimaropa	Puerto Princesa	Palawan Province [Island]				9.7275	N	118.716111	E	DD		SPEC	9.7275	118.716111	0	0
E		E00273861	Elmer, A.D.E.		13157			0	5	1911		Solanaceae	Solanum	cyanocarphium	Blume	Asia-Tropical	Malesia	Philippines	Luzon	Mimaropa	Puerto Princesa	Palawan Province [Island]				9.7275	N	118.716111	E	DD		SPEC	9.7275	118.716111	0	0
G		G00343321	Elmer, A.D.E.		13157			0	5	1911		Solanaceae	Solanum	cyanocarphium	Blume	Asia-Tropical	Malesia	Philippines	Luzon	Mimaropa	Puerto Princesa	Palawan Province [Island]				9.7275	N	118.716111	E	DD		SPEC	9.7275	118.716111	0	0
L		L0003665	Elmer, A.D.E.		13157			0	5	1911		Solanaceae	Solanum	cyanocarphium	Blume	Asia-Tropical	Malesia	Philippines	Luzon	Mimaropa	Puerto Princesa	Palawan Province [Island]				9.7275	N	118.716111	E	DD		SPEC	9.7275	118.716111	0	0
P		P00379711	Elmer, A.D.E.		13157			0	5	1911		Solanaceae	Solanum	cyanocarphium	Blume	Asia-Tropical	Malesia	Philippines	Luzon	Mimaropa	Puerto Princesa	Palawan Province [Island]				9.7275	N	118.716111	E	DD		SPEC	9.7275	118.716111	0	0
CAL	316497		Elmer, A.D.E.		13157			0	5	1911		Solanaceae	Solanum	cyanocarphium	Blume	Asia-Tropical	Malesia	Philippines	Luzon	Mimaropa	Puerto Princesa	Palawan Province [Island]				9.7275	N	118.716111	E	DD		SPEC	9.7275	118.716111	0	0
US	873055	US00027804	Elmer, A.D.E.		13157			0	5	1911		Solanaceae	Solanum	cyanocarphium	Blume	Asia-Tropical	Malesia	Philippines	Luzon	Mimaropa	Puerto Princesa	Palawan Province [Island]				9.7275	N	118.716111	E	DD		SPEC	9.7275	118.716111	0	0
F	384070	v0073463F	Elmer, A.D.E.		13157			0	5	1911		Solanaceae	Solanum	cyanocarphium	Blume	Asia-Tropical	Malesia	Philippines	Luzon	Mimaropa	Puerto Princesa	Palawan Province [Island]				9.7275	N	118.716111	E	DD		SPEC	9.7275	118.716111	0	0
NY		172293	Elmer, A.D.E.		13157			0	5	1911		Solanaceae	Solanum	cyanocarphium	Blume	Asia-Tropical	Malesia	Philippines	Luzon	Mimaropa	Puerto Princesa	Palawan Province [Island]				9.7275	N	118.716111	E	DD		SPEC	9.7275	118.716111	0	0
U		U0113978	Elmer, A.D.E.		13157			0	5	1911		Solanaceae	Solanum	cyanocarphium	Blume	Asia-Tropical	Malesia	Philippines	Luzon	Mimaropa	Puerto Princesa	Palawan Province [Island]				9.7275	N	118.716111	E	DD		SPEC	9.7275	118.716111	0	0
MO	706769	MO-2289036	Elmer, A.D.E.		13157			0	5	1911		Solanaceae	Solanum	cyanocarphium	Blume	Asia-Tropical	Malesia	Philippines	Luzon	Mimaropa	Puerto Princesa	Palawan Province [Island]				9.7275	N	118.716111	E	DD		SPEC	9.7275	118.716111	0	0
HBG		HBG511492	Elmer, A.D.E.		13157			0	5	1911		Solanaceae	Solanum	cyanocarphium	Blume	Asia-Tropical	Malesia	Philippines	Luzon	Mimaropa	Puerto Princesa	Palawan Province [Island]				9.7275	N	118.716111	E	DD		SPEC	9.7275	118.716111	0	0
BISH	581175	BISH1005088	Elmer, A.D.E.		13157			0	5	1911		Solanaceae	Solanum	cyanocarphium	Blume	Asia-Tropical	Malesia	Philippines	Luzon	Mimaropa	Puerto Princesa	Palawan Province [Island]				9.7275	N	118.716111	E	DD		SPEC	9.7275	118.716111	0	0
LAE	229596		Elmer, A.D.E.		13157			0	5	1911		Solanaceae	Solanum	cyanocarphium	Blume	Asia-Tropical	Malesia	Philippines	Luzon	Mimaropa	Puerto Princesa	Palawan Province [Island]				9.7275	N	118.716111	E	DD		SPEC	9.7275	118.716111	0	0
A		230084	Elmer, A.D.E.		13879			0	3	1911		Solanaceae	Solanum	pseudosaponaceum	Blume	Asia-Tropical	Malesia	Philippines	Luzon	Mimaropa	Puerto Princesa	Puerto Princesa, Mt. Pulgar, Palawan Province [Island]				9.792232	N	118.60306	E	DD		GAZ	9.792232	118.60306	0	0
A		230142	Elmer, A.D.E.		17934			0	6	1917		Solanaceae	Solanum	lasiocarpum	Dunal	Asia-Tropical	Malesia	Philippines	Luzon	Calabarzon		Los Banos, Mount Maquiling, Laguna Province				14.1358	N	121.19	E	DD	<2km	GEO-L	14.1358	121.19	0	0
CAL	316467		Elmer, A.D.E.		17934			0	6	1917		Solanaceae	Solanum	lasiocarpum	Dunal	Asia-Tropical	Malesia	Philippines	Luzon	Calabarzon		Los Banos, Mount Maquiling, Laguna Province				14.1358	N	121.19	E	DD	<2km	GEO-L	14.1358	121.19	0	0
BM		BM000886203	Elmer, A.D.E.		18123			0	6	1917		Solanaceae	Solanum	retrorsum	Elmer	Asia-Tropical	Malesia	Philippines	Luzon	Calabarzon	Mount Maquiling	Los Baños, Laguna Province				14	N	121.2	E	DMS		SPEC	14	121.333333	0	0
A		230129	Elmer, A.D.E.		18123			0	6	1917		Solanaceae	Solanum	retrorsum	Elmer	Asia-Tropical	Malesia	Philippines	Luzon	Calabarzon	Mount Maquiling	Los Baños, Laguna Province				14	N	121.2	E	DMS		SPEC	14	121.333333	0	0
GH		230130	Elmer, A.D.E.		18123			0	6	1917		Solanaceae	Solanum	retrorsum	Elmer	Asia-Tropical	Malesia	Philippines	Luzon	Calabarzon	Mount Maquiling	Los Baños, Laguna Province				14	N	121.2	E	DMS		SPEC	14	121.333333	0	0
K		K000196043	Elmer, A.D.E.		18123			0	6	1917		Solanaceae	Solanum	retrorsum	Elmer	Asia-Tropical	Malesia	Philippines	Luzon	Calabarzon	Mount Maquiling	Los Baños, Laguna Province				14	N	121.2	E	DMS		SPEC	14	121.333333	0	0
G		G00035450	Elmer, A.D.E.		18123			0	6	1917		Solanaceae	Solanum	retrorsum	Elmer	Asia-Tropical	Malesia	Philippines	Luzon	Calabarzon	Mount Maquiling	Los Baños, Laguna Province				14	N	121.2	E	DMS		SPEC	14	121.333333	0	0
C			Elmer, A.D.E.		18123			0	6	1917		Solanaceae	Solanum	retrorsum	Elmer	Asia-Tropical	Malesia	Philippines	Luzon	Calabarzon	Mount Maquiling	Los Baños, Laguna Province				14	N	121.2	E	DMS		SPEC	14	121.333333	0	0
UC		UC271599	Elmer, A.D.E.		18123			0	6	1917		Solanaceae	Solanum	retrorsum	Elmer	Asia-Tropical	Malesia	Philippines	Luzon	Calabarzon	Mount Maquiling	Los Baños, Laguna Province				14	N	121.2	E	DMS		SPEC	14	121.333333	0	0
MO	833939		Elmer, A.D.E.		18123			0	6	1917		Solanaceae	Solanum	retrorsum	Elmer	Asia-Tropical	Malesia	Philippines	Luzon	Calabarzon	Mount Maquiling	Los Baños, Laguna Province				14	N	121.2	E	DMS		SPEC	14	121.333333	0	0
NSW		NSW594214	Elmer, A.D.E.		18123			0	6	1917		Solanaceae	Solanum	retrorsum	Elmer	Asia-Tropical	Malesia	Philippines	Luzon	Calabarzon	Mount Maquiling	Los Baños, Laguna Province				14	N	121.2	E	DMS		SPEC	14	121.333333	0	0
NY	NY00828169	828169	Elmer, A.D.E.		18123			0	6	1917		Solanaceae	Solanum	retrorsum	Elmer	Asia-Tropical	Malesia	Philippines	Luzon	Calabarzon	Mount Maquiling	Los Baños, Laguna Province				14	N	121.2	E	DMS		SPEC	14	121.333333	0	0
S			Elmer, A.D.E.		18123			0	6	1917		Solanaceae	Solanum	retrorsum	Elmer	Asia-Tropical	Malesia	Philippines	Luzon	Calabarzon	Mount Maquiling	Los Baños, Laguna Province				14	N	121.2	E	DMS		SPEC	14	121.333333	0	0
F	739064		Elmer, A.D.E.		18123			0	6	1917		Solanaceae	Solanum	retrorsum	Elmer	Asia-Tropical	Malesia	Philippines	Luzon	Calabarzon	Mount Maquiling	Los Baños, Laguna Province				14	N	121.2	E	DMS		SPEC	14	121.333333	0	0
CAL	316478		Elmer, A.D.E.		18123			0	6	1917		Solanaceae	Solanum	retrorsum	Elmer	Asia-Tropical	Malesia	Philippines	Luzon	Calabarzon	Mount Maquiling	Los Baños, Laguna Province				14	N	121.2	E	DMS		SPEC	14	121.333333	0	0
LAE	231318		Elmer, A.D.E.		18123			0	6	1917		Solanaceae	Solanum	retrorsum	Elmer	Asia-Tropical	Malesia	Philippines	Luzon	Calabarzon	Mount Maquiling	Los Baños, Laguna Province				14	N	121.2	E	DMS		SPEC	14	121.333333	0	0
P		P00050000	Elmer, A.D.E.		18123			0	6	1917		Solanaceae	Solanum	retrorsum	Elmer	Asia-Tropical	Malesia	Philippines	Luzon	Calabarzon	Mount Maquiling	Los Baños, Laguna Province				14	N	121.2	E	DMS		SPEC	14	121.333333	0	0
BM		BM000886272	Elmer, A.D.E.		20283			0	10	1921		Solanaceae	Solanum	torvum	Sw.	Asia-Tropical	Malesia	Malaysia	Sabah		Sandakan	(Myburgh)				5.84561	N	118.057055	E	DD	>20km	GAZ	5.84561	118.057055	0	0
BM		BM000886309	Elmer, A.D.E.		20283			0	10	1921		Solanaceae	Solanum	torvum	Sw.	Asia-Tropical	Malesia	Malaysia	Sabah		Sandakan	(Myburgh)				5.84561	N	118.057055	E	DD	>20km	GAZ	5.84561	118.057055	0	0
F	530631		Elmer, A.D.E.		20283			0	10	1921		Solanaceae	Solanum	torvum	Sw.	Asia-Tropical	Malesia	Malaysia	Sabah		Sandakan	(Myburgh)				5.84561	N	118.057055	E	DD	>20km	GAZ	5.84561	118.057055	0	0
K		K000014627	Elmer, A.D.E.		21869			0	10	1922		Solanaceae	Solanum	lasiocarpum	Dunal	Asia-Tropical	Malesia	Malaysia	Sabah		Tawau	Tawao [Tawau], Elphinstone Province, British North Borneo				4.246483	N	117.888022	E	DD	2-5km	GAZ	4.246483	117.888022	0	0
L		L.2882147	Elmer, A.D.E.		21869			0	10	1922		Solanaceae	Solanum	lasiocarpum	Dunal	Asia-Tropical	Malesia	Malaysia	Sabah		Tawau	Tawao [Tawau], Elphinstone Province, British North Borneo				4.246483	N	117.888022	E	DD	2-5km	GAZ	4.246483	117.888022	0	0
L		L.2882160	Endert, F.H.		3477			20	9	1915		Solanaceae	Solanum	lasiocarpum	Dunal	Asia-Tropical	Malesia	Indonesia	Borneo	East Kalimantan		W. Koetai [=Kutai], no. 36 near L. Petah	steep brookbank forest	shrub ca. 1 m		0.951066	N	116.975782	E	DD	>20km	GAZ	0.951066	116.975782	0	0
K		K000014685	Endert, F.H.		3745			2	10	1925		Solanaceae	Solanum	lasiocarpum	Dunal	Asia-Tropical	Malesia	Indonesia	Borneo	East Kalimantan	Mt. Kemoel	Central East Borneo; W. Koetai; no. 37, near Mt. Kemoel [Mount Kemul?]	On steep wall along brooklet in deep ravine forest	Shrub, ca. 1 m high		1.867908	N	116.209787	E	DD	2-5km	GAZ	1.867908	116.209787	1000	0
L		L.2882159	Endert, F.H.		3745			2	10	1925		Solanaceae	Solanum	lasiocarpum	Dunal	Asia-Tropical	Malesia	Indonesia	Borneo	East Kalimantan	Mt. Kemoel	Central East Borneo; W. Koetai; no. 37, near Mt. Kemoel [Mount Kemul?]	On steep wall along brooklet in deep ravine forest	Shrub, ca. 1 m high		1.867908	N	116.209787	E	DD	2-5km	GAZ	1.867908	116.209787	1000	0
A			Erlanson, E.W.		5300			26	12	1933		Solanaceae	Solanum	torvum	Sw.	Asia-Tropical	Indian Subcontinent	India	Kerala	North Malabar	Vayittiri, Wynaard		Roadside.	6ft high, flowers wite; fruit yellow.		11.709473	N	76.095571	E	DD		GAZ	11.709473	76.095571	914	0
A			Erlanson, E.W.		5602			1	4	1934		Solanaceae	Solanum	giganteum	Jacq.	Asia-Tropical	Indian Subcontinent	India	Tamil Nadu	Nilgiris		Pykara Falls		Small tree. Stem armed. Flowers red.		11.474486	N	76.602877	E	DD		GAZ	11.474486	76.602877	0	0
NY		825557	Erlanson, E.W.		5602			1	4	1934		Solanaceae	Solanum	giganteum	Jacq.	Asia-Tropical	Indian Subcontinent	India	Tamil Nadu	Nilgiris		Pykara Falls		Small tree. Stem armed. Flowers red.		11.474486	N	76.602877	E	DD		GAZ	11.474486	76.602877	0	0
BM		BM000886181	Escritor, L.		21415			0	7	1913		Solanaceae	Solanum	torvoideum	Merr. & L.M.Perry	Asia-Tropical	Malesia	Philippines	Mindanao	Northern Mindanao		Bukidnon Province				8.01362	N	124.94312	E	DD	5-20k	SPEC	8.01362	124.94312	0	0
K		K000196014	Escritor, L.		21415			0	7	1913		Solanaceae	Solanum	torvoideum	Merr. & L.M.Perry	Asia-Tropical	Malesia	Philippines	Mindanao	Northern Mindanao		Bukidnon Province				8.01362	N	124.94312	E	DD	5-20k	SPEC	8.01362	124.94312	0	0
BM		BM000886177	Escritor, L.		21470			0	7	1913		Solanaceae	Solanum	pseudosaponaceum	Blume	Asia-Tropical	Malesia	Philippines	Mindanao	Northern Mindanao		Budkinon, Bukidnon Province				7.981169	N	125.028121	E	DD		ARC	7.981169	125.028121	0	0
CAL	316472		Escritor, L.		21470			0	7	1913		Solanaceae	Solanum	pseudosaponaceum	Blume	Asia-Tropical	Malesia	Philippines	Mindanao	Northern Mindanao		Budkinon, Bukidnon Province				7.981169	N	125.028121	E	DD		ARC	7.981169	125.028121	0	0
E		E00320665	Esquirol, J.H.		931	p.p.		0	9	1906		Solanaceae	Solanum	pseudosaponaceum	Blume	Asia-Temperate	China	China	Guizhou		Ge Ting	Ge Ting [Kouy-Tchieu]		fl. lavis de rouge-violet		26.49596	N	109.10719	E	DM		GAZ	26.8266	109.17865	0	0
P		P00055314	Esquirol, J.H.		s.n.			3	12	1907		Solanaceae	Solanum	procumbens	Lour.	Asia-Temperate	China	China	Guangdong		Shangchuan Island	[Chuashan Archipelago] Ile de Sancian, Tombeau de Saint François Xavier		Couleur: Violette [fleurs]		21.685604	N	112.794719	E	DD		GAZ	21.685604	112.794719	0	0
BM		BM000900130	Evershed, M.A.		s.n.			7	9	1917		Solanaceae	Solanum	giganteum	Jacq.	Asia-Tropical	Indian Subcontinent	India	Tamil Nadu			Pulney Mts, Tiger Shola [Palani Hills]		shrub - the berries when ripe are bright shinig red, and as large as currants. Flowers small, lilac, berries crimson, shining, as large as currants		10.239661	N	77.478759	E	DD		GAZ	10.239661	77.478759	0	0
BM		BM000900329	Evershed, M.A.		s.n.			0	0	0		Solanaceae	Solanum	sisymbriifolium	Lam.	Asia-Tropical	Indian Subcontinent	India				Kodarkand		flowers lilac, berries scarlet		0		0					0	0	0	0
P		P00055996	Evrard, C.M.		2443			2	11	1925		Solanaceae	Solanum	lasiocarpum	Dunal	Asia-Tropical	Indo-China	Vietnam	Ninh Thuân	Ninh Phuoc District	Cà Na	Ray moï. Signal de 1200 m à l'ouest de Cana (Sud Annam) [Ca Na Port]		Fleurs blanches. 1m-1m50. Fruit mûr semble atteindre 7.8cm [?], orangé, lisse	?	11.377014	N	108.845339	E	DD		GAZ	11.377014	108.845339	800	0
P		P00054256	Evrard, F.		174			23	10	1920		Solanaceae	Solanum	violaceum	Ortega	Asia-Tropical	Indo-China	Vietnam	Lâm Dông	Dalat	Bellevue	Bellevue près Dalat		Fl. mauve (1.5 cm)		11.940577	N	108.458275	E	DD	2-5km	GAZ	11.940577	108.458275	0	0
P		P00054016	Evrard, F.		176			23	10	1920		Solanaceae	Solanum	insanum	L.	Asia-Tropical	Indo-China	Vietnam	Ninh Thuân		Krông Pha			fruits orangés		11.833333	N	108.7	E	DD	>20km	GAZ	11.833333	108.7	0	0
P		P00054017	Evrard, F.		426			30	10	1920		Solanaceae	Solanum	insanum	L.	Asia-Tropical	Indo-China	Vietnam	Ninh Thuân		Krông Pha			fleurs mauves, fruits orangés		11.833333	N	108.7	E	DD	>20km	GAZ	11.833333	108.7	0	0
P		P00054019	Evrard, F.		426			30	10	1920		Solanaceae	Solanum	insanum	L.	Asia-Tropical	Indo-China	Vietnam	Ninh Thuân		Krông Pha			fleurs mauves, fruits orangés		11.833333	N	108.7	E	DD	>20km	GAZ	11.833333	108.7	0	0
P		P00054018	Evrard, F.		426			30	10	1920		Solanaceae	Solanum	insanum	L.	Asia-Tropical	Indo-China	Vietnam	Ninh Thuân		Krông Pha			fleurs mauves, fruits orangés		11.833333	N	108.7	E	DD	>20km	GAZ	11.833333	108.7	0	0
P		P00054020	Evrard, F.		819			19	4	1922		Solanaceae	Solanum	insanum	L.	Asia-Tropical	Indo-China	Vietnam	Bình Phuoc		Quang Loi	Ha-Co à Quanloï près Honquan	Village moï			11.678915	N	106.670983	E	DD	>20km	GAZ	11.678915	106.670983	0	0
P		P00055926	Evrard, F.		1231			31	8	1924		Solanaceae	Solanum	camranhense	Dy Phon & Hul	Asia-Tropical	Indo-China	Vietnam	Bình Thuân	Phan Thiêt	Phan Thiêt	Plage de Phan Thiêt		Plante basse peu rameuse à feuille glaucescentes charnues; fleurs 2 cm violet très pâle. Fruits petits rouges		10.9333	N	108.1	E	DD		GAZ	10.9333	108.1	0	0
P		P00054257	Evrard, F.		1331			7	10	1924		Solanaceae	Solanum	violaceum	Ortega	Asia-Tropical	Indo-China	Vietnam	Lâm Dông	Dalat	Dalat Palace	autour du Langbian Palace	Rudérales			11.938287	N	108.441415	E	DD	>20km	GAZ	11.938287	108.441415	0	0
P		P00054082	Evrard, F.		1530			25	10	1924		Solanaceae	Solanum	nienkui	Merr. & Chun	Asia-Tropical	Indo-China	Vietnam	Bình Thuân	Phan Thiêt	Phan Thiêt	Phanthiêt		Buissons salins 0,50-1 m. Feuilles vert pâle. Fleurs mauve pâle. Fruit rouge de la grosseur d'une petite cerise		10.9333	N	108.1	E	DD	<2km	GAZ	10.9333	108.1	0	0
NY		825046	Expeditio Biologica Sino-Rossica 1955	567/	74			21	4	1955		Solanaceae	Solanum	violaceum	Ortega	Asia-Temperate	China	China								0		0					0	0	133	0	ca.
CAL	316109		Expedition Novara		134			0	0	1847		Solanaceae	Solanum	melongena	L.	Asia-Tropical	Indian Subcontinent	India	Andaman and Nicobar Islands	North Nicobars	Car Nicobar					9.173056	N	92.778042	E	DD	<2km	GAZ	9.173056	92.778042	0	0
HITBC	HITBC043818		Expedition Team		10159			0	0	0		Solanaceae	Solanum	barbisetum	Nees	Asia-Temperate	China	China	Yunnan	Pu'er	Menglian	Mengna				22.302487	N	99.546892	E	DD	>20km	GAZ	22.302487	99.546892	0	0
HITBC	HITBC043569		Expedition Team		32117			0	0	0		Solanaceae	Solanum	lasiocarpum	Dunal	Asia-Temperate	China	China	Yunnan	Xishuangbanna	Mengla	Longlin [Xishuangbanna]				21.32845	N	101.29133	E	DM		SPEC	21.547417	101.48555	0	0
HITBC	HITBC043571		Expedition Team		34605			0	0	0		Solanaceae	Solanum	lasiocarpum	Dunal	Asia-Temperate	China	China	Yunnan	Xishuangbanna	Mengla	Xishuangbanna				21.965477	N	100.454804	E	DD	>20km	GAZ	21.965477	100.454804	0	0
A			Eyma, P.J.		2166			11	11	1937		Solanaceae	Solanum	poka	Dunal	Asia-Tropical	Malesia	Indonesia	Maluku		Wae Mamahala	Ceram [Seram], Wae Mamahala		Fl. white, fr. green		3.142704	S	129.362957	E	DD	>20km	GAZ	-3.142704	129.362957	0	0
L		L.2771123	Eyma, P.J.		2166			11	11	1937		Solanaceae	Solanum	poka	Dunal	Asia-Tropical	Malesia	Indonesia	Maluku		Wae Mamahala	Ceram [Seram], Wae Mamahala		Fl. white, fr. green		3.142704	S	129.362957	E	DD	>20km	GAZ	-3.142704	129.362957	0	0
MH	35616		F.F.B.		236			22	5	1894		Solanaceae	Solanum	multiflorum	Roth	Asia-Tropical	Indian Subcontinent	India	Kerala		Aryanham	Aryanham, Travancore		Thorny shurb		8.576213	N	77.084672	E	DD	2-5km	GAZ	8.576213	77.084672	0	0
US	456305		Faber, E.		190			0	0	0		Solanaceae	Solanum	pseudosaponaceum	Blume	Asia-Temperate	China	China	Sichuan							0		0					0	0	0	0
K		K001152612	Faber, E.		612			0	0	0	<1887	Solanaceae	Solanum	virginianum	L.	Asia-Temperate	China	China				Yun Yang [Guangdong or Hong Kong]				0		0					0	0	0	0
P		P00055576	Falconer, H.		13			0	0	0		Solanaceae	Solanum	violaceum	Ortega	Asia-Tropical	Indian Subcontinent	India				sin. loc.				0		0					0	0	0	0
L		L.2874426	Falconer, H.		35			5	2	1849		Solanaceae	Solanum	barbisetum	Nees	Asia-Tropical	Indo-China	Myanmar (Burma)	Mon		Moulmein	'Tenasserim Provinces, Moulmein'				16.2905	N	97.3733	E	DMS		GAZ	16.484722	97.625833	0	0
CAL	316084		Falconer, H.		38			5	2	1849		Solanaceae	Solanum	lasiocarpum	Dunal	Asia-Tropical	Indo-China	Myanmar (Burma)				'Manuhuam Colc' [hard to read, portion of label also in Burmese script]				0		0					0	0	0	0
P		P00055618	Falconer, H.	S	106			0	0	0		Solanaceae	Solanum	violaceum	Ortega	Asia-Temperate	China	China				West Tibet				0		0					0	0	0	0
K		K001153041	Falconer, H.		s.n.			0	0	0	<1865	Solanaceae	Solanum	violaceum	Ortega	Asia-Tropical	Indian Subcontinent	India				sin. loc.		[lots of labels in Hindi attached to upper R corner of sheet with pin]		0		0					0	0	0	0
AK		AK149222	Fallen, M.		328		Lelean, Y. & Franklin, M.	6	7	1977		Solanaceae	Solanum	lasiocarpum	Dunal	Asia-Tropical	Malesia	Papua New Guinea	Morobe		Sangkwep logging area	ca. 19 km from Lae	near river	coarse herb; fruits light green; flowers white		6.3822	S	146.4717	E	DMS	>20km	GAZ	-6.639444	146.788056	190	0
LAE	235623		Fallen, M.		328		Lelean, Y. & Franklin, M.	6	7	1977		Solanaceae	Solanum	lasiocarpum	Dunal	Asia-Tropical	Malesia	Papua New Guinea	Morobe		Sangkwep logging area	ca. 19 km from Lae	near river	coarse herb; fruits light green; flowers white		6.3822	S	146.4717	E	DMS	>20km	GAZ	-6.639444	146.788056	190	0
L		L.2882099	Fallen, M.		328		Lelean, Y. & Franklin, M.	6	7	1977		Solanaceae	Solanum	lasiocarpum	Dunal	Asia-Tropical	Malesia	Papua New Guinea	Morobe		Sangkwep logging area	ca. 19 km from Lae	near river	coarse herb; fruits light green; flowers white		6.3822	S	146.4717	E	DMS	>20km	GAZ	-6.639444	146.788056	190	0
BM		BM000942315	Fan, C.S.		688		Li, Y.Y.	11	8	1935		Solanaceae	Solanum	capsicoides	All.	Asia-Temperate	China	China	Hunan		Xinning	Ma-Ling-Tung. SINNING HSIEN.		herb, 3 ft.		0		0					0	0	600	0
UBD	S01231		Fang, L.F.	LHF-	6			29	3	2011		Solanaceae	Solanum	torvum	Sw.	Asia-Tropical	Malesia	Brunei Darussalam	Brunei-Muara			Muara District, Kg. Mata-mata	secondary forest	Shrub of about 2 m tall. Stems with prickles. Hairy stem and leaves. Opposite leaves. Round, green fruits.		4.905119	N	114.889927	E	DD		GAZ	4.905119	114.889927	0	0
A			Faruqi, S.A.		s.n.			5	5	1958		Solanaceae	Solanum	virginianum	L.	Asia-Temperate	Arabian Peninsula	Libya				Water supply [unreadable]			[Possibly cutlivated]	0		0					0	0	0	0
BM		BM000942320	Faurie, U.		319			28	4	1903		Solanaceae	Solanum	capsicoides	All.	Asia-Temperate	Eastern Asia	Taiwan	Taipei Hsien							0		0					0	0	0	0
BM		BM000942535	Faurie, U.		323			18	5	1903		Solanaceae	Solanum	violaceum	Ortega	Asia-Temperate	Eastern Asia	Taiwan	Taipei Hsien	Taipei	Danshui	Tamsui	inter rudera			25.189151	N	121.457205	E	DD		GAZ	25.189151	121.457205	0	0
P		P00055658	Faurie, U.		323			18	5	1903		Solanaceae	Solanum	violaceum	Ortega	Asia-Temperate	Eastern Asia	Taiwan	Taipei Hsien	Taipei	Danshui	Tamsui	inter rudera			25.189151	N	121.457205	E	DD		GAZ	25.189151	121.457205	0	0
P		P00055659	Faurie, U.		323			18	5	1903		Solanaceae	Solanum	violaceum	Ortega	Asia-Temperate	Eastern Asia	Taiwan	Taipei Hsien	Taipei	Danshui	Tamsui	inter rudera			25.189151	N	121.457205	E	DD		GAZ	25.189151	121.457205	0	0
NY		824763	Faurie, U.		323			18	5	1903		Solanaceae	Solanum	violaceum	Ortega	Asia-Temperate	Eastern Asia	Taiwan	Taipei Hsien	Taipei	Danshui	Tamsui	inter rudera			25.189151	N	121.457205	E	DD		GAZ	25.189151	121.457205	0	0
BM		BM000846983	Faurie, U.		646			0	12	1913		Solanaceae	Solanum	violaceum	Ortega	Asia-Temperate	Eastern Asia	Taiwan	Taipei Hsien	Taipei	Beitou District	Hokuto				25.1167	N	121.499999	E	DD		GAZ	25.1167	121.499999	0	0
P		P00055660	Faurie, U.		646			0	12	1913		Solanaceae	Solanum	violaceum	Ortega	Asia-Temperate	Eastern Asia	Taiwan	Taipei Hsien	Taipei	Beitou District	Hokuto				25.1167	N	121.499999	E	DD		GAZ	25.1167	121.499999	0	0
BM		BM000846982	Faurie, U.		647			0	2	1914		Solanaceae	Solanum	lasiocarpum	Dunal	Asia-Temperate	Eastern Asia	Taiwan	Pingtung Hsien		Wanluan	Bankinsing				0		0					0	0	0	0
P		P00049992	Faurie, U.		647			0	2	1914		Solanaceae	Solanum	lasiocarpum	Dunal	Asia-Temperate	Eastern Asia	Taiwan	Pingtung Hsien		Wanluan	Bankinsing				0		0					0	0	0	0
BM		BM000846981	Faurie, U.		648			0	1	1914		Solanaceae	Solanum	pseudosaponaceum	Blume	Asia-Temperate	Eastern Asia	Taiwan	Kaohsiung Hsien		Kaohsiung	Takao				22.627268	N	120.301436	E	DD	2-5km	GAZ	22.627268	120.301436	0	0
P		P00055506	Faurie, U.		648			0	1	1914		Solanaceae	Solanum	pseudosaponaceum	Blume	Asia-Temperate	Eastern Asia	Taiwan	Kaohsiung Hsien		Kaohsiung	Takao				22.627268	N	120.301436	E	DD	2-5km	GAZ	22.627268	120.301436	0	0
G		G00442889	Faurie, U.		648			0	1	1914		Solanaceae	Solanum	pseudosaponaceum	Blume	Asia-Temperate	Eastern Asia	Taiwan	Kaohsiung Hsien		Kaohsiung	Takao				22.627268	N	120.301436	E	DD	2-5km	GAZ	22.627268	120.301436	0	0
BM		BM000942321	Faurie, U.		1158			0	10	1914		Solanaceae	Solanum	capsicoides	All.	Asia-Temperate	Eastern Asia	Taiwan								0		0					0	0	0	0
BM		BM000942529	Faurie, U.		1193			0	10	1914		Solanaceae	Solanum	violaceum	Ortega	Asia-Temperate	Eastern Asia	Taiwan	Taipei Hsien	Taipei	Danshui	Tamsui				25.189151	N	121.457205	E	DD		GAZ	25.189151	121.457205	0	0
P		P03933609	Faurie, U.		1193			0	10	1914		Solanaceae	Solanum	violaceum	Ortega	Asia-Temperate	Eastern Asia	Taiwan	Taipei Hsien	Taipei	Danshui	Tamsui				25.189151	N	121.457205	E	DD		GAZ	25.189151	121.457205	0	0
BM		BM000942530	Faurie, U.		1194			0	10	1914		Solanaceae	Solanum	violaceum	Ortega	Asia-Temperate	Eastern Asia	Taiwan	Taoyuan Hsien			Kwan nin [= Guanyin Shan, georef to mtn, could also be the district a bit further south]				25.137227	N	121.427039	E	DD	2-5km	GAZ	25.137227	121.427039	0	0
P		P00055661	Faurie, U.		1194			0	10	1914		Solanaceae	Solanum	violaceum	Ortega	Asia-Temperate	Eastern Asia	Taiwan	Taoyuan Hsien			Kwan nin [= Guanyin Shan, georef to mtn, could also be the district a bit further south]				25.137227	N	121.427039	E	DD	2-5km	GAZ	25.137227	121.427039	0	0
BM		BM000942322	Faurie, U.		1484			0	11	1914		Solanaceae	Solanum	capsicoides	All.	Asia-Temperate	Eastern Asia	Taiwan	Taipei Hsien	Taipei	Beitou District	Hokuto [?]				0		0					0	0	0	0
A		310057	Feng, G.		11429			29	8	1947		Solanaceae	Solanum	deflexicarpum	C.Y.Wu & S.C.Huang	Asia-Temperate	China	China	Yunnan			Shiang-pyng Shan, Bi-chuer Xian [Xiangping Mountain, Xishou [transl. from the Chinese protologue]]	on roadside	shrub 3 ft; fl. white; common		23.29886	N	104.445841	E	DD	<2km	GAZ	23.29886	104.445841	1500	0
PE		PE00730648	Feng, G.		11429			29	8	1947		Solanaceae	Solanum	deflexicarpum	C.Y.Wu & S.C.Huang	Asia-Temperate	China	China	Yunnan			Shiang-pyng Shan, Bi-chuer Xian [Xiangping Mountain, Xishou [transl. from the Chinese protologue]]	on roadside	shrub 3 ft; fl. white; common		23.29886	N	104.445841	E	DD	<2km	GAZ	23.29886	104.445841	1500	0
KUN		KUN484279	Feng, G.		11429			29	8	1947		Solanaceae	Solanum	deflexicarpum	C.Y.Wu & S.C.Huang	Asia-Temperate	China	China	Yunnan			Shiang-pyng Shan, Bi-chuer Xian [Xiangping Mountain, Xishou [transl. from the Chinese protologue]]	on roadside	shrub 3 ft; fl. white; common		23.29886	N	104.445841	E	DD	<2km	GAZ	23.29886	104.445841	1500	0
WUK		WUK0194818	Feng, G.		11429			29	8	1947		Solanaceae	Solanum	deflexicarpum	C.Y.Wu & S.C.Huang	Asia-Temperate	China	China	Yunnan			Shiang-pyng Shan, Bi-chuer Xian [Xiangping Mountain, Xishou [transl. from the Chinese protologue]]	on roadside	shrub 3 ft; fl. white; common		23.29886	N	104.445841	E	DD	<2km	GAZ	23.29886	104.445841	1500	0
A		230197	Fénix, E.		106			9	4	1938		Solanaceae	Solanum	violaceum	Ortega	Asia-Tropical	Malesia	Philippines	Luzon	NCR	Manila		cultivated; medicinal	Stout herb, 1 m high, 2 cm diam, fl violet, fr yellow		14.562071	N	120.995648	E	DD		ARC	14.562071	120.995648	0	0
US	625135	2839415	Fénix, E.		3565			0	5	1907		Solanaceae	Solanum	insanum	L.	Asia-Tropical	Malesia	Philippines	Luzon	Cagayan Valley		Batanes Islands [georef to centroid of Batan Island]				20.415215	N	121.956944	E	DD	5-20k	GAZ	20.415215	121.956944	0	0
K		K000195909	Fénix, E.		12934			0	12	1910		Solanaceae	Solanum	retrorsum	Elmer	Asia-Tropical	Malesia	Philippines	Luzon	Cordillera (CAR)		Benguet Province				0		0					0	0	0	0
P		P00379645	Fénix, E.		12934			0	12	1910		Solanaceae	Solanum	retrorsum	Elmer	Asia-Tropical	Malesia	Philippines	Luzon	Cordillera (CAR)		Benguet Province				0		0					0	0	0	0
LAE	229663		Fénix, E.		12934			0	12	1910		Solanaceae	Solanum	retrorsum	Elmer	Asia-Tropical	Malesia	Philippines	Luzon	Cordillera (CAR)		Benguet Province				0		0					0	0	0	0
F	425026		Fénix, E.		15801			0	8	1918		Solanaceae	Solanum	pseudosaponaceum	Blume	Asia-Tropical	Malesia	Philippines	Mindanao	Zamboanga Peninsula	Zamboanga					6.921455	N	122.079008	E	DD	2-5km	GAZ	6.921455	122.079008	0	0
GH		230121	Fénix, E.		26103			0	7	1916		Solanaceae	Solanum	lasiocarpum	Dunal	Asia-Tropical	Malesia	Philippines	Mindanao	Northern Mindanao	Tangculan	Bukidnon Province, vicinity of Tangculan				7.933843	N	124.957947	E	DD		ARC	7.933843	124.957947	0	0
A			Fernandes, J.		172			27	1	1953		Solanaceae	Solanum	torvum	Sw.	Asia-Tropical	Indian Subcontinent	India	Kerala	Pariyaram	Poringal Kuthu			Tree 12 ' tall, girth 8' at 3ft from base.		10.283333	N	76.433333	E	DD		GAZ	10.283333	76.433333	30	0
A			Fernandes, J.		1055			14	3	1950		Solanaceae	Solanum	giganteum	Jacq.	Asia-Tropical	Indian Subcontinent	India	Maharashtra	Mumbai[Bombay]	Londa	Region east of Goa boundary, lat. 15-16 degrees N.		Shrub 8fft tall, girth 11' at base, level with ground. Armed. Leaves croded at ends of branches. Ripe fruit scarlet.		15.261426	N	74.613138	E	DD		GAZ	15.261426	74.613138	0	0
US	3005142		Fernandes, J.		1055			14	3	1950		Solanaceae	Solanum	giganteum	Jacq.	Asia-Tropical	Indian Subcontinent	India	Maharashtra	Mumbai[Bombay]	Londa	Region east of Goa boundary, lat. 15-16 degrees N.		Shrub 8fft tall, girth 11' at base, level with ground. Armed. Leaves croded at ends of branches. Ripe fruit scarlet.		15.261426	N	74.613138	E	DD		GAZ	15.261426	74.613138	0	0
K		K001152891	Fernandes, J.		1055			14	3	1950		Solanaceae	Solanum	giganteum	Jacq.	Asia-Tropical	Indian Subcontinent	India	Maharashtra	Mumbai[Bombay]	Londa	Region east of Goa boundary, lat. 15-16 degrees N.		Shrub 8fft tall, girth 11' at base, level with ground. Armed. Leaves croded at ends of branches. Ripe fruit scarlet.		15.261426	N	74.613138	E	DD		GAZ	15.261426	74.613138	0	0
A			Fernandes, J.		1098			19	3	1950		Solanaceae	Solanum	torvum	Sw.	Asia-Tropical	Indian Subcontinent	India	Maharashtra	Mumbai[Bombay]	Dandeli	Region east of the Goa boundary, lat 15 - 16 degrees N.	Common.	Branched shrub 8ft tall; sometimes found gregarious; flowers white, anthers yellow.		15.261426	N	74.613138	E	DD		GAZ	15.261426	74.613138	0	0
K		K001152986	Fernandes, J.		1098			19	3	1950		Solanaceae	Solanum	torvum	Sw.	Asia-Tropical	Indian Subcontinent	India	Maharashtra	Mumbai[Bombay]	Dandeli	Region east of the Goa boundary, lat 15 - 16 degrees N.	Common.	Branched shrub 8ft tall; sometimes found gregarious; flowers white, anthers yellow.		15.261426	N	74.613138	E	DD		GAZ	15.261426	74.613138	0	0
A			Fernandes, J.		1100			19	3	1950		Solanaceae	Solanum	giganteum	Jacq.	Asia-Tropical	Indian Subcontinent	India	Maharashtra	Mumbai[Bombay]	Dandeli	Region east of Goa boundary, lat. 15 - 16 degrees N.	In bamboo forest.	Shrub 5-8 ft tall with purple flowers and yellow anthers. Ripe fruit red. Plant prickly.		15.261426	N	74.613138	E	DD		GAZ	15.261426	74.613138	0	0
K		K001152987	Fernandes, J.		1134			21	3	1950		Solanaceae	Solanum	torvum	Sw.	Asia-Tropical	Indian Subcontinent	India	Maharashtra	Mumbai[Bombay]	Mandurli	Bombay Presidency, region E of Goa boundary		large shrub over 5 ft tall; growign gregariously; flowers white		0		0					0	0	0	0
K		K000014857	Fernandes, J.		1265			7	4	1950		Solanaceae	Solanum	multiflorum	Roth	Asia-Tropical	Indian Subcontinent	India	Karnataka	Uttara Kannada	Supa village	Region east of Goa boundary. At old Supa village, lat. 15°-16°N		A much-branched shrub 6 ft. tall. Fruits scarlet		15.285332	N	74.526526	E	DD	>20km	GAZ	15.285332	74.526526	0	0
K		K001152984	Fernandes, J.		1332			25	4	1950		Solanaceae	Solanum	torvum	Sw.	Asia-Tropical	Indian Subcontinent	India	Maharashtra	Mumbai[Bombay]		Bombay Presidency, region E of Goa boundary, on top of Siroli ghat 9-10 miles from Dandeli	in dense shade of patch of evergreen forest	shrub 12 ft; flowers white		0		0					0	0	0	0
K		K001152985	Fernandes, J.		1377			11	5	1950		Solanaceae	Solanum	torvum	Sw.	Asia-Tropical	Indian Subcontinent	India	Maharashtra	Mumbai[Bombay]		Gund		shrub 12 ft, growing gregariously; flowers white		0		0					0	0	0	0		adhvi badnae, ran vanghae	Kanarese, Marathi
A			Fernandes, J.		1735			9	11	1950		Solanaceae	Solanum	torvum	Sw.	Asia-Tropical	Indian Subcontinent	India	Maharashtra	Mumbai[Bombay]	Sirsi			A small weak tree 12 - 15 ft tall; corolla white.		14.6167	N	74.85	E	DD		GAZ	14.6167	74.85	0	0
K		K001152983	Fernandes, J.		1735			9	11	1950		Solanaceae	Solanum	torvum	Sw.	Asia-Tropical	Indian Subcontinent	India	Maharashtra	Mumbai[Bombay]	Sirsi			A small weak tree 12 - 15 ft tall; corolla white.		14.6167	N	74.85	E	DD		GAZ	14.6167	74.85	0	0
A			Fernandes, J.		1748			9	11	1950		Solanaceae	Solanum	hovei	Dunal	Asia-Tropical	Indian Subcontinent	India	Karnataka	Uttara Kannada	Sirsi			A shrub nearly between 4-4.5 ft tall; petals blue; stamens yellow.		14.6167	N	74.85	E	DD	>20km	GAZ	14.6167	74.85	0	0
K		K000014856	Fernandes, J.		1748			9	11	1950		Solanaceae	Solanum	hovei	Dunal	Asia-Tropical	Indian Subcontinent	India	Karnataka	Uttara Kannada	Sirsi			A shrub nearly between 4-4.5 ft tall; petals blue; stamens yellow.		14.6167	N	74.85	E	DD	>20km	GAZ	14.6167	74.85	0	0
US	3004303		Fernandes, J.		1748			9	11	1950		Solanaceae	Solanum	hovei	Dunal	Asia-Tropical	Indian Subcontinent	India	Karnataka	Uttara Kannada	Sirsi			A shrub nearly between 4-4.5 ft tall; petals blue; stamens yellow.		14.6167	N	74.85	E	DD	>20km	GAZ	14.6167	74.85	0	0
A			Fernandes, J.		1865			25	11	1950		Solanaceae	Solanum	hovei	Dunal	Asia-Tropical	Indian Subcontinent	India	Maharashtra			Matsani-Basantbail evergreen forest. Region east of Goa boundary, lat. 15-16 degrees N	In dense jungle	A much branched shrub; fruit orange. Plant armed with prickles which spread on the leaves.		15.268118	N	74.390704	E	DD		GAZ	15.268118	74.390704	0	0
A			Fernandes, J.		1924			27	11	1950		Solanaceae	Solanum	torvum	Sw.	Asia-Tropical	Indian Subcontinent	India	Maharashtra	Mumbai[Bombay]	Katlekan forest		Along with this there was a small specimen of a huge tree called 'NANDI' (Canarese).			0		0					0	0	0	0
A			Fernandes, J.		2197			1	3	1951		Solanaceae	Solanum	lasiocarpum	Dunal	Asia-Tropical	Indian Subcontinent	India	Maharashtra	Mumbai[Bombay]		Bombay		Shrub 6 ft tall, girth 2'.		0		0					0	0	0	0
A			Fernandes, J.		2333			1	4	1951		Solanaceae	Solanum	torvum	Sw.	Asia-Tropical	Indian Subcontinent	India	Maharashtra	Mumbai[Bombay]	Ngargali forest			Weak branched armed small tree, height 10 ft, girth 5' at 4 ft from ground; growing gregariously; flowers white; fruits spheroidal, smooth.		0		0					0	0	0	0
A			Fernandes, J.		2335			1	4	1951		Solanaceae	Solanum	giganteum	Jacq.	Asia-Tropical	Indian Subcontinent	India	Maharashtra	Mumbai[Bombay]	Nagargali		Not common.	Armed shrub 10ft tall, girth 7.5' at 3 ft from base. Fruits orange to scarlet.		0		0					0	0	0	0
BLAT	50048		Fernández, J.	JF	1223			6	4	1950		Solanaceae	Solanum	multiflorum	Roth	Asia-Tropical	Indian Subcontinent	India	Karnataka	Uttara Kannada	Supa Dam	Supa [Supa Dam], N. Kanara				15.286299	N	74.440537	E	DD	>20km	GAZ	15.286299	74.440537	0	0
K		K000441131	Fiennes, R.T.W.		50			2	9	1969		Solanaceae	Solanum	cordatum	Forssk.	Asia-Temperate	Arabian Peninsula	Oman				Dhofar Salalah.	On hot dry plain with night moisture. In a pebbly inactive water course. Sandy soil, but rich. Other various plants and sparse grass nearby.			0		0					0	0	15	0
CAL	316254		Fischer, C.E.C.		444			0	0	0	s.d.	Solanaceae	Solanum	trilobatum	L.	Asia-Tropical	Indian Subcontinent	India	Tamil Nadu	Coimbatore	Coimbatore					11.016845	N	76.955832	E	DD	2-5km	GAZ	11.016845	76.955832	0	0
CAL			Fischer, C.E.C.		444			0	0	0	s.d.	Solanaceae	Solanum	trilobatum	L.	Asia-Tropical	Indian Subcontinent	India	Tamil Nadu	Coimbatore	Coimbatore					11.016845	N	76.955832	E	DD	2-5km	GAZ	11.016845	76.955832	0	0
K		K001152872	Fischer, C.E.C.		577			14	4	1905		Solanaceae	Solanum	torvum	Sw.	Asia-Tropical	Indian Subcontinent	India	Tamil Nadu	Erode	Sathyamangalam	'Satiamangalam '				0		0					0	0	0	0
CAL	315877		Fischer, C.E.C.		733			0	0	0	s.d.	Solanaceae	Solanum	wightii	Nees	Asia-Tropical	Indian Subcontinent	India	Tamil Nadu		Coimbatore	'Flora of Coimbatore'				0		0					0	0	0	0
CAL	315878		Fischer, C.E.C.		733			0	0	0	s.d.	Solanaceae	Solanum	wightii	Nees	Asia-Tropical	Indian Subcontinent	India	Tamil Nadu		Coimbatore	'Flora of Coimbatore'				0		0					0	0	0	0
CAL	316305		Fischer, C.E.C.		1552			8	1	1910		Solanaceae	Solanum	robustum	H.L.Wendl.	Asia-Tropical	Indian Subcontinent	India	Tamil Nadu	Nilgiris	Coonoor			shrub		11.35	N	76.82	E	DD	2-5km	GAZ	11.35	76.82	1219	1829
CAL	316303		Fischer, C.E.C.		1552			8	1	1910		Solanaceae	Solanum	robustum	H.L.Wendl.	Asia-Tropical	Indian Subcontinent	India	Tamil Nadu	Nilgiris	Coonoor			shrub		11.35	N	76.82	E	DD	2-5km	GAZ	11.35	76.82	1219	1829
A		310191	Fischer, C.E.C.		2955			9	9	1911		Solanaceae	Solanum	multiflorum	Roth	Asia-Tropical	Indian Subcontinent	India				Upper Palmis				0		0					0	0	2225	0
E		E00757274	Fischer, C.E.C.		2955			9	9	1911		Solanaceae	Solanum	multiflorum	Roth	Asia-Tropical	Indian Subcontinent	India				Upper Palmis				0		0					0	0	2225	0
P		P00055963	Fleury, F.		29910			10	1	1914		Solanaceae	Solanum	involucratum	Blume	Asia-Tropical	Indo-China	Vietnam	An Giang		Bay Núi	Cochinchine: Province de Bienhoa: Mont de Nui, Chirachang [Bay Núi in An Giang Province]	Terre volcanique			10.482264	N	104.984225	E	DD	2-5km	GAZ	10.482264	104.984225	200	800		Ca duoc nui	Annamite
P		P00055962	Fleury, F.		29910			10	1	1914		Solanaceae	Solanum	involucratum	Blume	Asia-Tropical	Indo-China	Vietnam	An Giang		Bay Núi	Cochinchine: Province de Bienhoa: Mont de Nui, Chirachang [Bay Núi in An Giang Province]	Terre volcanique			10.482264	N	104.984225	E	DD	2-5km	GAZ	10.482264	104.984225	200	800		Ca duoc nui	Annamite
[truncated: 4,703 more rows]
