# Supplementary material for: ﻿A revision of the “spiny solanums” of Tropical Asia (Solanum, the Leptostemonum Clade, Solanaceae)
Source: PhytoKeys. 2022 Jun 1;198:1–270. doi: 10.3897/phytokeys.198.79514 (PMC9849010; doi:10.3897/phytokeys.198.79514)
Supplement: Supplementary material 3 — All specimens examined [file phytokeys-198-001_article-79514__-s003.csv]

HERBARIUM	ACCESSION	BARCODE	COLLECTOR	PREFIX	NUMBER	SUFFIX	ADDCOLL	DAY	MONTH	YEAR	DATERES	FAMILY	GENUS	SP1	AUTHOR1	CONTINENT	REGION	COUNTRY	MAJORAREA	MINORAREA	GAZETTEER	LOCNOTES	HABITATTXT	PLANTDESC	CULTNOTES	LAT	NS	LONG	EW	LLUNIT	LLRES	LLORIG	LATDEC	LONGDEC	ALT	ALTMAX	ALTRES	VERNACULAR	LANGUAGE
CAL	315854		[AB?]		s.n.			20	7	1876		Solanaceae	Solanum	barbisetum	Nees	Asia-Tropical	Indian Subcontinent	India	Sikkim			'Sikkim Himalaya'				0		0					0	0	304	0
CAL			[AB?]		s.n.			20	7	1876		Solanaceae	Solanum	barbisetum	Nees	Asia-Tropical	Indian Subcontinent	India	Sikkim			'Sikkim Himalaya'				0		0					0	0	304	0
K		K001153039	[HS Blatter Herb]		8933			15	5	1946		Solanaceae	Solanum	violaceum	Ortega	Asia-Tropical	Indian Subcontinent	India	Maharashtra	Pune	Khandala	top of Sausages				0		0					0	0	0	0
K		K000658881	[illegible]		1			15	9	1969		Solanaceae	Solanum	torvum	Sw.	Africa	West-Central Tropical Afr	Cameroon			Nkolemewont	Pref. Akonolinga, Emdom (region Nyong et Mfoumou)	forest, partout	arbrisseau, fleurs blanches; tige blanchatre e epineuse, pad de latex; fruit en grappes o pepins		0		0					0	0	0	0
K		K000441179	[illegible]		78			0	5	1932		Solanaceae	Solanum	forskalii	Dunal	Africa	Northeast Tropical Africa	Somalia				Haud.		A bush growing to about 3' high.		0		0					0	0	640	0		Ghodhanyaley
K		K000014902	[illegible]		1017			25	6	1915		Solanaceae	Solanum	cyanocarphium	Blume	Asia-Tropical	Malesia	Malaysia	Pahang		Tioman Island	Pulau Tioman [Tioman Island], Joara Bay				2.799991	N	104.198243	E	DD	2-5km	GAZ	2.799991	104.198243	0	0
CAL			[illegible]	CNH-	1354			26	4	1962		Solanaceae	Solanum	trilobatum	L.	Asia-Tropical	Indian Subcontinent	India	West Bengal	Kolkata	Diara Village	'24-Parganas District'	assoicated with Xanthium sp, Phyla sp. puddleside	undershrub; stem with numerous short strong and recurved prickles; violet flowers; cymes lateral with short pedicel and long peduncle		22.798218	N	88.268017	E	DD	2-5km	GAZ	22.798218	88.268017	0	0
CAL	316055		[illegible]		22438	C		8	7	1898		Solanaceae	Solanum	insanum	L.	Asia-Tropical	Indian Subcontinent	India	Uttar Pradesh		Awadh	'Bhariach, Oudh'				0		0					0	0	0	0
K		K000014608	[illegible]		s.n.			0	3	1914		Solanaceae	Solanum	violaceum	Ortega	Asia-Tropical	Malesia	Malaysia	Kelantan					The fruit is very bitter and juice of it is applied to the nipples to prevent the infant from taking the breast by bad women. The root in the form of a decoction made with boiling water used as a remedy for gonorrhora by the bomor		5.686379	N	102.105251	E	DD	>20km	GAZ	5.686379	102.105251	0	0		Tarong Pipit
CAL	316265		[illegible]		s.n.			0	0	0		Solanaceae	Solanum	cordatum	Forssk.			Not Recorded				[probably Pakistan or Afghanistan - label in Arabic]				0		0					0	0	0	0
CAL			[illegible]		s.n.			18	3	1929		Solanaceae	Solanum	barbisetum	Nees	Asia-Tropical	Indian Subcontinent	India				Labalik side jungle		opensheet		0		0					0	0	0	0
K		K001153289	[illegible]		s.n.			0	3	1914		Solanaceae	Solanum	torvum	Sw.	Asia-Tropical	Malesia	Malaysia	Kelantan			Kelantan	kampong plant			6.117621	N	102.239835	E	DD	>20km	GAZ	6.117621	102.239835	0	0		terong manggor
K		K001153295	[illegible]		s.n.			0	0	1906		Solanaceae	Solanum	torvum	Sw.	Asia-Tropical	Malesia	Singapore			Holland Road					1.311325	N	103.792397	E	DD	>20km	GAZ	1.311325	103.792397	0	0
K		K000014660	Aban Gibot	SAN-	94555			23	3	1982		Solanaceae	Solanum	lasiocarpum	Dunal	Asia-Tropical	Malesia	Malaysia	Sabah		Sungai Nabutan	Ranau District. Sungai Nabutan. West Coast	River bank	1-2 m tall, thorny along the stem, fruits hairy, yellowish green-orange, yellow when ripe		5.866667	N	116.8	E	DD	>20km	GAZ	5.866667	116.8	0	0
L		L.2882155	Aban Gibot	SAN-	94555			23	3	1982		Solanaceae	Solanum	lasiocarpum	Dunal	Asia-Tropical	Malesia	Malaysia	Sabah		Sungai Nabutan	Dist. Ranau	river bank	1-2 m tall, thorny along the stem; fruits hairy, yellowish green-orange, yellow when ripe		5.87669	N	116.801477	E	DD		GAZ	5.87669	116.801477	0	0
K		K000014626	Aban Gibot	SAN-	99310			18	7	1983		Solanaceae	Solanum	lasiocarpum	Dunal	Asia-Tropical	Malesia	Malaysia	Sabah		Kihiribi River	Beluran district, Sungai Kihiribi [Kihiribi River], Sandakan	Side of a tractor path on river bank	1-1.3 m tall; Flowers withe petal; Fruits hairy, pale yellowish, red when ripe		5.685266	N	117.127448	E	DD	2-5km	GAZ	5.685266	117.127448	0	0
L		L.2882150	Aban Gibot	SAN-	99310			18	7	1983		Solanaceae	Solanum	lasiocarpum	Dunal	Asia-Tropical	Malesia	Malaysia	Sabah		Kihiribi River	Beluran district, Sungai Kihiribi [Kihiribi River], Sandakan	Side of a tractor path on river bank	1-1.3 m tall; Flowers withe petal; Fruits hairy, pale yellowish, red when ripe		5.685266	N	117.127448	E	DD	2-5km	GAZ	5.685266	117.127448	0	0
K		K000014648	Aban Gibot	SAN-	99536			8	8	1983		Solanaceae	Solanum	lasiocarpum	Dunal	Asia-Tropical	Malesia	Malaysia	Sabah		Kampung Terintidon	Kota Marudu District, Near Kg. Torintidon [Kampung Terintidon], Kudat District	At road side	Bole 1 m tall, flowers white, petal, stamens yellowish, fruits hairy yellowish green		6.24032	N	116.539787	E	DD		GAZ	6.24032	116.539787	0	0
L		L.2882151	Aban Gibot	SAN-	99536			8	8	1983		Solanaceae	Solanum	lasiocarpum	Dunal	Asia-Tropical	Malesia	Malaysia	Sabah		Kampung Terintidon	Kota Marudu District, Near Kg. Torintidon [Kampung Terintidon], Kudat District	At road side	Bole 1 m tall, flowers white, petal, stamens yellowish, fruits hairy yellowish green		6.24032	N	116.539787	E	DD		GAZ	6.24032	116.539787	0	0
K		K000658912	Abd El Ghani, M.		6908			23	9	1983		Solanaceae	Solanum	elaeagnifolium	Cav.	Africa	Northern Africa	Egypt				Faiyum Governate, Sinnuris District, El Keabi et Gedida	in a cotton field, rare			0		0					0	0	0	0
EA			Abdallah, R.		377			16	1	1978		Solanaceae	Solanum	robustum	H.L.Wendl.	Africa	East Tropical Africa	Tanzania	Tanga	Muheza	Amani	FTEA region: T3 Near Forest House.	Forest.	Shrub to 2m high with white flowers.		5.06	S	38.38	E	DM	2-5km	GAZ	-5.1	38.633333	900	0
A			Abdul, K. bin	A.	2854			14	6	1950		Solanaceae	Solanum	lasiocarpum	Dunal	Asia-Tropical	Malesia	Malaysia	Sabah		Lun Manggis	Sandakan (Elopura) [=Kampung Manggis, Papar Distr. ? georef to there]	Abandoned clearing	Shrub 6' high, 2'' girth. Flower yellow and white. Fruit greenish brown. Edible		5.696847	N	116.011751	E	DD	2-5km	GAZ	5.696847	116.011751	0	0		Tarong sulok	Kadayan
K		K000014679	Abdul, K. bin	A.	2854			14	6	1950		Solanaceae	Solanum	lasiocarpum	Dunal	Asia-Tropical	Malesia	Malaysia	Sabah		Lun Manggis	Sandakan (Elopura) [=Kampung Manggis, Papar Distr. ? georef to there]	Abandoned clearing	Shrub 6' high, 2'' girth. Flower yellow and white. Fruit greenish brown. Edible		5.696847	N	116.011751	E	DD	2-5km	GAZ	5.696847	116.011751	0	0		Tarong sulok	Kadayan
HIFP	19528		Abedin, S.		9419		Qaiser, M. & Ghafoor, A.	5	3	1972		Solanaceae	Solanum	virginianum	L.	Asia-Tropical	Indian Subcontinent	Pakistan	Sindh	Thatta	Gharo	R.D. 100, Near Gharo	Soil saline, sandy clay loam	Branches spreading, 25 cm height, Flower bluish-purple		24.740303	N	67.584265	E	DD	>20km	GAZ	24.740303	67.584265	0	0
K		K001153049	Ablin, T.H.		s.n.			0	12	1887		Solanaceae	Solanum	violaceum	Ortega	Asia-Tropical	Indo-China	Myanmar (Burma)	Shan			'Shan States'				0		0					0	0	518	1524
HIFP	19482		Abraham, V.		2			21	4	1965		Solanaceae	Solanum	insanum	L.	Asia-Tropical	Indian Subcontinent	India	Odisha	Puri	Balukhand Reserve Forest					19.864371	N	86.047862	E	DD	>20km	GAZ	19.864371	86.047862	0	0
CAL			Abraham, V.		176			21	4	1968		Solanaceae	Solanum	trilobatum	L.	Asia-Tropical	Indian Subcontinent	India	Odisha		Balughand Reserve Forest					19.856057	N	86.050924	E	DD	2-5km	GAZ	19.856057	86.050924	0	0
CAL	5203		Abraham, V.		239			20	4	1965		Solanaceae	Solanum	trilobatum	L.	Asia-Tropical	Indian Subcontinent	India	Odisha	Puri	Puri					19.813401	N	85.831458	E	DD	2-5km	GAZ	19.813401	85.831458	0	0
CAL	5205		Abraham, V.		239			20	4	1965		Solanaceae	Solanum	trilobatum	L.	Asia-Tropical	Indian Subcontinent	India	Odisha	Puri	Puri					19.813401	N	85.831458	E	DD	2-5km	GAZ	19.813401	85.831458	0	0
CAL			Abraham, V.		279			20	4	1965		Solanaceae	Solanum	insanum	L.	Asia-Tropical	Indian Subcontinent	India	Odisha	Puri	Puri					19.813382	N	85.831466	E	DD		GAZ	19.813382	85.831466	0	0
DS	99535		Abrams, J.D.		s.n.			24	7	1919		Solanaceae	Solanum	elaeagnifolium	Cav.	Northern America	North-Central U.S.A.	United States of America	New Mexico	Luna County		mesa at base of Little Florida Mountains				32.0601	N	107.3722	W	DMS	>20km	GAZ	32.100278	-107.622778	0	0
DS	84234		Abrams, L.		6607			17	7	1917		Solanaceae	Solanum	elaeagnifolium	Cav.	Northern America	North-Central U.S.A.	United States of America	California	Los Angeles County	San Fernando Valley	near Cahuenga Pass				34.0728	N	118.2035	W	DMS		GAZ	34.124444	-118.343056	0	0
NY		826934	Abrams, L.		6607			17	7	1917		Solanaceae	Solanum	elaeagnifolium	Cav.	Northern America	North-Central U.S.A.	United States of America	California	Los Angeles County	San Fernando Valley	near Cahuenga Pass				34.0728	N	118.2035	W	DMS		GAZ	34.124444	-118.343056	0	0
K		K000658914	Abulaila, K.	JOR	3	-1	Tehabshem, Z. & Slageren, M. van	6	5	2006		Solanaceae	Solanum	elaeagnifolium	Cav.	Asia-Temperate	Western Asia	Jordan	Madaba		Wadi-Walleh [Mujib]	opposite the river	disturbed roadside with Avena fatua, Echinops hypericum, Kixia, Sinapis, Malva etc.	shrub 50 cm; flowers purple; fruits 1 cm in diameter; anthers yellow		0		0					0	0	490	0
BM		BM012559489	Acevedo Rodríguez, P.		16215		Velasco Gutiérrez, K.; Guadelupe, E. & Ramírez, A.	24	4	2016		Solanaceae	Solanum	torvum	Sw.	Northern America	North and Central Mexico	Mexico	Guerrero	San Luis Acatlán		Yoloxóchitl, N of road from Yoloxóchitl to Arroyo Cumiapa, ca. 1.6 km E of Yoloxóchitl	secondary vegetation with grazing disturbance	straggling shrub 2 m; flower with calyx green, corolla white; fruit green, globose		16.82111	N	98.66389	W	DD		SPEC	16.82111	-98.66389	662	0
K		K001167875	Acevedo Rosas, R.		32			0	6	1950		Solanaceae	Solanum	elaeagnifolium	Cav.	Southern America	Southern South America	Chile				sin. loc.				0		0					0	0	0	0
BR			Achten, L.		533			0	0	0		Solanaceae	Solanum	giganteum	Jacq.	Africa	West-Central Tropical Afr	Democratic Republic of th	Kasaï-Occidental		Luebo-Kasai					5.2	S	21.24	E	DMS		GAZ	-5.333333	21.4	0	0
BM		BM000846524	Ackermann, M.		218			16	2	2001		Solanaceae	Solanum	elaeagnifolium	Cav.	Southern America	Southern South America	Chile	Región II (Antofagasta)	El Loa		Patio del Hostal Puri, San Pedro de Atacama.				22.54709	S	68.12174	W	DM		SPEC	-22.911817	-68.2029	2500	0
BLAT	50018		Aclaud, R.D.	ACK	793			0	9	1921		Solanaceae	Solanum	hovei	Dunal	Asia-Tropical	Indian Subcontinent	India	Maharashtra	Kolhapur	Panhala	Panhala, Kolhapur Dist				16.808889	N	74.109167	E	DD	>20km	GAZ	16.808889	74.109167	900	0
EA			Acocks, J.P.H.		11519			25	9	1996		Solanaceae	Solanum	giganteum	Jacq.	Africa	Southern Africa	South Africa	KwaZulu-Natal		Utrecht	Roadside.	Open woodland, on mountain slopes.	Shrub.		27.65	S	30.333333	E	DD		GAZ	-27.65	30.333333	0	0
K		K000658783	Acocks, J.P.H.		15926			14	7	1950		Solanaceae	Solanum	sisymbriifolium	Lam.	Africa	Southern Africa	South Africa	Gauteng	Pretoria	Bankenveld	near Leeuwkop	by roadside	2 foot bush, dark green, with pale mauve flowers, orange-brown spines; rare		0		0					0	0	0	0
MO	5703140	MO-2233461	Acosta, L.		448		Ramírez, V.H.	25	2	2000		Solanaceae	Solanum	chrysotrichum	Schltdl.	Southern America	Mesoamerica	Costa Rica	San José	Vazquez de Coronado		Parque Nacional Braulio Carrillo, Cuenca del Sarapiquí, Santa Elena		Arbusto de 2 m, escaso; creciendo en sitios abiertos. Flores blancas, estambres amarillos. Frutos verdes.		10.061111	N	84.022222	W	DD		SPEC	10.061111	-84.022222	1700	0
CR	CR237713		Acosta, L.		448		Ramírez, V.H.	25	2	2000		Solanaceae	Solanum	chrysotrichum	Schltdl.	Southern America	Mesoamerica	Costa Rica	San José	Vazquez de Coronado		Parque Nacional Braulio Carrillo, Cuenca del Sarapiquí, Santa Elena		Arbusto de 2 m, escaso; creciendo en sitios abiertos. Flores blancas, estambres amarillos. Frutos verdes.		10.061111	N	84.022222	W	DD		SPEC	10.061111	-84.022222	1700	0
US	5703140		Acosta, L.E.		448		Ramírez, V.	25	2	2000		Solanaceae	Solanum	chrysotrichum	Schltdl.	Southern America	Mesoamerica	Costa Rica				Vásquez de Coronado, P. N. Braulio Carrillo, Cuenca del Sarapiquí, Santa Elena.	Creciendo en sitios abiertos.	Arbusto de 2 m. Escaso. Flores blancas; estambres amarillos. Frutos verdes.		0		0					0	0	1700	0
MO			Acosta-Solís, M.		7795			12	4	1944		Solanaceae	Solanum	sisymbriifolium	Lam.	Southern America	Western South America	Ecuador	Loja			Las Chinchas; Reg. Central				3.5758	S	79.29	W	DMS	5-20k	GAZ	-3.966111	-79.483333	2250	0
MO			Acosta-Solís, M.		11327			15	12	1945		Solanaceae	Solanum	sisymbriifolium	Lam.	Southern America	Western South America	Ecuador	Pichincha	Quito		Alrededores de Quito				0.13	S	78.31	W	DMS	5-20k	GAZ	-0.216667	-78.516667	2850	0
MO			Acosta-Solís, M.		12941			5	6	1949		Solanaceae	Solanum	sisymbriifolium	Lam.	Southern America	Western South America	Ecuador	Imbabura			El Olivo, Ibarra				0.22	N	78.06	W	DMS	5-20k	GAZ	0.366667	-78.1	2200	0
K		K000658808	Adam, J.G.		20453			6	1	1965		Solanaceae	Solanum	torvum	Sw.	Africa	West Tropical Africa	Liberia			Nimba Mountains	sin. loc. (Swedish expedition)				6.842761	N	8.660059	W	DD		GAZ	6.842761	-8.660059	0	0
K		K000658807	Adames, P.		527			14	9	1964		Solanaceae	Solanum	torvum	Sw.	Africa	West Tropical Africa	Liberia			Nimba Mountains	LAMCO Hq camp	on roadside	flowers white; stem with thorns; common coloniser of farmland and other clearings		6.842761	N	8.660059	W	DD		GAZ	6.842761	-8.660059	500	0
BM		BM000886603	Adams, C.D.		6783			8	4	1960		Solanaceae	Solanum	capsicoides	All.	Southern America	Caribbean	Jamaica	Trelawny		Burnt Hill	Burnt Hill, north of Barbecue Bottom	In shade.	Shrub up to 3 ft; petals white; young fruit white.		18.35	N	77.55	W	DD		GEO-L	18.35	-77.55	396	0
MO	2015776	MO-887080	Adams, C.D.		7322			26	6	1960		Solanaceae	Solanum	jamaicense	Mill.	Southern America	Caribbean	Jamaica	Clarendon			McKay.		Woody shrub 3'; berries 7 mm; diam., green; flowers white.		17.983333	N	77.3	W	DD		GEO-L	17.983333	-77.3	250	0
BM		BM000886604	Adams, C.D.		10339			23	1	1962		Solanaceae	Solanum	capsicoides	All.	Southern America	Caribbean	Jamaica	Saint Catherine		Charlton	Charlton, near Ewarton.	In pasture by pond.	Shrubby to 3 ft; corolla white; fruit white turning scarlet.		18.183333	N	77.083333	W	DD		GEO-L	18.183333	-77.083333	274	0
BM		BM000886681	Adams, C.D.		10340			23	1	1962		Solanaceae	Solanum	jamaicense	Mill.	Southern America	Caribbean	Jamaica	Saint Catherine		Charlton	Charlton near Ewarton	In pasture by pond.	Shrubby 2-3'; corolla white; berry dark green (unripe).		18.183333	N	77.083333	W	DD		GEO-L	18.183333	-77.083333	274	0
BM		BM000886711	Adams, C.D.		10371			23	1	1962		Solanaceae	Solanum	mammosum	L.	Southern America	Caribbean	Jamaica	Saint Catherine		Charlemont		In pasture.	Diffusely branched shrubby weed 2-4 ft; corolla purple.		18.196796	N	77.037769	W	DD		ARC	18.196796	-77.037769	213	0
EA			Adamson, T.G.		6			0	7	1958		Solanaceae	Solanum	giganteum	Jacq.	Africa	East Tropical Africa	Kenya	Eastern		Marsabit					2.29	N	37.55	E	DM	2-5km	GAZ	2.483333	37.916667	1524	0
EA			Adan, H.		107			29	9	1980		Solanaceae	Solanum	arundo	Mattei	Africa	East Tropical Africa	Kenya	Eastern		Buffalo Springs			A tree, 6ft tall.		0.37	N	37.39	E	DM	2-5km	GAZ	0.616667	37.65	0	0
K		K000195877	Adduru, M.		62			23	6	1917		Solanaceae	Solanum	retrorsum	Elmer	Asia-Tropical	Malesia	Philippines	Luzon	Cagayan Valley		vicinity of Peñablanca, Callao, Cagayan Province	hillside	Shrub, 6m		15.928664	N	120.986887	E	DD	<2km	SPEC	15.928664	120.986887	200	0
A		230128	Adduru, M.		62			23	6	1917		Solanaceae	Solanum	retrorsum	Elmer	Asia-Tropical	Malesia	Philippines	Luzon	Cagayan Valley		vicinity of Peñablanca, Callao, Cagayan Province	hillside	Shrub, 6m		15.928664	N	120.986887	E	DD	<2km	SPEC	15.928664	120.986887	200	0
EA			Adeka, R.		15	KA	Kwambai, J.	0	0	0		Solanaceae	Solanum	arundo	Mattei	Africa	East Tropical Africa	Kenya	Rift Valley		Athi River	East Africa Portland cement, Quarry site.	New Sand dunes.			0		0					0	0	0	0
EA			Adeka, R.		158		Kirika, P.	3	1	2002		Solanaceae	Solanum	arundo	Mattei	Africa	East Tropical Africa	Kenya	Rift Valley		Athi River	East Africa portland Cement.	Grazed grassland.	shrub		0		0					0	0	1470	0
K		K000658693	Adetunji, M.O.		34038			24	1	1961		Solanaceae	Solanum	wrightii	Benth.	Africa	West Tropical Africa	Nigeria	Idaban	Idaban	Forest Research Nursery		derived savannah growign on nursery bed	shrub up to 8 ft with soft green stem and sharp thorns; large green palmat leaves alternatively arranged, short hairy leaf surface; flower is pink and white alternatively; fruit green [fruit in spirit collection at K]		0		0					0	0	0	0
E		E00202286	Adeyanju, M.A.		7		Clifford, P.	9	4	2003		Solanaceae	Solanum	torvum	Sw.	Southern America	Mesoamerica	Belize	Cayo			Las Cuevas Research Station	small shrub.	Growing in shade (understorey), 30m from roadside (in forest), 3m tall.		16.73333	N	88.98333	W	DD		GAZ	16.73333	-88.98333	0	0
K		K001152871	Adyan		s.n.			0	0	1870		Solanaceae	Solanum	torvum	Sw.	Asia-Tropical	Indian Subcontinent	India	Tamil Nadu			sin. loc.				0		0					0	0	0	0
USM	208738		Aedo, C.		10789		Galán de Mera, A.	24	3	2005		Solanaceae	Solanum	melongena	L.	Southern America	Western South America	Peru	Lima	Canta	Yangas		borde de canal	arbusto 1 m		11.4123	S	76.524	W	DMS		SPEC	-11.689722	-76.877778	825	0
K		K000014733	Aët		581			27	7	1941		Solanaceae	Solanum	lasiocarpum	Dunal	Asia-Tropical	Malesia	Indonesia	Papua	Mimika Regency	Uta	S. Nw. Guinea. Tarèra near Oeta [Uta]		Flower yellow		4.541616	S	136.008677	E	DD	>20km	GAZ	-4.541616	136.008677	5	0
K		K000014734	Aët		581			27	7	1941		Solanaceae	Solanum	lasiocarpum	Dunal	Asia-Tropical	Malesia	Indonesia	Papua	Mimika Regency	Uta	S. Nw. Guinea. Tarèra near Oeta [Uta]		Flower yellow		4.541616	S	136.008677	E	DD	>20km	GAZ	-4.541616	136.008677	5	0
L		L.2882073	Aët		581			27	7	1941		Solanaceae	Solanum	lasiocarpum	Dunal	Asia-Tropical	Malesia	Indonesia	Papua	Mimika Regency	Uta	S. Nw. Guinea. Tarèra near Oeta [Uta]		Flower yellow		4.541616	S	136.008677	E	DD	>20km	GAZ	-4.541616	136.008677	5	0
E			Agnew, A.D.Q.		s.n.		Oloo, ? & Saiboku, ?	26	5	1996		Solanaceae	Solanum	aculeatissimum	Jacq.	Africa	East Tropical Africa	Kenya				Ol Kiramatian Group Ranch, MAG (Ecogeographic Zone following Agnew & Agnew (1994), Upland Kenya Wildflowers), Oloibortoto Gorge	Riverine forest, stony outwash fans in gorge	Herb to 1 m, flowers white, fruit spherical, c. 85 cm diam.		0		0					0	0	0	0
JPB	8302		Agra, M.F.		648			2	4	1988		Solanaceae	Solanum	capsicoides	All.	Southern America	Brazil	Brazil	Paraíba	Mata Redonda				Terrestre.Gogoia.Arbustivo.Flor alva.; DESC: Terrestre.Gogoia.Arbustivo.Flor alva.		0		0					0	0	0	0
JPB	19758		Agra, M.F.		648			2	4	1988		Solanaceae	Solanum	capsicoides	All.	Southern America	Brazil	Brazil	Paraíba	Mata Redonda				Terrestre.Gogoia.Arbustivo.Flor alva.; DESC: Terrestre.Gogoia.Arbustivo.Flor alva.		0		0					0	0	0	0
ICN	101546	ICN0101546	Agra, M.F.		662			10	1	1989		Solanaceae	Solanum	capsicoides	All.	Southern America	Brazil	Brazil	Paraíba	João Pessoa		Campus I da UFPB próximo ao LTF				7.115	S	34.863098	W	DD	5-20k	GAZ	-7.115	-34.863098	0	0
JPB	18736		Agra, M.F.		662			10	1	1989		Solanaceae	Solanum	capsicoides	All.	Southern America	Brazil	Brazil	Paraíba	João Pessoa		Campus I da UFPB próximo ao LTF				7.115	S	34.863098	W	DD	5-20k	GAZ	-7.115	-34.863098	0	0
JPB	18738		Agra, M.F.		662			10	1	1989		Solanaceae	Solanum	capsicoides	All.	Southern America	Brazil	Brazil	Paraíba	João Pessoa		Campus I da UFPB próximo ao LTF				7.115	S	34.863098	W	DD	5-20k	GAZ	-7.115	-34.863098	0	0
JPB	18746		Agra, M.F.		662			10	1	1989		Solanaceae	Solanum	capsicoides	All.	Southern America	Brazil	Brazil	Paraíba	João Pessoa		Campus I da UFPB próximo ao LTF				7.115	S	34.863098	W	DD	5-20k	GAZ	-7.115	-34.863098	0	0
MO	5715382	MO-1352632	Agra, M.F.		662			10	1	1989		Solanaceae	Solanum	capsicoides	All.	Southern America	Brazil	Brazil	Paraíba	João Pessoa		Campus I da UFPB próximo ao LTF				7.115	S	34.863098	W	DD	5-20k	GAZ	-7.115	-34.863098	0	0
JPB	19757		Agra, M.F.		684		Oliveira, A.A.	23	2	1989		Solanaceae	Solanum	capsicoides	All.	Southern America	Brazil	Brazil	Paraíba	Rio Tinto		Aldeia Jacaré.		Gogoia.Terrestre.Tóxica.Arbustivo.Flor alva.; DESC: Gogoia.Terrestre.Tóxica.Arbustivo.Flor alva.		6.803333	S	35.080278	W	DD	<2km	SPEC	-6.803333	-35.080278	11	11
JPB	19759		Agra, M.F.		697		et al.	23	2	1989		Solanaceae	Solanum	capsicoides	All.	Southern America	Brazil	Brazil	Paraíba	Rio Tinto		Aldeia Jacaré.		Gogoia, Catotinha.Arbusto; flor alva.; DESC: Gogoia, Catotinha.Arbusto; flor alva.		6.803333	S	35.080278	W	DD	<2km	SPEC	-6.803333	-35.080278	11	11
JPB	19754		Agra, M.F.		745			30	4	1989		Solanaceae	Solanum	capsicoides	All.	Southern America	Brazil	Brazil	Paraíba	Campina Grande				Gogoia.Terrestre, tóxica; flor alva.		7.230833	S	35.881111	W	DD	<2km	SPEC	-7.230833	-35.881111	551	551
JPB	19756		Agra, M.F.		1119			15	7	1989		Solanaceae	Solanum	capsicoides	All.	Southern America	Brazil	Brazil	Paraíba	Santa Rita				Gogoia.Terrestre.Arbustivo; flor alva.; DESC: Gogoia.Terrestre.Arbustivo; flor alva.		7.114167	S	34.978056	W	DD	<2km	SPEC	-7.114167	-34.978056	16	16
JPB	19089		Agra, M.F.		1247			6	12	1989		Solanaceae	Solanum	torvum	Sw.	Southern America	Brazil	Brazil	Pernambuco	Recife		Próximo ao Campus.		Terrestre.Medicinal.Flor alva.Arbustivo.; DESC: Terrestre.Medicinal.Flor alva.Arbustivo.		8.05389	S	34.8811	W	DD	5-20k	GAZ	-8.05389	-34.8811	0	0
JPB	19762		Agra, M.F.		1248		Bhattacharyya, J.	2	1	1989		Solanaceae	Solanum	torvum	Sw.	Southern America	Brazil	Brazil	Paraíba	Campina Grande		Bairro de José Pinheiro.		Jurubeba Branca.Arbusto; flor alva.		7.230833	S	35.881111	W	DD	<2km	SPEC	-7.230833	-35.881111	551	551
MO	5715374	MO-1352631	Agra, M.F.		1267			0	0	1990		Solanaceae	Solanum	capsicoides	All.	Southern America	Brazil	Brazil	Paraíba			Industrial.João Pessoa.7577'S, 34537.				0		0					0	0	5	45
JPB	18754		Agra, M.F.		1295		Góis, G.	15	11	1990		Solanaceae	Solanum	torvum	Sw.	Southern America	Brazil	Brazil	Paraíba	João Pessoa		Canjunto João Agripino				7.969444	S	34.902778	W	DD	<2km	SPEC	-7.969444	-34.902778	5	45
JPB	19643		Agra, M.F.		1295		Góis, G.	15	11	1990		Solanaceae	Solanum	torvum	Sw.	Southern America	Brazil	Brazil	Paraíba	João Pessoa		Canjunto João Agripino				7.969444	S	34.902778	W	DD	<2km	SPEC	-7.969444	-34.902778	5	45
JPB	18686		Agra, M.F.		1329		Bhattacharyya, J.	22	11	1991		Solanaceae	Solanum	capsicoides	All.	Southern America	Brazil	Brazil	Paraíba	João Pessoa						7.969444	S	34.902778	W	DD	<2km	SPEC	-7.969444	-34.902778	5	45
JPB	19270		Agra, M.F.		1477			0	0	0		Solanaceae	Solanum	torvum	Sw.	Southern America	Brazil	Brazil	Paraíba	João Pessoa		Mecônias.		Terrestre.Medicinal.Arbustivo.Flor alva.; DESC: Terrestre.Medicinal.Arbustivo.Flor alva.		7.115	S	34.863056	W	DD	<2km	SPEC	-7.115	-34.863056	47	47
JPB	19213		Agra, M.F.		1524			29	4	1992		Solanaceae	Solanum	capsicoides	All.	Southern America	Brazil	Brazil	Paraíba	João Pessoa		Distrito Industrial.		Gogóia.Arrebenta-cavalo.Terrestre.Tóxica.Herbáceo; flot alva.; DESC: Gogóia.Arrebenta-cavalo.Terrestre.Tóxica.Herbáceo; flot alva.		7.115	S	34.863056	W	DD	<2km	SPEC	-7.115	-34.863056	47	47
JPB	20115		Agra, M.F.		2236		et al.	29	7	1993		Solanaceae	Solanum	torvum	Sw.	Southern America	Brazil	Brazil	Paraíba	Cabaceiras		Boqueirão, ca.30 Km do centro de Campina Grande.Caatinga Hiperxerófila.		Flores Alvas.		7.489167	S	36.287222	W	DD	<2km	SPEC	-7.489167	-36.287222	388	388
JPB	20464		Agra, M.F.		2258		et al.	10	9	1993		Solanaceae	Solanum	capsicoides	All.	Southern America	Brazil	Brazil	Paraíba	Campina Grande						7.230833	S	35.881111	W	DD	<2km	SPEC	-7.230833	-35.881111	551	551
JPB	20485		Agra, M.F.		2403		Bhattacharyya, J.	21	11	1993		Solanaceae	Solanum	capsicoides	All.	Southern America	Brazil	Brazil	Paraíba	João Pessoa						7.969444	S	34.902778	W	DD	<2km	SPEC	-7.969444	-34.902778	5	45
JPB	21529		Agra, M.F.		2817			17	2	1994		Solanaceae	Solanum	capsicoides	All.	Southern America	Brazil	Brazil	Paraíba	João Pessoa		Cidade Universitária, 6 Km.Sudeste do centro de João Pessoa.Mata Atlântica latifoliada perenifolia, formada de árvores altas.Jardim LTF.				7.115	S	34.863056	W	DD	<2km	SPEC	-7.115	-34.863056	47	47
HUEFS	50370	HUEFS0050370	Agra, M.F.		5355		et al.	8	8	1997		Solanaceae	Solanum	robustum	H.L.Wendl.	Southern America	Brazil	Brazil	Ceará	Serra de Baturité		pico Alto, 100m em direção da leva a torre de TV				0		0					0	0	800	1000
JPB	24775		Agra, M.F.		5355		et al.	8	8	1997		Solanaceae	Solanum	robustum	H.L.Wendl.	Southern America	Brazil	Brazil	Ceará	Serra de Baturité		pico Alto, 100m em direção da leva a torre de TV				0		0					0	0	800	1000
JPB	24868		Agra, M.F.		5358		et al.	8	8	1997		Solanaceae	Solanum	robustum	H.L.Wendl.	Southern America	Brazil	Brazil	Ceará	Pico Alto		Serra de Baturité, 100 m em direção da leva a torre de TV.		Arbusto ca.1-1,5 m; indumento fortemente ferrugíneo em toda a planta; corola alva com tricomas ferrugíneos externamente; anteras amarelas; baga subglabosa, ca.1,5x0,8 cm; com indumento hirsuto, ruferrugineo.; DESC: Arbusto ca.1-1,5 m; indumento fortem		0		0					0	0	800	1000
ICN	186702	ICN0186702	Agra, M.F.		6756		Nurit, K.N.	20	10	2006		Solanaceae	Solanum	sisymbriifolium	Lam.	Southern America	Brazil	Brazil	Paraíba	João Pessoa		Campus I UFPB, Horto do LTF.				7.115	S	34.863098	W	DD	5-20k	GAZ	-7.115	-34.863098	0	0
ICN	186700	ICN0186700	Agra, M.F.		6758		Nurit, K.N.	20	10	2006		Solanaceae	Solanum	torvum	Sw.	Southern America	Brazil	Brazil	Paraíba	João Pessoa		Campus I UFPB, Horto do LTF.				7.115	S	34.863098	W	DD	5-20k	GAZ	-7.115	-34.863098	0	0
JPB	42166		Agra, M.F.		7006		Bohs, L.; Stern, S.; Silva, K.; Basilio, I. & Gois, G.	10	8	2008		Solanaceae	Solanum	torvum	Sw.	Southern America	Brazil	Brazil	Paraíba			Joao Pessoa, Alto do Mateus, outskirts of town.	Roadside in red clay soil.	Shrub 2 m. Juvenile leaves more deeply lobed than adult leaves. Corollas white, anther yellow. Fruits green, held upright.		7.09015	S	34.54266	W	DMS		SPEC	-7.150417	-34.907389	60	0
JPB			Agra, M.F.		7228		Bohs, L. & Coêlho, V.	18	4	2010		Solanaceae	Solanum	robustum	H.L.Wendl.	Southern America	Brazil	Brazil	Minas Gerais		Ouro Preto	Along main road between Belo Horizonte and Viçosa just outside center of Ouro Preto	Weed at roadside.	Shrub 0.5 m tall. Corollas white; anthers yellow. Plant covered with reddish brown hairs.		20.2308	S	43.3012	W	DMS		GAZ	-20.385556	-43.503333	1150	0	ca.
UT			Agra, M.F.		7228		Bohs, L. & Coêlho, V.	18	4	2010		Solanaceae	Solanum	robustum	H.L.Wendl.	Southern America	Brazil	Brazil	Minas Gerais		Ouro Preto	Along main road between Belo Horizonte and Viçosa just outside center of Ouro Preto	Weed at roadside.	Shrub 0.5 m tall. Corollas white; anthers yellow. Plant covered with reddish brown hairs.		20.2308	S	43.3012	W	DMS		GAZ	-20.385556	-43.503333	1150	0	ca.
BHCB	150842		Agra, M.F.		7228		Bohs, L. & Coêlho, V.	18	4	2010		Solanaceae	Solanum	robustum	H.L.Wendl.	Southern America	Brazil	Brazil	Minas Gerais		Ouro Preto	Along main road between Belo Horizonte and Viçosa just outside center of Ouro Preto	Weed at roadside.	Shrub 0.5 m tall. Corollas white; anthers yellow. Plant covered with reddish brown hairs.		20.2308	S	43.3012	W	DMS		GAZ	-20.385556	-43.503333	1150	0	ca.
JPB			Agra, M.F.		7237		Bohs, L.; Coêlho, V.; Souza, P.P. de & Rodrigues, I.M.C.	19	4	2010		Solanaceae	Solanum	viarum	Dunal	Southern America	Brazil	Brazil	Minas Gerais			Entrance to Parque Estadual Serra do Brigadeiro near town of Araponga. Near Centro de Visitantes and Trilha dos Muriquis		Shrub ca. 0.5 m tall. Fruits yellow, ca. 2 cm in diameter.		20.709317	S	42.4853	W	DD		SPEC	-20.709317	-42.4853	1380	1400
UT			Agra, M.F.		7237		Bohs, L.; Coêlho, V.; Souza, P.P. de & Rodrigues, I.M.C.	19	4	2010		Solanaceae	Solanum	viarum	Dunal	Southern America	Brazil	Brazil	Minas Gerais			Entrance to Parque Estadual Serra do Brigadeiro near town of Araponga. Near Centro de Visitantes and Trilha dos Muriquis		Shrub ca. 0.5 m tall. Fruits yellow, ca. 2 cm in diameter.		20.709317	S	42.4853	W	DD		SPEC	-20.709317	-42.4853	1380	1400
BHCB	152760	BHCB046782	Agra, M.F.		7347		Bohs, L.; Giacomin, L.L.; Guidicelli, G.C. & Jorge, T.B.	1	5	2011		Solanaceae	Solanum	robustum	H.L.Wendl.	Southern America	Brazil	Brazil	Minas Gerais	Pouso Alto		road (BR-354) between Caxambu and Pouso Alto		shrub ca. 2 m with yellowish brown pubescence; corolla white, anthers yellow; fruits light green mottled with dark green, hanging down; prensado en alcool		22.0547	S	44.5717	W	DMS		SPEC	-22.096389	-44.954722	942	0
JPB	7854		Agra, M.F.		s.n.		et al.	23	2	1989		Solanaceae	Solanum	capsicoides	All.	Southern America	Brazil	Brazil	Paraíba	Rio Tinto		Aldeia do Jacaré.	Citotinha , Gogoia.Flor alva.Erva e subarbusto, armados; frutos baga seca.; DESC: Citotinha , Gogoia.Flor alva.Erva e subarbusto, armados; frutos baga seca.			6.803333	S	35.080278	W	DD	<2km	SPEC	-6.803333	-35.080278	11	11
FCQ	21915		Aguayo, A.		444			17	6	1989		Solanaceae	Solanum	robustum	H.L.Wendl.	Southern America	Southern South America	Paraguay	Guairá			a 6 km de Melgarejo hacia Cerro Acatí, arroyo Tacuara	bosque ribereño	arbusto; fruto golboso con pelos cortos		25.55	S	56.15	W	DMS		GAZ	-25.916667	-56.25	0	0
USM	238205		Agüero Aguilar, S.		s.n.			28	7	1995		Solanaceae	Solanum	chrysotrichum	Schltdl.	Southern America	Western South America	Peru	Lima	Huarochirí	Santa Eulalia		margenes de Río Sta. Eulalia	flores blancas		11.67642	S	76.268742	W	DD		GAZ	-11.67642	-76.268742	3800	0
MEXU	279582		Aguilar C, A.		164		Zolla, C.; Lozoya, X.; Lozoya, M.; Lozaya, J. & Oberti, S.	1	8	1979		Solanaceae	Solanum	elaeagnifolium	Cav.	Northern America	North and Central Mexico	Mexico	Durango		Ceballos			hierba 50 cm; flor morada; fruto café		26.31	N	104.08	W	DMS		GAZ	26.516667	-104.133333	0	0
BM		BM001121994	Águilar M, G.		9189		López A, G.	26	12	2003		Solanaceae	Solanum	torvum	Sw.	Northern America	North and Central Mexico	Mexico	Chiapas	Ocosingo		a 5.28 km al E del poblado de Nuevo Guerrero	selva mediana caducifolia alterada	arbusto 2 m; flor blanca		17.0209	N	91.1635	W	DMS		SPEC	17.035833	-91.276389	170	0
W	1957-0014800		Aguilar, L.M.		912			13	10	1946		Solanaceae	Solanum	elaeagnifolium	Cav.	Southern America	Southern South America	Argentina	Chaco	Primero de Mayo	Margarita Belén					27.267512	S	58.971931	W	DD		GAZ	-27.267512	-58.971931	0	0
MO	4972192		Aguilar, R.		1571			13	1	1993		Solanaceae	Solanum	torvum	Sw.	Southern America	Mesoamerica	Costa Rica	Puntarenas			Cantón de Osa. R.F. Golfo Dulce. Península de Osa. Rancho Quemado, subiendo por el tanque de agua.		Hierba de 1.5 m. Flor con cáliz verde y corola blanca.		8.720333	N	83.575	W	DD		SPEC	8.720333	-83.575	200	350
BM		BM000611261	Aguilar, R.		3821		Garrote, O.	5	4	1995		Solanaceae	Solanum	chrysotrichum	Schltdl.	Southern America	Mesoamerica	Costa Rica	Puntarenas	Pérez Zeledón		P.I. La Amistad, Cordillera de Talamanca. Entre las Nacientes de las quebradas Barranca y Río Blanco. Finca San Carlos		Arbusto de 2 m. Frutos verdes.		9.3147	N	83.353	W	DMS		SPEC	9.529722	-83.591667	2350	0
MO	5154759	MO-2233503	Aguilar, R.		3821		Garrote, O.	5	4	1995		Solanaceae	Solanum	chrysotrichum	Schltdl.	Southern America	Mesoamerica	Costa Rica	Puntarenas	Pérez Zeledón		P.I. La Amistad, Cordillera de Talamanca. Entre las Nacientes de las quebradas Barranca y Río Blanco. Finca San Carlos		Arbusto de 2 m. Frutos verdes.		9.3147	N	83.353	W	DMS		SPEC	9.529722	-83.591667	2350	0
MO	4969001		Aguilar, R.		4792			24	12	1996		Solanaceae	Solanum	jamaicense	Mill.	Southern America	Mesoamerica	Costa Rica	Puntarenas	Osa		R.F. Golfo Dulce. Cuenca Térraba-Sierpe. Bahía Chal. Bajo Chocuaco. Finca Fernando Ríos.		Hierba, muy común. Flores crema. Frutos naranja.		8.435	N	83.2717	W	DMS		SPEC	8.730556	-83.454722	150	0
CR	CR220761		Aguilar, R.		4792			24	12	1996		Solanaceae	Solanum	jamaicense	Mill.	Southern America	Mesoamerica	Costa Rica	Puntarenas	Osa		R.F. Golfo Dulce. Cuenca Térraba-Sierpe. Bahía Chal. Bajo Chocuaco. Finca Fernando Ríos.		Hierba, muy común. Flores crema. Frutos naranja.		8.435	N	83.2717	W	DMS		SPEC	8.730556	-83.454722	150	0
MO	4969002		Aguilar, R.		4796			24	12	1996		Solanaceae	Solanum	torvum	Sw.	Southern America	Mesoamerica	Costa Rica	Puntarenas	Osa		R.F. Golfo Dulce, Cuenca Térraba-Sierpe. Bahía Chal. Bajo Chocuaco. Finca Fernando Rios.		Arbusto de 3 m x 3 cm DAP. Flores blancas, anteras amarillas.		8.725	N	83.452833	W	DD		SPEC	8.725	-83.452833	150	0
CR	CR219089		Aguilar, R.		4796			24	12	1996		Solanaceae	Solanum	torvum	Sw.	Southern America	Mesoamerica	Costa Rica	Puntarenas	Osa		R.F. Golfo Dulce, Cuenca Térraba-Sierpe. Bahía Chal. Bajo Chocuaco. Finca Fernando Rios.		Arbusto de 3 m x 3 cm DAP. Flores blancas, anteras amarillas.		8.725	N	83.452833	W	DD		SPEC	8.725	-83.452833	150	0
K		K001167881	Aguilar, R.M.		425			12	10	1945		Solanaceae	Solanum	elaeagnifolium	Cav.	Southern America	Southern South America	Argentina	Chaco	Primero de Mayo	Margarita Belén					27.267512	S	58.971931	W	DD		GAZ	-27.267512	-58.971931	0	0
K		K001167520	Aguilar, R.M.		555			7	12	1945		Solanaceae	Solanum	elaeagnifolium	Cav.	Southern America	Southern South America	Argentina	Chaco	Primero de Mayo	Margarita Belén			flor celeste		27.267512	S	58.971931	W	DD		GAZ	-27.267512	-58.971931	0	0
MEXU	1124983		Aguirre T, S.		45			0	7	1992		Solanaceae	Solanum	elaeagnifolium	Cav.	Northern America	North and Central Mexico	Mexico	Durango	Durango	La Ferreria	Río El Tunal	orillas de tieras de agricultura de riego			23.5739	N	104.3855	W	DMS	>20km	GAZ	23.960833	-104.648611	1800	0		trompillo
MEXU	1341316		Aguirre T, S.		45			0	7	1992		Solanaceae	Solanum	elaeagnifolium	Cav.	Northern America	North and Central Mexico	Mexico	Durango	Durango	La Ferreria	Río El Tunal	orillas de tieras de agricultura de riego			23.5739	N	104.3855	W	DMS	>20km	GAZ	23.960833	-104.648611	1800	0		trompillo
MEXU	1124992		Aguirre T, S.		116			0	6	1994		Solanaceae	Solanum	elaeagnifolium	Cav.	Northern America	North and Central Mexico	Mexico	Durango	Durango		camino ejido Santillán a est. Dalila	pastizal mediano arborescente; CbB			23.5911	N	104.3516	W	DMS		SPEC	23.986389	-104.587778	1920	0		trompillo
MEXU	1063981		Aguirre T, S.		116			0	6	1994		Solanaceae	Solanum	elaeagnifolium	Cav.	Northern America	North and Central Mexico	Mexico	Durango	Durango		camino ejido Santillán a est. Dalila	pastizal mediano arborescente; CbB			23.5911	N	104.3516	W	DMS		SPEC	23.986389	-104.587778	1920	0		trompillo
MEXU	1087345		Aguirre T, S.		151			0	10	1994		Solanaceae	Solanum	elaeagnifolium	Cav.	Northern America	North and Central Mexico	Mexico	Durango	Durango		P.P. Morelos	pastizal mediano arbosufrutescente Cb(B)			24.2111	N	104.2736	W	DMS		SPEC	24.353056	-104.46	2000	0		trompillo
MEXU	1124991		Aguirre T, S.		151			0	10	1994		Solanaceae	Solanum	elaeagnifolium	Cav.	Northern America	North and Central Mexico	Mexico	Durango	Durango		P.P. Morelos	pastizal mediano arbosufrutescente Cb(B)			24.2111	N	104.2736	W	DMS		SPEC	24.353056	-104.46	2000	0		trompillo
MEXU	1232754		Aguirre T, S.		259			0	9	1997		Solanaceae	Solanum	elaeagnifolium	Cav.	Northern America	North and Central Mexico	Mexico	Durango	Durango		áreas agrícolas del ejido Antonio Castillo	pastizal mediano arbosufrutescente; Cb(B)			24.0152	N	104.3348	W	DMS		SPEC	24.031111	-104.563333	1800	0		trompillo, trompillo
MEXU	1124974		Aguirre T, S.		259			0	9	1997		Solanaceae	Solanum	elaeagnifolium	Cav.	Northern America	North and Central Mexico	Mexico	Durango	Durango		áreas agrícolas del ejido Antonio Castillo	pastizal mediano arbosufrutescente; Cb(B)			24.0152	N	104.3348	W	DMS		SPEC	24.031111	-104.563333	1800	0		trompillo, trompillo
CORD		CORD00025029	Aguirre, ?		173		Reko, B.P.	0	4	1946		Solanaceae	Solanum	chrysotrichum	Schltdl.	Northern America	North and Central Mexico	Mexico	Puebla			Necaxa.				0		0					0	0	0	0
CAL			Ahamed, S.M.	KFP-	282			3	3	1978		Solanaceae	Solanum	violaceum	Ortega	Asia-Tropical	Indian Subcontinent	India	Karnataka	Mandya	Shivapura	Maddur Taluk	in an open field			12.586108	N	77.048378	E	DD		GAZ	12.586108	77.048378	0	0
CAS	921801		Ahart, L.		s.n.			25	8	1969		Solanaceae	Solanum	elaeagnifolium	Cav.	Northern America	North-Central U.S.A.	United States of America	California	Yuba County	Honcut	Glen Clark Farm				39.1944	N	121.321	W	DMS	>20km	GAZ	39.328889	-121.536111	150	0
K		K000195864	Ahern's collector		2161			0	12	1904		Solanaceae	Solanum	torvoideum	Merr. & L.M.Perry	Asia-Tropical	Malesia	Philippines	Luzon	Calabarzon	Bosoboso	Rizal Province				14.613452	N	121.285765	E	DD		ARC	14.613452	121.285765	0	0
P		P00379744	Ahern's collector		2161			0	12	1904		Solanaceae	Solanum	torvoideum	Merr. & L.M.Perry	Asia-Tropical	Malesia	Philippines	Luzon	Calabarzon	Bosoboso	Rizal Province				14.613452	N	121.285765	E	DD		ARC	14.613452	121.285765	0	0
F	188327		Ahern's collector		2161			0	12	1904		Solanaceae	Solanum	torvoideum	Merr. & L.M.Perry	Asia-Tropical	Malesia	Philippines	Luzon	Calabarzon	Bosoboso	Rizal Province				14.613452	N	121.285765	E	DD		ARC	14.613452	121.285765	0	0
P		P00055121	Ahern's collector		2161			0	12	1904		Solanaceae	Solanum	torvoideum	Merr. & L.M.Perry	Asia-Tropical	Malesia	Philippines	Luzon	Calabarzon	Bosoboso	Rizal Province				14.613452	N	121.285765	E	DD		ARC	14.613452	121.285765	0	0
NY	NY0082811	82811	Ahern's collector		2161			0	12	1904		Solanaceae	Solanum	torvoideum	Merr. & L.M.Perry	Asia-Tropical	Malesia	Philippines	Luzon	Calabarzon	Bosoboso	Rizal Province				14.613452	N	121.285765	E	DD		ARC	14.613452	121.285765	0	0
CAL			Ahern's collector		2161			0	12	1904		Solanaceae	Solanum	torvoideum	Merr. & L.M.Perry	Asia-Tropical	Malesia	Philippines	Luzon	Calabarzon	Bosoboso	Rizal Province				14.613452	N	121.285765	E	DD		ARC	14.613452	121.285765	0	0
K		K000195923	Ahern's collector		2436			0	1	1905		Solanaceae	Solanum	lasiocarpum	Dunal	Asia-Tropical	Malesia	Philippines	Luzon	Calabarzon		Rizal Province				0		0					0	0	0	0
P		P00369166	Ahern's collector		2436			0	1	1905		Solanaceae	Solanum	lasiocarpum	Dunal	Asia-Tropical	Malesia	Philippines	Luzon	Calabarzon		Rizal Province				0		0					0	0	0	0
CAL			Ahern's collector		2436			0	1	1905		Solanaceae	Solanum	lasiocarpum	Dunal	Asia-Tropical	Malesia	Philippines	Luzon	Calabarzon		Rizal Province				0		0					0	0	0	0
BM		BM000846334	Ahles, H.E.		56834		Baird, R.	9	6	1962		Solanaceae	Solanum	elaeagnifolium	Cav.	Northern America	North-Central U.S.A.	United States of America	South Carolina	Aiken County		corner of Ridgecrest Avenue and Martintown Road in North Augusta	roadside			33.3005	N	81.575	W	DMS		GAZ	33.501389	-81.963889	0	0
E		E00526802	Ahles, H.E.		56834		Baird, R.	9	6	1962		Solanaceae	Solanum	elaeagnifolium	Cav.	Northern America	North-Central U.S.A.	United States of America	South Carolina	Aiken County		corner of Ridgecrest Avenue and Martintown Road in North Augusta	roadside			33.3005	N	81.575	W	DMS		GAZ	33.501389	-81.963889	0	0
NY		827157	Ahles, H.E.		56834		Baird, R.	9	6	1962		Solanaceae	Solanum	elaeagnifolium	Cav.	Northern America	North-Central U.S.A.	United States of America	South Carolina	Aiken County		corner of Ridgecrest Avenue and Martintown Road in North Augusta	roadside			33.3005	N	81.575	W	DMS		GAZ	33.501389	-81.963889	0	0
CAL			Ahles, H.E.		56834		Baird, R.	9	6	1962		Solanaceae	Solanum	elaeagnifolium	Cav.	Northern America	North-Central U.S.A.	United States of America	South Carolina	Aiken County		corner of Ridgecrest Avenue and Martintown Road in North Augusta	roadside			33.3005	N	81.575	W	DMS		GAZ	33.501389	-81.963889	0	0
UBC	100792		Ahles, H.E.		56834		Baird, R.	9	6	1962		Solanaceae	Solanum	elaeagnifolium	Cav.	Northern America	North-Central U.S.A.	United States of America	South Carolina	Aiken County		corner of Ridgecrest Avenue and Martintown Road in North Augusta	roadside			33.3005	N	81.575	W	DMS		GAZ	33.501389	-81.963889	0	0
A			Ahmad, S.	SA-	483		Shukor, A.	18	2	1971		Solanaceae	Solanum	lasiocarpum	Dunal	Asia-Tropical	Malesia	Malaysia	Pahang		Kampong Aur	6th miles South of Kampong Aur		Herb 4 ft. tall; fruits yellowish and leaves hairy		2.972575	N	102.998095	E	DD		GAZ	2.972575	102.998095	121	0
RB	221878	RB00466108	Ahmad, S.	SA-	483		Shukor, A.	18	2	1971		Solanaceae	Solanum	lasiocarpum	Dunal	Asia-Tropical	Malesia	Malaysia	Pahang		Kampong Aur	6th miles South of Kampong Aur		Herb 4 ft. tall; fruits yellowish and leaves hairy		2.972575	N	102.998095	E	DD		GAZ	2.972575	102.998095	121	0
LAE	143356		Ahmad, S.	SA-	483		Shukor, A.	18	2	1971		Solanaceae	Solanum	lasiocarpum	Dunal	Asia-Tropical	Malesia	Malaysia	Pahang		Kampong Aur	6th miles South of Kampong Aur		Herb 4 ft. tall; fruits yellowish and leaves hairy		2.972575	N	102.998095	E	DD		GAZ	2.972575	102.998095	121	0
K		K000788250	Ahmed, H.		9842			1	7	1947		Solanaceae	Solanum	melongena	L.	Asia-Temperate	Western Asia	Iraq				Za'afraniya, near Baghdad				0		0					0	0	40	0
BSI			Ahuja, B.S.		19607			0	0	0	s.d.	Solanaceae	Solanum	multiflorum	Roth	Asia-Tropical	Indian Subcontinent	India	Karnataka	Shimoga	Agumbe			A tall bush		13.502663	N	75.090316	E	DD	>20km	GAZ	13.502663	75.090316	0	0
BSI	26623		Ahuja, B.S.		47366			0	0	0	s.d.	Solanaceae	Solanum	hovei	Dunal	Asia-Tropical	Indian Subcontinent	India	Maharashtra	Kolhapur		Radhanapi				0		0					0	0	0	0
BSI	26624		Ahuja, B.S.		47366			0	0	0	s.d.	Solanaceae	Solanum	hovei	Dunal	Asia-Tropical	Indian Subcontinent	India	Maharashtra	Kolhapur		Radhanapi				0		0					0	0	0	0
BSI	40625		Ahuja, K.K.		87297			20	3	1963		Solanaceae	Solanum	hovei	Dunal	Asia-Tropical	Indian Subcontinent	India	Maharashtra	Pune	Mulshi	Ratnagiri hill near Mulshi	Very rare	A thorny shrub with bluish flowers. Fruits when ripe reddish yellow		18.501052	N	73.513776	E	DD	>20km	GAZ	18.501052	73.513776	0	0
BSI	40626		Ahuja, K.K.		87297			20	3	1963		Solanaceae	Solanum	hovei	Dunal	Asia-Tropical	Indian Subcontinent	India	Maharashtra	Pune	Mulshi	Ratnagiri hill near Mulshi	Very rare	A thorny shrub with bluish flowers. Fruits when ripe reddish yellow		18.501052	N	73.513776	E	DD	>20km	GAZ	18.501052	73.513776	0	0
K		K001153130	Aitchison, J.E.T.		482			5	11	1871		Solanaceae	Solanum	virginianum	L.	Asia-Tropical	Indian Subcontinent	Pakistan	Punjab		Rawalpindi					0		0					0	0	0	0
K		K000441220	Aitchison, J.E.T.		521			0	9	1880		Solanaceae	Solanum	cordatum	Forssk.	Asia-Temperate	Western Asia	Afghanistan				From Thal to Alizai.	Always grown in the shelter of large bushes.	Flowers from white to lavender. Fruit, when ripe, bright orange-red.		0		0					0	0	0	914
LE			Aitchison, J.E.T.		521			0	9	1880		Solanaceae	Solanum	cordatum	Forssk.	Asia-Temperate	Western Asia	Afghanistan				From Thal to Alizai.	Always grown in the shelter of large bushes.	Flowers from white to lavender. Fruit, when ripe, bright orange-red.		0		0					0	0	0	914
CAL			Aitchison, J.E.T.		521			0	9	1880		Solanaceae	Solanum	cordatum	Forssk.	Asia-Temperate	Western Asia	Afghanistan				From Thal to Alizai.	Always grown in the shelter of large bushes.	Flowers from white to lavender. Fruit, when ripe, bright orange-red.		0		0					0	0	0	914
K		K000541984	Akogo, M.		49			5	10	1993		Solanaceae	Solanum	torvum	Sw.	Africa	West-Central Tropical Afr	Cameroon	Sud-Ouest	Mount Cameroon	Bomana	Entrance transect along road side.		2m high herb. Flower:cauliflorus inflorescence, each flower with 5 green sepales, 5 white petales, many greenetamines. Fruits: green.		4.5	N	9.059258	E	DD		GAZ	4.5	9.059258	300	0
K		K000658832	Akpabla, G.		180			0	2	1935		Solanaceae	Solanum	torvum	Sw.	Africa	West Tropical Africa	Ghana	Greater Accra		Achimota	Pefrease	secondary forest	shrub up to 5 ft high spready in growth; stems full of hairs; leaves lobed and pubescent; flowers in clusters, petals 5; fruits round and shiny in axils of leaves		5.614414	N	0.23428	W	DD		GAZ	5.614414	-0.23428	0	0
K		K000658712	Akpabla, G.K.		1860			28	1	1958		Solanaceae	Solanum	wrightii	Benth.	Africa	West Tropical Africa	Nigeria			Achimota		horticultural nursery	an introduced decorateive tree up to 12 ft high; colour of flower ranges from blue to light pink		0		0					0	0	0	0
MEXU	323472		Alba, A. de		45			26	6	1981		Solanaceae	Solanum	elaeagnifolium	Cav.	Northern America	North and Central Mexico	Mexico	Durango	Mapimí		45 km al E de la Ciudad de Ceballos [26.29-52 DMS N/103.32-58 DMS W]				0		0					0	0	1150	0
COL	174198	COL000036993	Albert de Escobar, L.		310			9	12	1973		Solanaceae	Solanum	jamaicense	Mill.	Southern America	Western South America	Colombia	Antioquia	Anorí		Providencia.				0		0					0	0	800	800		Fregaplatos,Frega platos,Cocubo,Friegapl
BH		BH000039123	Albert de Escobar, L.		633		Amundsen, M.	0	10	1978		Solanaceae	Solanum	torvum	Sw.	Southern America	Western South America	Ecuador	Los Ríos			km 56 entre Santo Domingo y Quevedo	secondary growth, humid forest	small tree		0.666098	S	79.300827	W	DD		GAZ	-0.666098	-79.300827	800	0
BH		BH000039556	Albert de Escobar, L.		1468		Fallen, M.	0	6	1979		Solanaceae	Solanum	virginianum	L.	Southern America	Western South America	Ecuador	Pichincha	Quito	Pifo			shrub 3 ft; flowers purple		0		0					0	0	0	0
INPA	39040	INPA0039040	Albuquerque, B.W.P. de		699		Coêlho, L.F. & Mello, F.C.	18	6	1973		Solanaceae	Solanum	jamaicense	Mill.	Southern America	Brazil	Brazil	Amazonas			Lago do Castanho-Mirim, estrada da Petrobrás.	Capoeira argilosa na margem da estrada.			0		0					0	0	0	0
HSTM	12443	HSTM012443	Albuquerque, B.W.P. de		699		Coêlho, L.F. & Mello, F.C.	18	6	1973		Solanaceae	Solanum	jamaicense	Mill.	Southern America	Brazil	Brazil	Amazonas			Lago do Castanho-Mirim, estrada da Petrobrás.	Capoeira argilosa na margem da estrada.			0		0					0	0	0	0
A		230086	Alcasid, G.L.		1885			12	4	1946		Solanaceae	Solanum	pseudosaponaceum	Blume	Asia-Tropical	Malesia	Philippines	Luzon	Cordillera (CAR)	Mount Data	Mountain Province				16.859958	N	120.857395	E	DD	>20km	GAZ	16.859958	120.857395	0	0
L		L.2879261	Alcasid, G.L.		1885			12	4	1946		Solanaceae	Solanum	pseudosaponaceum	Blume	Asia-Tropical	Malesia	Philippines	Luzon	Cordillera (CAR)	Mount Data	Mountain Province				16.859958	N	120.857395	E	DD	>20km	GAZ	16.859958	120.857395	0	0
GOET			Alexander, R.C.		s.n.			0	1	1850		Solanaceae	Solanum	jamaicense	Mill.	Southern America	Caribbean	Jamaica			Moneague		about waste ground	berry yellow, size of pea		0		0					0	0	0	0
MO	5180827	MO-2233501	Alfaro V, E.		768			10	9	1996		Solanaceae	Solanum	chrysotrichum	Schltdl.	Southern America	Mesoamerica	Costa Rica	Puntarenas	Buenos Aires		Cuenca Terraba-Sierpe. Estación Tres Colinas, Finca Benito Acuña. Colecta en potrero y a orilla de rio.		Arbusto de 2 m. Flores blancas con el centro amarillo.		9.12	N	83.07	W	DD		SPEC	9.12	-83.07	1700	0
MO	4971878		Alfaro, E.		202			17	4	1995		Solanaceae	Solanum	jamaicense	Mill.	Southern America	Mesoamerica	Costa Rica	Guanacaste			Cantón de La Cruz. P.N. Guanacaste. Cordillera de Guanacaste. Estación Pitilla, sendero al Nema. Finca Margarita.		Hierba de 0.5 m. Flores amarillas. Frutos verdes.		10.5926	N	85.254	W	DMS		SPEC	10.990556	-85.427778	700	0
MO	5180827		Alfaro, E.		768			10	9	1996		Solanaceae	Solanum	chrysotrichum	Schltdl.	Southern America	Mesoamerica	Costa Rica	Puntarenas	Buenos Aires		Cuenca Térraba-Sierpe, Estación Tres Colinas, Finca Benito Acuña.	Colecta en potrero y a orilla de río.	Arbusto de 2 m. Flores blancas con el centro amarillo.		9.0727	N	83.0429	W	DMS		SPEC	9.124167	-83.074722	1700	0
CR	CR228508		Alfaro, E.		768			10	9	1996		Solanaceae	Solanum	chrysotrichum	Schltdl.	Southern America	Mesoamerica	Costa Rica	Puntarenas	Buenos Aires		Cuenca Térraba-Sierpe, Estación Tres Colinas, Finca Benito Acuña.	Colecta en potrero y a orilla de río.	Arbusto de 2 m. Flores blancas con el centro amarillo.		9.0727	N	83.0429	W	DMS		SPEC	9.124167	-83.074722	1700	0
NY		825580	Ali, S.I.		1183		Farooqi, S.A. & ul-Abdim, S.	24	2	1969		Solanaceae	Solanum	cordatum	Forssk.	Asia-Tropical	Indian Subcontinent	Pakistan	Balochistan			1 mile away from Hub Chocki [Hub Chowki] on way to Somani	sandy soil	herb 50 cm; flower light brinjal		25.020063	N	66.88489	E	DD	>20km	GAZ	25.020063	66.88489	0	0
MO	1634644	MO-889426	Allard, H.A.		14501			8	1	1946		Solanaceae	Solanum	torvum	Sw.	Southern America	Caribbean	Dominican Republic	La Vega			Trail just adobe Piedra Blanca, Vicinty of Piedra Blanca		Rank shrub, fl. white, fruit small, berry - like; stems prickly and pubescent		19.133333	N	70.6	W	DD		GEO-L	19.133333	-70.6	20	0
P		P00054283	Alleizette, C. d'		5			0	12	1908		Solanaceae	Solanum	violaceum	Ortega	Asia-Tropical	Indo-China	Vietnam	Quang Ninh	Quang Yên		Quang Yen				20.938889	N	106.8	E	DD	>20km	GAZ	20.938889	106.8	0	0
P		P00054106	Alleizette, C. d'		s.n.			0	6	1908		Solanaceae	Solanum	procumbens	Lour.	Asia-Tropical	Indo-China	Vietnam	Ha Noi							21.020037	N	105.835674	E	DD	2-5km	GAZ	21.020037	105.835674	0	0		Morelle
P		P00054282	Alleizette, C. d'		s.n.			0	6	1908		Solanaceae	Solanum	insanum	L.	Asia-Tropical	Indo-China	Vietnam	Ha Noi							21.020037	N	105.835674	E	DD	2-5km	GAZ	21.020037	105.835674	0	0		Morelle des Indes
E		E00426739	Allen, J.B.		260		Elmi, A.A.	24	9	1978		Solanaceae	Solanum	arundo	Mattei	Africa	Northeast Tropical Africa	Somalia				near Afgoi, University Agriculture field site	scattered Acacia tortilis, Acacia senegal	shrub to 1.5 m; flowers purple; fruit yellow turning brown; common		2.06	N	45.08	E	DMS		SPEC	2.1	45.133333	0	0
E		E00426744	Allen, J.B.		366		Elmi, A.A.	1	9	1978		Solanaceae	Solanum	cordatum	Forssk.	Africa	Northeast Tropical Africa	Somalia			Hallayo	15 km E of Hargeisa on road to Berbera, abandoned nomad camp in Range Agency Reserve		shrub 50 cm; flower purple, yellow stamens; small leaves, thorns on stems; common here		0		0					0	0	1300	0
MO	3199000	MO-2233952	Almeda, F.		2113		Flowers, M.	26	12	1973		Solanaceae	Solanum	chrysotrichum	Schltdl.	Southern America	Mesoamerica	Costa Rica	Alajuela			1.5 km beyond the Vara Blanca intersection on the road to Volcán Poás.	Overgrown pastures and disturbed sites.	Coarse herb to 1.5 m tall. Corolla white. Anthers yellow. Common.		0		0					0	0	1880	1900	ca.
CAS	758714		Almeda, F.		5170		Anderson, B.	28	2	1986		Solanaceae	Solanum	chrysotrichum	Schltdl.	Southern America	Mesoamerica	Costa Rica	Alajuela			3-3/5 km N of the Varablanca intersection on road to Puerto Viejo	steep banks bordering stream and adjacent waterfall	coarse herb 1-1.5 m tall; petals white, stamens yellow		0		0					0	0	1370	0
CAS	758832		Almeda, F.		5289		Anderson, B.	2	3	1986		Solanaceae	Solanum	capsicoides	All.	Southern America	Mesoamerica	Costa Rica	San José		Cascajal	1 km N of Cascajal	rocky gorge and surrounding woodland bordering waterfall	herb 1 m tall; corolla greenish eyllow, stamens yellow		0		0					0	0	1650	0
K		K000922235	Almeda, F.		8147		Daniel, T.F.; Fritsch, P.; Nevers, G.C. de; Hanitriniaina, S. & Lehavana, A.	15	11	1998		Solanaceae	Solanum	torvum	Sw.	Africa	Western Indian Ocean	Madagascar	Fianarantsoa			ca. 2 km E of Ranomafana about 200 m N of RN#25 on the dirt trail from Ankevohevo to Ambodiaviary	remnant rainforest trees and shrubs along the trail	shrub 2 m; corolla white, anthers yellow		21.1605	S	47.2851	E	DMS		SPEC	-21.268056	47.480833	518	0
CPUN	6138		Almeyda L, H.		23			4	4	1987		Solanaceae	Solanum	chrysotrichum	Schltdl.	Northern America	North and Central Mexico	Mexico	Hidalgo	Lolotla	Ixtlahuac	7 km al N de Lolotla, carretera Pachuca-Tampico	bosque mesofilo, orilla de carretera, area perturbada, abundancia de betulaceas, pasito de un arroyito	arbol 2-3 m; con espinas; escaso		0		0					0	0	1500	0
K		K001153069	Alston, A.H.G.		448			25	5	1926		Solanaceae	Solanum	violaceum	Ortega	Asia-Tropical	Indian Subcontinent	Sri Lanka	Central	Nuwara Eliya	Ramboda			fls. deep purple		7.056547	N	80.693847	E	DD	2-5km	GAZ	7.056547	80.693847	0	0
L		L.2882230	Alston, A.H.G.		14609			22	3	1954		Solanaceae	Solanum	lasiocarpum	Dunal	Asia-Tropical	Malesia	Indonesia	Sumatra		Lae Gurah	N of Kutatjane		flowers white; edible fruit		3.435036	N	97.884573	E	DD	2-5km	GAZ	3.435036	97.884573	0	0		terong	Alas
BM		BM000886321	Alston, A.H.G.		16158			29	6	1954		Solanaceae	Solanum	retrorsum	Elmer	Asia-Tropical	Malesia	Indonesia	Sulawesi	Sulawesi Tengah	Air Prang	Minhassa		flowers white, fruits red		1.476069	N	125.234097	E	DD	>20km	GAZ	1.476069	125.234097	0	0
LAE	236539		Alston, A.H.G.		16158			29	6	1954		Solanaceae	Solanum	retrorsum	Elmer	Asia-Tropical	Malesia	Indonesia	Sulawesi	Sulawesi Tengah	Air Prang	Minhassa		flowers white, fruits red		1.476069	N	125.234097	E	DD	>20km	GAZ	1.476069	125.234097	0	0
L		L.4319968	Alston, A.H.G.		16158			29	6	1954		Solanaceae	Solanum	retrorsum	Elmer	Asia-Tropical	Malesia	Indonesia	Sulawesi	Sulawesi Tengah	Air Prang	Minhassa		flowers white, fruits red		1.476069	N	125.234097	E	DD	>20km	GAZ	1.476069	125.234097	0	0
K		K000441202	Alstrup, V.		41		Michelsen, A.	24	5	1987		Solanaceae	Solanum	forskalii	Dunal	Africa	Northeast Tropical Africa	Somalia	Shabeellaha Hoose		Shalambot	Shabeellaha Hoose Region: along the coast 20km N of Shalambot, on the white dunes.	Growing in bushland with <em>Acacia tortilis</em> and <em>Acacia senegal</em>.	Shrub to c. 50 cm tall. Flowers purple, anthers yellow.		1.48	N	44.49	E	DMS		SPEC	1.8	44.816667	40	0	ca.
MEXU	28582		Altamirano, F.		1736			27	8	1905		Solanaceae	Solanum	elaeagnifolium	Cav.	Northern America	North and Central Mexico	Mexico	Nuevo León	Salinas Victoria		El Ciervo a San Juan [state uncertain]				0		0					0	0	0	0
MEXU	53384		Altamirano, F.		1736			27	8	1905		Solanaceae	Solanum	elaeagnifolium	Cav.	Northern America	North and Central Mexico	Mexico	Nuevo León	Salinas Victoria		El Ciervo a San Juan [state uncertain]				0		0					0	0	0	0
BM		BM001121934	Álvarez M, D.		5990			8	7	2003		Solanaceae	Solanum	torvum	Sw.								veg. perturbada	hierba 1.5 m; flor blanca; fruto verde, inmaduro		0		0					0	0	0	0
BM		BM001121935	Álvarez M, D.		5990			8	7	2003		Solanaceae	Solanum	torvum	Sw.								veg. perturbada	hierba 1.5 m; flor blanca; fruto verde, inmaduro		0		0					0	0	0	0
W	1957-0004868		Álvarez, R.		401			8	1	1945		Solanaceae	Solanum	elaeagnifolium	Cav.	Southern America	Southern South America	Argentina	Buenos Aires		Benavidez					34.401372	S	58.686576	W	DD	2-5km	GAZ	-34.401372	-58.686576	0	0
NY		722661	Álvarez, R.		401			8	1	1945		Solanaceae	Solanum	elaeagnifolium	Cav.	Southern America	Southern South America	Argentina	Buenos Aires		Benavidez					34.401372	S	58.686576	W	DD	2-5km	GAZ	-34.401372	-58.686576	0	0
W	1957-0004448		Álvarez, R.		499			13	2	1945		Solanaceae	Solanum	elaeagnifolium	Cav.	Southern America	Southern South America	Argentina	Buenos Aires		Peyeyra					0		0					0	0	0	0
W	1957-0010994		Álvarez, R.		573			3	3	1945		Solanaceae	Solanum	elaeagnifolium	Cav.	Southern America	Southern South America	Argentina	Buenos Aires		Rivadavia	F.C.C.A.				0		0					0	0	0	0
NY		722657	Álvarez, R.		573			3	3	1945		Solanaceae	Solanum	elaeagnifolium	Cav.	Southern America	Southern South America	Argentina	Buenos Aires		Rivadavia	F.C.C.A.				0		0					0	0	0	0
SI		53320	Álvarez, R.		631			16	3	1945		Solanaceae	Solanum	elaeagnifolium	Cav.	Southern America	Southern South America	Argentina	Buenos Aires	Hurlingham	Hurlingham	F.C.S.				34.36	S	58.38	W	DMS		GAZ	-34.6	-58.633333	0	0
NY		722656	Álvarez, R.		631			16	3	1945		Solanaceae	Solanum	elaeagnifolium	Cav.	Southern America	Southern South America	Argentina	Buenos Aires	Hurlingham	Hurlingham	F.C.S.				34.36	S	58.38	W	DMS		GAZ	-34.6	-58.633333	0	0
W	1957-0015678		Álvarez, R.		989			3	12	1946		Solanaceae	Solanum	elaeagnifolium	Cav.	Southern America	Southern South America	Argentina	Santa Fé	San Justo	Soledad					30.622702	S	60.916203	W	DD		GAZ	-30.622702	-60.916203	0	0
COL	197018	COL000037040	Alverson, W.S.		189			11	3	1977		Solanaceae	Solanum	jamaicense	Mill.	Southern America	Western South America	Colombia	Antioquia	Anorí		Planta Providencia, 28 kilómetros, sur occidente de Zaragoza, valle del río Anorí, en áreas de confluencia de la quebrada La Tirana y río Anorí, 3 kilómetros río arriba de Planta Providencia.				7.296829	N	75.068445	W	DD		GAZ	7.296829	-75.068445	400	700		Fregaplatos,Frega platos,Cocubo,Friegapl
COL	245957	COL000037100	Alverson, W.S.		427			23	3	1977		Solanaceae	Solanum	jamaicense	Mill.	Southern America	Western South America	Colombia	Antioquia	Anorí		Planta Providencia, 28 kilómetros, sur occidente de Zaragoza, valle del río Anorí, en áreas de confluencia de la quebrada La Tirana y río Anorí, 3 kilómetros río arriba de Planta Providencia.				7.296829	N	75.068445	W	DD		GAZ	7.296829	-75.068445	400	700		Fregaplatos,Frega platos,Cocubo,Friegapl
K		K000658708	Amani Research Institute		s.n.			28	8	1928		Solanaceae	Solanum	wrightii	Benth.	Africa	East Tropical Africa	Tanzania	Tanga		Amani	cultivated		introduced		5.100302	S	38.633322	E	DD	>20km	GAZ	-5.100302	38.633322	0	0
K		K001153488	Ambriansyah, A.A.		193		Arifin	6	10	1991		Solanaceae	Solanum	jamaicense	Mill.	Asia-Tropical	Malesia	Indonesia	Borneo	East Kalimantan		Wanariset I area, off km 38, Balikpapan-Samarinda road	logged over dipterocarp forest	shrub 2 m; flowers white; fruit green		0.907974	S	117.013855	E	DD	2-5km	GAZ	-0.907974	117.013855	70	0
L		L.2882234	Ambriansyah, A.A.		657			29	10	1992		Solanaceae	Solanum	lasiocarpum	Dunal	Asia-Tropical	Malesia	Indonesia	Borneo	East Kalimantan		Kalimantan Timur, PT ITCI Kenangan Meratus 6519 area, B. papan seberang		shrub 1.5 m; spine and hairs; ripe fruits yellow; flowers white		0.517548	N	115.729568	E	DD	>20km	GAZ	0.517548	115.729568	70	0
K		K000014687	Ambriansyah, A.A.		687			12	2	1993		Solanaceae	Solanum	melongena	L.	Asia-Tropical	Malesia	Indonesia	Borneo	East Kalimantan		Sei. Merdeka P. Aspal Kec. Sbj	Garden (Kebun), Planted	Shrub 75 cm . tall. Fruits 4 cm . diam (eat). Flowers purple. End stamens yellow	Planted	0		0					0	0	60	0		Terong nasi
A			Ambriansyah, A.A.		687			12	2	1993		Solanaceae	Solanum	melongena	L.	Asia-Tropical	Malesia	Indonesia	Borneo	East Kalimantan		Sei. Merdeka P. Aspal Kec. Sbj	Garden (Kebun), Planted	Shrub 75 cm . tall. Fruits 4 cm . diam (eat). Flowers purple. End stamens yellow	Planted	0		0					0	0	60	0		Terong nasi
K		K001153489	Ambriansyah, A.A.		1656		Arbainsyah	6	4	1996		Solanaceae	Solanum	jamaicense	Mill.	Asia-Tropical	Malesia	Indonesia	Borneo	East Kalimantan		KPC area West Bengalon, Sebongkok Utara	secondary forest along logging road	herb ca. 2 m, with spines; sepal green, petal white, stamens yellow, style yellowsih; ripe fruits red, seeds white		0.4832	N	117.32037	E	DM		SPEC	0.805333	117.53395	102	0
P		P00428158	Ambriansyah, A.A.		1656		Arbainsyah	6	4	1996		Solanaceae	Solanum	jamaicense	Mill.	Asia-Tropical	Malesia	Indonesia	Borneo	East Kalimantan		KPC area West Bengalon, Sebongkok Utara	secondary forest along logging road	herb ca. 2 m, with spines; sepal green, petal white, stamens yellow, style yellowsih; ripe fruits red, seeds white		0.4832	N	117.32037	E	DM		SPEC	0.805333	117.53395	102	0
K		K000224072	Ambriansyah, A.A.		3068			20	2	2003		Solanaceae	Solanum	jamaicense	Mill.	Asia-Tropical	Malesia	Indonesia	Borneo	East Kalimantan		Samboja Lestari Project area, long road to office 35 [georef to near Samboja Lestari]	burned forest; cultivation ground	herb 79 cm; 1 cm diam; fruit green becoming ripe pink		1.028788	S	116.888172	E	DD	>20km	GAZ	-1.028788	116.888172	98	0		terong
CORD		CORD00023995	Ambrosetti, J.A.		1418			22	2	1985		Solanaceae	Solanum	elaeagnifolium	Cav.	Southern America	Southern South America	Argentina	Mendoza	Capital		Reg. de Invest. Cient. y Técnicas (CRICYT)		Leg: Carlos Passera. En el jardín del CRICYT. Plantas de 65-70 cm de altura. Frutos y semillas entregados a E. Moscone para estudios cariológicos. Semillas introducidas bajo el n°1239 al Banco de Semillas (IADIZA).		32.5302	S	68.5356	W	DMS		GAZ	-32.883889	-68.898889	0	0
MERL			Ambrosetti, J.A.		1418			22	2	1985		Solanaceae	Solanum	elaeagnifolium	Cav.	Southern America	Southern South America	Argentina	Mendoza	Capital		Reg. de Invest. Cient. y Técnicas (CRICYT)		Leg: Carlos Passera. En el jardín del CRICYT. Plantas de 65-70 cm de altura. Frutos y semillas entregados a E. Moscone para estudios cariológicos. Semillas introducidas bajo el n°1239 al Banco de Semillas (IADIZA).		32.5302	S	68.5356	W	DMS		GAZ	-32.883889	-68.898889	0	0
CORD		CORD00023987	Ambrosetti, J.A.		1472		et al.	25	2	1985		Solanaceae	Solanum	elaeagnifolium	Cav.	Southern America	Southern South America	Argentina	Mendoza	San Carlos		San Carlos. Prox. del cruce de la Ruta nac. 40 y el acceso a la villa La Consulta		Común al borde de la ruta. Materiales coleccionadas para estudios cariológicos (E. Moscone).		34.025	S	69.054	W	DMS		GAZ	-34.047222	-69.094444	0	0
CORD		CORD00023996	Ambrosetti, J.A.		1480		Moscone, E.A.	28	2	1985		Solanaceae	Solanum	elaeagnifolium	Cav.	Southern America	Southern South America	Argentina	Mendoza	Las Heras		Uspallata. Ruta Nac. 7, 1 km al W de la villa de Uspallata		Semillas coleccionadas para estudios cariológicos (E. Moscone).		32.2429	S	69.1501	W	DMS		GAZ	-32.408056	-69.250278	1810	0
MERL			Ambrosetti, J.A.		1480		Moscone, E.A.	28	2	1985		Solanaceae	Solanum	elaeagnifolium	Cav.	Southern America	Southern South America	Argentina	Mendoza	Las Heras		Uspallata. Ruta Nac. 7, 1 km al W de la villa de Uspallata		Semillas coleccionadas para estudios cariológicos (E. Moscone).		32.2429	S	69.1501	W	DMS		GAZ	-32.408056	-69.250278	1810	0
CORD		CORD00023994	Ambrosetti, J.A.		1481		Moscone, E.A.	28	2	1985		Solanaceae	Solanum	elaeagnifolium	Cav.	Southern America	Southern South America	Argentina	Mendoza	Las Heras		Uspallata. Ruta nac. 7 1 km al W de la Villa de Uspallata		Material de semillas y frutos coleccionadas para estudios cariológicos (E. Moscone).		32.2429	S	69.1501	W	DMS		GAZ	-32.408056	-69.250278	1810	0
MERL			Ambrosetti, J.A.		1481		Moscone, E.A.	28	2	1985		Solanaceae	Solanum	elaeagnifolium	Cav.	Southern America	Southern South America	Argentina	Mendoza	Las Heras		Uspallata. Ruta nac. 7 1 km al W de la Villa de Uspallata		Material de semillas y frutos coleccionadas para estudios cariológicos (E. Moscone).		32.2429	S	69.1501	W	DMS		GAZ	-32.408056	-69.250278	1810	0
CORD		CORD00023992	Ambrosetti, J.A.		1483		Moscone, E.A.	28	2	1985		Solanaceae	Solanum	elaeagnifolium	Cav.	Southern America	Southern South America	Argentina	Mendoza	Las Heras		Uspallata. Adyacencias del puente histórico sobre el Rio Pichenta	Común en la base de los arbustos.	Flores intensamente lilas. Semillas coleccionadas para estudios cariológicos (E. Moscone).		32.2429	S	69.1501	W	DMS		GAZ	-32.408056	-69.250278	1930	0
MERL			Ambrosetti, J.A.		1483		Moscone, E.A.	28	2	1985		Solanaceae	Solanum	elaeagnifolium	Cav.	Southern America	Southern South America	Argentina	Mendoza	Las Heras		Uspallata. Adyacencias del puente histórico sobre el Rio Pichenta	Común en la base de los arbustos.	Flores intensamente lilas. Semillas coleccionadas para estudios cariológicos (E. Moscone).		32.2429	S	69.1501	W	DMS		GAZ	-32.408056	-69.250278	1930	0
L		L.2882208	Amdjah		s.n.	[208]		0	0	1909		Solanaceae	Solanum	involucratum	Blume	Asia-Tropical	Malesia	Indonesia	Java	Central Java	Nusa Kambangan	Ins. Noesa Kambangan [S of Java]				7.45	S	108.55	E	DMS		GAZ	-7.75	108.916667	0	0
L		L.2879257	Amdjah		s.n.	[208]		0	0	1909		Solanaceae	Solanum	involucratum	Blume	Asia-Tropical	Malesia	Indonesia	Java	Central Java	Nusa Kambangan	Ins. Noesa Kambangan [S of Java]				7.45	S	108.55	E	DMS		GAZ	-7.75	108.916667	0	0
K		K000014625	Amin, A.	SAN-	111132		et al.	31	8	1985		Solanaceae	Solanum	lasiocarpum	Dunal	Asia-Tropical	Malesia	Malaysia	Sabah		Memanjang River	Beluran district, Sungai Memanjang [Memanjang river], Sandakan	Flatland, side of palm plantation	Small tree. Flowers white yellow. Fruits yellowish green with tiny hairs. Other notes hairy along the bole and stalk		5.685266	N	117.127448	E	DD	2-5km	GAZ	5.685266	117.127448	0	0
L		L.2882148	Amin, A.	SAN-	111132		et al.	31	8	1985		Solanaceae	Solanum	lasiocarpum	Dunal	Asia-Tropical	Malesia	Malaysia	Sabah		Memanjang River	Beluran district, Sungai Memanjang [Memanjang river], Sandakan	Flatland, side of palm plantation	Small tree. Flowers white yellow. Fruits yellowish green with tiny hairs. Other notes hairy along the bole and stalk		5.685266	N	117.127448	E	DD	2-5km	GAZ	5.685266	117.127448	0	0
K		K000014647	Amin, A.	SAN	117381		Zainnudin, ?	9	2	1987		Solanaceae	Solanum	lasiocarpum	Dunal	Asia-Tropical	Malesia	Malaysia	Sabah		Poring Hot Spring	Ranau District, Poring hot Spring, West Coast	Hillside on the way to mini Zoo	Shrubs, Fruits green		6.053795	N	116.669393	E	DD	>20km	GAZ	6.053795	116.669393	1900	0
L		L.2882157	Amin, G.	SAN-	96560			7	4	1983		Solanaceae	Solanum	lasiocarpum	Dunal	Asia-Tropical	Malesia	Malaysia	Sabah			Sg. Dual, Ulu Tungud, Dist. Beluran	on the roadside	small tree, thorny; fruits light green, ripe yellow		5.58421	N	117.165973	E	DD	2-5km	GAZ	5.58421	117.165973	0	0
BM		BM001121948	Amith, J.D.		2542			28	5	2015		Solanaceae	Solanum	capsicoides	All.	Northern America	North and Central Mexico	Mexico	Puebla	Jonotla	Xiloxochit	partiendo del auditorio de Xiloxochit y caminando aproximadamente 700 m hasta la capilla de Copalaco, de ahi tomando la vereda que conduce al lugar de ElPorveniro como 20 minutos de la capilla y despues com 300 m mas al NE siguiendo el río; orilla del Río Apulco	secundaria; bosque de galeria; orilla de río	hierba 60 cm; fruto verde inmaduro, rojo de maduro, esférico de 2 cm		20.10106	N	97.45494	W	DD		SPEC	20.10106	-97.45494	157	0		witsto:tomat	Nahuat
BM		BM001121947	Amith, J.D.		2581			20	6	2015		Solanaceae	Solanum	chrysotrichum	Schltdl.	Northern America	North and Central Mexico	Mexico	Puebla	Cuetzalan del Progreso	Xocoyolo	manejando por el camino entre Xocoyolo y La Galera, antes de llegar a Vista Hermosa	secundaria; bosque mesófilo de montaña con Liquidambar, helechos arborescentes y Clethra; lado de la carretera	arbusto 1.5 m, 2 cm diam.; flowers white; fruit green, spherical > 5 mm in diameter		19.9764	N	97.54166	W	DD		SPEC	19.9764	-97.54166	1480	0		itskwinpahwits (de zonas altas)	Nahuat
BM		BM012559507	Amith, J.D.		2635			1	8	2015		Solanaceae	Solanum	jamaicense	Mill.	Northern America	North and Central Mexico	Mexico	Puebla	Ayotoxco de Guerrero		Cuauhtémoc, partiendo de la desviación hacia Copales y Cuauhtémoc sobre la carretera a Ayotoxco, como 15 mins antes de llegar a Ayotoxco y despues de la desviacion como 10 mins en el carro hacia Copales y Cuauhtémoc y despues otros 5 km sobre la carretera hacia Cuauhtémoc y como 500 m antes de llegar a este pueblo	bosque semiperennifolio secundario	arbusto 60 cm; flower long, petals with slight green lin in center of each; fruit green 0.8 cm diam.		20.06397	N	97.4298	W	DD		SPEC	20.06397	-97.4298	245	0
BM		BM012559508	Amith, J.D.		2637			1	8	2015		Solanaceae	Solanum	capsicoides	All.	Northern America	North and Central Mexico	Mexico	Puebla	Ayotoxco de Guerrero	Cuauhtémoc	partiendo de la desviación hacia Copales y Cuauhetemoc sobre la carretera a Ayotoxco, como 15 minutos anters de llegar a Ayotoxco y despues dela desviacion como 10 mins en carro hacia Copales y Cuauhetemoc y despues otros 5 km sobre la carretera hacia Cuautemoc y como 500 m antes de llegar a este pueblo	secondary, bosque semiperennifolio; open cow pasture, sun	arbusto 60 cm; petals white, stamens cream-colored, calyx light green with rigid thorns; fruit color iltomate 2.5-3 cm diameter		20.064	N	97.42981	W	DD		SPEC	20.064	-97.42981	245	0
L		L.2882130	Anang		88			23	3	1938		Solanaceae	Solanum	lasiocarpum	Dunal	Asia-Tropical	Malesia	Indonesia	Maluku Utara		Ternate	Kai Doekoe (Piek v. Ternate)				0.796996	N	127.352784	E	DD		GAZ	0.796996	127.352784	0	0
KUFS		KUFS018801	Anders, O.		2978			3	4	1970		Solanaceae	Solanum	virginianum	L.	Asia-Temperate	Western Asia	Afghanistan	Nangarhar			Darrah-e-Nur bei Badyalay				34.616667	N	70.6	E	DD		GAZ	34.616667	70.6	675	0
KUFS		KUFS018802	Anders, O.		3560			9	5	1970		Solanaceae	Solanum	virginianum	L.	Asia-Temperate	Western Asia	Afghanistan	Paktiya			Kerakak“, Felshänge zwischen Khost und Yaqubi,				33.4	N	69.983333	E	DD		GAZ	33.4	69.983333	1250	0
KUFS		KUFS018800	Anders, O.		4850			20	8	1970		Solanaceae	Solanum	virginianum	L.	Asia-Temperate	Western Asia	Afghanistan	Kunar			Kunar, Kunar tal, bei Cagay				34.966667	N	71.283333	E	DD		GAZ	34.966667	71.283333	850	0
E		E00617624	Anderson, A.		s.n.			0	7	1914		Solanaceae	Solanum	violaceum	Ortega	Asia-Tropical	Indian Subcontinent	India				sin. loc.				0		0					0	0	0	0
E		E00617625	Anderson, A.		s.n.			0	7	1914		Solanaceae	Solanum	violaceum	Ortega	Asia-Tropical	Indian Subcontinent	India				sin. loc.				0		0					0	0	0	0
CAL	316225		Anderson, D.J.		s.n.			2	1	1868		Solanaceae	Solanum	virginianum	L.	Asia-Tropical	Indo-China	Myanmar (Burma)				Sileh				0		0					0	0	0	0
CAL	315863	CAL0000018710	Anderson, D.J.		s.n.			8	3	1868		Solanaceae	Solanum	praetermissum	Kerr ex Barnett	Asia-Temperate	China	China	Yunnan	Yingjiang Xian		Ponashee' [protologue says Upper Burma, label says Yunan Expedition] [located in Yunnan on the border with Myanmar, c. 51 km E of Bhamo, in Dehong Dai&Jingpo Autonomous Prefecture, Ying-jiang County]				24.519782	N	98.788547	E	DD	2-5km	GAZ	24.519782	98.788547	0	0
CAL	315862	CAL0000018709	Anderson, D.J.		s.n.			8	3	1868		Solanaceae	Solanum	praetermissum	Kerr ex Barnett	Asia-Temperate	China	China	Yunnan	Yingjiang Xian		Ponashee' [protologue says Upper Burma, label says Yunan Expedition] [located in Yunnan on the border with Myanmar, c. 51 km E of Bhamo, in Dehong Dai&Jingpo Autonomous Prefecture, Ying-jiang County]				24.519782	N	98.788547	E	DD	2-5km	GAZ	24.519782	98.788547	0	0
A			Anderson, E.F.		5233			6	10	1983		Solanaceae	Solanum	torvum	Sw.	Asia-Tropical	Indo-China	Thailand	North	Chiang Mai	Chiang Mai	Mai Ping drainage.	Cultivated.			18.783333	N	99.5	E	DD		GAZ	18.783333	99.5	300	0
BM		BM000942342	Anderson, J.		92			0	0	1826		Solanaceae	Solanum	sisymbriifolium	Lam.	Southern America	Southern South America	Uruguay			Monte Video					0		0					0	0	0	0
F	1643753		Anderson, R.C.		51		Mori, S.A.	16	6	1966		Solanaceae	Solanum	jamaicense	Mill.	Southern America	Mesoamerica	Costa Rica	Heredia		Sarapiquí	0.5 km north of Puerto Viejo, gowing along roadside.		Red fruit.		10.274689	N	84.002099	W	DMS		GAZ	10.463025	-84.005831	75	0
CAL	316052		Anderson, T.		1021			22	7	1867		Solanaceae	Solanum	insanum	L.	Asia-Tropical	Indian Subcontinent	India	Sikkim			'Rulling' [could also be Nulling, Herb. Sikkimense]				0		0					0	0	0	0
DUKE		DUKE10005143	Anderson, W.R.		3504		Laskowski, C.W.	4	9	1966		Solanaceae	Solanum	elaeagnifolium	Cav.	Northern America	North-Central U.S.A.	United States of America	Texas	Reeves County	Balmorhea	4 mi S of Balmorhea on Texas 17	rocky roadside	small shrubby perennial with long tap root; corolla dark blue, anthers yellow-orange; abundant		30.945712	N	103.78891	W	DD		GAZ	30.945712	-103.78891	750	0	ca.
K		K001058566	Anderson, W.R.		36268		Steiber, M. & Kirkbride Jr, J.H.	19	2	1972		Solanaceae	Solanum	robustum	H.L.Wendl.	Southern America	Brazil	Brazil	Minas Gerais		Serra do Espinhaço	ca. 10 km S of Serra do Cipó, at Cardeal Mota, marble quarry Marmores Brasil	limestone (marble) outcrop	shrub trailing through other shrubs; petals whtie; sepals green, prisimally purple; fruit green		0		0					0	0	0	0
NY	NY00700658	700658	Anderson, W.R.		36268		Steiber, M. & Kirkbride Jr, J.H.	19	2	1972		Solanaceae	Solanum	robustum	H.L.Wendl.	Southern America	Brazil	Brazil	Minas Gerais		Serra do Espinhaço	ca. 10 km S of Serra do Cipó, at Cardeal Mota, marble quarry Marmores Brasil	limestone (marble) outcrop	shrub trailing through other shrubs; petals whtie; sepals green, prisimally purple; fruit green		0		0					0	0	0	0
MO	2279160	MO-1369219	Anderson, W.R.		36268		Steiber, M. & Kirkbride Jr, J.H.	19	2	1972		Solanaceae	Solanum	robustum	H.L.Wendl.	Southern America	Brazil	Brazil	Minas Gerais		Serra do Espinhaço	ca. 10 km S of Serra do Cipó, at Cardeal Mota, marble quarry Marmores Brasil	limestone (marble) outcrop	shrub trailing through other shrubs; petals whtie; sepals green, prisimally purple; fruit green		0		0					0	0	0	0
S	09-40081		Andersson, N.J.		s.n.			28	1	1953		Solanaceae	Solanum	torvum	Sw.	Asia-Tropical	Malesia	Singapore				sin. loc.				0		0					0	0	0	0
S	09-40110		Andersson, N.J.		s.n.			0	0	0		Solanaceae	Solanum	insanum	L.	Asia-Temperate	China	China				sin. loc.				0		0					0	0	0	0
S	09-40068		Andersson, N.J.		s.n.			0	2	1853		Solanaceae	Solanum	melongena	L.	Asia-Tropical	Malesia	Indonesia	Java	West Java	Jakarta	'Batavia'				6.17511	S	106.86504	E	DD	2-5km	GAZ	-6.17511	106.86504	0	0
S	09-40061		Andersson, N.J.		s.n.			0	2	1853		Solanaceae	Solanum	torvum	Sw.	Asia-Tropical	Malesia	Indonesia	Java	West Java	Jakarta	'Batavia'				6.17511	S	106.86504	E	DD	2-5km	GAZ	-6.17511	106.86504	0	0
S	09-40059		Andersson, N.J.		s.n.			0	2	1853		Solanaceae	Solanum	torvum	Sw.	Asia-Tropical	Malesia	Indonesia	Java	West Java	Jakarta	'Batavia'				6.17511	S	106.86504	E	DD	2-5km	GAZ	-6.17511	106.86504	0	0
S	09-40058		Andersson, N.J.		s.n.			0	2	1853		Solanaceae	Solanum	wrightii	Benth.	Asia-Tropical	Malesia	Indonesia	Java	West Java	Jakarta	Batavia' [=Jakarta]				6.217378	S	106.821895	E	DD	>20km	GAZ	-6.217378	106.821895	0	0
S	09-40057		Andersson, N.J.		s.n.			0	0	0		Solanaceae	Solanum	torvum	Sw.	Africa	Southern Africa	South Africa	Western Cape		Cape					33.924869	S	18.424055	E	DD		GAZ	-33.924869	18.424055	0	0
K		K000658824	Andoh, J.E.		4419			0	8	1937		Solanaceae	Solanum	torvum	Sw.	Africa	West Tropical Africa	Ghana	Ashanti		Kotanfo			small shrub to 6 ft high; white flowers		0		0					0	0	0	0		kwao nosua	Ashanti
K		K000658826	Andoh, J.E.		5267			0	4	1949		Solanaceae	Solanum	torvum	Sw.	Africa	West Tropical Africa	Ghana	Ashanti		Kumasi	Asawasi	on repeatedly cleared ground, mostly along roadside	shrub 5 ft high; common; flowers white; fruit a berry; stem with spines or prickles; leaves lobed		6.702649	N	1.604459	W	DD		GAZ	6.702649	-1.604459	0	0
K		K000658827	Andoh, J.E.		5267			0	4	1949		Solanaceae	Solanum	torvum	Sw.	Africa	West Tropical Africa	Ghana	Ashanti		Kumasi	Asawasi	on repeatedly cleared ground, mostly along roadside	shrub 5 ft high; common; flowers white; fruit a berry; stem with spines or prickles; leaves lobed		6.702649	N	1.604459	W	DD		GAZ	6.702649	-1.604459	0	0
COL	408087	COL000037087	Andrade C, M.G.		210			0	0	0		Solanaceae	Solanum	jamaicense	Mill.	Southern America	Western South America	Colombia	Caquetá	San Vicente del Caguán		Sector Pato Bajo, vereda Las Vegas.				0		0					0	0	595	595
MBM	360683	MBM360683	Andrade, B.O.		113			14	10	2008		Solanaceae	Solanum	aculeatissimum	Jacq.	Southern America	Brazil	Brazil	Paraná	Ponta Grossa		Nascente do rio Tibagi		Espécime com tricomas dourados e folhas alvas.Campos hidrófilos sobre organossolo		25.094999	S	50.1619	W	DD	5-20k	GAZ	-25.094999	-50.1619	1096	1096
BM		BM001035315	Andrews, C.		660			4	5	1901		Solanaceae	Solanum	sisymbriifolium	Lam.	Asia-Tropical	Australia	Australia	Western Australia		Bayswater	near Perth		widely spread, now proscribed as a 'noxious weed' , which landowners are bound to eradicate 'Sodom Apple'		0		0					0	0	0	0
BM		BM000886154	Andrews, C.W.		97			0	0	1897		Solanaceae	Solanum	involucratum	Blume	Asia-Tropical	Australia	Australia	Christmas Island			on road above Flying Fish Cove [?]				0		0					0	0	0	0
K		K000014634	Andrews, C.W.		99			0	0	1897		Solanaceae	Solanum	involucratum	Blume	Asia-Tropical	Australia	Australia	Christmas Island			Phospnace [?] Hell Road				0		0					0	0	0	0
BM		BM000886200	Andrews, C.W.		s.n.			0	0	1908		Solanaceae	Solanum	violaceum	Ortega	Asia-Tropical	Australia	Australia	Christmas Island							10.447518	S	105.690413	E	DD		GAZ	-10.447518	105.690413	0	0
DD			Andrews, D.J.		s.n.			14	3	1863		Solanaceae	Solanum	deflexicarpum	C.Y.Wu & S.C.Huang	Asia-Temperate	China	China	Yunnan	Yingjiang Xian		Poneshee' [now in Yunnan, China; Poneshee said to be 'Upper Burma' on old labels][located in Yunnan on the border with Myanmar, c. 51 km E of Bhamo, in Dehong Dai&Jingpo Autonomous Prefecture, Ying-jiang County]				24.519782	N	98.788547	E	DD	2-5km	GAZ	24.519782	98.788547	0	0
BM		BM000900323	Andrews, F.W.	A	328			5	4	1937		Solanaceae	Solanum	trilobatum	L.	Asia-Tropical	Indian Subcontinent	India				sin. loc.		prickly herb 2 ft, flowers purple		0		0					0	0	0	0
BM		BM000900330	Andrews, F.W.	A	355			4	4	1937		Solanaceae	Solanum	sisymbriifolium	Lam.	Asia-Tropical	Indian Subcontinent	India	Tamil Nadu	Nilgiris		Conoor		shrub 4 ft flowers white, yellow centre		11.352963	N	76.79587	E	DD	>20km	GAZ	11.352963	76.79587	1524	0
K		K000922314	Andrews, L.W.		s.n.			0	9	1884		Solanaceae	Solanum	elaeagnifolium	Cav.	Southern America	Southern South America	Argentina				'Patagonia - in valley of Rio Negro, Chubut etc.'	generally found in clay ground	dwarf shrub wtih claucous foliage and yellow spines; flower of a pale lilac, resembling that of a potato; fruit a small round yellow berry, with seeds inside. Locally called manzana de diablo; height to about 15 inches		0		0					0	0	0	0		manzana de diablo
K		K000922315	Andrews, L.W.		s.n.			0	9	1884		Solanaceae	Solanum	elaeagnifolium	Cav.	Southern America	Southern South America	Argentina				'Patagonia - in valley of Rio Negro, Chubut etc.'	generally found in clay ground	dwarf shrub wtih claucous foliage and yellow spines; flower of a pale lilac, resembling that of a potato; fruit a small round yellow berry, with seeds inside. Locally called manzana de diablo; height to about 15 inches		0		0					0	0	0	0		manzana de diablo
MA		MA730239	Andru, J.		4938			25	3	1972		Solanaceae	Solanum	torvum	Sw.	Africa	West Tropical Africa	Côte d'Ivoire			Ranch de Sipilou					0		0					0	0	0	0
G		G00442891	Anglade, L.		824			0	10	0		Solanaceae	Solanum	pubescens	Willd.	Asia-Tropical	Indian Subcontinent	India	Odisha		Tope	'Tope'		Shrub, violet, pale		21.392382	N	83.76506	E	DD	2-5km	GAZ	21.392382	83.76506	304	0
A			Anglade, L.		s.n.			0	0	0		Solanaceae	Solanum	giganteum	Jacq.	Asia-Tropical	Indian Subcontinent	India	Tamil Nadu	Dindigul	Palani Hills	Kodaikanal region, Pulney Hills				10.238141	N	77.489206	E	DD	>20km	GAZ	10.238141	77.489206	304	2439
A		310187	Anglade, L.		s.n.			0	0	0		Solanaceae	Solanum	multiflorum	Roth	Asia-Tropical	Indian Subcontinent	India	Tamil Nadu	Dindigul	Palani Hills	Kodaikanal region, Pulney Hills				10.238141	N	77.489206	E	DD	>20km	GAZ	10.238141	77.489206	304	2439
A			Anglade, L.		s.n.			0	0	0		Solanaceae	Solanum	pubescens	Willd.	Asia-Tropical	Indian Subcontinent	India	Tamil Nadu	Dindigul	Palani Hills	Kodaikanal region, Pulney Hills				10.238141	N	77.489206	E	DD	>20km	GAZ	10.238141	77.489206	304	2439
A			Anglade, L.		s.n.			0	0	0		Solanaceae	Solanum	torvum	Sw.	Asia-Tropical	Indian Subcontinent	India	Tamil Nadu	Dindigul	Palani Hills	Kodaikanal region, Pulney Hills				10.238141	N	77.489206	E	DD		GAZ	10.238141	77.489206	304	2439
EA			Angus, A.		2878			23	5	1961		Solanaceae	Solanum	torvum	Sw.	Africa	South Tropical Africa	Zambia	Lusaka		Lilayi	8 miles South of Lusaka.		Tree to 25ft high 7 inches dbh, bark smooth, pale grey, in fruit.		15.514333	S	28.303076	E	DD		GAZ	-15.514333	28.303076	0	0
K		K000658681	Angus, A.		2878			23	5	1961		Solanaceae	Solanum	torvum	Sw.	Africa	South Tropical Africa	Zambia	Lusaka		Lilayi	8 miles South of Lusaka.		Tree to 25ft high 7 inches dbh, bark smooth, pale grey, in fruit.		15.514333	S	28.303076	E	DD		GAZ	-15.514333	28.303076	0	0
EA			Angus, A.		2878			23	5	1961		Solanaceae	Solanum	torvum	Sw.	Africa	South Tropical Africa	Zambia	Lusaka		Lilayi	8 miles South of Lusaka.		Tree to 25ft high 7 inches dbh, bark smooth, pale grey, in fruit.		15.514333	S	28.303076	E	DD		GAZ	-15.514333	28.303076	0	0
K		K000658685	Angus, A.		2880			23	5	1961		Solanaceae	Solanum	chrysotrichum	Schltdl.	Africa	South Tropical Africa	Zambia	Lusaka			mile 8 Lusaka to Kafue		shrub to tree 25 ft; flowers white, stamens bright yellow (to supplement 2878); becoming a pest of agricultural land		0		0					0	0	0	0
K		K000658682	Angus, A.		3681			1	6	1963		Solanaceae	Solanum	chrysotrichum	Schltdl.	Africa	South Tropical Africa	Zambia				Lilazi turnoff, 8 miles S of Lusaka		fast-growing, sparsely branched shrub, sometimes attaining small tree proportions; leaves and stems spiny; flowers white; considered to be a serious weed of agricultural land		0		0					0	0	0	0
MH	146465		Anilkumarin, Y.		951			12	10	1988		Solanaceae	Solanum	multiflorum	Roth	Asia-Tropical	Indian Subcontinent	India	Kerala	Wayanad	Neelimala	Near Neelimala, Sabarimala		A subshrub, armed; flowers bluish - fruit ripening red. Common		9.2509	N	77.0415	E	DMS	>20km	GAZ	9.419167	77.070833	275	0	+/-
CAL	316250		Annandale, N.		1288			31	8	1919		Solanaceae	Solanum	trilobatum	L.	Asia-Tropical	Indian Subcontinent	India	Odisha	Jagatsinghpur	Barkuda					20.168833	N	86.496496	E	DD	2-5km	GAZ	20.168833	86.496496	0	0
CAL			Annari, R.	SC-	67984			5	7	1980		Solanaceae	Solanum	insanum	L.	Asia-Tropical	Indian Subcontinent	India	Kerala		Kasaragod	Cannonore [Kannur]		spreading herbs; flowers dark violet; fruit yellow		11.877639	N	75.379146	E	DD	>20km	GAZ	11.877639	75.379146	100	0
CAL			Ansari, M.Y.	WC-	63735			19	8	1960		Solanaceae	Solanum	insanum	L.	Asia-Tropical	Indian Subcontinent	India	Gujarat		Palitana	Shatrinja hill	gravelly soil	shrub; flowers violet; fruit greenish white		21.50838	N	71.834258	E	DD		GAZ	21.50838	71.834258	0	0
BSI	47498		Ansari, M.Y.		67512			10	10	1962		Solanaceae	Solanum	hovei	Dunal	Asia-Tropical	Indian Subcontinent	India	Maharashtra	Satara	Machutar	Machutar forest on Satara road, Mahableshwar	On gravelly soil. Few. Scarcely distributed	A spiny shrub. Flowers pink, fruit berry		17.893663	N	73.717357	E	DD	>20km	GAZ	17.893663	73.717357	0	0
BSI	47499		Ansari, M.Y.		67512			10	10	1962		Solanaceae	Solanum	hovei	Dunal	Asia-Tropical	Indian Subcontinent	India	Maharashtra	Satara	Machutar	Machutar forest on Satara road, Mahableshwar	On gravelly soil. Few. Scarcely distributed	A spiny shrub. Flowers pink, fruit berry		17.893663	N	73.717357	E	DD	>20km	GAZ	17.893663	73.717357	0	0
BSI	101274		Ansari, M.Y.		87373			13	6	1963		Solanaceae	Solanum	hovei	Dunal	Asia-Tropical	Indian Subcontinent	India	Maharashtra	Pune	Sinhagad	Sin hagad		A small herb, leaves with spines, flowers blue		18.366205	N	73.756044	E	DD	>20km	GAZ	18.366205	73.756044	0	0
BSI	101275		Ansari, M.Y.		87766			28	6	1963		Solanaceae	Solanum	hovei	Dunal	Asia-Tropical	Indian Subcontinent	India	Maharashtra	Pune	Sinhagad	Sin hagad		A woody herb, leaves with spines, flowers violet or bluish. Fruits young green		18.366205	N	73.756044	E	DD	>20km	GAZ	18.366205	73.756044	0	0
BSI	87518		Ansari, M.Y.		94279			6	10	1963		Solanaceae	Solanum	hovei	Dunal	Asia-Tropical	Indian Subcontinent	India	Dadra and Nagar Haveli		Dapada	Dapada (Chinchpada Forests)	In the open forest areas	A spiny shrub. Fls. violet		20.186289	N	73.019615	E	DD	>20km	GAZ	20.186289	73.019615	0	0
BSI	101276		Ansari, M.Y.		99990			26	8	1964		Solanaceae	Solanum	hovei	Dunal	Asia-Tropical	Indian Subcontinent	India	Maharashtra	Pune	Arvi Haveli	Sita bai dana (Arvi Haveli taluka)	In open grassy places	A spiny shrub, flowers blue, fruits green berries		18.238926	N	73.959162	E	DD	>20km	GAZ	18.238926	73.959162	0	0
BSI	101277		Ansari, M.Y.		104715			3	12	1964		Solanaceae	Solanum	hovei	Dunal	Asia-Tropical	Indian Subcontinent	India	Maharashtra			Sita bai dana	In bushes along road side	A spiny shrub. Flowers dark violet		0		0					0	0	0	0
BSI	87960		Ansari, M.Y.		122027			7	11	1970		Solanaceae	Solanum	hovei	Dunal	Asia-Tropical	Indian Subcontinent	India	Dadra and Nagar Haveli			Dangerpad-Umberkoi		A small undershrub or shruby plant with green fruits, ripe fruits orange in colour		0		0					0	0	0	0
BSI	79947		Ansari, M.Y.		124133	A		19	9	1970		Solanaceae	Solanum	hovei	Dunal	Asia-Tropical	Indian Subcontinent	India	Karnataka	Uttara Kannada	Castle Rock	Castle Rock- on way to Anmoda				15.3979	N	74.3322	E	DD	>20km	GAZ	15.3979	74.3322	0	0
BSI	87695		Ansari, M.Y.		127073			14	11	1970		Solanaceae	Solanum	hovei	Dunal	Asia-Tropical	Indian Subcontinent	India	Dadra and Nagar Haveli		Sindoni	Sindhoni Forests		A small undershrub, fruits green, riped one reddish in colour		20.089596	N	73.17469	E	DD	>20km	GAZ	20.089596	73.17469	0	0
BSI	87632		Ansari, M.Y.		127202			16	11	1970		Solanaceae	Solanum	hovei	Dunal	Asia-Tropical	Indian Subcontinent	India	Dadra and Nagar Haveli		Dhapsa	Dhapsa	Near a village	A small herb with green fruits		20.28244	N	72.936905	E	DD	>20km	GAZ	20.28244	72.936905	0	0
BSI			Ansari, M.Y.		146866			22	6	1977		Solanaceae	Solanum	multiflorum	Roth	Asia-Tropical	Indian Subcontinent	India	Maharashtra	Amravati	Chikhaldara			A spiny shrub, flowers purplish-violet		21.403012	N	77.326812	E	DD	>20km	GAZ	21.403012	77.326812	0	0
PBL	3485	PBL0000027354	Ansari, R.	ANC-	1353			15	5	1974		Solanaceae	Solanum	torvum	Sw.	Asia-Tropical	Indian Subcontinent	India	Andaman and Nicobar Islands	South Andamans	Havelock Island		edges of forests; sandy loam	common; shrub ca. 2 m; stem armed with spines; leaves pale green, puberlous; flowers white; fruits pale green, glabrous		11.985047	N	92.995105	E	DD		GAZ	11.985047	92.995105	0	0
PBL	3486	PBL0000014550	Ansari, R.	ANC-	1353			15	5	1974		Solanaceae	Solanum	torvum	Sw.	Asia-Tropical	Indian Subcontinent	India	Andaman and Nicobar Islands	South Andamans	Havelock Island		edges of forests; sandy loam	common; shrub ca. 2 m; stem armed with spines; leaves pale green, puberlous; flowers white; fruits pale green, glabrous		11.985047	N	92.995105	E	DD		GAZ	11.985047	92.995105	0	0
A			Anstead, R.D.		2			15	11	1921		Solanaceae	Solanum	torvum	Sw.	Asia-Tropical	Indian Subcontinent	India	Kerala		Peermade hills	Travancore	Common in South India by road sides and in undergrowth in the hills from 2000F to 5000F.			9.601063	N	77.054564	E	DD	2-5km	GAZ	9.601063	77.054564	609	1524
A			Anstead, R.D.		120			0	8	1923		Solanaceae	Solanum	trilobatum	L.	Asia-Tropical	Indian Subcontinent	India	Andhra Pradesh	Mahbubnagar	Kistna	Kistna and Godaveri deltas.	A very prickly scandent shrub very common in the Kistna and Godaveri deltas where it grows on the baks of the canals and along the edges of the fields in the hedgerows.			16.664452	N	77.9901	E	DD	>20km	GAZ	16.664452	77.9901	0	0
A			Anstead, R.D.		146			0	12	1926		Solanaceae	Solanum	torvum	Sw.	Asia-Tropical	Indian Subcontinent	India	Andhra Pradesh	Visakhapatnam	Anakapalli		Common on plains and up to 3000 ft.	Shrub reaching a height of 12 ft; flowers white; berry yellow.		17.68602	N	83.008774	E	DD		GAZ	17.68602	83.008774	0	0
A			Anstead, R.D.		s.n.			0	7	1924		Solanaceae	Solanum	violaceum	Ortega	Asia-Tropical	Indian Subcontinent	India	Tamil Nadu	Nilgiris	Ooty	'Ootacomund' [=Udagamandalam]		A big shrub, common in waste places beside roads etc.		11.411864	N	76.695392	E	DD		GAZ	11.411864	76.695392	2134	0
BHCB	76982		Antônio, A.S.		s.n.			19	5	1975		Solanaceae	Solanum	robustum	H.L.Wendl.	Southern America	Brazil	Brazil	São Paulo		Bragança Paulista	estrada Itatiba-Bragança Paulista				0		0					0	0	0	0		jurubeba-brava
CAL			Antony, V.T.		78			31	12	1983		Solanaceae	Solanum	capsicoides	All.	Asia-Tropical	Indian Subcontinent	India	Kerala		Kanjirappally			spiny herbs ca. 50 cm; fls. white; not common, not abundant		9.559512	N	76.787306	E	DD	2-5km	GAZ	9.559512	76.787306	50	0	ca.
MH	143006		Antony, V.T.		221			28	1	1984		Solanaceae	Solanum	multiflorum	Roth	Asia-Tropical	Indian Subcontinent	India	Kerala	Kottayam	Panayampala			Herb around 1 m. Flowers ale violet. Berry orange. Not common. Not abundant		9.48412	N	76.644159	E	DD	>20km	GAZ	9.48412	76.644159	100	0
HIFP	25452		Anupama, K.	AP	179		Ponnuchamy, R.	12	2	2009		Solanaceae	Solanum	trilobatum	L.	Asia-Tropical	Indian Subcontinent	India	Puducherry		Ousteri Lake	Ousteri Lake Estate				11.57083	N	79.45572	E	DMS		SPEC	11.952306	79.765889	30	0
HIFP	24989		Anupama, K.	AP	299		Ponnuchamy, R.	12	5	2009		Solanaceae	Solanum	virginianum	L.	Asia-Tropical	Indian Subcontinent	India	Puducherry		Ousteri Lake	Ousteri Lake Estate		Spiny herb		11.57083	N	79.45572	E	DMS		SPEC	11.952306	79.765889	30	0
HIFP	25204		Anupama, K.	1P	729		Ponnuchamy, R.	10	12	2009		Solanaceae	Solanum	trilobatum	L.	Asia-Tropical	Indian Subcontinent	India	Puducherry	Pondicherry	Pondichery	Ousteri Lake Estate		Spiny climber in flower		11.940067	N	79.739976	E	DD		GAZ	11.940067	79.739976	30	0
HIFP	19555		Anupama, K.		s.n.			17	2	1999		Solanaceae	Solanum	pubescens	Willd.	Asia-Tropical	Indian Subcontinent	India	Tamil Nadu	Krishnagiri	Singarapettai	Javadi Hill	Scrub woodland	Shrub with fruits		12.255644	N	78.615756	E	DD	>20km	GAZ	12.255644	78.615756	400	0
F	1007394		Apolinaire-Maria		47			0	7	1929		Solanaceae	Solanum	jamaicense	Mill.	Southern America	Western South America	Colombia	Meta		Villavicencio	Villavicencio				4.09	N	73.38	W	DMS		GAZ	4.15	-73.633333	0	0
E		E00426347	Apollinaire, F.		s.n.			0	7	1908		Solanaceae	Solanum	elaeagnifolium	Cav.	Southern America	Western South America	Colombia	Cundinamarca			Prés Bogotá, Chaquiero				0		0					0	0	0	0
USM	138924		Arakaki, M.		83			19	8	1995		Solanaceae	Solanum	chrysotrichum	Schltdl.	Southern America	Western South America	Peru	Moquegua	Ilo		Chiribaya,algarrobal (Valle del Río Ilo)	Campos de cultivo,suelo arenoso pedregoso,inundado en algunas zonas.	Arbusto, flores blancas, frutos verdes.Escaso.		17.629	S	71.285	W	DD		GAZ	-17.629	-71.285	3000	70
IAC	20286		Aranha, C.		25			25	6	1968		Solanaceae	Solanum	mammosum	L.	Southern America	Brazil	Brazil	São Paulo	Campinas						22.9056	S	47.0608	W	DD	<2km	SPEC	-22.9056	-47.0608	0	0
K		K001167884	Araque M, J.	19Ar	341		Barkley, F.A.	23	11	1949		Solanaceae	Solanum	elaeagnifolium	Cav.	Southern America	Southern South America	Argentina	Catamarca	Santa María	Santa María		suelos arenosos y secos	arbusto semi-leñoso de medio metro con flores blancos		26.41	S	66.02	W	DMS	2-5km	GAZ	-26.683333	-66.033333	0	0
COL	44682	COL000037399	Araque M, J.		s.n.			8	12	1948		Solanaceae	Solanum	mammosum	L.	Southern America	Western South America	Colombia	Antioquia	Medellín		Cerro El Volador al oeste de Medellin.				6.26665	N	75.5831	W	DD		GAZ	6.26665	-75.5831	1600	1600
COL	57042	COL000037403	Araque M, J.		s.n.			8	12	1948		Solanaceae	Solanum	mammosum	L.	Southern America	Western South America	Colombia	Antioquia	Medellín		Cerro El Volador, al oeste de Medellin.				6.26665	N	75.5831	W	DD		GAZ	6.26665	-75.5831	1600	1600
MO	4808766	MO-2023137	Araújo-M, A.		2244		Poma, A.; Garagorri, P.; Paredes, S. & Cuevas, E.	24	11	2005		Solanaceae	Solanum	sisymbriifolium	Lam.	Southern America	Western South America	Bolivia	La Paz	Franz Tamayo	Parque Nacional y Área Natural de Manejo Integrado	Area Natural de Manejo Integrado, Tuichi, Pata, bosques secundarios con Inga spp., Cecropia spp., Miconia spp. y lianas de las familias Malpighiaceae y Sapindaceae. Plantas secadas en campo		Hierba 0,5m; flores blancas y frutos rojos.		14.3746	S	68.4015	W	DD		GAZ	-14.3746	-68.4015	1460	0
MO	4808763		Araújo-M, A.		2296		Poma, A.; Garagorri, P.; Paredes, S. & Cuevas, C.	25	11	2005		Solanaceae	Solanum	wrightii	Benth.	Southern America	Western South America	Bolivia	La Paz	Franz Tamayo		Parque Nacional Madidi, rio Tuichi, Virgen del Rosario.	Bosque andino semideciduo con Anadenanthera colubrina y Trichilia elegans; vegetacion ribereta con Cecropia spp., Gynerium sagittatum. Plantas secadas en campo.	Arbol 4 m; fores lila, frutos inmaduros verdes.		14.354	S	68.412	W	DMS		SPEC	-14.594444	-68.688889	900	0
BM		BM000611667	Araya, F.		109			25	11	1992		Solanaceae	Solanum	torvum	Sw.	Southern America	Mesoamerica	Costa Rica	Limón	Pococí		R.N.F.S. Barra del Colorado, Llanura de Tortuguero, Sardinas		Arbusto de 4m, flores blancas		10.639667	N	83.735	W	DD		SPEC	10.639667	-83.735	15	0
MO	2347529	MO-1387953	Arbo, M.M.		900		Schinini, A.; Ahumada, O.; Coll, O. de & Vanni, R.	27	3	1975		Solanaceae	Solanum	sisymbriifolium	Lam.	Southern America	Southern South America	Argentina	Corrientes	Concepción		6km E de Santa Rosa, Estancia Millán		En palmar de Syragrus yatay, 1m de altura, arbusto, flores celestes, frutos rojos.		28.245341	S	58.070856	W	DD		GAZ	-28.245341	-58.070856	0	0
G		G00442907	Arbo, M.M.		1978		Tressens, S.G.; Schinini, A. & Ferruci, S.	16	11	1978		Solanaceae	Solanum	robustum	H.L.Wendl.	Southern America	Southern South America	Paraguay	Itapúa		Arroyo San Rafael	ruta 1.15 km SE de General Delgado	borde de selva	flores blancas; arbusto 1.5 m		26.638642	S	54.928388	W	DD	2-5km	GAZ	-26.638642	-54.928388	0	0
F	696209		Archer, W.A.		2047			11	5	1931		Solanaceae	Solanum	jamaicense	Mill.	Southern America	Western South America	Colombia				Intendencia del Choco: Lloro, 50 km south of Quibdo, at junction of Rio Atrato and Rio Andagueda.		Shrub 3-5 ft. Flw. white, frt. pale orange. Said to be medicinal.		0		0					0	0	0	0		Friegaplatos
US	1661430	US00659883	Archer, W.A.		2903			12	12	1934		Solanaceae	Solanum	mammosum	L.	Southern America	Northern South America	Suriname				Paramaribo				5.5	N	55.1	W	DMS		SPEC	5.833333	-55.166667	0	0
US	1661431	US00659774	Archer, W.A.		2904			12	12	1934		Solanaceae	Solanum	capsicoides	All.	Southern America	Northern South America	Suriname				Paramaribo				5.5	N	55.1	W	DMS		SPEC	5.833333	-55.166667	0	0
NY		700955	Archer, W.A.		8127			2	1	1943		Solanaceae	Solanum	jamaicense	Mill.	Southern America	Brazil	Brazil	Pará	Belém		South woods of the I.A.N., Belem				1.438098	S	48.44475	W	DD	<2km	SPEC	-1.438098	-48.44475	0	0
K		K001167911	Ardiar, D.F.		s.n.			0	12	1975		Solanaceae	Solanum	elaeagnifolium	Cav.	Southern America	Southern South America	Argentina	Santa Fé	General López		Southern District, Venado Tuerto				33.45	S	61.58	W	DMS	2-5km	GAZ	-33.75	-61.966667	0	0
CORD		CORD00023943	Arenas, P.		2360			27	2	1983		Solanaceae	Solanum	elaeagnifolium	Cav.	Southern America	Southern South America	Argentina	Formosa	Matacos		Ingeniero G.N.Juárez. Barrio Obrero, orillas del pueblo.	Crece en yuyales.	Hierba; hojas verdes-cenicientas, corola blanca.		23.54	S	61.51	W	DMS		GAZ	-23.9	-61.85	0	0
BACP			Arenas, P.		2360			27	2	1983		Solanaceae	Solanum	elaeagnifolium	Cav.	Southern America	Southern South America	Argentina	Formosa	Matacos		Ingeniero G.N.Juárez. Barrio Obrero, orillas del pueblo.	Crece en yuyales.	Hierba; hojas verdes-cenicientas, corola blanca.		23.54	S	61.51	W	DMS		GAZ	-23.9	-61.85	0	0
SI		53442	Argañaras, J.L.		51			5	1	1938		Solanaceae	Solanum	elaeagnifolium	Cav.	Southern America	Southern South America	Argentina	Santiago del Estero			Santa Rosa				0		0					0	0	0	0
K		K000014650	Argent, G.C.G.		108279		et al.	28	2	1985		Solanaceae	Solanum	lasiocarpum	Dunal	Asia-Tropical	Malesia	Malaysia	Sabah		Ulu Segama	Research Centre, Ulu Sg. Segama Lahad Datu District, Tawau Division	Disturbed area by road	Herb to 1.5 m. Flowers white. Leaves very spiny		4.955952	N	117.877723	E	DD	>20km	GAZ	4.955952	117.877723	200	0
E		E00426962	Argent, G.C.G.		108279		et al.	28	2	1985		Solanaceae	Solanum	lasiocarpum	Dunal	Asia-Tropical	Malesia	Malaysia	Sabah		Ulu Segama	Research Centre, Ulu Sg. Segama Lahad Datu District, Tawau Division	Disturbed area by road	Herb to 1.5 m. Flowers white. Leaves very spiny		4.955952	N	117.877723	E	DD	>20km	GAZ	4.955952	117.877723	200	0
E		E00426961	Argent, G.C.G.		108279		et al.	28	2	1985		Solanaceae	Solanum	lasiocarpum	Dunal	Asia-Tropical	Malesia	Malaysia	Sabah		Ulu Segama	Research Centre, Ulu Sg. Segama Lahad Datu District, Tawau Division	Disturbed area by road	Herb to 1.5 m. Flowers white. Leaves very spiny		4.955952	N	117.877723	E	DD	>20km	GAZ	4.955952	117.877723	200	0
MEXU	181422		Argüelles, E.		23			4	5	1975		Solanaceae	Solanum	elaeagnifolium	Cav.	Northern America	North and Central Mexico	Mexico	Querétaro			cerca acueducto	al lado de la carretera; con Nicotiana, Pirul	hierba ca. 50 cm; tallos con pequeñas espinas; hojas lineares y ásperas; flor purpurea; fruto baya		0		0					0	0	1900	0
MEXU	438258		Argüelles, E.		2468			31	5	1986		Solanaceae	Solanum	elaeagnifolium	Cav.	Northern America	North and Central Mexico	Mexico	Querétaro			Calle cerca de Constituyentes	lote baldio; asoc. Physalis, compuestas, Sphaeralcea, Amaranto etc.	herbácea 25-30 cm; bastante; fruto verde; flor violácea		0		0					0	0	1950	0
E		E00792516	Argy, C. d'		s.n.			0	0	0	s.d.	Solanaceae	Solanum	melongena	L.	Asia-Temperate	China	China	Jiangsu			'Kiangsu'		aubergine blanche, fruit jâune à maturité		0		0					0	0	0	0
COL	288990	COL000037112	Arias, L.A.		39			9	8	1983		Solanaceae	Solanum	jamaicense	Mill.	Southern America	Western South America	Colombia	Chocó	Quibdó		Carretera a Icho.		Hierba. Caliz verde; corola blanca; frutos rojos		0		0					0	0	0	0		Fregaplatos,Frega platos,Cocubo,Friegapl
A			Arif, M.		s.n.		Hussain, M.	21	10	1974		Solanaceae	Solanum	virginianum	L.	Asia-Tropical	Indian Subcontinent	Pakistan	Punjab	Rawalpindi	Mallpur			Herb, spiny, flowers white.		0		0					0	0	609	0
CORD		CORD00023863	Ariza Espinar, L.		1575			11	4	1963		Solanaceae	Solanum	elaeagnifolium	Cav.	Southern America	Southern South America	Argentina	Córdoba	Tulumba		Ruta 60: Cerca de Lucio V. Mansilla, Salinas Grandes				30.1617	S	63.4824	W	DMS		GAZ	-30.271389	-63.806667	0	0
CORD		CORD00024047	Ariza Espinar, L.		2393			1	11	1969		Solanaceae	Solanum	elaeagnifolium	Cav.	Southern America	Southern South America	Argentina	San Juan	Calingasta		Barreal, cerca de la Gendarmería				31.35	S	69.13	W	DMS	2-5km	GAZ	-31.583333	-69.216667	0	0
CORD		CORD00023825	Ariza Espinar, L.		3587		Fernández, P.; Gutiérrez, M.A.; Bringas, J.A. & Marini, E.	14	3	2005		Solanaceae	Solanum	elaeagnifolium	Cav.	Southern America	Southern South America	Argentina	Córdoba	Colón		Estancia Santo Domingo, por el camino de tierra paralelo al camino de la entrada a la estancia; Antes de llegar a los maizales				31.0825	S	64.1027	W	DMS		GAZ	-31.140278	-64.174167	0	0
CORD		CORD00023912	Ariza Espinar, L.		3588	b	Fernández, P.; Gutiérrez, M.A.; Bringas, J.A. & Marini, E.	14	3	2005		Solanaceae	Solanum	elaeagnifolium	Cav.	Southern America	Southern South America	Argentina	Córdoba	Colón		Estancia Santo Domingo, por el camino de tierra paralelo al camino de la entrada a la estancia				31.0825	S	64.1027	W	DMS		GAZ	-31.140278	-64.174167	0	0
K		K000658745	Arnold, M.N.M.		s.n.	R		22	5	1975		Solanaceae	Solanum	aculeatissimum	Jacq.	Africa	Southern Africa	South Africa	Eastern Cape		Komga			robust shrub to 1 m high, no flowers; unripe fruit striped, yellow; calyces smooth		0		0					0	0	0	0
K		K000658752	Arnold, M.N.M.		s.n.	O		20	5	1975		Solanaceae	Solanum	chrysotrichum	Schltdl.	Africa	Southern Africa	South Africa	Eastern Cape		Tsomo			shrub to 2 m; flowers white; fruit green turning yellow		0		0					0	0	1219	0
K		K000659753	Arnold, M.N.M.		s.n.	O		20	5	1975		Solanaceae	Solanum	chrysotrichum	Schltdl.	Africa	Southern Africa	South Africa	Eastern Cape		Tsomo			shrub to 2 m; flowers white; fruit green turning yellow		0		0					0	0	1219	0
K		K000658754	Arnold, M.N.M.		s.n.	O		20	5	1975		Solanaceae	Solanum	chrysotrichum	Schltdl.	Africa	Southern Africa	South Africa	Eastern Cape		Tsomo			shrub to 2 m; flowers white; fruit green turning yellow		0		0					0	0	1219	0
K		K000658757	Arnold, M.N.M.		s.n.	N		18	5	1975		Solanaceae	Solanum	chrysotrichum	Schltdl.	Africa	Southern Africa	South Africa	Eastern Cape		Qdora Mouth			upright shrub to over 2 m; flowers white; fruits unripe green, ripe dull yellow (material also in K spirit collection)		0		0					0	0	0	0
K		K000658791	Arnold, M.N.M.		s.n.			9	10	1974		Solanaceae	Solanum	sisymbriifolium	Lam.	Africa	Southern Africa	South Africa	Eastern Cape		Port Elizabeth			bushes 3 ft high, up to 3 ft across; flowers mauve		33.909719	S	25.520938	E	DD		GAZ	-33.909719	25.520938	0	0
DUKE		DUKE10005160	Arnoldo-Broeders, M.		3621			0	10	1968		Solanaceae	Solanum	elaeagnifolium	Cav.	Southern America	Caribbean	Netherlands Antilles	Curaçao			'Curacao'		wild herb; blue purple flower; yellow fruit		12.11	N	69	W	DMS	>20km	GAZ	12.183333	-69	0	0
NY		736529	Arnoldo-Broeders, M.		3621			0	10	1968		Solanaceae	Solanum	elaeagnifolium	Cav.	Southern America	Caribbean	Netherlands Antilles	Curaçao			'Curacao'		wild herb; blue purple flower; yellow fruit		12.11	N	69	W	DMS	>20km	GAZ	12.183333	-69	0	0
CAL			Aron, C.M.	CC-	2702			1	9	1964		Solanaceae	Solanum	insanum	L.	Asia-Tropical	Indian Subcontinent	India	Madhya Pradesh	Indore	Rash [Forest] Block	Raslam, Rash [Forest] Block		spiny herb or undershrub; stems and leaves light green, hairy; flowers light blue in color; calyx persistent, hairy; fruit roundish, small; midrib of leaves spiny		22.840374	N	75.790666	E	DD	>20km	GAZ	22.840374	75.790666	0	0
CAL			Aron, C.M.	CC-	2702			1	9	1964		Solanaceae	Solanum	insanum	L.	Asia-Tropical	Indian Subcontinent	India	Madhya Pradesh	Indore	Rash [Forest] Block	Raslam, Rash [Forest] Block		spiny herb or undershrub; stems and leaves light green, hairy; flowers light blue in color; calyx persistent, hairy; fruit roundish, small; midrib of leaves spiny		22.840374	N	75.790666	E	DD	>20km	GAZ	22.840374	75.790666	0	0
BSD	43478		Arora, C.M.	NC-	37130			19	10	1968		Solanaceae	Solanum	violaceum	Ortega	Asia-Tropical	Indian Subcontinent	India	Uttarakhand	Dehradun	Lacchiwala	Lachhiwala Forest	roadsides	prickly undershrub; frts		30.207886	N	78.132256	E	DD	2-5km	GAZ	30.207886	78.132256	0	0
BSD	43477		Arora, C.M.	UK-	37131			19	10	1963		Solanaceae	Solanum	chrysotrichum	Schltdl.	Asia-Tropical	Indian Subcontinent	India	Uttarakhand	Dehradun	Lacchiwala	'Latchiwala forest'	roadsides	big prickly shrub; young leaves brown tomentose; in fruting		30.207886	N	78.132256	E	DD	2-5km	GAZ	30.207886	78.132256	600	0
BSD	43970		Arora, C.M.	NC-	38865			4	7	1969		Solanaceae	Solanum	insanum	L.	Asia-Tropical	Indian Subcontinent	India	Uttarakhand	Dehradun	Gola Thapar Forest	'Gola Thappar Forest'	in open grassy field	spiny herb; in flowering; common		0		0					0	0	450	0
BSI			Aroy, R.K.		11677			7	1	1959		Solanaceae	Solanum	multiflorum	Roth	Asia-Tropical	Indian Subcontinent	India	Karnataka	Kodagu	Makut Reserve Forest	Virajpet, Makut road [Makut Reserve Forest]	Open, on forest edge	Spiny shrub		12.2	N	75.76667	E	DD	>20km	GAZ	12.2	75.76667	0	0
BSI			Aroy, R.K.		12130			7	1	1955		Solanaceae	Solanum	multiflorum	Roth	Asia-Tropical	Indian Subcontinent	India	Karnataka	Kodagu	Kalhalla					12.076111	N	76.113333	E	DD	>20km	GAZ	12.076111	76.113333	0	0
BSI			Aroy, R.K.		12168			9	2	1959		Solanaceae	Solanum	multiflorum	Roth	Asia-Tropical	Indian Subcontinent	India	Karnataka	Kodagu	Kalhalla			An armed undershrub		12.076111	N	76.113333	E	DD	>20km	GAZ	12.076111	76.113333	0	0
BSI	11395		Aroy, R.K.		12229			0	0	0		Solanaceae	Solanum	hovei	Dunal	Asia-Tropical	Indian Subcontinent	India	Karnataka			N. Kanara [ Uttara Kannada District]		Spiny shrub		14.723897	N	74.599944	E	DD	>20km	GAZ	14.723897	74.599944	0	0
MO	5782951	MO-1368731	Arroyo P, L.		1818		Churchill, S.P.; Torrico, S. & Montenegro, S.	26	2	2002		Solanaceae	Solanum	sisymbriifolium	Lam.	Southern America	Western South America	Bolivia	Santa Cruz	Vallegrande	Vallegrande	Palmarito ca 16 km Sur de Vallegrande camino a Pucará.	Bosque Montano Tucumano-Boliviano. Con abundante Podocarpus parlatorie.	Hierba 1 m altura; frutos rojos.		18.35	S	64.06	W	DMS	<2km	SPEC	-18.583333	-64.1	2200	0
MO	6035306	MO-2091903	Arroyo P, L.		3029		Muñoz, M.; Abasto, F.; Ortuño, N.; Hajdu, J. & Pantoja, H.	6	11	2005		Solanaceae	Solanum	sisymbriifolium	Lam.	Southern America	Western South America	Bolivia	Santa Cruz	Florida	Comunidad de Bella Vista	Bella Vista. Camino entre la escuela y el Sendero Cola de Mono. Bosque semideciduo.	Bosque Semideciduo Chiquitano	Hierba, flores de color blanco con estambres amarillos. Frutos de color verde.		18.1843	S	63.4023	W	DMS	<2km	SPEC	-18.311944	-63.673056	1200	0
MO			Arroyo P, L.		5561		Parada, G.A.; Inturias, Y.; Terán, J.; Soux, D.; Garcia, R. & Roth, C.	20	7	2011		Solanaceae	Solanum	sisymbriifolium	Lam.	Southern America	Western South America	Bolivia	Santa Cruz	Vallegrande	Alto Seco	Comunidad Alto Seco. Camino hacia el Rio Santa Elena, pasando por la propiedad de los Farel.	Bosque Tucumano Boliviano	Arbusto de 1 m de altura; tallos y hojas con espinas. Frutos inmaduros.		18.5458	S	64.0504	W	DMS	<2km	SPEC	-18.916111	-64.084444	1579	0
BM		BM000579291	Arsène, G.		10632	a		0	8	1913		Solanaceae	Solanum	elaeagnifolium	Cav.	Northern America	North and Central Mexico	Mexico	Coahuila	Saltillo		Saltille		fl. blanches		25.2543	N	100.5905	W	DMS		GAZ	25.428611	-100.984722	1700	0
K		K000063662	Arsène, G.		10632	a		0	8	1913		Solanaceae	Solanum	elaeagnifolium	Cav.	Northern America	North and Central Mexico	Mexico	Coahuila	Saltillo		Saltille		fl. blanches		25.2543	N	100.5905	W	DMS		GAZ	25.428611	-100.984722	1700	0
MEXU	1124979		Arteaga Saucedo, M.C.		840			3	7	1997		Solanaceae	Solanum	elaeagnifolium	Cav.	Northern America	North and Central Mexico	Mexico	Zacatecas	Villa de Cos	El Capirote		pastizal halófito arbosufrutescente; suelo profundidad medio, arcilloso-arenoso, castaño-rojizo	perenne 25 cm; flor color morado		23.3945	N	102.085	W	DMS		SPEC	23.6625	-102.147222	2070	0		trompillo
MEXU	1300262		Arteaga Saucedo, M.C.		840			3	7	1997		Solanaceae	Solanum	elaeagnifolium	Cav.	Northern America	North and Central Mexico	Mexico	Zacatecas	Villa de Cos	El Capirote		pastizal halófito arbosufrutescente; suelo profundidad medio, arcilloso-arenoso, castaño-rojizo	perenne 25 cm; flor color morado		23.3945	N	102.085	W	DMS		SPEC	23.6625	-102.147222	2070	0		trompillo
CORD		CORD00023947	Articó, L.		241			10	1	1960		Solanaceae	Solanum	elaeagnifolium	Cav.	Southern America	Southern South America	Argentina	La Pampa	Utracán		Gral. Acha (Sociedad Rural)				37.1911	S	65.0625	W	DMS		GAZ	-37.319722	-65.106944	0	0
CORD		CORD00024002	Articó, L.		244			13	1	1960		Solanaceae	Solanum	elaeagnifolium	Cav.	Southern America	Southern South America	Argentina	Neuquén	Confluencia		Plaza Huincul				38.5154	S	68.5248	W	DMS		GAZ	-38.865	-68.88	0	0
CORD		CORD00024003	Articó, L.		250			2	2	1960		Solanaceae	Solanum	elaeagnifolium	Cav.	Southern America	Southern South America	Argentina	Neuquén	Collón Curá		Bajada colorada: entre Piedra del Águila y Neuquén				40.0048	S	70.215	W	DMS		GAZ	-40.013333	-70.363889	0	0
LE			Artyushenko, Z.T.		238			18	6	1965		Solanaceae	Solanum	virginianum	L.	Asia-Temperate	Western Asia	Afghanistan			Djelalabad	Djelalabad - Tichnat road	On a pebble shore, near water,	Fruit green with darker stripes, like a watermelon.		0		0					0	0	0	0
MH	143700		Arulappan, C.		67			15	7	1984		Solanaceae	Solanum	trilobatum	L.	Asia-Tropical	Indian Subcontinent	India	Tamil Nadu	Pudukottai	Thirumayam	Near Tirumayam [Thirumayam]		Climbing, prickly undershrub, leaf tri-lobed, flowers bluish		10.246945	N	78.751996	E	DD	>20km	GAZ	10.246945	78.751996	80	0
K		K000212424	Aryes, P.B.	t	132			0	3	1857		Solanaceae	Solanum	violaceum	Ortega	Africa	Western Indian Ocean	Mauritius								20.459168	S	57.555	E	DD		GAZ	-20.459168	57.555	0	0
K		K000212425	Aryes, P.B.		s.n.			0	0	0		Solanaceae	Solanum	violaceum	Ortega	Africa	Western Indian Ocean	Mauritius								20.459168	S	57.555	E	DD		GAZ	-20.459168	57.555	0	0
BHCB	91986		Arzolla, F.A.R.D.		530			26	4	2004		Solanaceae	Solanum	robustum	H.L.Wendl.	Southern America	Brazil	Brazil	São Paulo	Sao Paulo	Parque Estadual Alberto Löfgren			arbusto 1.5 m; flores brancas		0		0					0	0	0	0
SPSF	33269		Arzolla, F.A.R.D.		580			25	3	2004		Solanaceae	Solanum	torvum	Sw.	Southern America	Brazil	Brazil	São Paulo	Caráguatatuba		bairro Tinga, pecuaria Serramar				23.620001	S	45.41	W	DD	5-20k	GAZ	-23.620001	-45.41	0	0
EA			Ashall, C.	DA	45			0	0	0		Solanaceae	Solanum	cordatum	Forssk.	Africa	Northeast Tropical Africa	Ethiopia	Somali		Dagahabur	Dagabur	In woodland area protected from grazing.			0		0					0	0	0	0
ETH			Ashall, C.	DA	45			0	6	1953		Solanaceae	Solanum	cordatum	Forssk.	Africa	Northeast Tropical Africa	Ethiopia	Somali		Dagahabur					8.13	N	43.34	E	DD		GAZ	8.13	43.34	0	0
BM		BM000846565	Ashe, C.		34			20	9	1982		Solanaceae	Solanum	jamaicense	Mill.	Southern America	Mesoamerica	Honduras				La Mosquitia, south bank of Laguna Bacalar	overgrown 18th century cemetery	large herb to 1.8 m; stem thorny and softly hairy; small umbels of white 5-petalled flowers, 4 yellow stamens		0		0					0	0	0	0
K		K001153043	Ashram		s.n.			22	11	1983		Solanaceae	Solanum	violaceum	Ortega	Asia-Tropical	Indian Subcontinent	India	Rajasthan			Mt. Abu, Vashistha		Princ. Investigator: N.G.Patel		24.5925	N	72.7083	E	DD		GAZ	24.5925	72.7083	0	0		bruhati
BLAT	49929		Asrana, R.	RA	2887			16	9	1956		Solanaceae	Solanum	hovei	Dunal	Asia-Tropical	Indian Subcontinent	India	Gujarat	Dang	Subir	Subir. Dangs Forest				20.931299	N	73.777213	E	DD	>20km	GAZ	20.931299	73.777213	0	0
BLAT	49949		Asrana, R.	RA	3171			20	10	1956		Solanaceae	Solanum	hovei	Dunal	Asia-Tropical	Indian Subcontinent	India	Gujarat	Dang	Subir	Subir. Dangs Forest				20.931299	N	73.777213	E	DD	>20km	GAZ	20.931299	73.777213	0	0
BSD	52630		Aswal, B.S.	NC-	40178			27	7	1972		Solanaceae	Solanum	insanum	L.	Asia-Tropical	Indian Subcontinent	India	Uttar Pradesh			Dholkand R.O. (Rajaji Puram [?])		erect herb with violet flowers		0		0					0	0	0	0
NY		827147	Atwood, N.D.		11023		Thompson, B. & Anderson, J.	21	5	1985		Solanaceae	Solanum	elaeagnifolium	Cav.	Northern America	North-Central U.S.A.	United States of America	Utah	San Juan County		2 mi east of Bluff	along base of cliffs			37.2803	N	109.521	W	DD		GAZ	37.2803	-109.521	1310	0
NY		827151	Atwood, N.D.		16071			26	7	1991		Solanaceae	Solanum	elaeagnifolium	Cav.	Northern America	North-Central U.S.A.	United States of America	Utah	Washington County		5 miles west of Santa Clara along Highway 15	Old man sage - grass - shrub community. In sandy soil.			37.1927	N	113.725	W	DD		GAZ	37.1927	-113.725	1000	0
NY		827144	Atwood, N.D.		28852			10	8	2002		Solanaceae	Solanum	elaeagnifolium	Cav.	Northern America	North-Central U.S.A.	United States of America	Utah	San Juan County	Montizuma Creek					37.2608	N	109.14023	W	DM		SPEC	37.434667	-109.233717	1357	0
BRY		51203	Atwood, N.D.		28852			10	8	2002		Solanaceae	Solanum	elaeagnifolium	Cav.	Northern America	North-Central U.S.A.	United States of America	Utah	San Juan County	Montizuma Creek					37.2608	N	109.14023	W	DM		SPEC	37.434667	-109.233717	1357	0
CAL	316149		Aubert, G.E.		s.n.		Gage, A.T.	1	3	1903		Solanaceae	Solanum	melongena	L.	Asia-Tropical	Indo-China	Myanmar (Burma)	Magwe		Minbu	island opposite Minbu	cultivated			20.1833	N	94.8667	E	DD	>20km	GAZ	20.1833	94.8667	0	0
CAL	316228		Aubert, G.E.		s.n.		Gage, A.T.	9	3	1903		Solanaceae	Solanum	virginianum	L.	Asia-Tropical	Indo-China	Myanmar (Burma)	Magwe		Minbu	Minbu	desert zone	very common		20.1833	N	94.8667	E	DD	>20km	GAZ	20.1833	94.8667	0	0
BM		BM000887629	Aublet, J.B.C.F.		s.n.			0	0	0		Solanaceae	Solanum	jamaicense	Mill.	Southern America	Northern South America	Guyana								0		0					0	0	0	0
K		K001153019	Auglade, L.		2175			0	3	0	s.y.	Solanaceae	Solanum	violaceum	Ortega	Asia-Tropical	Indian Subcontinent	India	Tamil Nadu	Dindigul	Palani Hills	Shembagamur [=Senbahandor]				10.23069	N	77.499732	E	DD	2-5km	GAZ	10.23069	77.499732	0	0
BM		BM000046746	Aulestia, C.		1080		Aulestia, M.	21	1	1993		Solanaceae	Solanum	jamaicense	Mill.	Southern America	Western South America	Ecuador	Esmeraldas	San Lorenzo	Reserva Étnica Awá	Parroquia Ricuarte. Centro Pambilar.	Bosque pluvial tropical. Bosque primario. En bosque intervenido, terreno plano.	Arbusto de 2 m de altura. Presencia de espinas y pubescencia en las ramas y hojas. Flores con pétalos blancos. Estambres amarillos. Frutos verdes.		1.08	N	78.36	W	DMS		SPEC	1.133333	-78.6	500	0
BM		BM001034945	Aung, M.M.		92183		Shine, L. & Htay, A.	28	6	2013		Solanaceae	Solanum	torvum	Sw.	Asia-Tropical	Indo-China	Myanmar (Burma)	Chin	Mindat District	Mindat	along the roadside between Mindat and Kangyi village, Mindat Township	Semi-evergreen forest, forest edge, roadside	Shrub ca. 1 m in height. Flowers white, fruits green		21.22209	N	94.02611	E	DM		SPEC	21.37015	94.043517	2300	0
BM		BM001034965	Aung, M.M.		92372		Shine, L.; Aung, L.S. & Maung, K.W.	8	7	2013		Solanaceae	Solanum	viarum	Dunal	Asia-Tropical	Indo-China	Myanmar (Burma)	Chin	Mindat District	Matupi	along the roadside between Matupi and Paletwa car road, Matupi Township	Evergreen forest, roadside	Shrub ca. 50 cm in height. Flowers creamy white, fruits green when the mature yellow		21.34413	N	93.24509	E	DM		SPEC	21.57355	93.408483	1685	0
MESA			Austin, S.B.		277			22	8	1998		Solanaceae	Solanum	elaeagnifolium	Cav.	Northern America	North-Central U.S.A.	United States of America	Colorado	Mesa County		On the public right-of-way, along a fence-line just S of Patterson Road near 27 1/2 Road	In disturbed clay soil; on the public right-of-way	Erect and spreading perennial herb; ca. 29 in / 74 cm high; flowers lavender-purple.		39.089756	N	108.547629	W	DD		GAZ	39.089756	-108.547629	1421	0
COL	216309	COL000037046	Avellaneda, M.		8			4	10	1975		Solanaceae	Solanum	jamaicense	Mill.	Southern America	Western South America	Colombia	Boyacá	Puerto Boyacá						0		0					0	0	1200	1200
COL	283682	COL000037041	Avellaneda, M.		8			4	10	1975		Solanaceae	Solanum	jamaicense	Mill.	Southern America	Western South America	Colombia	Boyacá	Puerto Boyacá						0		0					0	0	1200	1200
GH		1543056	Avery, C.N.		779	A		19	4	1970		Solanaceae	Solanum	wrightii	Benth.	Northern America	North-Central U.S.A.	United States of America	Florida	Dade County	Coral Gables		private parking lot	tree 4-5 m high; corolla 6 cm wide, Munsell 2.5 P 3/8, moderate violet, fading to pale violet, several shades present in each flower cluster; no fruit seen		25.749197	N	80.263541	W	DD	2-5km	GAZ	25.749197	-80.263541	0	0
LE		LE 01050225	Averyanov, L.	AL-	482		Averynova, E.	26	1	2019		Solanaceae	Solanum	robinsonii	Bonati	Asia-Tropical	Indo-China	Vietnam	Ninh Thuan	Thuan Bac		Binh Tien village, near the border with Khanh Hoa province, Cam Ranh town area, Nui Chua National Park territory	Open granite rocks along sea coast	Terrestrial and lithophytic prostrate or climbing undershrub among coastal boulders, flowers light violet, anthers yellow, fruits juicy, red. Locally common.		11.808801	N	109.181737	E	DD		SPEC	11.808801	109.181737	15	20
LE		LE 01050265	Averyanov, L.	AL-	482		Averynova, E.	26	1	2019		Solanaceae	Solanum	robinsonii	Bonati	Asia-Tropical	Indo-China	Vietnam	Ninh Thuan	Thuan Bac		Binh Tien village, near the border with Khanh Hoa province, Cam Ranh town area, Nui Chua National Park territory	Open granite rocks along sea coast	Terrestrial and lithophytic prostrate or climbing undershrub among coastal boulders, flowers light violet, anthers yellow, fruits juicy, red. Locally common.		11.808801	N	109.181737	E	DD		SPEC	11.808801	109.181737	15	20
P		P00058067	Averyanov, L.	VH	1090		et al.	31	3	1995		Solanaceae	Solanum	insanum	L.	Asia-Tropical	Indo-China	Vietnam	Kon Tum	Dak Glei	Muong Hoong	province Kontum, montagne Ngoc Linh, près Muong Hoong village	Open place in secondary shrubs in pasture on S slope of Ngoc Linh mountain system	Shrub near 1.5 m high. Flowers violet		15.12993	N	107.921603	E	DD	>20km	GAZ	15.12993	107.921603	1400	0
P		P00114677	Averyanov, L.	VH	2739			16	3	1997		Solanaceae	Solanum	violaceum	Ortega	Asia-Tropical	Indo-China	Vietnam	Lâm Dông	Lac Duong	Klong Lanh village	S. Vietnam, Prov. Lam Dong, 31 km to NE from Dalat city, distr. Lac Duong, municipalite Da Chay, vicinities Klong Lanh village	Secondary shrub communitys on open dry slopes on NW macroslope of Bi Dup mt system	Herb up to 0.6 m hg. Flowers violet. Common		12.08	N	108.39	E	DMS		SPEC	12.133333	108.65	1450	1500
MO	3399940	MO-1369829	Avila, N.S.		s.n.			16	4	1979		Solanaceae	Solanum	torvum	Sw.	Southern America	Brazil	Brazil	Rio de Janeiro			Espontanea no Parque Floristico do Jardim Botanico do Rio de Janeiro				0		0					0	0	0	0
EA			Awando, E.S.	B	9409			10	10	1953		Solanaceae	Solanum	arundo	Mattei	Africa	Northeast Tropical Africa	Somalia	Shabeellaha Hoose			Viltorio Africa [Vittorio di Africa], within 50 miles of Mogadichu [Mogadishu].	Grows in the valley on sandy soil.	A bush with many hooked spines and irregular leaves. Oval fruits flowers pink and yellow anthers.		1.42	N	44.41	E	DMS		GAZ	1.7	44.683333	0	0
BM		BM001034936	Aye, T.T.		20611		Htwe, K.M.	12	8	2000		Solanaceae	Solanum	melongena	L.	Asia-Tropical	Indo-China	Myanmar (Burma)	Mandalay	Myingyan District	Popa village	Popa village to Ryaukpadong Town, along the roadside to Se-bauk village, Popa Mountain Park Buffer Area, Kyaukpadaung Township, Central Myanmar				20.920708	N	95.212033	E	DD		GAZ	20.920708	95.212033	0	0
BM		BM001034923	Aye, T.T.		21276		Htwe, K.M.	13	1	2001		Solanaceae	Solanum	violaceum	Ortega	Asia-Tropical	Indo-China	Myanmar (Burma)	Mandalay	Myingyan District	Popa Mountain Park	along the Ye Nge Road, Popa Mountain Park, Kyaukpadaung Township, Upper Central Myanmar		Flowers purple		20.894059	N	95.24832	E	DD		GAZ	20.894059	95.24832	0	0		Ka sok khe	Local name
K		K000212388	Ayres, P.B.		s.n.			0	4	1860		Solanaceae	Solanum	melongena	L.	Africa	Western Indian Ocean	Mauritius	Port Louis		Cassis			Primitive cultivar.		20.1	S	57.29	E	DMS		GAZ	-20.166667	57.483333	0	0
BKF	SN058855		B S		1102			24	11	1964		Solanaceae	Solanum	trilobatum	L.	Asia-Tropical	Indo-China	Thailand	West	Prachuap Khiri Khan		S.W.: Prachuab [Prachaup Kiri Khan], Sam Roi Yot, Sam Roi Yot District	Common on limestone hill	Under shrub, Frs. globose purple		12.263236	N	99.94156	E	DD	2-5km	GAZ	12.263236	99.94156	0	0
BSD	40772		Babu, C.R.	NC-	34959			10	3	1965		Solanaceae	Solanum	chrysotrichum	Schltdl.	Asia-Tropical	Indian Subcontinent	India	Uttarakhand	Dehradun	Robber's Cave		naturalized along ravines, river beds and river banks	erect shrub or small tree; flowers white		30.376117	N	78.06035	E	DD		GAZ	30.376117	78.06035	0	0
BSD	40770		Babu, C.R.	NC-	35284			21	7	1965		Solanaceae	Solanum	violaceum	Ortega	Asia-Tropical	Indian Subcontinent	India	Uttarakhand	Dehradun	Bindal	Hathivarkhai [Bindal bridge]	waste places along waysides and roadsides	erect undershrub; flrs blue or violet; rare		30.327803	N	78.032343	E	DD		GAZ	30.327803	78.032343	0	0
IAC	24200		Bacchi, O.		s.n.			15	2	1963		Solanaceae	Solanum	viarum	Dunal	Southern America	Brazil	Brazil				Vale do Paraíba				0		0					0	0	0	0
DS	294910		Bacigalupi, R.		2663		Wiggins, I.L. & Ferris, R.S.	29	7	1941		Solanaceae	Solanum	elaeagnifolium	Cav.	Northern America	North-Central U.S.A.	United States of America	California	Tulare County	Sultana	at Santa Fe railway crossing on outskirts of town				36.3243	N	119.2026	W	DMS		GAZ	36.545278	-119.340556	0	0
U	U.1741141		Backer, C.A.		6910			9	2	1913		Solanaceae	Solanum	violaceum	Ortega	Asia-Tropical	Malesia	Indonesia	Java	East Java	Madioen	[=Madiun]				7.638223	S	111.526337	E	DD	2-5km	GAZ	-7.638223	111.526337	65	0	+/-
K		K000014639	Backer, C.A.		6910			9	2	1913		Solanaceae	Solanum	violaceum	Ortega	Asia-Tropical	Malesia	Indonesia	Java	East Java	Madioen	[=Madiun]				7.638223	S	111.526337	E	DD	2-5km	GAZ	-7.638223	111.526337	65	0	+/-
K		K000788227	Backer, C.A.		17065			22	12	1914		Solanaceae	Solanum	melongena	L.	Asia-Tropical	Malesia	Indonesia	Java	East Java		Java Poeger; Res. Besocki				7.588234	S	112.538416	E	DD	>20km	GAZ	-7.588234	112.538416	5	0
L		L.2882247	Backer, C.A.		36562			12	12	1930		Solanaceae	Solanum	involucratum	Blume	Asia-Tropical	Malesia	Indonesia	Java	East Java		Pasoeroean, Poespo [=Gunung Tengger]				7.841011	S	112.859781	E	DD		GAZ	-7.841011	112.859781	650	0
L		L.2882249	Backer, C.A.		36562			12	12	1930		Solanaceae	Solanum	involucratum	Blume	Asia-Tropical	Malesia	Indonesia	Java	East Java		Pasoeroean, Poespo [=Gunung Tengger]				7.841011	S	112.859781	E	DD		GAZ	-7.841011	112.859781	650	0
AMD		AMD.123995	Backer, C.A.		36562			12	12	1930		Solanaceae	Solanum	involucratum	Blume	Asia-Tropical	Malesia	Indonesia	Java	East Java		Pasoeroean, Poespo [=Gunung Tengger]				7.841011	S	112.859781	E	DD		GAZ	-7.841011	112.859781	650	0
L		L.2882248	Backer, C.A.		36562			12	12	1930		Solanaceae	Solanum	involucratum	Blume	Asia-Tropical	Malesia	Indonesia	Java	East Java		Pasoeroean, Poespo [=Gunung Tengger]				7.841011	S	112.859781	E	DD		GAZ	-7.841011	112.859781	650	0
L		L.2882203	Backer, C.A.		37259			12	6	1920		Solanaceae	Solanum	involucratum	Blume	Asia-Tropical	Malesia	Indonesia	Java	East Java		Res. Pasoeroean [Pasuruan], Karoe Daroenga				7.655743	S	112.901122	E	DD	2-5km	GAZ	-7.655743	112.901122	0	0
E		E00757243	Badami, P.S.K.		114			0	0	0		Solanaceae	Solanum	cordatum	Forssk.	Asia-Tropical	Indian Subcontinent	India	Maharashtra			'Flora of Bombay'				18.975	N	72.825833	E	DD	>20km	GAZ	18.975	72.825833	0	0
BM		BM000847800	Bagshawe, A.G.		1091			8	7	1906		Solanaceae	Solanum	giganteum	Jacq.	Africa	East Tropical Africa	Uganda				near Isunga, Toro	forest	12 feet high, flowers violet		0		0					0	0	1371	0
BM		BM000049744	Bagshawe, A.G.		1120			30	7	1906		Solanaceae	Solanum	aethiopicum	L.	Africa	East Tropical Africa	Uganda	Western	Toro		near Mpanga River		shrub 5 ft; corolla white; fruit red (eaten)		0		0					0	0	1219	0		njagi
E		E00027703	Bai, B.		417		Chen, Y.	11	6	1989		Solanaceae	Solanum	deflexicarpum	C.Y.Wu & S.C.Huang	Asia-Temperate	China	China	Yunnan			Dayao	Among thicket.			0		0					0	0	0	0
E		E00230421	Baines, R.		255		Gardner, M.F.; Hechenleitner V, P.; Morter, C. & Rae, D.	1	12	2008		Solanaceae	Solanum	elaeagnifolium	Cav.	Southern America	Southern South America	Chile	Región II (Antofagasta)	El Loa		Río Grande., San Pedro de Atacama	Dry Puna. Sandy roadside above fast-flowing river	Spiny, perennial herb with stout root stock; leaves grey-felted; flowers white or pale blue, anthers yellow		22.64622	S	68.23283	W	DD		GAZ	-22.64622	-68.23283	0	0
BM		BM001211120	Baines, R.		255		Gardner, M.F.; Hechenleitner V, P.; Morter, C. & Rae, D.	1	12	2008		Solanaceae	Solanum	elaeagnifolium	Cav.	Southern America	Southern South America	Chile	Región II (Antofagasta)	El Loa		Río Grande., San Pedro de Atacama	Dry Puna. Sandy roadside above fast-flowing river	Spiny, perennial herb with stout root stock; leaves grey-felted; flowers white or pale blue, anthers yellow		22.64622	S	68.23283	W	DD		GAZ	-22.64622	-68.23283	0	0
NY		827145	Baird, G.I.		1818			25	8	1985		Solanaceae	Solanum	elaeagnifolium	Cav.	Northern America	North-Central U.S.A.	United States of America	Utah	Washington County	Gunlock	corner of pasture in town	corner of pasture in town; silty soil			37.284227	N	113.762484	W	DD		GAZ	37.284227	-113.762484	1113	0
GOET			Baker, C.F.		s.n.			15	8	1907		Solanaceae	Solanum	mammosum	L.	Southern America	Caribbean	Cuba	La Habana		Santiago de las Vegas					0		0					0	0	0	0
CAS	328383		Baker, M.S.		11244			24	10	1945		Solanaceae	Solanum	elaeagnifolium	Cav.	Northern America	North-Central U.S.A.	United States of America	California	Sonoma County		Joe Kohuke Place at mouth of Adobe Canyon				38.2614	N	122.3004	W	DMS		GAZ	38.437222	-122.501111	0	0		bull nettle; trompillo
CAS	380428		Baker, M.S.		11574			3	9	1946		Solanaceae	Solanum	elaeagnifolium	Cav.	Northern America	North-Central U.S.A.	United States of America	California	Contra Costa County	Pittsburgh	hiway S of Pittsburgh				37.5823	N	121.5502	W	DMS		GAZ	37.973056	-121.917222	0	0
U		U.1740136	Bakhuizen van den Brink Jr, R.C.		3274			1	6	1924		Solanaceae	Solanum	involucratum	Blume	Asia-Tropical	Malesia	Indonesia	Java	West Java		Buitenzorg Kamp, bij kamp, Baroe				6.5897	S	106.7913	E	DD	2-5km	GAZ	-6.5897	106.7913	0	0
L		L.2882206	Bakhuizen van den Brink Jr, R.C.		4940			19	7	1920		Solanaceae	Solanum	involucratum	Blume	Asia-Tropical	Malesia	Indonesia	Java	West Java		Res. Batavia, Limpang (halte Plered.) [Lembang? georef to there]				6.83274	S	107.621463	E	DD	2-5km	GAZ	-6.83274	107.621463	300	0
L		L.2882207	Bakhuizen van den Brink Jr, R.C.		7111			3	2	1929		Solanaceae	Solanum	involucratum	Blume	Asia-Tropical	Malesia	Indonesia	Java	West Java		Batavia (Buitenzorg) Nangela (z.w. Poersida-Leuwiliang)				6.505887	S	106.623952	E	DD	2-5km	GAZ	-6.505887	106.623952	450	0		karoendoing
K		K000014651	Bakia, K.		468			28	6	1995		Solanaceae	Solanum	lasiocarpum	Dunal	Asia-Tropical	Malesia	Malaysia	Sabah		Kampung Serinsim	Sabah. Kota Marudu District. Kampung Serinsim, Kudat Division		Shrub. Flowers white, fruit yellow		6.41074	N	116.813076	E	DD	>20km	GAZ	6.41074	116.813076	0	0
BSD	94256		Baladh, S.	NC-	67100			0	9	1993		Solanaceae	Solanum	violaceum	Ortega	Asia-Tropical	Indian Subcontinent	India	Uttarakhand	Dehradun		on way to Chhentchat	hill slopes	spinous shrubs; flowers white		0		0					0	0	0	0
K		K000658676	Balaka, J.L.		777		Gowa, B.	13	11	1984		Solanaceae	Solanum	torvum	Sw.	Africa	South Tropical Africa	Malawi	Southern	Zomba	Mpita Tobacco Estate	Thondwe	evergreen forest edge	thorny shrub up to about 1 m; leaves alternate; in fruit		15.5	S	35.45	E	DD		GAZ	-15.5	35.45	1100	0
PBL	296	PBL0000027353	Balakrishnan, N.P.	ANC-	150			25	5	1973		Solanaceae	Solanum	torvum	Sw.	Asia-Tropical	Indian Subcontinent	India	Andaman and Nicobar Islands	South Andamans	Wandur		paddy fields	shrubs 0.5-1 m; flowers white; fruits green; scattered, few		11.593407	N	92.618447	E	DD		GAZ	11.593407	92.618447	0	0
PBL	295	PBL0000014542	Balakrishnan, N.P.	ANC-	150			25	5	1973		Solanaceae	Solanum	torvum	Sw.	Asia-Tropical	Indian Subcontinent	India	Andaman and Nicobar Islands	South Andamans	Wandur		paddy fields	shrubs 0.5-1 m; flowers white; fruits green; scattered, few		11.593407	N	92.618447	E	DD		GAZ	11.593407	92.618447	0	0
CAL			Balakrishnan, N.P.		614			16	9	1961		Solanaceae	Solanum	insanum	L.	Asia-Tropical	Indian Subcontinent	India	Andhra Pradesh			Araku Valley, 'Visakhapatnam District'		flowers purple; fruit yellow		17.694304	N	83.209944	E	DD	2-5km	GAZ	17.694304	83.209944	0	0
CAL			Balakrishnan, N.P.		614			16	9	1961		Solanaceae	Solanum	insanum	L.	Asia-Tropical	Indian Subcontinent	India	Andhra Pradesh			Araku Valley, 'Visakhapatnam District'		flowers purple; fruit yellow		17.694304	N	83.209944	E	DD	2-5km	GAZ	17.694304	83.209944	0	0
PBL	2131	PBL0000014549	Balakrishnan, N.P.	ANC-	738			9	1	1974		Solanaceae	Solanum	torvum	Sw.	Asia-Tropical	Indian Subcontinent	India	Andaman and Nicobar Islands	South Andamans		Wright Myo	lowland forests	shrub ca. 1 m; leaves pale green, rough; flowers white; anthers yellow; fruit globose, green; scarce		11.787663	N	92.726899	E	DD		GAZ	11.787663	92.726899	0	0
PBL	2130	PBL0000027355	Balakrishnan, N.P.	ANC-	738			9	1	1974		Solanaceae	Solanum	torvum	Sw.	Asia-Tropical	Indian Subcontinent	India	Andaman and Nicobar Islands	South Andamans		Wright Myo	lowland forests	shrub ca. 1 m; leaves pale green, rough; flowers white; anthers yellow; fruit globose, green; scarce		11.787663	N	92.726899	E	DD		GAZ	11.787663	92.726899	0	0
PBL	2627	PBL0000027341	Balakrishnan, N.P.	ANC-	985			18	3	1974		Solanaceae	Solanum	virginianum	L.	Asia-Tropical	Indian Subcontinent	India	Andaman and Nicobar Islands	South Andamans	Port Blair	Marine Hill		undershrub; corolla purple, pubescent outside, glabrous inside; fruits ovoid, green with white patches; few		11.64726	N	92.715386	E	DD		GAZ	11.64726	92.715386	0	0
PBL	2626	PBL0000014514	Balakrishnan, N.P.	ANC-	985			18	3	1974		Solanaceae	Solanum	virginianum	L.	Asia-Tropical	Indian Subcontinent	India	Andaman and Nicobar Islands	South Andamans	Port Blair	Marine Hill		undershrub; corolla purple, pubescent outside, glabrous inside; fruits ovoid, green with white patches; few		11.64726	N	92.715386	E	DD		GAZ	11.64726	92.715386	0	0
CAL			Balakrishnan, N.P.	ANC-	985			18	3	1974		Solanaceae	Solanum	virginianum	L.	Asia-Tropical	Indian Subcontinent	India	Andaman and Nicobar Islands	South Andamans	Port Blair	Marine Hill		undershrub; corolla purple, pubescent outside, glabrous inside; fruits ovoid, green with white patches; few		11.64726	N	92.715386	E	DD		GAZ	11.64726	92.715386	0	0
PBL	3400	PBL0000014554	Balakrishnan, N.P.	ANC-	1308			3	5	1974		Solanaceae	Solanum	torvum	Sw.	Asia-Tropical	Indian Subcontinent	India	Andaman and Nicobar Islands	Middle Andamans	Rampur	near Mayabunder	wastelands at edges of littoral forests; sandy soil	common; subscandent shrub 2-3 m; flowers white; fruits green		12.892569	N	92.901171	E	DD		GAZ	12.892569	92.901171	0	0
PBL	3399	PBL0000027357	Balakrishnan, N.P.	ANC-	1308			3	5	1974		Solanaceae	Solanum	torvum	Sw.	Asia-Tropical	Indian Subcontinent	India	Andaman and Nicobar Islands	Middle Andamans	Rampur	near Mayabunder	wastelands at edges of littoral forests; sandy soil	common; subscandent shrub 2-3 m; flowers white; fruits green		12.892569	N	92.901171	E	DD		GAZ	12.892569	92.901171	0	0
PBL	3408	PBL0000014570	Balakrishnan, N.P.	ANC-	1312			3	5	1974		Solanaceae	Solanum	violaceum	Ortega	Asia-Tropical	Indian Subcontinent	India	Andaman and Nicobar Islands	South Andamans	Rampur	near Mayabunder	wastelands; sandy loam	common; shrub ca. 1 m; flowers blue; fruits reddish; spiny		12.911364	N	92.899786	E	DD		GAZ	12.911364	92.899786	0	0
PBL	3407	PBL0000027360	Balakrishnan, N.P.	ANC-	1312			3	5	1974		Solanaceae	Solanum	violaceum	Ortega	Asia-Tropical	Indian Subcontinent	India	Andaman and Nicobar Islands	South Andamans	Rampur	near Mayabunder	wastelands; sandy loam	common; shrub ca. 1 m; flowers blue; fruits reddish; spiny		12.911364	N	92.899786	E	DD		GAZ	12.911364	92.899786	0	0
PBL	1235	PBL0000014535	Balakrishnan, N.P.	ANC-	1347			12	11	1963		Solanaceae	Solanum	torvum	Sw.	Asia-Tropical	Indian Subcontinent	India	Andaman and Nicobar Islands	South Andamans	Dundas Point			flowers white		11.720137	N	92.656159	E	DD		GAZ	11.720137	92.656159	0	0
PBL	8767	PBL0000014546	Balakrishnan, N.P.	ANC-	3589		Nair, N.C.	8	3	1976		Solanaceae	Solanum	torvum	Sw.	Asia-Tropical	Indian Subcontinent	India	Andaman and Nicobar Islands	South Andamans	Namunaghar		forest edges; loamy soil	few; shrub 1-2 m; leaves pale green; flowers white with yellow anthers; fruits globose, pale green		11.725564	N	92.657242	E	DD		GAZ	11.725564	92.657242	50	0	ca.
PBL	8766	PBL0000014545	Balakrishnan, N.P.	ANC-	3589		Nair, N.C.	8	3	1976		Solanaceae	Solanum	torvum	Sw.	Asia-Tropical	Indian Subcontinent	India	Andaman and Nicobar Islands	South Andamans	Namunaghar		forest edges; loamy soil	few; shrub 1-2 m; leaves pale green; flowers white with yellow anthers; fruits globose, pale green		11.725564	N	92.657242	E	DD		GAZ	11.725564	92.657242	50	0	ca.
PBL	12555	PBL0000014568	Balakrishnan, N.P.	ANC-	5503			6	4	1977		Solanaceae	Solanum	violaceum	Ortega	Asia-Tropical	Indian Subcontinent	India	Andaman and Nicobar Islands	South Andamans	Diglipur		wastelands and roadsides	common; stunted spiny shrub, 30-50 cm; fruits orange-red		13.238832	N	92.983734	E	DD		GAZ	13.238832	92.983734	25	0	ca.
PBL	12556	PBL0000027358	Balakrishnan, N.P.	ANC-	5503			6	4	1977		Solanaceae	Solanum	violaceum	Ortega	Asia-Tropical	Indian Subcontinent	India	Andaman and Nicobar Islands	South Andamans	Diglipur		wastelands and roadsides	common; stunted spiny shrub, 30-50 cm; fruits orange-red		13.238832	N	92.983734	E	DD		GAZ	13.238832	92.983734	25	0	ca.
PBL	12558	PBL0000014569	Balakrishnan, N.P.	ANC-	5504			6	4	1977		Solanaceae	Solanum	violaceum	Ortega	Asia-Tropical	Indian Subcontinent	India	Andaman and Nicobar Islands	South Andamans	Diglipur		wastelands and roadsides	common; stunted spiny shrub, 40-60 cm; flowers pale purple blue		13.238832	N	92.983734	E	DD		GAZ	13.238832	92.983734	25	0	ca.
PBL	12557	PBL0000027362	Balakrishnan, N.P.	ANC-	5504			6	4	1977		Solanaceae	Solanum	violaceum	Ortega	Asia-Tropical	Indian Subcontinent	India	Andaman and Nicobar Islands	South Andamans	Diglipur		wastelands and roadsides	common; stunted spiny shrub, 40-60 cm; flowers pale purple blue		13.238832	N	92.983734	E	DD		GAZ	13.238832	92.983734	25	0	ca.
CAL			Balakrishnan, N.P.	SC-	10094			9	5	1960		Solanaceae	Solanum	elaeagnifolium	Cav.	Asia-Tropical	Indian Subcontinent	India	Tamil Nadu	Coimbatore	Sanganoor	Coimbatore 'San Kanur'		purplish blue flowers		11.035861	N	76.955444	E	DD		GAZ	11.035861	76.955444	450	0
CAL			Balakrishnan, N.P.	SC-	11388			31	10	1960		Solanaceae	Solanum	insanum	L.	Asia-Tropical	Indian Subcontinent	India	Madhya Pradesh	Sagor		near Herapur bank [Hirapur, near Sagar]		purple blue flowers		23.839936	N	78.730893	E	DD	>20km	GAZ	23.839936	78.730893	450	0
CAL			Balakrishnan, N.P.		40288			31	5	1984		Solanaceae	Solanum	violaceum	Ortega	Asia-Tropical	Indian Subcontinent	India	Kerala	Wayanad	Tholpetty	'Wynad District!	near roadside	prickly undershrub with spines on stem, nerves of leaves; leaves shallowly lobed, pubescent; flowers in many-flowered racemes, blue		11.940487	N	76.064225	E	DD	>20km	GAZ	11.940487	76.064225	0	0
BLAT	49921		Balamani, B.	BB	449			15	9	1959		Solanaceae	Solanum	hovei	Dunal	Asia-Tropical	Indian Subcontinent	India	Maharashtra	Pune	Khandala			Shrub, occasional. Flowers blue. Fruits orange		18.758	N	73.372	E	DD	>20km	GAZ	18.758	73.372	0	0
P		P00054089	Balansa, B.		943			2	8	1885		Solanaceae	Solanum	procumbens	Lour.	Asia-Tropical	Indo-China	Vietnam	Haiphong			Haiphong	Dans les haies	Tiges sarmenteuses. Fleurs d'un blanc bleuâtre		20.839864	N	106.687455	E	DD	2-5km	GAZ	20.839864	106.687455	0	0
P		P00054090	Balansa, B.		943			2	8	1885		Solanaceae	Solanum	procumbens	Lour.	Asia-Tropical	Indo-China	Vietnam	Haiphong			Haiphong	Dans les haies	Tiges sarmenteuses. Fleurs d'un blanc bleuâtre		20.839864	N	106.687455	E	DD	2-5km	GAZ	20.839864	106.687455	0	0
P		P00054262	Balansa, B.		945			24	7	1885		Solanaceae	Solanum	violaceum	Ortega	Asia-Tropical	Indo-China	Vietnam	Haiphong			Haiphong	Dans les rues	Fleurs violettes; fruits jaunâtres		20.839864	N	106.687455	E	DD	2-5km	GAZ	20.839864	106.687455	0	0
P		P00054263	Balansa, B.		945			24	7	1885		Solanaceae	Solanum	violaceum	Ortega	Asia-Tropical	Indo-China	Vietnam	Haiphong			Haiphong	Dans les rues	Fleurs violettes; fruits jaunâtres		20.839864	N	106.687455	E	DD	2-5km	GAZ	20.839864	106.687455	0	0
K		K000014598	Balansa, B.		948			2	8	1885		Solanaceae	Solanum	insanum	L.	Asia-Tropical	Indo-China	Vietnam	Hai Phong		Hai Phong	Haiphong		Fruits blancs	Cultivé par les annamites pour ses fruits qui macérés dans du vinaigre, leur servent de condiments	20.839864	N	106.687455	E	DD	2-5km	GAZ	20.839864	106.687455	0	0
P		P00054048	Balansa, B.		948			2	8	1885		Solanaceae	Solanum	insanum	L.	Asia-Tropical	Indo-China	Vietnam	Hai Phong		Hai Phong	Haiphong		Fruits blancs	Cultivé par les annamites pour ses fruits qui macérés dans du vinaigre, leur servent de condiments	20.839864	N	106.687455	E	DD	2-5km	GAZ	20.839864	106.687455	0	0
P		P00054046	Balansa, B.		948			2	8	1885		Solanaceae	Solanum	insanum	L.	Asia-Tropical	Indo-China	Vietnam	Hai Phong		Hai Phong	Haiphong		Fruits blancs	Cultivé par les annamites pour ses fruits qui macérés dans du vinaigre, leur servent de condiments	20.839864	N	106.687455	E	DD	2-5km	GAZ	20.839864	106.687455	0	0
P		P00054047	Balansa, B.		948			2	8	1885		Solanaceae	Solanum	insanum	L.	Asia-Tropical	Indo-China	Vietnam	Hai Phong		Hai Phong	Haiphong		Fruits blancs	Cultivé par les annamites pour ses fruits qui macérés dans du vinaigre, leur servent de condiments	20.839864	N	106.687455	E	DD	2-5km	GAZ	20.839864	106.687455	0	0
G		G00442964	Balansa, B.		2096			0	7	1873		Solanaceae	Solanum	robustum	H.L.Wendl.	Southern America	Southern South America	Paraguay				Cerros Ceron		arbrisseau 2-3 m		0		0					0	0	0	0
P		P00054122	Balansa, B.		3744			24	3	1889		Solanaceae	Solanum	procumbens	Lour.	Asia-Tropical	Indo-China	Vietnam	Ha Noi			Village de papier près de Hanoï	Sur les vieux murs	Corolle bleuâtre		21.020037	N	105.835674	E	DD	2-5km	GAZ	21.020037	105.835674	0	0
P		P00054260	Balansa, B.		4571			0	11	1890		Solanaceae	Solanum	violaceum	Ortega	Asia-Tropical	Indo-China	Vietnam	Ha Noi					Corolle d'un rouge violet; fruits charnus, rouges		21.020037	N	105.835674	E	DD	2-5km	GAZ	21.020037	105.835674	0	0
P		P00054261	Balansa, B.		4571			0	11	1890		Solanaceae	Solanum	violaceum	Ortega	Asia-Tropical	Indo-China	Vietnam	Ha Noi					Corolle d'un rouge violet; fruits charnus, rouges		21.020037	N	105.835674	E	DD	2-5km	GAZ	21.020037	105.835674	0	0
K		K000658471	Baldwin Jr, J.T.		12101			15	8	1947		Solanaceae	Solanum	aculeatissimum	Jacq.	Northern America	North-Central U.S.A.	United States of America	Virginia		Williamsburg	seed originally from French Guinea - N'Zarakore, collected in October 1947		cultivated	very spine-less plant	0		0					0	0	0	0
MO	2137576	MO-1465641	Baldwin, J.T.		9853			14	10	1947		Solanaceae	Solanum	wrightii	Benth.	Africa	West Tropical Africa	Guinea	Nzérékoré	Macenta	Macenta	Macenta. [Label indicates French Guinea].		To 15 ft.		0		0					0	0	610	762
W	1957-0002947		Balegno, B.		249			3	12	1944		Solanaceae	Solanum	elaeagnifolium	Cav.	Southern America	Southern South America	Argentina	Córdoba	Sobremonte	San Francisco del Chañar			flor lila, estambres amarillos		29.787201	S	63.941385	W	DD		GAZ	-29.787201	-63.941385	0	0
E		E00118836	Balfour Gourlay, W.		270			0	11	1927		Solanaceae	Solanum	elaeagnifolium	Cav.	Southern America	Southern South America	Argentina	Mendoza	Las Heras		Cachenta [Cacheuta]	Dry river terrace.	Perennial. Leaves silvery. Flowers pale lilac.		33.025819	S	69.110855	W	DD	2-5km	GAZ	-33.025819	-69.110855	0	0
K		K001167864	Balfour Gourlay, W.		270			0	11	1927		Solanaceae	Solanum	elaeagnifolium	Cav.	Southern America	Southern South America	Argentina	Mendoza	Las Heras		Cachenta [Cacheuta]	Dry river terrace.	Perennial. Leaves silvery. Flowers pale lilac.		33.025819	S	69.110855	W	DD	2-5km	GAZ	-33.025819	-69.110855	0	0
E		E00118844	Balfour Gourlay, W.		s.n.			0	0	1908		Solanaceae	Solanum	elaeagnifolium	Cav.	Southern America	Southern South America	Argentina				sin. loc.				0		0					0	0	0	0
BM		BM000887220	Balfour, I.B.		1007			0	0	0		Solanaceae	Solanum	insanum	L.	Africa	Western Indian Ocean	Mauritius	Rodrigues Islands			sin. loc.				19.709525	S	63.452249	E	DD		GAZ	-19.709525	63.452249	0	0
BM		BM000887209	Balfour, I.B.		1252			0	0	0		Solanaceae	Solanum	violaceum	Ortega	Africa	Western Indian Ocean	Mauritius	Rodrigues Islands			sin. loc.				19.709525	S	63.452249	E	DD		GAZ	-19.709525	63.452249	0	0
BM		BM000887213	Balfour, I.B.		1324			0	0	0		Solanaceae	Solanum	melongena	L.	Africa	Western Indian Ocean	Mauritius	Rodrigues Islands			sin. loc.				19.710107	S	63.429559	E	DD		GAZ	-19.710107	63.429559	0	0
K		K000212371	Balfour, I.B.		s.n.			0	8	1874		Solanaceae	Solanum	macrocarpon	L.	Africa	Western Indian Ocean	Madagascar								0		0					0	0	0	0
K		K000212385	Balfour, I.B.		s.n.			0	8	1874		Solanaceae	Solanum	melongena	L.	Africa	Western Indian Ocean	Madagascar								0		0					0	0	0	0
K		K000212386	Balfour, I.B.		s.n.			0	8	1874		Solanaceae	Solanum	melongena	L.	Africa	Western Indian Ocean	Madagascar								0		0					0	0	0	0
K		K000212428	Balfour, I.B.		s.n.			0	8	1874		Solanaceae	Solanum	violaceum	Ortega	Africa	Western Indian Ocean	Mauritius	Rodrigues Islands			Rodrigues				19.7	S	63.416667	E	DD		GAZ	-19.7	63.416667	0	0
E		E00118838	Ball, J.		s.n.			20	5	1882		Solanaceae	Solanum	elaeagnifolium	Cav.	Southern America	Southern South America	Chile				Santa Rosea del los Andes.				0		0					0	0	0	0
NY		781519	Ball, J.		s.n.			0	0	0		Solanaceae	Solanum	viarum	Dunal	Southern America	Brazil	Brazil	São Paulo			Ex apricis Brasiliae juxta Sào Paolo.				0		0					0	0	731	731
DS	220593		Ball, W.S.		s.n.			24	9	1931		Solanaceae	Solanum	elaeagnifolium	Cav.	Northern America	North-Central U.S.A.	United States of America	California	Sacramento County	Sacramento	Sacramento valley and south				0		0					0	0	0	0		bull nettle; white horse nettle
CAS	217009		Ball, W.S.		s.n.			24	9	1931		Solanaceae	Solanum	elaeagnifolium	Cav.	Northern America	North-Central U.S.A.	United States of America	California	Sacramento County	Sacramento	Sacramento valley and south				0		0					0	0	0	0		bull nettle; white horse nettle
E		E00125351	Balls, E.K.		5910			5	2	1939		Solanaceae	Solanum	sisymbriifolium	Lam.	Southern America	Southern South America	Argentina	Jujuy	Dr. Manuel Belgrano		[San Salvador de Jujuy]	growing in sandy river bed amoung stones and boulders.	Flowers white, tinged often with purple to 3/4 inches diameter. stiff broad-branching habit to 4 ft tall. Leaves and stems armed with long gold-brown spines. Fruits deep scarlet, globular to 1/2 inch diameter.		24.189535	S	65.290495	W	DD	>20km	GAZ	-24.189535	-65.290495	0	0
BM		BM000846335	Balls, E.K.		10857			5	7	1956		Solanaceae	Solanum	elaeagnifolium	Cav.	Northern America	North-Central U.S.A.	United States of America	California	Kern County		by bridge entering Caliente from West	roadside gravel in sun with Populus fremontii	rare perennial to 18'' tall, running underground. Fls. purple, lves silver, stems with fine golden prickles.		0		0					0	0	1300	0
EA			Bally, J.	B	3620			25	4	1944		Solanaceae	Solanum	aculeatissimum	Jacq.	Africa	East Tropical Africa	Kenya	Rift Valley	Samburu	Mathews Range	FTEA region: K1 Dunyus.	Upper forest undergrowth.			1.16	N	37.17	E	DM	2-5km	GAZ	1.266667	37.283333	2134	0		Tulele	Dorobo
EA			Bally, P.R.O.	B	1034			18	6	1953		Solanaceae	Solanum	arundo	Mattei	Africa	East Tropical Africa	Kenya	Nairobi		Nairobi	Near Agriculture Dept.	Waste ground.	Stems white tomentose. Reflexed spine on stems. Leaves sinuate-lanceolate, stellately haired below and more sparsely above. Straight spines on veins above and below. Flowers in extra axillary cymes.		1.17	S	36.49	E	DM	2-5km	GAZ	-1.283333	36.816667	1646	0
K		K000658630	Bally, P.R.O.		2350			0	4	1941		Solanaceae	Solanum	aculeatissimum	Jacq.	Africa	East Tropical Africa	Tanzania	Arusha		Ngorongoro Crater	near Siedentopf's	near river			0		0					0	0	1524	0
EA			Bally, P.R.O.		2350			0	4	1941		Solanaceae	Solanum	aculeatissimum	Jacq.	Africa	East Tropical Africa	Tanzania	Arusha		Ngorongoro Crater	near Siedentopf's	near river			0		0					0	0	1524	0
EA			Bally, P.R.O.	B	3522			30	4	1944		Solanaceae	Solanum	giganteum	Jacq.	Africa	East Tropical Africa	Kenya	Eastern		Marania	Near Meru.		Shrub with strong unpleasant smell, fruits orange.		0.03	N	37.39	E	DM	2-5km	GAZ	0.05	37.65	2286	0
K		K000658597	Bally, P.R.O.		3620			25	6	1944		Solanaceae	Solanum	aculeatissimum	Jacq.	Africa	East Tropical Africa	Kenya			Dunyus	Matthews Range	upper forest undergrowth			0		0					0	0	2134	0		tullelle	Derobe
EA			Bally, P.R.O.	B	3622			25	4	1944		Solanaceae	Solanum	giganteum	Jacq.	Africa	East Tropical Africa	Kenya	Rift Valley		Mathews Range	Dunyas.	Forest undergrowth.			1.16	N	37.17	E	DM	2-5km	GAZ	1.266667	37.283333	2134	0		Iamaata	Dorobo
G		G00442847	Bally, P.R.O.	K	4127			5	12	1944		Solanaceae	Solanum	arundo	Mattei	Africa	East Tropical Africa	Tanzania				Mondul [Coffee Estate]		small shrub; flowers whitish green; leaves and stem very spiny		0		0					0	0	0	1900
K		K000658592	Bally, P.R.O.		4849			16	1	1946		Solanaceae	Solanum	aculeatissimum	Jacq.	Africa	East Tropical Africa	Kenya	Rift Valley	Naivasha/Masai	Endabarra	Mau Forest	in forest near stream	3 ft high; fl. white; spines purplish black on stems, green on leaves		0		0					0	0	2225	0		siyameli	Lumbwa
EA			Bally, P.R.O.		4849			16	1	1946		Solanaceae	Solanum	aculeatissimum	Jacq.	Africa	East Tropical Africa	Kenya	Rift Valley	Naivasha/Masai	Endabarra	Mau Forest	in forest near stream	3 ft high; fl. white; spines purplish black on stems, green on leaves		0		0					0	0	2225	0		siyameli	Lumbwa
EA			Bally, P.R.O.	B	7468			12	9	1949		Solanaceae	Solanum	giganteum	Jacq.	Africa	East Tropical Africa	Kenya	Rift Valley		Sotik	Kibojet Estate.	Forest edge. Uncommon.	Shrub to 8ft high.		0.41	S	35.06	E	DM	2-5km	GAZ	-0.683333	35.1	1829	0
K		K000658611	Bally, P.R.O.		7784			9	7	1938		Solanaceae	Solanum	aculeatissimum	Jacq.	Africa	East Tropical Africa	Kenya	Eastern	Makueni	Chyulus		forest clearings	large-leaved herb		0		0					0	0	1524	2164
EA			Bally, P.R.O.		7784			9	7	1938		Solanaceae	Solanum	aculeatissimum	Jacq.	Africa	East Tropical Africa	Kenya	Eastern	Makueni	Chyulus		forest clearings	large-leaved herb		0		0					0	0	1524	2164
K		K000658610	Bally, P.R.O.		8296			1	5	1938		Solanaceae	Solanum	aculeatissimum	Jacq.	Africa	East Tropical Africa	Kenya	Eastern	Makueni	Chyulu-North		forest clearings in shade	large thorny shrub, not common		0		0					0	0	1585	0
K		K000658617	Bally, P.R.O.		8296			1	5	1938		Solanaceae	Solanum	aculeatissimum	Jacq.	Africa	East Tropical Africa	Kenya	Eastern	Makueni	Chyulu-North		forest clearings in shade	large thorny shrub, not common		0		0					0	0	1585	0
EA			Bally, P.R.O.		8296			1	5	1938		Solanaceae	Solanum	aculeatissimum	Jacq.	Africa	East Tropical Africa	Kenya	Eastern	Makueni	Chyulu-North		forest clearings in shade	large thorny shrub, not common		0		0					0	0	1585	0
K			Bally, P.R.O.	B	9409			10	10	1953		Solanaceae	Solanum	arundo	Mattei	Africa	Northeast Tropical Africa	Somalia	Shabeellaha (S2)		Merca	Vittorio d'Africa; W of Merca				1.43	N	44.5	E	DD		GAZ	1.43	44.5	60	0
EA			Bally, P.R.O.	B	11693			20	1	1943		Solanaceae	Solanum	arundo	Mattei	Africa	East Tropical Africa	Kenya	Rift Valley	Laikipia	Ewaso Nyiro	Near Ewaso Nyiro, Lorian Sabeno.		Shrub, leaves shiny.		0		0					0	0	0	0
G		G00442846	Bally, P.R.O.	K	12496			23	2	1963		Solanaceae	Solanum	arundo	Mattei	Africa	East Tropical Africa	Kenya				Isiolo District		widespread, very spiny shrub with spiny leaves		0		0					0	0	0	0
K		K000658774	Balsinhas, A.		3445			2	10	1980		Solanaceae	Solanum	sisymbriifolium	Lam.	Africa	Southern Africa	South Africa	Gauteng		Pretoria	Brummeria, BRI		perennial; flowers pink; occasional		25.74991	S	28.285826	E	DD		GAZ	-25.74991	28.285826	0	0
K		K000658605	Bamps, P.		55			7	11	1957		Solanaceae	Solanum	aculeatissimum	Jacq.	Africa	West-Central Tropical Afr	Democratic Republic of th			Nioka	Aoda	sous-bois d'un peuplement a Acacia decurrens	suffrutex arme de nombreux aiguilloins; feuilles largement dentees, eparsement velues, munies d'aiguillons sur les nervures; inflorescences paicoflores a fleurs blanches: 85 P5 A5 01; petales soudes a la base etamines (jaunes) inserees a la base de la corolle et alternant avece les petales, a antheres conniventes; fruits globuleux, blancs, a nombreuses graines		0		0					0	0	0	0
CAL	7974		Banarjee, L.K.		604			6	9	1968		Solanaceae	Solanum	insanum	L.	Asia-Tropical	Indian Subcontinent	India	Odisha		Pasa	Pasa deep				19.726728	N	84.024664	E	DD	2-5km	GAZ	19.726728	84.024664	0	0
CAL			Banerjee, B.C.	CNH-	11328			26	1	1976		Solanaceae	Solanum	capsicoides	All.	Asia-Tropical	Indian Subcontinent	India	Karnataka	Coorg		on way to Abbey Falls				12.456541	N	75.717952	E	DD	2-5km	GAZ	12.456541	75.717952	0	0
CAL			Banerjee, B.C.	CNH-	11516			2	2	1976		Solanaceae	Solanum	capsicoides	All.	Asia-Tropical	Indian Subcontinent	India	Karnataka	Coorg		on way from Baghamandala to Thalacauvery [= Tala Kaveri]				12.372481	N	75.515604	E	DD		GAZ	12.372481	75.515604	0	0
CAL			Banerjee, B.C.	CNH-	11516			2	2	1976		Solanaceae	Solanum	capsicoides	All.	Asia-Tropical	Indian Subcontinent	India	Karnataka	Coorg		on way from Baghamandala to Thalacauvery [= Tala Kaveri]				12.372481	N	75.515604	E	DD		GAZ	12.372481	75.515604	0	0
CAL	409737		Banerjee, R.N.		85			8	11	1964		Solanaceae	Solanum	trilobatum	L.	Asia-Tropical	Indian Subcontinent	India	West Bengal	South 24 Parganas	Diamond Harbour	'24-Parganas'				22.1987	N	88.202371	E	DD		GAZ	22.1987	88.202371	0	0
CAL	1890		Banerjee, R.N.		89			8	11	1964		Solanaceae	Solanum	trilobatum	L.	Asia-Tropical	Indian Subcontinent	India	West Bengal	South 24 Parganas	Diamond Harbour	'24-Parganas'				22.1987	N	88.202371	E	DD		GAZ	22.1987	88.202371	0	0
K		K001152966	Banerjee, R.N.	CNH-	18621			21	8	1984		Solanaceae	Solanum	torvum	Sw.	Asia-Tropical	Indian Subcontinent	India	West Bengal	Uttar Dinajpur		Djinapur, Raigunj		common herb 6 ft tall; anthers yellow; petals white		25.62	N	88.12	E	DD		GAZ	25.62	88.12	0	0
K		K001152863	Banerjee, R.N.	CNH-	18697			26	8	1984		Solanaceae	Solanum	torvum	Sw.	Asia-Tropical	Indian Subcontinent	India	West Bengal	Uttar Dinajpur		West Dinajpur, Chopra	in slopes of village path	common; flowers white; fruits green		0		0					0	0	0	0
CAL			Banerjee, R.N.		s.n.		Dasgupta, S.	0	11	1992		Solanaceae	Solanum	trilobatum	L.	Asia-Tropical	Indian Subcontinent	India	West Bengal	South 24 Parganas	Sagar Island	Gangasagar island		straggling herb; flowers blue; anthers yellow		21.726891	N	88.109612	E	DD	2-5km	GAZ	21.726891	88.109612	0	0
BKF	SN058899		Banerjee, S.P.		64			10	8	1964		Solanaceae	Solanum	violaceum	Ortega	Asia-Tropical	Indian Subcontinent	India	Madhya Pradesh		Bagana					23.0625	N	76.0233	E	DMS		GAZ	23.106944	76.0425	0	0
BM		BM000849383	Bang, M.		614			0	0	1891		Solanaceae	Solanum	sisymbriifolium	Lam.	Southern America	Western South America	Bolivia	Cochabamba	Cercado		vic. Cochabamba				17.566642	S	66.014089	W	DD	2-5km	GAZ	-17.566642	-66.014089	0	0
E		E00426405	Bang, M.		614			0	0	1891		Solanaceae	Solanum	sisymbriifolium	Lam.	Southern America	Western South America	Bolivia	Cochabamba	Cercado		vic. Cochabamba				17.566642	S	66.014089	W	DD	2-5km	GAZ	-17.566642	-66.014089	0	0
E		E00426404	Bang, M.		614			0	0	1891		Solanaceae	Solanum	sisymbriifolium	Lam.	Southern America	Western South America	Bolivia	Cochabamba	Cercado		vic. Cochabamba				17.566642	S	66.014089	W	DD	2-5km	GAZ	-17.566642	-66.014089	0	0
MO	2056975	MO-1368701	Bang, M.		614			0	0	1891		Solanaceae	Solanum	sisymbriifolium	Lam.	Southern America	Western South America	Bolivia	Cochabamba	Cercado		vic. Cochabamba				17.566642	S	66.014089	W	DD	2-5km	GAZ	-17.566642	-66.014089	0	0
BM		BM000849424	Bang, M.		1608			0	7	1892		Solanaceae	Solanum	wrightii	Benth.	Southern America	Western South America	Bolivia	La Paz	Larecaja		vic. Guanai				15.497926	S	67.882315	W	DD	2-5km	GAZ	-15.497926	-67.882315	0	0
E		E00426433	Bang, M.		1608			0	7	1892		Solanaceae	Solanum	wrightii	Benth.	Southern America	Western South America	Bolivia	La Paz	Larecaja		vic. Guanai				15.497926	S	67.882315	W	DD	2-5km	GAZ	-15.497926	-67.882315	0	0
CAL	316860		Bang, M.		1608			0	7	1892		Solanaceae	Solanum	wrightii	Benth.	Southern America	Western South America	Bolivia	La Paz	Larecaja		vic. Guanai				15.497926	S	67.882315	W	DD	2-5km	GAZ	-15.497926	-67.882315	0	0
BM		BM000886151	Banks, J.		s.n.		Solander, D.C.	0	0	1770		Solanaceae	Solanum	lasiocarpum	Dunal	Asia-Tropical	Malesia	Indonesia	Java	West Java		prope Batavia [=Jakarta]				6.17511	S	106.86504	E	DD	2-5km	GAZ	-6.17511	106.86504	0	0
BM		BM000886238	Banks, J.		s.n.		Solander, D.C.	0	0	0		Solanaceae	Solanum	pseudosaponaceum	Blume	Asia-Tropical	Malesia	Indonesia	Java	West Java		prope Batavia [=Jakarta]				6.17511	S	106.86504	E	DD	2-5km	GAZ	-6.17511	106.86504	0	0
BM		BM000935338	Banks, J.		s.n.		Solander, D.C.	13	11	1768		Solanaceae	Solanum	capsicoides	All.	Southern America	Brazil	Brazil				Rio de Janeiro.				0		0					0	0	0	0
CAL	7973		Bansjee, L.K.	CNH-	600			6	9	1968		Solanaceae	Solanum	virginianum	L.	Asia-Tropical	Indian Subcontinent	India	Odisha		Para	Pasa deep'				19.726728	N	84.024664	E	DD	2-5km	GAZ	19.726728	84.024664	0	0
MO	3270277		Bara, T.		37			19	9	1979		Solanaceae	Solanum	dunalianum	Gaudich.	Asia-Tropical	Malesia	Papua New Guinea	Western Province		Balamuk	N of Station, near Bensbach		shrub 1 m		8.866667	S	141.25	E	DD		SPEC	-8.866667	141.25	10	0
MO	1224498	MO-1368704	Barattini, L.		s.n.			0	0	1990		Solanaceae	Solanum	sisymbriifolium	Lam.	Southern America	Southern South America	Uruguay	Montevideo					Caballo.		0		0					0	0	0	0
MH	35603		Barber, C.A.		132			1	2	1899		Solanaceae	Solanum	trilobatum	L.	Asia-Tropical	Indian Subcontinent	India	Tamil Nadu	Chennai		Chennai				13.059767	N	80.266246	E	DD		GAZ	13.059767	80.266246	0	0
MH	35597		Barber, C.A.		132			1	2	1899		Solanaceae	Solanum	trilobatum	L.	Asia-Tropical	Indian Subcontinent	India	Tamil Nadu	Chennai		Chennai				13.059767	N	80.266246	E	DD		GAZ	13.059767	80.266246	0	0
MH	35532		Barber, C.A.		2188			10	11	1900		Solanaceae	Solanum	multiflorum	Roth	Asia-Tropical	Indian Subcontinent	India	Karnataka	Kodagu	Sampaje	South Carara, Sampagi [Sampaje]				12.497133	N	75.556938	E	DD	>20km	GAZ	12.497133	75.556938	0	0
MH	35408	MH00148671	Barber, C.A.		3203			16	6	1901		Solanaceae	Solanum	vagum	B.Heyne ex Nees	Asia-Tropical	Indian Subcontinent	India	Tamil Nadu	Tirunelveli		Mundantharai, Tinnevelly				8.68834	N	77.309467	E	DD	2-5km	GAZ	8.68834	77.309467	0	0
MH	35409	MH00148670	Barber, C.A.		3203			16	6	1901		Solanaceae	Solanum	vagum	B.Heyne ex Nees	Asia-Tropical	Indian Subcontinent	India	Tamil Nadu	Tirunelveli		Mundantharai, Tinnevelly				8.68834	N	77.309467	E	DD	2-5km	GAZ	8.68834	77.309467	0	0
MH	35410	MH00148669	Barber, C.A.		3203			16	6	1901		Solanaceae	Solanum	vagum	B.Heyne ex Nees	Asia-Tropical	Indian Subcontinent	India	Tamil Nadu	Tirunelveli		Mundantharai, Tinnevelly				8.68834	N	77.309467	E	DD	2-5km	GAZ	8.68834	77.309467	0	0
MH	35406	MH00148668	Barber, C.A.		3203			16	6	1901		Solanaceae	Solanum	vagum	B.Heyne ex Nees	Asia-Tropical	Indian Subcontinent	India	Tamil Nadu	Tirunelveli		Mundantharai, Tinnevelly				8.68834	N	77.309467	E	DD	2-5km	GAZ	8.68834	77.309467	0	0
MH	35598		Barber, C.A.		4909			27	11	1902		Solanaceae	Solanum	trilobatum	L.	Asia-Tropical	Indian Subcontinent	India	Andhra Pradesh	East Godavari	Devipatnam	Godavari river				17.316262	N	81.669466	E	DD	>20km	GAZ	17.316262	81.669466	0	0
CAL			Barber, C.A.		4909			27	11	1902		Solanaceae	Solanum	trilobatum	L.	Asia-Tropical	Indian Subcontinent	India	Andhra Pradesh	East Godavari	Devipatnam	Godavari river				17.316262	N	81.669466	E	DD	>20km	GAZ	17.316262	81.669466	0	0
MH	35391	MH00134951	Barber, C.A.		6490			30	10	1904		Solanaceae	Solanum	pubescens	Willd.	Asia-Tropical	Indian Subcontinent	India	Tamil Nadu	Coimbatore	Mettupalayam					11.289088	N	76.940969	E	DD	>20km	GAZ	11.289088	76.940969	0	0
MH			Barber, C.A.		6490			30	10	1904		Solanaceae	Solanum	pubescens	Willd.	Asia-Tropical	Indian Subcontinent	India	Tamil Nadu	Coimbatore	Mettupalayam					11.289088	N	76.940969	E	DD	>20km	GAZ	11.289088	76.940969	0	0
MH	35393	MH00134957	Barber, C.A.		6490			30	10	1904		Solanaceae	Solanum	pubescens	Willd.	Asia-Tropical	Indian Subcontinent	India	Tamil Nadu	Coimbatore	Mettupalayam					11.289088	N	76.940969	E	DD	>20km	GAZ	11.289088	76.940969	0	0
MH	35605		Barber, C.A.		7114			28	8	1905		Solanaceae	Solanum	trilobatum	L.	Asia-Tropical	Indian Subcontinent	India	Tamil Nadu	Kanchipuram	Palur	Palur, South Arcot				12.765276	N	79.906666	E	DD	>20km	GAZ	12.765276	79.906666	0	0
CAL	316152		Barber, C.A.		8079			9	11	1906		Solanaceae	Solanum	insanum	L.	Asia-Tropical	Indian Subcontinent	India	Andhra Pradesh	Kurnool	Giddalur	'Giddalur'				15.086212	N	78.25472	E	DD			15.086212	78.25472	0	0
K			Barbon, E.B.	PPI	1760		Romero-Castañeda, R. & Fernando	0	0	0		Solanaceae	Solanum	torvum	Sw.	Asia-Tropical	Malesia	Philippines	Mindanao	Aguaan Norte province	Tungao	NALCO, Agusan Norte	along ridge of forest; clay loam; secondary forest	herb, leaves alternate; flowers white		8.775917	N	125.569707	E	DD		GAZ	8.775917	125.569707	0	0
K		K000195927	Barbon, E.B.		1976		Álvarez, ? & García	21	8	1991		Solanaceae	Solanum	torvum	Sw.	Asia-Tropical	Malesia	Philippines	Luzon	Calabarzon	Mount Salolo	Luzon/Polillo, Quezon, Burdeos, Salolo, along the ridge of Mt Salolo, Quezon Province		Herb, lvs spiral, stems and branchlets thorny, fr in clusters, seeds numerous		14.694912	N	121.936224	E	DD		GAZ	14.694912	121.936224	0	0
K		K000195949	Barbon, E.B.		2178		Álvarez, ? & García	2	9	1991		Solanaceae	Solanum	jamaicense	Mill.	Asia-Tropical	Malesia	Philippines	Luzon	Calabarzon	Mount Tipuan	Real, Lalawinan, Tipunan, NBG. Found along the ridge of Mt. Tipunan, Quezon Province	Soil clay loam. Secondary forest.	Herb, leaves alternate and hairy, stem thorny. Fls white, throat yellow.		16.86079	N	120.905543	E	DD	>20km	gaz	16.86079	120.905543	0	0
K		K000195944	Barbon, E.B.		5935		García & Sagcal	5	2	1992		Solanaceae	Solanum	torvum	Sw.	Asia-Tropical	Malesia	Philippines	Visayas	Eastern Visayas	Samar Island	Brgy. Wispal, Basey, Samar Island	Soil clay loam. Secondary forest.	Herb, lvs alternate, branches thorny, fr green many seeded		11.296602	N	125.07893	E	DD		GAZ	11.296602	125.07893	0	0
K		K000196016	Barbon, E.B.	PPI	8208		Romero-Castañeda, R. & Fernando	3	6	1992		Solanaceae	Solanum	torvum	Sw.	Asia-Tropical	Malesia	Philippines	Luzon	Bicol	Mount Isarog	Naga City, Camarines Sur Province	slopes, clay loam; Dipterocarp forest	shrub, leaves alternate, hariy, pale green below; fruits axillary, fleshy many-seeded		13.639059	N	123.280571	E	DD		GAZ	13.639059	123.280571	0	0
K		K000195948	Barbon, E.B.		8271		Álvarez, ? & Fernando	19	8	1992		Solanaceae	Solanum	torvum	Sw.	Asia-Tropical	Malesia	Philippines	Visayas	Eastern Visayas	Tongonan	Tongonan, Ormoc, found along the PNOC forest reservation, Leyte Province	Secondary disturbed forest	Herb, lvs alternate glaucous below, fls white, fr drupe green in clusters		11.130918	N	124.63609	E	DD		GAZ	11.130918	124.63609	0	0
K		K000195947	Barbon, E.B.		8590		Álvarez, ? & Fernando	11	8	1992		Solanaceae	Solanum	torvum	Sw.	Asia-Tropical	Malesia	Philippines	Visayas	Eastern Visayas	Libtong	Libtong, Naval, Found along the forest of Libtong, Biliran Island	Clay loam. Secondary forest.	Herb, lvs opposite.		14.748869	N	120.98333	E	DD		GAZ	14.748869	120.98333	0	0
GH		230177	Barbon, E.B.		18814		García & Romero-Castañeda, R.	11	12	1995		Solanaceae	Solanum	torvum	Sw.	Asia-Tropical	Malesia	Philippines	Luzon	Cagayan Valley		Brgy. San Vicente, Palaui Island, Sta. Ana, Cagayan Province	Clay loam soil, along trail, secondary disturbed forest	herb 1/2 m in height; whole plant with thorns, yellowish gray abv, ple green under.		18.55	N	122.133	E	DD		SPEC	18.55	122.133	350	0
DUKE		DUKE10005148	Barbour, M.		119			17	6	1965		Solanaceae	Solanum	elaeagnifolium	Cav.	Northern America	North-Central U.S.A.	United States of America	New Mexico	Eddy County	White's City	5 miles N of city	throughout the Chihuahuan desert	common perennial		0		0				GAZ	0	0	0	0
CORD		CORD00024005	Barboza, G.E.		76			29	1	1990		Solanaceae	Solanum	elaeagnifolium	Cav.	Southern America	Southern South America	Argentina	Neuquén	Confluencia		En los alrededores del aeropuerto de Cutral Có	Abundante			38.5154	S	68.5248	W	DMS		GAZ	-38.865	-68.88	0	0
CORD		CORD00023954	Barboza, G.E.		220		Romanutti, A. & Oberti, J.C.	7	2	2001		Solanaceae	Solanum	elaeagnifolium	Cav.	Southern America	Southern South America	Argentina	La Rioja	General Belgrano		Las Chacritas, a ± 35 km al oeste de Jagüe hacia la Laguna Brava, Alrededores del campamento de la Empresa Benito Roggio				28.3542	S	68.4238	W	DMS		GAZ	-28.595	-68.710556	2650	0
CORD		CORD00024814	Barboza, G.E.		379		Chiarini, F.; Matesevach, A.M. & Carrizo García, C.	4	12	2002		Solanaceae	Solanum	robustum	H.L.Wendl.	Southern America	Southern South America	Argentina	Corrientes	Capital		Paraje Perichón, unos 10 km desde Corrientes, por ruta nº 12, desvío hacia el norte		En la entrada de una casa. Escasa		29.2434	S	58.4509	W	DMS		SPEC	-29.409444	-58.7525	210	0
CORD		CORD00024815	Barboza, G.E.		382		Chiarini, F.; Matesevach, A.M. & Carrizo García, C.	5	12	2002		Solanaceae	Solanum	robustum	H.L.Wendl.	Southern America	Southern South America	Argentina	Corrientes	San Cosme		A 3 km de Puerto González.				0		0					0	0	0	0
CORD		CORD00011071	Barboza, G.E.		394		Chiarini, F.; Matesevach, A.M. & Carrizo García, C.	6	12	2002		Solanaceae	Solanum	capsicoides	All.	Southern America	Southern South America	Argentina	Corrientes	Ituzaingó		Isla Apipé Grande		Cultivado y escapado de cultivo. Frutos rojos		27.4325	S	56.44	W	DMS		SPEC	-27.723611	-56.733333	0	0
CORD		CORD00011072	Barboza, G.E.		394		Chiarini, F.; Matesevach, A.M. & Carrizo García, C.	6	12	2002		Solanaceae	Solanum	capsicoides	All.	Southern America	Southern South America	Argentina	Corrientes	Ituzaingó		Isla Apipé Grande		Cultivado y escapado de cultivo. Frutos rojos		27.4325	S	56.44	W	DMS		SPEC	-27.723611	-56.733333	0	0
CORD		CORD00011070	Barboza, G.E.		483		Chiarini, F.; Matesevach, A.M. & Carrizo García, C.	11	12	2002		Solanaceae	Solanum	robustum	H.L.Wendl.	Southern America	Southern South America	Argentina	Misiones	Iguazú		Wanda.		Abundante. Arbusto de ± 2 m alt., floribundos.		25.972843	S	54.567241	W	DD		GAZ	-25.972843	-54.567241	210	0
CORD		CORD00025181	Barboza, G.E.		819		Matesevach, A.M. & Gutiérrez, M.A.	30	11	2003		Solanaceae	Solanum	viarum	Dunal	Southern America	Southern South America	Argentina	Misiones	General Manuel Belgrano		Arroyo Lobo, a 48 km del ingreso al Parque Nacional Iguazú, rumbo a Deseado		Hierba ca. 50 cm. Corola íntegramente blanca		25.4224	S	54.0548	W	DMS		SPEC	-25.706667	-54.096667	270	0
CORD		CORD00024986	Barboza, G.E.		826		Matesevach, A.M. & Gutiérrez, M.A.	30	11	2003		Solanaceae	Solanum	sisymbriifolium	Lam.	Southern America	Southern South America	Argentina	Misiones	General Manuel Belgrano		Deseado, en un desvío a 200 m del Arroyo Deseado.		Abundante población muy llamativa por sus hojas casi pinnatisectas y de gran tamaño.		25.4718	S	54.0109	W	DMS		SPEC	-25.788333	-54.019167	320	0
CORD		CORD00022208	Barboza, G.E.		900		Matesevach, A.M. & Scrivanti, R.	24	3	2004		Solanaceae	Solanum	aculeatissimum	Jacq.	Southern America	Brazil	Brazil	Rio Grande do Sul	Santo Antonio do Planalto		Faxinal				28.2429	S	52.3723	W	DMS		SPEC	-28.408056	-52.623056	520	0
CORD		CORD00022209	Barboza, G.E.		908		Matesevach, A.M. & Scrivanti, R.	25	3	2004		Solanaceae	Solanum	aculeatissimum	Jacq.	Southern America	Brazil	Brazil	Santa Catarina	Monte Castelo		Lajeadinho, a unos 800 m del desvío de ruta				26.3823	S	50.1455	W	DMS		SPEC	-26.639722	-50.248611	920	0
CORD		CORD00025183	Barboza, G.E.		921		Matesevach, A.M. & Scrivanti, R.	28	3	2004		Solanaceae	Solanum	viarum	Dunal	Southern America	Southern South America	Argentina	Misiones	Libertador General San Martín		Desde El Alcazar, a 9,5 km al oeste rumbo a la Escuela km 20				26.4649	S	54.4601	W	DMS		SPEC	-26.780278	-54.766944	300	0
CORD		CORD00024798	Barboza, G.E.		1006		Chiarini, F. & Marini, E.	14	5	2004		Solanaceae	Solanum	aculeatissimum	Jacq.	Southern America	Southern South America	Argentina	Corrientes	Ituzaingó		A ca. 4 km del desvío de la ruta nacional nº 12 (4 km antes del límite con Posadas), rumbo a San Carlos.				27.3246	S	56.0148	W	DMS	2-5km	GAZ	-27.546111	-56.03	0	0
CORD		CORD00022212	Barboza, G.E.		1617		Filippa, E.M. & Gutiérrez, M.A.	23	2	2006		Solanaceae	Solanum	aculeatissimum	Jacq.	Southern America	Brazil	Brazil	Santa Catarina	Monte Castelo		A unos 100 m de la entrada hacia Lajeadinho, a la altura del km 88		En el camino frente a un puesto de servicio abandonado		26.3812	S	50.1506	W	DMS		SPEC	-26.636667	-50.251667	760	0
CORD		CORD00023437	Barboza, G.E.		1623		Filippa, E.M. & Gutiérrez, M.A.	24	2	2006		Solanaceae	Solanum	capsicoides	All.	Southern America	Brazil	Brazil	Santa Catarina	Campo Alegre		Garuva, ingresando al Parque Aquatico Monte Crista, en los alrededores del puente colgante		Frutos rojos		0		0					0	0	0	0
CORD		CORD00023442	Barboza, G.E.		1641		Filippa, E.M. & Gutiérrez, M.A.	25	2	2006		Solanaceae	Solanum	capsicoides	All.	Southern America	Brazil	Brazil	São Paulo			Rumbo a Paraibuna, desde Salesópolis, por SP 077, en el km 108.5		Anteras en la mitad basal amarillas y en el ápice blancas. Frutos rojos		0		0					0	0	450	0
CORD		CORD00024008	Barboza, G.E.		1923		Chiarini, F.; Oberti, J.C. & Bertone, G.	19	12	2007		Solanaceae	Solanum	elaeagnifolium	Cav.	Southern America	Southern South America	Argentina	San Luis	Ayacucho		A orillas del Río Luján	Abundante			32.2258	S	66.0155	W	DMS		GAZ	-32.382778	-66.031944	0	0
CORD		CORD00024009	Barboza, G.E.		1944			21	12	2007		Solanaceae	Solanum	elaeagnifolium	Cav.	Southern America	Southern South America	Argentina	San Juan	Caucete		Rumbo a la Difunta Correa, desvío de 2 km hacia la derecha, en el km 195 de la RN 141.				31.4457	S	68.0743	W	DMS		GAZ	-31.749167	-68.128611	555	0
CORD		CORD00023904	Barboza, G.E.		2010		Chiarini, F. & Bertone, G.A.	1	2	2008		Solanaceae	Solanum	elaeagnifolium	Cav.	Southern America	Southern South America	Argentina	Córdoba	San Alberto		Desde San Carlos Minas, rumbo a Córdoba, por RP 15	Abundante al costado del camino			30.5336	S	65.0041	W	DMS		SPEC	-30.893333	-65.011389	3062	0
CORD		CORD00023444	Barboza, G.E.		2038		Romero, M.V. & Bertone, G.	17	4	2008		Solanaceae	Solanum	capsicoides	All.	Southern America	Brazil	Brazil	Río de Janeiro			Rumbo a Parati, desde Ubatuba entre km 591/592.				0		0					0	0	0	0
CORD		CORD00025174	Barboza, G.E.		2049		Romero, M.V. & Bertone, G.	18	4	2008		Solanaceae	Solanum	viarum	Dunal	Southern America	Brazil	Brazil	Rio de Janeiro	Nova Friburgo		Subiendo por el camino hacia la torre de TV en el Cerro Caledonia.		A unos 1.3 km del desvío a Sao Bernardo, rumbo a la torre de TV.		23.2043	S	42.3508	W	DMS		SPEC	-23.345278	-42.585556	1717	0
CORD		CORD00025340	Barboza, G.E.		2051		Romero, M.V. & Bertone, G.	18	4	2008		Solanaceae	Solanum	sisymbriifolium	Lam.	Southern America	Brazil	Brazil	Rio de Janeiro	Nova Friburgo		subiendo por el camino hacia la torre de TV en el cerro Caledonia.		A unos 800 m del desvío a São Bernardo, rumbo a la torre de TV. Frutos grandes anaranjados.		23.203	S	42.3504	W	DMS		SPEC	-23.341667	-42.584444	1591	0
CORD		CORD00024811	Barboza, G.E.		2079		Oberti, J.C.; Chiarini, F. & Tressens, S.G.	6	12	2008		Solanaceae	Solanum	robustum	H.L.Wendl.	Southern America	Southern South America	Argentina	Corrientes	Capital		El Perichón.				27.2438	S	58.4501	W	DMS		SPEC	-27.410556	-58.750278	0	0
CORD		CORD00025191	Barboza, G.E.		2089		Oberti, J.C.; Chiarini, F. & Tressens, S.G.	6	12	2008		Solanaceae	Solanum	viarum	Dunal	Southern America	Southern South America	Argentina	Misiones	San Ignacio		Teyú Cuaré.				27.0935	S	55.2018	W	DMS		SPEC	-27.159722	-55.338333	0	0
CORD		CORD00027402	Barboza, G.E.		2276		Gutiérrez, M.A.; Bravi, V. &	30	4	2009		Solanaceae	Solanum	viarum	Dunal	Southern America	Southern South America	Argentina	Corrientes	Santo Tomé		Garruchos, Estancia San Juan Bautista				28.1009	S	55.3848	W	DMS		SPEC	-28.169167	-55.646667	128	0
CORD		CORD00023801	Barboza, G.E.		2308		Chiarini, F. & Filippa, E.M.	22	1	2010		Solanaceae	Solanum	elaeagnifolium	Cav.	Southern America	Southern South America	Argentina	Buenos Aires	Tornquist		Sierra de La Ventana, desvío por camino de tierra rumbo a La Hoya (unos 70 m del Camping de Sierra de la Ventana, bordeando el río				38.0724	S	61.475	W	DMS		GAZ	-38.123333	-61.797222	246	0
SI			Barboza, G.E.		2308		Chiarini, F. & Filippa, E.M.	22	1	2010		Solanaceae	Solanum	elaeagnifolium	Cav.	Southern America	Southern South America	Argentina	Buenos Aires	Tornquist		Sierra de La Ventana, desvío por camino de tierra rumbo a La Hoya (unos 70 m del Camping de Sierra de la Ventana, bordeando el río				38.0724	S	61.475	W	DMS		GAZ	-38.123333	-61.797222	246	0
CTES		CTES0039756	Barboza, G.E.		2308		Chiarini, F. & Filippa, E.M.	22	1	2010		Solanaceae	Solanum	elaeagnifolium	Cav.	Southern America	Southern South America	Argentina	Buenos Aires	Tornquist		Sierra de La Ventana, desvío por camino de tierra rumbo a La Hoya (unos 70 m del Camping de Sierra de la Ventana, bordeando el río				38.0724	S	61.475	W	DMS		GAZ	-38.123333	-61.797222	246	0
CORD		CORD00023802	Barboza, G.E.		2319		Chiarini, F. & Filippa, E.M.	23	1	2010		Solanaceae	Solanum	elaeagnifolium	Cav.	Southern America	Southern South America	Argentina	Buenos Aires	Bahía Blanca		Bahía Blanca, en los alrededores de la ciudad, en baldíos sobre Avda. Colón al 2000				38.441	S	62.172	W	DMS		GAZ	-38.736111	-62.288889	542	0
CTES			Barboza, G.E.		2319		Chiarini, F. & Filippa, E.M.	23	1	2010		Solanaceae	Solanum	elaeagnifolium	Cav.	Southern America	Southern South America	Argentina	Buenos Aires	Bahía Blanca		Bahía Blanca, en los alrededores de la ciudad, en baldíos sobre Avda. Colón al 2000				38.441	S	62.172	W	DMS		GAZ	-38.736111	-62.288889	542	0
SI			Barboza, G.E.		2319		Chiarini, F. & Filippa, E.M.	23	1	2010		Solanaceae	Solanum	elaeagnifolium	Cav.	Southern America	Southern South America	Argentina	Buenos Aires	Bahía Blanca		Bahía Blanca, en los alrededores de la ciudad, en baldíos sobre Avda. Colón al 2000				38.441	S	62.172	W	DMS		GAZ	-38.736111	-62.288889	542	0
CORD		CORD00023803	Barboza, G.E.		2321		Chiarini, F. & Filippa, E.M.	23	1	2010		Solanaceae	Solanum	elaeagnifolium	Cav.	Southern America	Southern South America	Argentina	Buenos Aires	Villarino		Por RP 3, desde Bahía Blanca rumbo a Carmen de Patagones				40.0817	S	62.3936	W	DMS		GAZ	-40.138056	-62.66	31	0
CTES		CTES0039763	Barboza, G.E.		2321		Chiarini, F. & Filippa, E.M.	23	1	2010		Solanaceae	Solanum	elaeagnifolium	Cav.	Southern America	Southern South America	Argentina	Buenos Aires	Villarino		Por RP 3, desde Bahía Blanca rumbo a Carmen de Patagones				40.0817	S	62.3936	W	DMS		GAZ	-40.138056	-62.66	31	0
SI			Barboza, G.E.		2321		Chiarini, F. & Filippa, E.M.	23	1	2010		Solanaceae	Solanum	elaeagnifolium	Cav.	Southern America	Southern South America	Argentina	Buenos Aires	Villarino		Por RP 3, desde Bahía Blanca rumbo a Carmen de Patagones				40.0817	S	62.3936	W	DMS		GAZ	-40.138056	-62.66	31	0
CORD		CORD00023936	Barboza, G.E.		2334		Chiarini, F. & Filippa, E.M.	24	1	2010		Solanaceae	Solanum	elaeagnifolium	Cav.	Southern America	Southern South America	Argentina	Chubut	Biedma		Puerto Madryn, saliendo de la ciudad rumbo a Trelew, a 4 km de P. Madryn sobre Ruta 3				42.4556	S	65.044	W	DMS		GAZ	-42.765556	-65.077778	59	0
SI			Barboza, G.E.		2334		Chiarini, F. & Filippa, E.M.	24	1	2010		Solanaceae	Solanum	elaeagnifolium	Cav.	Southern America	Southern South America	Argentina	Chubut	Biedma		Puerto Madryn, saliendo de la ciudad rumbo a Trelew, a 4 km de P. Madryn sobre Ruta 3				42.4556	S	65.044	W	DMS		GAZ	-42.765556	-65.077778	59	0
CTES			Barboza, G.E.		2334		Chiarini, F. & Filippa, E.M.	24	1	2010		Solanaceae	Solanum	elaeagnifolium	Cav.	Southern America	Southern South America	Argentina	Chubut	Biedma		Puerto Madryn, saliendo de la ciudad rumbo a Trelew, a 4 km de P. Madryn sobre Ruta 3				42.4556	S	65.044	W	DMS		GAZ	-42.765556	-65.077778	59	0
CORD		CORD00023935	Barboza, G.E.		2340		Chiarini, F. & Filippa, E.M.	24	1	2010		Solanaceae	Solanum	elaeagnifolium	Cav.	Southern America	Southern South America	Argentina	Chubut	Rawson		Km 54, en las proximidades de Trelew				43.114	S	65.1722	W	DMS		GAZ	-43.194444	-65.289444	31	0
SI			Barboza, G.E.		2340		Chiarini, F. & Filippa, E.M.	24	1	2010		Solanaceae	Solanum	elaeagnifolium	Cav.	Southern America	Southern South America	Argentina	Chubut	Rawson		Km 54, en las proximidades de Trelew				43.114	S	65.1722	W	DMS		GAZ	-43.194444	-65.289444	31	0
CTES			Barboza, G.E.		2340		Chiarini, F. & Filippa, E.M.	24	1	2010		Solanaceae	Solanum	elaeagnifolium	Cav.	Southern America	Southern South America	Argentina	Chubut	Rawson		Km 54, en las proximidades de Trelew				43.114	S	65.1722	W	DMS		GAZ	-43.194444	-65.289444	31	0
CORD		CORD00011171	Barboza, G.E.		3084		Cantero, J.J.; Núñez, C.O. & Chiarini, F.	15	12	2011		Solanaceae	Solanum	elaeagnifolium	Cav.	Southern America	Southern South America	Argentina	La Rioja	Vinchina		Vinchina, alrededores del Hotel Corona del Inca				28.752026	S	68.203424	W	DD		GAZ	-28.752026	-68.203424	0	0
CORD		CORD00011219	Barboza, G.E.		3131		Cantero, J.J.; Núñez, C.O. & Chiarini, F.	16	12	2011		Solanaceae	Solanum	elaeagnifolium	Cav.	Southern America	Southern South America	Argentina	La Rioja	Vinchina		Desde Laguna Brava rumbo Jagüé, en el Campamento de B. Roggio				28.3549	S	68.4241	W	DMS		SPEC	-28.596944	-68.711389	2813	0
CORD		CORD00011247	Barboza, G.E.		3159		Cantero, J.J.; Núñez, C.O. & Chiarini, F.	17	12	2011		Solanaceae	Solanum	elaeagnifolium	Cav.	Southern America	Southern South America	Argentina	La Rioja	Chilecito		Cuesta de Miranda				29.1315	S	67.4738	W	DMS		GAZ	-29.220833	-67.793889	1568	0
CORD		CORD00011248	Barboza, G.E.		3160		Cantero, J.J.; Núñez, C.O. & Chiarini, F.	17	12	2011		Solanaceae	Solanum	elaeagnifolium	Cav.	Southern America	Southern South America	Argentina	La Rioja	Famatina		Alrededores de la Hostería de Famatina				28.5535	S	67.3116	W	DMS		GAZ	-28.926389	-67.521111	1568	0
CORD		CORD00011335	Barboza, G.E.		3246		Cantero, J.J.; Núñez, C.O. & Chiarini, F.	18	12	2011		Solanaceae	Solanum	elaeagnifolium	Cav.	Southern America	Southern South America	Argentina	La Rioja	Famatina		Los Cajones, transecta entre 28º57'31,3''; 67º41'7,8'' y 28º56'57,8''; 67º40'50,5''				28.57313	S	67.41078	W	DD		GAZ	-28.57313	-67.41078	3106	3004
CORD		CORD00013786	Barboza, G.E.		3434		Knapp, S. & Särkinen, T.	10	2	2012		Solanaceae	Solanum	elaeagnifolium	Cav.	Southern America	Southern South America	Argentina	Córdoba	Tulumba	Salinas Grandes	ca. 50 km al norte de Quilino, antes de llegar al límite con Catamarca	abundante al costado del camino, borde de la salina	flores celestes; frutos maduros amarillos y amarrronados		29.51438	S	64.39411	W	DMS		SPEC	-29.862167	-64.661417	150	190
BM		BM001115360	Barboza, G.E.		3434		Knapp, S. & Särkinen, T.	10	2	2012		Solanaceae	Solanum	elaeagnifolium	Cav.	Southern America	Southern South America	Argentina	Córdoba	Tulumba	Salinas Grandes	ca. 50 km al norte de Quilino, antes de llegar al límite con Catamarca	abundante al costado del camino, borde de la salina	flores celestes; frutos maduros amarillos y amarrronados		29.51438	S	64.39411	W	DMS		SPEC	-29.862167	-64.661417	150	190
CORD		CORD00013787	Barboza, G.E.		3435		Knapp, S. & Särkinen, T.	10	2	2012		Solanaceae	Solanum	elaeagnifolium	Cav.	Southern America	Southern South America	Argentina	Catamarca	La Paz	La Guardia		abundante al costado del camino, en terrenos perturbados	frutos maduros		29.33411	S	65.27197	W	DMS		SPEC	-29.561417	-65.455472	233	0
BM		BM001115362	Barboza, G.E.		3435		Knapp, S. & Särkinen, T.	10	2	2012		Solanaceae	Solanum	elaeagnifolium	Cav.	Southern America	Southern South America	Argentina	Catamarca	La Paz	La Guardia		abundante al costado del camino, en terrenos perturbados	frutos maduros		29.33411	S	65.27197	W	DMS		SPEC	-29.561417	-65.455472	233	0
CORD		CORD00013801	Barboza, G.E.		3449		Knapp, S. & Särkinen, T.	11	2	2012		Solanaceae	Solanum	elaeagnifolium	Cav.	Southern America	Southern South America	Argentina	La Rioja	Capital		desde Chumbicha rumbo a Mazán por RN 60, km 148-149	al borde de camino	corola celeste; abundante		28.47111	S	66.2257	W	DMS		SPEC	-28.786417	-66.3825	1000	0
BM		BM001115403	Barboza, G.E.		3449		Knapp, S. & Särkinen, T.	11	2	2012		Solanaceae	Solanum	elaeagnifolium	Cav.	Southern America	Southern South America	Argentina	La Rioja	Capital		desde Chumbicha rumbo a Mazán por RN 60, km 148-149	al borde de camino	corola celeste; abundante		28.47111	S	66.2257	W	DMS		SPEC	-28.786417	-66.3825	1000	0
CORD			Barboza, G.E.		4120		Palchetti, V.	26	2	2014		Solanaceae	Solanum	elaeagnifolium	Cav.	Southern America	Southern South America	Argentina	Córdoba	Minas		La Playa				31.009559	S	65.361616	W	DD		SPEC	-31.009559	-65.361616	827	0
CORD		CORD00053267	Barboza, G.E.		4337		Palchetti, V. & Bernardello, G.L.	16	2	2015		Solanaceae	Solanum	elaeagnifolium	Cav.	Southern America	Southern South America	Argentina	Córdoba	San Justo		Laguna del Plata	En suelo salino			30.561	S	62.5324	W	DMS		GAZ	-30.936111	-62.89	81	0
CORD			Barboza, G.E.		4450		Cantero, J.J. & Palchetti, V.	26	11	2015		Solanaceae	Solanum	elaeagnifolium	Cav.	Southern America	Southern South America	Argentina	Mendoza	San Rafael		Salina del Diamante, en los alrededores más cercanos a la propia salina				34.5501	S	68.5118	W	DMS		SPEC	-34.916944	-68.855	1296	0
CORD		CORD00086740	Barboza, G.E.		4778		Cantero, J.J. & Chiarini, F.	29	3	2017		Solanaceae	Solanum	elaeagnifolium	Cav.	Southern America	Southern South America	Argentina	Catamarca	Tinogasta		Desde Fiambalá rumbo al paso de San Francisco, a la salida de Fiambalá.				27.4132	S	67.3808	W	DMS		SPEC	-27.692222	-67.635556	1511	0
BM			Barboza, G.E.		5155		Knapp, S. & Chiarini, F.	25	2	2020		Solanaceae	Solanum	elaeagnifolium	Cav.	Southern America	Southern South America	Argentina	Córdoba	Pocho		desde Chancaní rumbo a Taninga, antes de llegar a los túneles				31.20272	S	65.2742	W	DMS		SPEC	-31.340889	-65.461667	364	0
CORD			Barboza, G.E.		5155		Knapp, S. & Chiarini, F.	25	2	2020		Solanaceae	Solanum	elaeagnifolium	Cav.	Southern America	Southern South America	Argentina	Córdoba	Pocho		desde Chancaní rumbo a Taninga, antes de llegar a los túneles				31.20272	S	65.2742	W	DMS		SPEC	-31.340889	-65.461667	364	0
K		K000922093	Barclay, C.		1311			21	11	1968		Solanaceae	Solanum	robustum	H.L.Wendl.	Africa	Western Indian Ocean	Reunion				about 6 km up from Pierrefonds on road No. d.27	growing by roadside	leaves covered when young with brown? indumentum; brown effect very visible on whole plant; introduction?		21.153832	S	55.285877	E	DMS		GAZ	-21.260644	55.482992	300	0	ca.
BM		BM000579967	Barclay, G.W.		1132			18	4	1837		Solanaceae	Solanum	torvum	Sw.	Southern America	Mesoamerica	El Salvador				La Libertad (Libertad)	Common soil, moist habitat	Shrub, 6ft high, flowers white.		13.495173	N	89.325221	W	DD		GAZ	13.495173	-89.325221	0	0
BM		BM000846662	Barclay, G.W.		1314			9	7	1837		Solanaceae	Solanum	capsicoides	All.	Northern America	North-Central U.S.A.	United States of America	Hawaii	Oahu		sin. loc.				0		0					0	0	0	0
BM		BM000886129	Barclay, G.W.		s.n.			0	9	1840		Solanaceae	Solanum	insanum	L.	Asia-Tropical	Malesia	Indonesia	Sulawesi	Sulawesi Selatan	Macassar					5.137333	S	119.419833	E	DD		GAZ	-5.137333	119.419833	0	0
K		K000922143	Barclay, G.W.		s.n.			0	0	0		Solanaceae	Solanum	melongena	L.			Not Recorded				Realezo				0		0					0	0	0	0
MO	2810279	MO-1368745	Barclay, H.G.		8419			1	8	1959		Solanaceae	Solanum	sisymbriifolium	Lam.	Southern America	Western South America	Ecuador	Azuay			Susudel/ Oña/ Rio León				0		0					0	0	2000	2440
MO	2773660	MO-1387960	Barclay, H.G.		8419			1	8	1959		Solanaceae	Solanum	sisymbriifolium	Lam.	Southern America	Western South America	Ecuador	Azuay			Susudel/ Oña/ Rio León				0		0					0	0	2000	2440
BM		BM000072715	Barfod, A.		48017		Kvist, L.P. & Nissen, D.	8	10	1983		Solanaceae	Solanum	jamaicense	Mill.	Southern America	Western South America	Ecuador			Santa María	A mixed black and Cayapa Amerindian community along Río Cayapa.	Pastures and disturbed vegetation.	Herb, 1 m. Petals white. Anthers yellow.		0.55	N	78.55	W	DMS		SPEC	0.916667	-78.916667	50	0
EA			Barker, J.		506			0	11	1943		Solanaceae	Solanum	macrocarpon	L.	Africa	South Tropical Africa	Malawi	Central	Lilongwe	Lilongwe			Shrub with fruits 1.5 inch in diameter.		0		0					0	0	0	0		Mwandwanyi	Lilongwe
FT			Barkhadele, A.M.I.		280			15	7	1989		Solanaceae	Solanum	arundo	Mattei	Africa	Northeast Tropical Africa	Somalia				Mushulaay Village; Siibo Farm, near Mushlaay village, Qoryoleey District. Agricultural land.				0		0					0	0	0	0
EA			Barkham, J.	J	24			0	9	1973		Solanaceae	Solanum	arundo	Mattei	Africa	East Tropical Africa	Kenya				2 km. North of the Junction of the Isiolo-Archers Post Road and the road to Longobito.				0		0					0	0	0	0
COL	44688	COL000038678	Barkley, F.A.	18C	15			6	11	1948		Solanaceae	Solanum	sisymbriifolium	Lam.	Southern America	Western South America	Colombia	Cauca	Popayán		Zona de las Tres Cruces en los alrededores de Popayan.		Hierba		0		0					0	0	0	0
GH			Barkley, F.A.	38C	409		Bouthillette, G.	18	7	1968		Solanaceae	Solanum	jamaicense	Mill.	Southern America	Western South America	Colombia	Santander			10 km east of Barrancabermeja.	Bottomland forest.	Herb with white flowers and orange fruit.		7.033328	N	73.45117	W	DMS		GAZ	7.059244	-73.75325	0	0
K		K001159773	Barkley, F.A.	14A	539			26	9	1944		Solanaceae	Solanum	elaeagnifolium	Cav.	Northern America	North-Central U.S.A.	United States of America	Arizona	Cochise County	Sanson Valley	along wash below Cave Creek Canyon	scrub desert			31.895304	N	109.16333	W	DD	2-5km	GAZ	31.895304	-109.16333	0	0
MEXU	175324		Barkley, F.A.		783		Webster, G.L. & Paxson, J.B.	29	8	1947		Solanaceae	Solanum	elaeagnifolium	Cav.	Northern America	North and Central Mexico	Mexico	San Luis Potosí			4 miles NE of San Luis Potosi	sandy loam			0		0					0	0	0	0
COL	44691	COL000039040	Barkley, F.A.	17 C	996			31	12	1947		Solanaceae	Solanum	torvum	Sw.	Southern America	Western South America	Colombia	Antioquia	Rionegro		Cordillera Central, alrededores de Medellin.				6.279697	N	75.610363	W	DD		GAZ	6.279697	-75.610363	1560	1560
COL	55039	COL000039039	Barkley, F.A.		18657	C		20	4	1948		Solanaceae	Solanum	torvum	Sw.	Southern America	Western South America	Colombia	Antioquia	Rionegro		Prov. Antioquia.				0		0					0	0	1000	1000
EIU	12598		Barkley, F.A.		35355		Gutiérrez, G.	26	7	1965		Solanaceae	Solanum	jamaicense	Mill.	Southern America	Western South America	Colombia	Caldas			Barancas, Rio Samana				0		0					0	0	600	0
GH			Barkley, F.A.		35355		Gutiérrez, G.	26	7	1965		Solanaceae	Solanum	jamaicense	Mill.	Southern America	Western South America	Colombia	Caldas			Barancas, Rio Samana				0		0					0	0	600	0
EIU	17588		Barkley, F.A.		38495		Proctor, G.R.	23	6	1968		Solanaceae	Solanum	torvum	Sw.	Southern America	Caribbean	Jamaica	Saint Andrew			Milepost 12 on the road from Kingston to New Castle.				18.068398	N	76.826707	W	DD		GAZ	18.068398	-76.826707	609	0
COL	57045	COL000038665	Barkley, F.A.		A015			6	11	1948		Solanaceae	Solanum	sisymbriifolium	Lam.	Southern America	Western South America	Colombia	Cauca			Alrededores de Popayan, tres Cruces.		Hierba		0		0					0	0	0	0
BM		BM000887013	Barkly, A.M.		s.n.			0	0	0		Solanaceae	Solanum	aculeatissimum	Jacq.	Africa	Southern Africa	South Africa				near George	in forest			0		0					0	0	0	0
BM		BM000900262	Barnard, D.E.	SoKUB	4			0	0	1931		Solanaceae	Solanum	virginianum	L.	Asia-Tropical	Indo-China	Myanmar (Burma)				Rhodang, up. B. dry zone	sandy wastes	creeping herb, mauve		0		0					0	0	0	0
A		310193	Barnes, E.		92			21	12	1937		Solanaceae	Solanum	multiflorum	Roth	Asia-Tropical	Indian Subcontinent	India	Kerala	Idukki	Kannan Devan Hills	Mushi Shola, Kandahar, Travancore High Ranges [Kannan Devan Hills]				10.05	N	77.05	E	DD		GAZ	10.05	77.05	0	0
A		310194	Barnes, E.		92			21	12	1937		Solanaceae	Solanum	multiflorum	Roth	Asia-Tropical	Indian Subcontinent	India	Kerala	Idukki	Kannan Devan Hills	Mushi Shola, Kandahar, Travancore High Ranges [Kannan Devan Hills]				10.05	N	77.05	E	DD		GAZ	10.05	77.05	0	0
US	3126925		Barnes, E.		92			21	12	1937		Solanaceae	Solanum	multiflorum	Roth	Asia-Tropical	Indian Subcontinent	India	Kerala	Idukki	Kannan Devan Hills	Mushi Shola, Kandahar, Travancore High Ranges [Kannan Devan Hills]				10.05	N	77.05	E	DD		GAZ	10.05	77.05	0	0
A			Barnes, E.		281			0	5	1938		Solanaceae	Solanum	giganteum	Jacq.	Asia-Tropical	Indian Subcontinent	India	Karnataka	Chamarajanagar	Biligiriranga Hills					11.912029	N	77.148516	E	DD	>20km	GAZ	11.912029	77.148516	1219	1524
US	3005644		Barnes, E.		281			0	5	1938		Solanaceae	Solanum	giganteum	Jacq.	Asia-Tropical	Indian Subcontinent	India	Karnataka	Chamarajanagar	Biligiriranga Hills					11.912029	N	77.148516	E	DD	>20km	GAZ	11.912029	77.148516	1219	1524
A			Barnes, E.		301			0	5	1938		Solanaceae	Solanum	torvum	Sw.	Asia-Tropical	Indian Subcontinent	India	Karnataka	Chamarajanagar	Biligiriranga Hills	Billigirirangan hills [Biligiriranga Hills], Chennai [Madras], Tamil Nadu				11.912029	N	77.148516	E	DD	>20km	GAZ	11.912029	77.148516	0	0
A		310189	Barnes, E.		352			0	5	1938		Solanaceae	Solanum	multiflorum	Roth	Asia-Tropical	Indian Subcontinent	India	Karnataka	Chamarajanagar	Biligiriranga Hills	Billigirirangan hills [Biligiriranga Hills], Chennai [Madras], Tamil Nadu				11.912029	N	77.148516	E	DD	>20km	GAZ	11.912029	77.148516	0	0
A			Barnes, E.		431			0	5	1938		Solanaceae	Solanum	torvum	Sw.	Asia-Tropical	Indian Subcontinent	India	Karnataka	Chamarajanagar	Biligiriranga Hills	Billigirirangan hills [Biligiriranga Hills], Chennai [Madras], Tamil Nadu				11.912029	N	77.148516	E	DD	>20km	GAZ	11.912029	77.148516	1219	1524
A		310192	Barnes, E.		439			0	5	1938		Solanaceae	Solanum	multiflorum	Roth	Asia-Tropical	Indian Subcontinent	India	Karnataka	Chamarajanagar	Biligiriranga Hills	Billigirirangan hills [Biligiriranga Hills], Chennai [Madras], Tamil Nadu				11.912029	N	77.148516	E	DD	>20km	GAZ	11.912029	77.148516	1219	1524
US	3005507		Barnes, E.		439			0	5	1938		Solanaceae	Solanum	multiflorum	Roth	Asia-Tropical	Indian Subcontinent	India	Karnataka	Chamarajanagar	Biligiriranga Hills	Billigirirangan hills [Biligiriranga Hills], Chennai [Madras], Tamil Nadu				11.912029	N	77.148516	E	DD	>20km	GAZ	11.912029	77.148516	1219	1524
A		310188	Barnes, E.		452			0	5	1938		Solanaceae	Solanum	multiflorum	Roth	Asia-Tropical	Indian Subcontinent	India	Karnataka	Chamarajanagar	Biligiriranga Hills	Billigirirangan hills [Biligiriranga Hills], Chennai [Madras], Tamil Nadu				11.912029	N	77.148516	E	DD	>20km	GAZ	11.912029	77.148516	0	0
A		310190	Barnes, E.		589			0	12	1938		Solanaceae	Solanum	multiflorum	Roth	Asia-Tropical	Indian Subcontinent	India	Karnataka	Chamarajanagar	Biligiriranga Hills	Billigirirangan hills [Biligiriranga Hills], Chennai [Madras], Tamil Nadu				11.912029	N	77.148516	E	DD	>20km	GAZ	11.912029	77.148516	1585	0
A			Barnes, E.		1062			7	6	1940		Solanaceae	Solanum	insanum	L.	Asia-Tropical	Indian Subcontinent	India	Tamil Nadu	Nilgiris	Gudalur					11.519335	N	76.481684	E	DD		GAZ	11.519335	76.481684	0	0
US	3005532		Barnes, E.		1062			7	6	1940		Solanaceae	Solanum	insanum	L.	Asia-Tropical	Indian Subcontinent	India	Tamil Nadu	Nilgiris	Gudalur					11.519335	N	76.481684	E	DD		GAZ	11.519335	76.481684	0	0
BM		BM000943476	Barnes, H.F.		s.n.			3	11	1942		Solanaceae	Solanum	sisymbriifolium	Lam.	Europe	Northern Europe	United Kingdom	England	Herefordshire		Near Harpenden.	In field of linseed.			51.817121	N	0.356967	W	DD		GAZ	51.817121	-0.356967	0	0
UC		UC244051	Barnhardt, C.J.		s.n.			15	2	0		Solanaceae	Solanum	torvoideum	Merr. & L.M.Perry	Asia-Tropical	Malesia	Philippines	Luzon	Ilocos	Babalossa	Babalossa, Ilocos Sur Province				0		0					0	0	0	0
CAS	291195		Barnhardt, C.J.		s.n.			15	2	0		Solanaceae	Solanum	torvoideum	Merr. & L.M.Perry	Asia-Tropical	Malesia	Philippines	Luzon	Ilocos	Babalossa	Babalossa, Ilocos Sur Province				0		0					0	0	0	0
MEXU	412630		Baro, D.		495		Aguilar, C.; Rodriguez, S. & Fuentes, R.	3	10	1994		Solanaceae	Solanum	elaeagnifolium	Cav.	Northern America	North and Central Mexico	Mexico	Tamaulipas	Matamoros	Mezquital	61 km al E del carretera a Matamoros	matorral halófilo; suelo arcilloso-salino; con Parthenium histerophorus, Senecio riddelii	herbácea 30 cm; flor morada azulada; fruto		24.144	N	97.265	W	DM		SPEC	24.24	-97.441667	0	0
P		P00349056	Baron, R.		1584			0	6	1889		Solanaceae	Solanum	insanum	L.	Africa	Western Indian Ocean	Madagascar				sin. loc.				0		0					0	0	0	0
P		P00349055	Baron, R.		4405			0	6	1889		Solanaceae	Solanum	insanum	L.	Africa	Western Indian Ocean	Madagascar				sin. loc.				0		0					0	0	0	0
P		P00349054	Baron, R.		4405			0	6	1889		Solanaceae	Solanum	insanum	L.	Africa	Western Indian Ocean	Madagascar				sin. loc.				0		0					0	0	0	0
K		K000212384	Baron, R.		4405			0	0	0		Solanaceae	Solanum	melongena	L.	Africa	Western Indian Ocean	Madagascar			Central Madagascar			Weedy/wild form.		0		0					0	0	0	0
P		P00352458	Baron, R.		4574			0	0	1889		Solanaceae	Solanum	melongena	L.	Africa	Western Indian Ocean	Madagascar				sin. loc.				0		0					0	0	0	0
P		P00352457	Baron, R.		4574			0	0	1889		Solanaceae	Solanum	melongena	L.	Africa	Western Indian Ocean	Madagascar				sin. loc.				0		0					0	0	0	0
K		K000212237	Baron, R.		5001			0	9	1887		Solanaceae	Solanum	aethiopicum	L.	Africa	Western Indian Ocean	Madagascar								0		0					0	0	0	0
MO	3900577		Barringer, K.		1827			1	3	1982		Solanaceae	Solanum	chrysotrichum	Schltdl.	Southern America	Mesoamerica	Costa Rica	San José			San José road from Parrita to Santiago de Purriscal.	In open pasture.	Plant to 2 m tall. Flower white. Fruits green. Pubescence golden brown.		0		0					0	0	1000	0	ca.
CAS	773394		Barringer, K.		1827			1	3	1982		Solanaceae	Solanum	chrysotrichum	Schltdl.	Southern America	Mesoamerica	Costa Rica	San José			San José road from Parrita to Santiago de Purriscal.	In open pasture.	Plant to 2 m tall. Flower white. Fruits green. Pubescence golden brown.		0		0					0	0	1000	0	ca.
F	1987163		Barringer, K.		2646		Gómez, J. & Scheade, T.	23	4	1982		Solanaceae	Solanum	jamaicense	Mill.	Southern America	Mesoamerica	Costa Rica	Limón	Talamanca		Between Cahuita and the oil drilling platforms beyond Suretka.	Secondary growth along road.	fl. white, shrubby, to 1.5 m tall		9.35	N	82.55	W	DMS		SPEC	9.583333	-82.916667	100	300
F	1991003		Barringer, K.		4063		Christensen, E. & Pérez, B.	0	7	1983		Solanaceae	Solanum	jamaicense	Mill.	Southern America	Mesoamerica	Costa Rica					Savannah and oak forest.	Roadside shrub to 60 cm tall, flowers white, fruit red.		10.57	N	85.36	W	DMS		SPEC	10.95	-85.6	100	0
F	1991001		Barringer, K.		4063		Christensen, E. & Pérez, B.	0	7	1983		Solanaceae	Solanum	jamaicense	Mill.	Southern America	Mesoamerica	Costa Rica					Savannah and oak forest.	Roadside shrub to 60 cm tall, flowers white, fruit red.		10.57	N	85.36	W	DMS		SPEC	10.95	-85.6	100	0
MO	3900577	MO-2233950	Barringer, K.A.		1827			1	3	1982		Solanaceae	Solanum	chrysotrichum	Schltdl.	Southern America	Mesoamerica	Costa Rica	San José	Puriscal		San José road from Parrita to Santiago de Puriscal		Plant to 2 m tall in open pasture; flower white, fruits green; pubescence golden brown.		9.69	N	84.4	W	DD		SPEC	9.69	-84.4	1000	0
P		P00055923	Barry, J.P.		62			27	9	1960		Solanaceae	Solanum	camranhense	Dy Phon & Hul	Asia-Tropical	Indo-China	Vietnam	Khánh Hòa	Cam Ranh	My Ca		Dunes littorales	Fleurs bleues. Centre jaune		11.921057	N	109.252593	E	DD		GAZ	11.921057	109.252593	0	0
P		P00055925	Barry, J.P.		63			27	9	1960		Solanaceae	Solanum	camranhense	Dy Phon & Hul	Asia-Tropical	Indo-China	Vietnam	Khánh Hòa	Cam Ranh	My Ca	Presqu'île de Cam Ranh	Dunes littorales	Fleurs bleues. Centre jaune		11.921057	N	109.252593	E	DD		GAZ	11.921057	109.252593	0	0
K		K000922100	Barthelat, F.		243		Sifary, A.B.	18	1	2001		Solanaceae	Solanum	torvum	Sw.	Africa	Western Indian Ocean	Mayotte	Maore			Grande Terre, Hamouro	bord de route en zone seche			12.525441	S	45.125208	E	DMS		GAZ	-12.881781	45.214467	0	0
BH		BH000039597	Bartholomew, A.		s.n.			23	6	1995		Solanaceae	Solanum	elaeagnifolium	Cav.	Europe	Southeastern Europe	Greece	Central Greece			opposite Khalkis Island, 35 miles N of Athens	dry ground; vacant land with wild oats	plants 18-36 inches high; used for tea for heart condition		38.2758	N	23.3511	E	DMS		GAZ	38.466111	23.586389	0	0
CAS	734618		Bartholomew, B.		2430		Landrum, L.R.; Li, H.W. & Ying, T.S.	27	9	1985		Solanaceae	Solanum	elaeagnifolium	Cav.	Northern America	North-Central U.S.A.	United States of America	Arizona	Yavapai County	Ashfork	10 km W on road to Seligman	roadbank adjacent to a vernally flooded grassland	ca. 0.5 m tall; fruit turning yellow		35.1355	N	112.3614	W	DMS		GAZ	35.231944	-112.603889	1460	0
MEXU	988049		Bartholomew, B.		2430		Landrum, L.R.; Li, H.W. & Ying, T.S.	27	9	1985		Solanaceae	Solanum	elaeagnifolium	Cav.	Northern America	North-Central U.S.A.	United States of America	Arizona	Yavapai County	Ashfork	10 km W on road to Seligman	roadbank adjacent to a vernally flooded grassland	ca. 0.5 m tall; fruit turning yellow		35.1355	N	112.3614	W	DMS		GAZ	35.231944	-112.603889	1460	0
NY		759827	Bartholomew, B.		2430		Landrum, L.R.; Li, H.W. & Ying, T.S.	27	9	1985		Solanaceae	Solanum	elaeagnifolium	Cav.	Northern America	North-Central U.S.A.	United States of America	Arizona	Yavapai County	Ashfork	10 km W on road to Seligman	roadbank adjacent to a vernally flooded grassland	ca. 0.5 m tall; fruit turning yellow		35.1355	N	112.3614	W	DMS		GAZ	35.231944	-112.603889	1460	0
A			Bartholomew, B.		3955		Boufford, D.E.	6	4	1986		Solanaceae	Solanum	torvum	Sw.	Asia-Tropical	Indian Subcontinent	Bhutan				7 km NE of Phuntsholing between Phuntsoling and Gedu.		Shrub 2 m tall, petals white, anthers yellow, fruit green.		26.911801	N	89.410413	E	DD		GAZ	26.911801	89.410413	500	0
A			Bartholomew, B.		3965		Boufford, D.E.	6	4	1986		Solanaceae	Solanum	viarum	Dunal	Asia-Tropical	Indian Subcontinent	Bhutan			Phuntsholing	7km NE of Phuntsholing between Phuntsholing and Gedu.		Sub shrub, petals and anthers white, fruit green with white markings.		26.911801	N	89.410413	E	DD		GAZ	26.911801	89.410413	500	0
BM		BM000942525	Bartholomew, B.		s.n.		Boufford, D.E.	16	8	1984		Solanaceae	Solanum	viarum	Dunal	Asia-Temperate	China	China	Yunnan	Kunming	Kunming Botanical Institute	Grounds of the Kunming Institute of Botany, Heilongtan, Kunming Municipality.	Non-cultivated plants.	Coarse herb, 1 m tall, flowers white fruit mottled white and yellow.		25.136156	N	102.745564	E	DD		GAZ	25.136156	102.745564	2000	0
BM		BM000886158	Bartlett, E.		s.n.			0	0	1893		Solanaceae	Solanum	lasiocarpum	Dunal	Asia-Tropical	Malesia	Malaysia	Sarawak		Kuching					1.540737	N	110.346011	E	DD	2-5km	GAZ	1.540737	110.346011	0	0
BM		BM000886268	Bartlett, E.		s.n.			0	0	1893		Solanaceae	Solanum	torvum	Sw.	Asia-Tropical	Malesia	Malaysia	Sarawak			sin. loc. [cemtroid]				2.557428	N	113.001199	E	DD	>20km	GAZ	2.557428	113.001199	0	0
US	1054023	2838937	Bartlett, H.H.		437		La Rue, C.D.	0	0	1918		Solanaceae	Solanum	violaceum	Ortega	Asia-Tropical	Malesia	Indonesia	Sumatra	North Sumatra		East Coast, Asahan [georef to centre of Asahan Regency]				2.777673	N	99.556093	E	DD	>20km	GAZ	2.777673	99.556093	0	0
US	1054026	2838936	Bartlett, H.H.		440		La Rue, C.D.	0	0	1918		Solanaceae	Solanum	violaceum	Ortega	Asia-Tropical	Malesia	Indonesia	Sumatra	North Sumatra		East Coast, Asahan [georef to centre of Asahan Regency]				2.777673	N	99.556093	E	DD	>20km	GAZ	2.777673	99.556093	0	0
US	1552779	2838935	Bartlett, H.H.		8407			0	6	1927		Solanaceae	Solanum	violaceum	Ortega	Asia-Tropical	Malesia	Papua New Guinea	Oro			East coast, Silo Maradja, Asahan				0		0					0	0	0	0
DS	206083		Bartlett, H.H.		10991			16	8	1930		Solanaceae	Solanum	elaeagnifolium	Cav.	Northern America	North and Central Mexico	Mexico	Tamaulipas	Burgos	El Mulato	vicinity	near tanque	fls. purple		24.5337	N	98.5706	W	DMS		GAZ	24.893611	-98.951667	0	0
DS	222004		Bartlett, H.H.		10991			16	8	1930		Solanaceae	Solanum	elaeagnifolium	Cav.	Northern America	North and Central Mexico	Mexico	Tamaulipas	Burgos	El Mulato	vicinity	near tanque	fls. purple		24.5337	N	98.5706	W	DMS		GAZ	24.893611	-98.951667	0	0
A		230180	Bartlett, H.H.		14717			8	9	1935		Solanaceae	Solanum	torvum	Sw.	Asia-Tropical	Malesia	Philippines	Luzon	Central Luzon	Kay Tianak and Ipo	Bulacan Province				14.904761	N	120.999202	E	DD		ARC	14.904761	120.999202	0	0
US	3532730	2839487	Bartlett, H.H.		14717			8	9	1935		Solanaceae	Solanum	torvum	Sw.	Asia-Tropical	Malesia	Philippines	Luzon	Central Luzon	Kay Tianak and Ipo	Bulacan Province				14.904761	N	120.999202	E	DD		ARC	14.904761	120.999202	0	0
A		230195	Bartlett, H.H.		15140			31	10	1925		Solanaceae	Solanum	miyakojimense	T.Yamaz. & Takushi	Asia-Tropical	Malesia	Philippines	Luzon	Cagayan Valley	Dalupiri Island	Babuyan subgroup, 19 to 19.10 N latitude, 121.15 E longitude, Babuyan Islands				19.143229	N	121.224966	E	DD		GAZ	19.143229	121.224966	0	0
NY		828240	Bartlett, H.H.		15140			31	10	1925		Solanaceae	Solanum	miyakojimense	T.Yamaz. & Takushi	Asia-Tropical	Malesia	Philippines	Luzon	Cagayan Valley	Dalupiri Island	Babuyan subgroup, 19 to 19.10 N latitude, 121.15 E longitude, Babuyan Islands				19.143229	N	121.224966	E	DD		GAZ	19.143229	121.224966	0	0
US	3544038	2839511	Bartlett, H.H.		15140			31	10	1925		Solanaceae	Solanum	miyakojimense	T.Yamaz. & Takushi	Asia-Tropical	Malesia	Philippines	Luzon	Cagayan Valley	Dalupiri Island	Babuyan subgroup, 19 to 19.10 N latitude, 121.15 E longitude, Babuyan Islands				19.143229	N	121.224966	E	DD		GAZ	19.143229	121.224966	0	0
A		230077	Bartlett, H.H.		15144			31	10	1935		Solanaceae	Solanum	insanum	L.	Asia-Tropical	Malesia	Philippines	Luzon	Cagayan Valley	Dalupuri Island	See chart 4229, US Coast and Geodetic Survey, Babuyan Islands				19.143229	N	121.224966	E	DD		ARC	19.143229	121.224966	0	0
US	3543687	2839406	Bartlett, H.H.		15144			31	10	1935		Solanaceae	Solanum	insanum	L.	Asia-Tropical	Malesia	Philippines	Luzon	Cagayan Valley	Dalupuri Island	See chart 4229, US Coast and Geodetic Survey, Babuyan Islands				19.143229	N	121.224966	E	DD		ARC	19.143229	121.224966	0	0
A		230194	Bartlett, H.H.		15385			19	7	1935		Solanaceae	Solanum	miyakojimense	T.Yamaz. & Takushi	Asia-Tropical	Malesia	Philippines			Ibuhos Island	Batanes Islands, N of Luzon				20.320289	N	121.810265	E	DD		GAZ	20.320289	121.810265	0	0
NY		828894	Bartlett, H.H.		15385			19	7	1935		Solanaceae	Solanum	miyakojimense	T.Yamaz. & Takushi	Asia-Tropical	Malesia	Philippines			Ibuhos Island	Batanes Islands, N of Luzon				20.320289	N	121.810265	E	DD		GAZ	20.320289	121.810265	0	0
US	3543669	2839480	Bartlett, H.H.		15385			19	7	1935		Solanaceae	Solanum	miyakojimense	T.Yamaz. & Takushi	Asia-Tropical	Malesia	Philippines			Ibuhos Island	Batanes Islands, N of Luzon				20.320289	N	121.810265	E	DD		GAZ	20.320289	121.810265	0	0
SI		53447	Bartlett, H.H.		19760			23	3	1943		Solanaceae	Solanum	elaeagnifolium	Cav.	Southern America	Southern South America	Argentina	Santiago del Estero	San Martín		Entre Brea Pozo y Rio Huayco Hondo.				28.15	S	63.55	W	DD	2-5km	GAZ	-28.15	-63.55	0	0
SI		53159	Bartlett, H.H.		19871			24	3	1943		Solanaceae	Solanum	elaeagnifolium	Cav.	Southern America	Southern South America	Argentina	Córdoba	Río Seco		Gutenberg.				29.722068	S	63.514736	W	DD		GAZ	-29.722068	-63.514736	0	0
SI		53286	Bartlett, H.H.		19886			24	3	1943		Solanaceae	Solanum	elaeagnifolium	Cav.	Southern America	Southern South America	Argentina	Córdoba	Río Seco		Gutenberg.				29.722068	S	63.514736	W	DD		GAZ	-29.722068	-63.514736	0	0
SI		53284	Bartlett, H.H.		19905			13	4	1943		Solanaceae	Solanum	elaeagnifolium	Cav.	Southern America	Southern South America	Argentina	Buenos Aires	Bahía Blanca		Muddy border of Lagunita Salada. North of Laguna La Salada, 5 km NW of Pedro Luro.				38.3413	S	62.1102	W	DMS		GAZ	-38.570278	-62.183889	0	0
PBL	14686	PBL0000014552	Basu, P.	ANC-	6618			5	11	1977		Solanaceae	Solanum	torvum	Sw.	Asia-Tropical	Indian Subcontinent	India	Andaman and Nicobar Islands	South Andamans	Guptapara	Guptapara area	inside the bushes	shrub; fruits globular; rare		11.561872	N	92.660586	E	DD		GAZ	11.561872	92.660586	0	0
PBL	14685	PBL0000014551	Basu, P.	ANC-	6618			5	11	1977		Solanaceae	Solanum	torvum	Sw.	Asia-Tropical	Indian Subcontinent	India	Andaman and Nicobar Islands	South Andamans	Guptapara	Guptapara area	inside the bushes	shrub; fruits globular; rare		11.561872	N	92.660586	E	DD		GAZ	11.561872	92.660586	0	0
PBL	15122	PBL0000014566	Basu, P.	ANC-	6866			30	1	1978		Solanaceae	Solanum	viarum	Dunal	Asia-Tropical	Indian Subcontinent	India	Andaman and Nicobar Islands	South Andamans	Baratang	Sundergarh Forest	blackish soil	spiny shrub; frequent; frts green, globular, provided with white ridges		12.211375	N	92.811161	E	DD		GAZ	12.211375	92.811161	20	0	ca.	jangli baingun
PBL	15121	PBL0000014565	Basu, P.	ANC-	6866			30	1	1978		Solanaceae	Solanum	viarum	Dunal	Asia-Tropical	Indian Subcontinent	India	Andaman and Nicobar Islands	South Andamans	Baratang	Sundergarh Forest	blackish soil	spiny shrub; frequent; frts green, globular, provided with white ridges		12.211375	N	92.811161	E	DD		GAZ	12.211375	92.811161	20	0	ca.	jangli baingun
PBL	15128	PBL0000014508	Basu, P.	ANC-	6869			30	1	1978		Solanaceae	Solanum	lasiocarpum	Dunal	Asia-Tropical	Indian Subcontinent	India	Andaman and Nicobar Islands	South Andamans	Baratang Island	Sundergarh Forest	blackish soil	frequent; leaves very large, stem provided with spines; frts provided with mat-like structure		12.211375	N	92.811161	E	DD		GAZ	12.211375	92.811161	20	0	ca.
PBL	15127	PBL0000027334	Basu, P.	ANC-	6869			30	1	1978		Solanaceae	Solanum	lasiocarpum	Dunal	Asia-Tropical	Indian Subcontinent	India	Andaman and Nicobar Islands	South Andamans	Baratang Island	Sundergarh Forest	blackish soil	frequent; leaves very large, stem provided with spines; frts provided with mat-like structure		12.211375	N	92.811161	E	DD		GAZ	12.211375	92.811161	20	0	ca.
CAL			Basu, P.	CNH-	13235			5	3	1983		Solanaceae	Solanum	melongena	L.	Asia-Tropical	Indian Subcontinent	India	Jharkhand		Ghatshila	'Jaganathapur' [=Jagannathupur?]				22.36	N	86.29	E	DD	2-5km	GAZ	22.36	86.29	0	0
CAL			Basu, P.	CNH-	13324			5	3	1983		Solanaceae	Solanum	melongena	L.	Asia-Tropical	Indian Subcontinent	India	Jharkhand		Ghatshila	Ghatsila, Jaganatupur, near Subama [Subamarekha] River (Bihar)				22.36	N	86.29	E	DD	2-5km	GAZ	22.36	86.29	0	0
EA			Basudde, I.		385			22	10	1968		Solanaceae	Solanum	aethiopicum	L.	Africa	East Tropical Africa	Uganda	Central	Kampala	Mengo	Near Gayaza.	Cultivated in shamba.Very common.	Woody spreading herb to 3ft high, leaves dark green above grey-green beneath and tomentose. Young branches shiny and black. Flowers violet tinged or white. Fruits shiny and globose yellow green with dark green veins at first then bright tomato-red (orang		0.18	N	32.34	E	DM	2-5km	GAZ	0.3	32.566667	0	0		Entula	Luganda
EA			Basunde, I.		892			18	5	1971		Solanaceae	Solanum	aculeatissimum	Jacq.	Africa	East Tropical Africa	Uganda	Western	Bushenyi	Butego	FTEA region: U4	Cultivated on banana shamba. Rare.	Spreading herb to 0.5m high, always unarmed. Leaves densely pilose, corolla mauve, fruits to 2cm in diameter, spherical, cream-coloured throughout.		0.21	S	30	E	DM	2-5km	GAZ	-0.35	30	0	0		Amabona
K		K000014738	Bateson, G.		146			0	0	0		Solanaceae	Solanum	lasiocarpum	Dunal	Asia-Tropical	Malesia	Papua New Guinea	Oro			Flora of New-Britain. Between Baining Mts and Ioma				0		0					0	0	0	0
BM		BM001035969	Batianoff, G.N.		505100			26	5	2005		Solanaceae	Solanum	melongena	L.	Asia-Tropical	Australia	Australia	Queensland	Leichhardt	Banana Shire	Moura Dump				24.3514	S	149.5727	E	DMS		SPEC	-24.587222	149.9575	0	0
P		P00055961	Baudouin, A.		s.n.			0	0	1868		Solanaceae	Solanum	lasiocarpum	Dunal	Asia-Tropical	Indo-China	Vietnam				Cochinchine				0		0					0	0	0	0
W	11012		Bauer, F.		s.n.			0	0	0	s.d.	Solanaceae	Solanum	insanum	L.	Asia-Tropical	Malesia	Timor Leste				'Timor'				0		0					0	0	0	0
K		K000028583	Bauer, P.J.		58			15	3	1970		Solanaceae	Solanum	torvum	Sw.	Africa	West-Central Tropical Afr	Cameroon	Nord-Ouest	Mezam	Bambili	Bambili, Mezam Div.	Moist grassland at edge of gallery forest.	Shrub up to 1.5m tall; corolla white.		6.642592	N	10.416667	E	DD		GAZ	6.642592	10.416667	1600	0
K		K000028597	Bauer, P.J.		185			30	3	1971		Solanaceae	Solanum	torvum	Sw.	Africa	West-Central Tropical Afr	Cameroon	Nord-Ouest	Mezam	Bambili	College of Arts, Bambila, Bamenda.	Pasture.	Shrub 2m tall; corolla white/pale yellow. Indumentum stellate, off-white. Glandular hairs on pedical and calyx. Epidermal thorns pale brown.		6.642592	N	10.416667	E	DD		GAZ	6.642592	10.416667	1400	0
BM		BM000049645	Baum, H.		725			19	2	1900		Solanaceae	Solanum	aethiopicum	L.	Africa	South Tropical Africa	Angola				'am Ouriri oberhalb des Sobi, oberhalb Sakkemescho'				0		0					0	0	1200	0		dschilo
GOET			Baum, H.		725			19	2	1900		Solanaceae	Solanum	aethiopicum	L.	Africa	South Tropical Africa	Angola				'am Ouriri oberhalb des Sobi, oberhalb Sakkemescho'				0		0					0	0	1200	0		dschilo
E		E00526846	Baum, H.		725			19	2	1900		Solanaceae	Solanum	aethiopicum	L.	Africa	South Tropical Africa	Angola				'am Ouriri oberhalb des Sobi, oberhalb Sakkemescho'				0		0					0	0	1200	0		dschilo
BH		BH000039532	Bayliss, R.D.A.		8220			7	12	1977		Solanaceae	Solanum	sisymbriifolium	Lam.	Africa	Southern Africa	South Africa	Western Cape		Cape	20 km from Grahamstown-Highlands Rd	dry grassland	erect, branching to some 18 inches; flowers pale mauve		33.314895	S	26.183481	E	DD		GAZ	-33.314895	26.183481	609	0
MO	1291481	MO-889414	Beard, P.		1159			16	7	1945		Solanaceae	Solanum	torvum	Sw.	Southern America	Caribbean	Saint Lucia				Soufriére, Wayside		Semi - woody shrub 1 1/2 m prickly, flowers white		13.883333	N	60.966667	W	DD		GEO-L	13.883333	-60.966667	0	0
DS	626130		Beatley, J.		9028			17	6	1969		Solanaceae	Solanum	elaeagnifolium	Cav.	Northern America	North-Central U.S.A.	United States of America	Nevada	Nye County	Ash Meadows	SE Ash Meadows, US Atomic Energy Commission's Nevada Test Site, Amargosa drainage basin	distrubed stie E of Ranch; disturbed Atriplex	abundant; corollas lavender-purple		0		0					0	0	800	0	ca.
P		P00055624	Beauvais, J.		20			0	0	0		Solanaceae	Solanum	violaceum	Ortega	Asia-Temperate	China	China	Guangxi		Longzhou	Longtchéou [Longzhou]				22.3472	N	106.858	E	DD	>20km	GAZ	22.3472	106.858	0	0
FT			Beccari, N.		194			6	10	1905		Solanaceae	Solanum	melongena	L.	Africa	Northeast Tropical Africa	Eritrea	Semienawi Keyih Bahri		Haliberet					15.4	N	38.37	E	DD		GAZ	15.4	38.37	0	0
INPA	169580	INPA0169580	Beck, H.T.		75			13	10	1987		Solanaceae	Solanum	jamaicense	Mill.	Southern America	Brazil	Brazil	Pará			Estação Ecológica do Jarí.Campina.Open area with rocks.				1.25	S	52.5	W	DD	<2km	SPEC	-1.25	-52.5	0	0
NY		700970	Beck, H.T.		75			13	10	1987		Solanaceae	Solanum	jamaicense	Mill.	Southern America	Brazil	Brazil	Pará			Estação Ecológica do Jarí.Campina.Open area with rocks.				1.25	S	52.5	W	DD	<2km	SPEC	-1.25	-52.5	0	0
CORD		CORD00095157	Beck, S.G.		3812			28	11	1980		Solanaceae	Solanum	wrightii	Benth.	Southern America	Western South America	Bolivia	La Paz	Larecaja		Caranavi 58.1 km hacia Guaray, puente sobre el Río Coroico	borde de camino	arbusto 4-5 m; corola morada y blanca en al misma inflorescencia, las mas jovenes moradas		16.168162	S	67.729252	W	DD		GAZ	-16.168162	-67.729252	820	0
NY		712130	Beck, S.G.		3812			28	11	1980		Solanaceae	Solanum	wrightii	Benth.	Southern America	Western South America	Bolivia	La Paz	Larecaja		Caranavi 58.1 km hacia Guaray, puente sobre el Río Coroico	borde de camino	arbusto 4-5 m; corola morada y blanca en al misma inflorescencia, las mas jovenes moradas		16.168162	S	67.729252	W	DD		GAZ	-16.168162	-67.729252	820	0
F	1900961		Beck, S.G.		5159			17	10	1980		Solanaceae	Solanum	jamaicense	Mill.	Southern America	Western South America	Bolivia	Beni	José Ballivián		Espiritu en la zona de influencia del rio Yacuma. Tajibal de Lucumos.	Sabana humeda.	Semiarbusto 1.2 m, corola blanca, frutos redondos.		14.960833	S	66.777373	W	DD		GAZ	-14.960833	-66.777373	200	0
BM		BM000900160	Beddome, R.H.		5477			0	0	0		Solanaceae	Solanum	torvum	Sw.	Asia-Tropical	Indian Subcontinent	India	Kerala	Wayanad		Wynad				11.685358	N	76.131995	E	DD	>20km	GAZ	11.685358	76.131995	0	0
LE			Beddome, R.H.		5478			0	0	0		Solanaceae	Solanum	pubescens	Willd.	Asia-Tropical	Indian Subcontinent	India	Rajasthan	Sikar	Balaran					27.908633	N	75.133795	E	DD	2-5km	GAZ	27.908633	75.133795	0	0
BM		BM000900127	Beddome, R.H.		5489			0	0	0		Solanaceae	Solanum	giganteum	Jacq.	Asia-Tropical	Indian Subcontinent	India	Tamil Nadu	Dindigul		Pulney [Palani] hills, Kookal				10.216625	N	77.494271	E	DD	>20km	GAZ	10.216625	77.494271	1829	0
LE			Beddome, R.H.		5490			0	0	0		Solanaceae	Solanum	giganteum	Jacq.	Asia-Tropical	Indian Subcontinent	India	Kerala		Anamallay Hills	Anamallay Hills [Anamalai Hills, Western Ghats]				10.295535	N	76.999922	E	DD	2-5km	GAZ	10.295535	76.999922	0	0
LE			Beddome, R.H.		5493			0	0	0		Solanaceae	Solanum	lasiocarpum	Dunal	Asia-Tropical	Indian Subcontinent	India	Kerala			[Anamalai Hills, Western Ghats]				10.295535	N	76.999922	E	DD	2-5km	GAZ	10.295535	76.999922	914	0
BM		BM000900155	Beddome, R.H.		5494			0	0	0		Solanaceae	Solanum	wrightii	Benth.	Asia-Tropical	Indian Subcontinent	India	Kerala			Anamalleys [Anamalai Hills, Western Ghats]				10.163468	N	76.981135	E	DD		GAZ	10.163468	76.981135	1829	0
BM		BM000900218	Beddome, R.H.		5495			0	0	0		Solanaceae	Solanum	multiflorum	Roth	Asia-Tropical	Indian Subcontinent	India	Tamil Nadu			'Nilgiri'				0		0					0	0	2134	0
BM		BM000900235	Beddome, R.H.		5496			0	0	0		Solanaceae	Solanum	melongena	L.	Asia-Tropical	Indian Subcontinent	India	Kerala			Anamalleys [Anamalai Hills, Western Ghats]				10.583333	N	76.933333	E	DD		GAZ	10.583333	76.933333	0	0
BM		BM000900228	Beddome, R.H.		5498			0	0	0		Solanaceae	Solanum	insanum	L.	Asia-Tropical	Indian Subcontinent	India				[India?]				0		0					0	0	0	0
BM		BM000900230	Beddome, R.H.		5499			0	0	0		Solanaceae	Solanum	melongena	L.	Asia-Tropical	Indian Subcontinent	India	Karnataka	Coorg	Madikeri	'Coorg, Mercara'				12.422017	N	75.736875	E	DD	>20km	GAZ	12.422017	75.736875	0	0
BM		BM000900282	Beddome, R.H.		5500			0	0	0		Solanaceae	Solanum	violaceum	Ortega	Asia-Tropical	Indian Subcontinent	India				Sandoor/Bellany				15.085693	N	76.543566	E	DD		GAZ	15.085693	76.543566	0	0
BM		BM000900137	Beddome, R.H.		5941			0	0	0		Solanaceae	Solanum	lasiocarpum	Dunal	Asia-Tropical	Indian Subcontinent	India	Tamil Nadu	Tenkasi		Hills near Courtallum				8.9342	N	77.2778	E	DD		GAZ	8.9342	77.2778	0	0
BM		BM000900146	Beddome, R.H.		5942			0	0	0		Solanaceae	Solanum	lasiocarpum	Dunal	Asia-Tropical	Indian Subcontinent	India	Kerala			Anamalleys [Anamalai Hills, Western Ghats]				10.234677	N	76.993938	E	DD		GAZ	10.234677	76.993938	1219	0
MH	35721	MH00134906	Beddome, R.H.		s.n.			0	0	1880		Solanaceae	Solanum	pubescens	Willd.	Asia-Tropical	Indian Subcontinent	India	Andhra Pradesh	Kadapa	Kadapa	Cuddapah Forest				14.467354	N	78.824134	E	DD	>20km	GAZ	14.467354	78.824134	0	0
MH	35476		Beddome, R.H.		s.n.			0	0	1873		Solanaceae	Solanum	wightii	Nees	Asia-Tropical	Indian Subcontinent	India				sin. loc.				0		0					0	0	0	0
MH	36518	MH00148657	Beddome, R.H.		s.n.			0	0	1873		Solanaceae	Solanum	vagum	B.Heyne ex Nees	Asia-Tropical	Indian Subcontinent	India				sin. loc.				0		0					0	0	0	0
IPA	51664		Bedi, R.		225			0	0	0		Solanaceae	Solanum	torvum	Sw.	Southern America	Brazil	Brazil	Paraíba	Campina Grande						7.23056	S	35.8811	W	DD	5-20k	GAZ	-7.23056	-35.8811	0	0
BM		BM000900192	Bedoya, N.		s.n.			0	0	0		Solanaceae	Solanum	torvum	Sw.	Asia-Tropical	Indian Subcontinent	India	Sikkim			Sikkim [state centroid]				27.730627	N	88.633784	E	DD	>20km	GAZ	27.730627	88.633784	0	0
BM		BM000900341	Bedoya, N.		s.n.			0	0	0		Solanaceae	Solanum	viarum	Dunal	Asia-Tropical	Indian Subcontinent	India	Sikkim			Sikkim [state centroid]				27.730627	N	88.633784	E	DD	>20km	GAZ	27.730627	88.633784	0	0
EA			Beentje, H.J.		413		Ndiang'ui, N.; Mutangah, J.G. & Nyakundi, D.	13	5	1985		Solanaceae	Solanum	aculeatissimum	Jacq.	Africa	East Tropical Africa	Kenya	Coast	Taita Taveta	Mbololo Forest	FTEA region: K7	Forest edge, on steep slopes.	Woody herb, fruits solitary.		3.19	S	38.27	E	DM	2-5km	SPEC	-3.316667	38.45	1425	1850
K		K001155323	Beer's collectors	BSIP-	7305			13	6	1966		Solanaceae	Solanum	lasiocarpum	Dunal	Pacific		Solomon Islands	Isabel Province			Korigole Bay, SW Santa Ysabel	well drained forest	shrub 3 ft, bole crooked; bark light green; fruits light green		8.268907	S	159.434318	E	DD	2-5km	GAZ	-8.268907	159.434318	51	0		katavongarangara	Kwara'ae
LAE	87548		Beer's collectors	BSIP-	7305			13	6	1966		Solanaceae	Solanum	lasiocarpum	Dunal	Pacific		Solomon Islands	Isabel Province			Korigole Bay, SW Santa Ysabel	well drained forest	shrub 3 ft, bole crooked; bark light green; fruits light green		8.268907	S	159.434318	E	DD	2-5km	GAZ	-8.268907	159.434318	51	0		katavongarangara	Kwara'ae
L		L.2882087	Beer's collectors	BSIP-	7305			13	6	1966		Solanaceae	Solanum	lasiocarpum	Dunal	Pacific		Solomon Islands	Isabel Province			Korigole Bay, SW Santa Ysabel	well drained forest	shrub 3 ft, bole crooked; bark light green; fruits light green		8.268907	S	159.434318	E	DD	2-5km	GAZ	-8.268907	159.434318	51	0		katavongarangara	Kwara'ae
BH		BH000039636	Beetle, A.A.		26132			21	2	1939		Solanaceae	Solanum	elaeagnifolium	Cav.	Southern America	Southern South America	Chile	Región III (Atacama)		Caldera	prov. Atacama	sand and cinders of railroad tracks in full sun	perennial herb 0.3 m; white or violet corolla reflexed, 5 yellow stamens; green-yellow berries		27.0406	S	70.4916	W	DMS		GAZ	-27.068333	-70.821111	5	0
K		K001167920	Beetle, A.A.		26132			21	2	1939		Solanaceae	Solanum	elaeagnifolium	Cav.	Southern America	Southern South America	Chile	Región III (Atacama)		Caldera	prov. Atacama	sand and cinders of railroad tracks in full sun	perennial herb 0.3 m; white or violet corolla reflexed, 5 yellow stamens; green-yellow berries		27.0406	S	70.4916	W	DMS		GAZ	-27.068333	-70.821111	5	0
L		L.2882138	Béguin, D.		1037			24	10	1920		Solanaceae	Solanum	lasiocarpum	Dunal	Asia-Tropical	Malesia	Indonesia	Maluku Utara		Ternate					0.796996	N	127.352784	E	DD	2-5km	GAZ	0.796996	127.352784	0	0		fofoki foerie	Ternate
LE			Bélanger, C.P.		380			0	0	1825		Solanaceae	Solanum	hovei	Dunal	Asia-Tropical	Indian Subcontinent	India	Kerala		Malabar	Malabar coast				0		0					0	0	0	0
G			Bélanger, C.P.		s.n.			0	0	1828		Solanaceae	Solanum	barbisetum	Nees	Asia-Tropical	Malesia	Indonesia				'Java et iles de la Sonde'				0		0					0	0	0	0
G		G00442888	Bélanger, C.P.		s.n.			0	0	0		Solanaceae	Solanum	hovei	Dunal	Asia-Tropical	Indian Subcontinent	India	Karnataka			Canara [Kanara region]				0		0					0	0	0	0
G		G00442880	Bélanger, C.P.		s.n.			0	0	0		Solanaceae	Solanum	trilobatum	L.	Asia-Tropical	Indian Subcontinent	India	Tamil Nadu			Côte Coromandel				0		0					0	0	0	0
P		P00055668	Bélanger, C.P.		s.n.			0	0	1868		Solanaceae	Solanum	hovei	Dunal	Asia-Tropical	Indian Subcontinent	India	Puducherry		Mahé	Mahé				11.701111	N	75.536667	E	DD	>20km	GAZ	11.701111	75.536667	0	0
P		P00055573	Bélanger, C.P.		s.n.			0	0	1826		Solanaceae	Solanum	violaceum	Ortega	Asia-Tropical	Indian Subcontinent	India	Maharashtra	Mumbai[Bombay]		Bombay				18.975	N	72.825833	E	DD		GAZ	18.975	72.825833	0	0
K		K001152860	Belcher, C.		20			19	7	1946		Solanaceae	Solanum	torvum	Sw.	Asia-Tropical	Indian Subcontinent	India	Arunachal Pradesh			Tirap River Valley, 12.4 mark on Ledo road [USA Typhus Commission] [Assam on label]	in scrub growth on river bank			27.197869	N	95.709832	E	DD	2-5km	GAZ	27.197869	95.709832	0	0
K		K001153112	Belcher, C.		99			10	8	1945		Solanaceae	Solanum	virginianum	L.	Asia-Tropical	Indian Subcontinent	India	Arunachal Pradesh			Tirap River valley, 14 mile mark on Ledo road [Assam on label]	in Eleusine indica on river side	[USA Typhus Commission collection]		27.197869	N	95.709832	E	DD	2-5km	GAZ	27.197869	95.709832	0	0
BM		BM000900164	Belcher, R.O.		390			13	9	1945		Solanaceae	Solanum	torvum	Sw.	Asia-Tropical	Indian Subcontinent	India	Arunachal Pradesh			Assam, Tirap river valley, 13.6 mile mark on Ledo road	occasional on entire perimiter of abandoned campsite			27.197869	N	95.709832	E	DD	2-5km	GAZ	27.197869	95.709832	0	0
K		K001152994	Belcher, R.O.		561			21	9	1945		Solanaceae	Solanum	torvum	Sw.	Asia-Tropical	Indo-China	Myanmar (Burma)	Kachin	Myitkyina		Brigade traverse. Myitkyina region: Camp Landis area	Occasional in low scrub			25.394614	N	97.384073	E	DD	>20km	GAZ	25.394614	97.384073	0	0
S			Belcher, R.O.		748			9	10	1945		Solanaceae	Solanum	viarum	Dunal	Asia-Tropical	Indo-China	Myanmar (Burma)	Kachin		Myitkyina	Camp Landis area, Mule-barn traverse Sta. 18-19		semi-recumbent herb with stem and leaves armed; unripe fruit mottled green and white; ripe fruit yellow, ca. 2.5 cm diameter, taste bitter; scarce		25.379082	N	97.387396	E	DD	>20km	GAZ	25.379082	97.387396	0	0
K		K001153243	Belcher, R.O.		748			9	10	1945		Solanaceae	Solanum	viarum	Dunal	Asia-Tropical	Indo-China	Myanmar (Burma)	Kachin		Myitkyina	Camp Landis area, Mule-barn traverse Sta. 18-19		semi-recumbent herb with stem and leaves armed; unripe fruit mottled green and white; ripe fruit yellow, ca. 2.5 cm diameter, taste bitter; scarce		25.379082	N	97.387396	E	DD	>20km	GAZ	25.379082	97.387396	0	0
K		K001153051	Belcher, R.O.		848			19	10	1945		Solanaceae	Solanum	violaceum	Ortega	Asia-Tropical	Indo-China	Myanmar (Burma)	Kachin	Myitkyina		Myitkyina region: Brigade Hq., Camp Landis area	In open field	Low blue-flowered shrub		25.394614	N	97.384073	E	DD	>20km	GAZ	25.394614	97.384073	0	0
NY		770742	Belém, R.P.		1404			28	7	1965		Solanaceae	Solanum	robustum	H.L.Wendl.	Southern America	Brazil	Brazil	Bahia			Rodovia Camacan-Canavieiras, 3-30km L de Camacan.				0		0					0	0	0	0
CAL	316096		Bell, A.S. Mrs		40			1	3	1901		Solanaceae	Solanum	melongena	L.	Asia-Tropical	Indian Subcontinent	India	Uttar Pradesh	Banda	Banda		cultivated	edible		25.476269	N	80.33955	E	DD	2-5km	GAZ	25.476269	80.33955	0	0		baigan, bhahta, brinjal
CAL			Bell, A.S. Mrs		40			1	3	1901		Solanaceae	Solanum	melongena	L.	Asia-Tropical	Indian Subcontinent	India	Uttar Pradesh	Banda	Banda		cultivated	edible		25.476269	N	80.33955	E	DD	2-5km	GAZ	25.476269	80.33955	0	0		baigan, bhahta, brinjal
CAL			Bell, A.S. Mrs		119	#NAME?		18	3	1901		Solanaceae	Solanum	insanum	L.	Asia-Tropical	Indian Subcontinent	India	Uttar Pradesh	Banda	Banda		wayside			25.476269	N	80.33955	E	DD	2-5km	GAZ	25.476269	80.33955	0	0		jungli bhanta
CAL	316007		Bell, A.S. Mrs		863			0	0	1901		Solanaceae	Solanum	insanum	L.	Asia-Tropical	Indian Subcontinent	India	Uttar Pradesh	Banda	Banda			root powdered for cough, oil		25.476269	N	80.33955	E	DD	2-5km	GAZ	25.476269	80.33955	0	0		bari bhatkatanja
BM		BM000846325	Bell, W.M.		48			0	8	1867		Solanaceae	Solanum	elaeagnifolium	Cav.	Northern America	North-Central U.S.A.	United States of America	New Mexico			Between Fort Wallace, Kansas and Santa Fe'. S. Dexense, Engelm. Bray [?]. Raton Mountains				0		0					0	0	0	0
COL	505092	COL000087347	Bello, M.A.		585			28	9	2003		Solanaceae	Solanum	torvum	Sw.	Southern America	Western South America	Colombia	Boyacá	Villa de Leyva		Vereda Capilla II, en la zona de amortiguacion del Santuario de Flora y Fauna de Iguaque.				5.68981	N	73.494293	W	DD		GAZ	5.68981	-73.494293	0	0
FT			Bels, L.		60			6	4	1950		Solanaceae	Solanum	torvum	Sw.	Africa	West Tropical Africa	Nigeria			Lagos	Iganmu				0		0					0	0	0	0
COL	561376	COL000399368	Beltrán, G.D.		23			12	9	2006		Solanaceae	Solanum	capsicoides	All.	Southern America	Western South America	Colombia	Cundinamarca	El Colegio		Junto a carretera en el puente de la quebrada Santa Marta.				0		0					0	0	1800	1800
COL	561421	COL000399389	Beltrán, G.D.		30			18	2	2007		Solanaceae	Solanum	mammosum	L.	Southern America	Western South America	Colombia	Meta			Vía Acacías-Villavicencio.				0		0					0	0	400	400
COL	561461	COL000399433	Beltrán, G.D.		35			28	4	2007		Solanaceae	Solanum	wrightii	Benth.	Southern America	Western South America	Colombia	Antioquia	Medellín		Barrio Santa Mónica, calle 38 número 96 - 02.				6.252943	N	75.616106	W	DD		GAZ	6.252943	-75.616106	1500	1500
COL	561824	COL000399488	Beltrán, G.D.		41			1	6	2008		Solanaceae	Solanum	torvum	Sw.	Southern America	Western South America	Colombia	Antioquia	Medellín		Barrio Belén Altavista, cerro de Las Tres Cruces, vía a Belén Rincón.				0		0					0	0	1500	1500
COL	569623	COL000414319	Beltrán, G.D.		80			13	2	2010		Solanaceae	Solanum	viarum	Dunal	Southern America	Western South America	Colombia	Quindío	Circasia		Vereda Membrillal, desde la Pizarra bordeando el río por carretera destapada. Zona rural.				0		0					0	0	1700	1700
P		P00369533	Bena, P.		s.n.			0	0	0		Solanaceae	Solanum	torvum	Sw.			Not Recorded				sin. loc.				0		0					0	0	0	0
CORD		CORD00024057	Benedeto, ?		235			0	6	1994		Solanaceae	Solanum	elaeagnifolium	Cav.	Southern America	Southern South America	Argentina	San Juan	Zonda		Quebrada de Sasito, sobre el Río San Juan, próximo a la capital [perhaps Chimbas?]				31.51416	S	68.928857	W	DD	>20km	GAZ	-31.51416	-68.928857	0	0
FT			Benedetto, P.		137			0	7	1938		Solanaceae	Solanum	giganteum	Jacq.	Africa	Northeast Tropical Africa	Ethiopia	Oromia			Dembidollo / Sajo;				8.32	N	34.48	E	DMS		GAZ	8.533333	34.8	0	0
FT			Benedetto, P.		449			0	6	1939		Solanaceae	Solanum	capsicoides	All.	Africa	Northeast Tropical Africa	Ethiopia	Oromia		Ghidami	Welega region				8.59	N	34.37	E	DMS		GAZ	8.983333	34.616667	0	0
FT			Benedictis, A. de		496			14	4	1932		Solanaceae	Solanum	forskalii	Dunal	Africa	Northeast Tropical Africa	Eritrea	Debub		Dancalia	Torrente Cusrale.				14.45	N	40.3	E	DD		GAZ	14.45	40.3	0	0
BM		BM000887620	Benítez de Rojas, C.E.		462			7	9	1968		Solanaceae	Solanum	jamaicense	Mill.	Southern America	Northern South America	Venezuela	Carabobo			Alrededores de Campo Carabobo.		Arbusto armado, flores blancas, fruto globoso.		10.015302	N	68.155984	W	DD		GAZ	10.015302	-68.155984	400	0
GH			Benítez de Rojas, C.E.		462			7	9	1968		Solanaceae	Solanum	jamaicense	Mill.	Southern America	Northern South America	Venezuela	Carabobo			Alrededores de Campo Carabobo.		Arbusto armado, flores blancas, fruto globoso.		10.015302	N	68.155984	W	DD		GAZ	10.015302	-68.155984	400	0
F	1774478		Benítez de Rojas, C.E.		471			7	9	1968		Solanaceae	Solanum	jamaicense	Mill.	Southern America	Northern South America	Venezuela	Cojedes			Alrededores de Chiriquita, cerca puente Taguanes.		Arbusto armado, flores blancas.		9.965124	N	68.223943	W	DD	>20km	GAZ	9.965124	-68.223943	420	0
BM		BM000887727	Benítez de Rojas, C.E.		1031			1	6	1971		Solanaceae	Solanum	mammosum	L.	Southern America	Northern South America	Venezuela	Aragua		Maracay	Jardin Botánico Facultad de Agronomía, U.C.V.		Arbusto 1½ m, ramificado, tallos espinosos con manchas moradas. Hojas jovenes con espinas en el haz, adultas con espinas en haz y envés. Pétalos morados en la parte interna, en la externa blancos; lóbulos recurvos en el ápice. Fruto amarillo naranja, glabro, de apariencia pulido, con 5 prominencias de desigual tamaño en la base semejando mamas.		10.266974	N	67.608919	W	DD		GAZ	10.266974	-67.608919	0	0
BM		BM000849422	Benítez de Rojas, C.E.		1045			14	8	1971		Solanaceae	Solanum	wrightii	Benth.	Southern America	Northern South America	Venezuela	Capital			Caracas, entrada al distribuidor La Castellana, al pie de Avila [Distrito Federal on label]		arbolito ramificado; tallo con muy escasas aguijones; pétalos morados; fruto esférico, glabro		10.495029	N	66.893583	W	DD	2-5km	GAZ	10.495029	-66.893583	0	0
MEXU	579696		Benítez P, A.		1814			30	7	1990		Solanaceae	Solanum	elaeagnifolium	Cav.	Northern America	North and Central Mexico	Mexico	Durango	Santiago Papasquiaro		km 3 de la carretera Santiago Papasquiaro-Los Altares	matorral de Acacia y Opuntia, con presencia de Prosopis y Forestieria; suelo profundo, arcilloso y muy pedregoso, pendientes ligeras	herbácea 40 cm; flor violeta; escaso		25.040481	N	105.426486	W	DD	>20km	GAZ	25.040481	-105.426486	1830	0
F	642429		Benke, H.C.		5209			20	3	1930		Solanaceae	Solanum	elaeagnifolium	Cav.	Northern America	North-Central U.S.A.	United States of America	Texas	Cameron County	Brownsville	near mouth of Rio Grande				25.901747	N	97.497484	W	DD	2-5km	GAZ	25.901747	-97.497484	0	0
SPF	90975	SPF00090975	Benko-Iseppon, A.M.		419			27	2	1994		Solanaceae	Solanum	sisymbriifolium	Lam.	Southern America	Brazil	Brazil	Mato Grosso	Poconé						16.256701	S	56.622799	W	DD	5-20k	GAZ	-16.256701	-56.622799	0	0
BM		BM000846322	Bennet, H.R.		8659			4	8	1965		Solanaceae	Solanum	elaeagnifolium	Cav.	Northern America	North-Central U.S.A.	United States of America	New Mexico	Otero County		along Rt. near Rio Tularosa at west base of Sacramento Mt. front - Upper Sonaran Zone - 8 miles N.E. from Tularosa	dry open ground			33.0839	N	105.5339	W	DMS		GAZ	33.144167	-105.894167	0	0
CAL	3607		Bennet, S.S.R.		482			11	12	1963		Solanaceae	Solanum	trilobatum	L.	Asia-Tropical	Indian Subcontinent	India	West Bengal	Howrah	Uluberia					22.474436	N	88.100038	E	DD	2-5km	GAZ	22.474436	88.100038	0	0
CAL	3606		Bennet, S.S.R.		1064			2	1	1965		Solanaceae	Solanum	trilobatum	L.	Asia-Tropical	Indian Subcontinent	India	West Bengal	Howrah	Syampur					22.301382	N	88.030331	E	DD	2-5km	GAZ	22.301382	88.030331	0	0
DS	624093		Bennett, H.R.		8486			13	8	1965		Solanaceae	Solanum	elaeagnifolium	Cav.	Northern America	North-Central U.S.A.	United States of America	California	Sutter County	Yuba City	5 miles W along road	open dry ground			39.0831	N	121.4341	W	DMS		GAZ	39.141944	-121.728056	0	0
K		K000441159	Bent, J.T.		s.n.			0	0	1896		Solanaceae	Solanum	forskalii	Dunal	Africa	Northeast Tropical Africa	Sudan	Darfur			Nubia: About 21deg. lat.				0		0					0	0	0	1219
K		K000658803	Bequaert, J.C.C.		188			22	4	1944		Solanaceae	Solanum	torvum	Sw.	Africa	West Tropical Africa	Liberia			Lakrata		in and near villages	common; flower white		0		0					0	0	0	0
BR		8994356	Bequaert, J.C.C.		219			2	3	1912		Solanaceae	Solanum	giganteum	Jacq.	Africa	West-Central Tropical Afr	Democratic Republic of th	Katanga			Shaba Prov., Lubumbashi [Elisabethville]		[long desription in Dutch on lectotype sheet]		0		0					0	0	0	0
BR		8993045	Bequaert, J.C.C.		219			2	3	1912		Solanaceae	Solanum	giganteum	Jacq.	Africa	West-Central Tropical Afr	Democratic Republic of th	Katanga			Shaba Prov., Lubumbashi [Elisabethville]		[long desription in Dutch on lectotype sheet]		0		0					0	0	0	0
BR			Bequaert, J.C.C.		1521			17	12	1913		Solanaceae	Solanum	giganteum	Jacq.	Africa	West-Central Tropical Afr	Democratic Republic of th	Orientale		Panga					1.51	N	26.25	E	DMS		GAZ	1.85	26.416667	0	0
K		K000441485	Bequaert, J.C.C.		2371			8	2	1914		Solanaceae	Solanum	macrocarpon	L.	Africa	West-Central Tropical Afr	Democratic Republic of th	Orientale		Penge		anciennes cultures.	fleurs blanches légèrement violacées.		1.333333	N	28.15	E	DD		GAZ	1.333333	28.15	0	0
MO	3900633	MO-557243	Berendsohn, W.G.	WB	36		Berendsohn, B.	7	3	1984		Solanaceae	Solanum	wrightii	Benth.	Southern America	Mesoamerica	El Salvador	La Libertad	Nueva San Salvador	Jardin Botanico La Laguna	Jardín Botánico La Laguna		Tree about 9 m high. Leaves lobed, near inflorescence entire. Inflorescence a cyme ('Metatopie'?). Corolla violett in bud, becoming white. Bark with recurved spines about 5 mm long on elongated base. Zone 8 centre		13.402	N	89.15	W	DMS	<2km	SPEC	13.672222	-89.25	805	0
CORD		CORD00024094	Berg, C.C.		153			10	11	1874		Solanaceae	Solanum	elaeagnifolium	Cav.	Southern America	Southern South America	Argentina	Buenos Aires	Patagones		A veces en las cercanías de Carmen de Patagones y más adelante hasta Meseta [georef to Carmen de Patagones]				40.765848	S	63.016996	W	DD	>20km	GAZ	-40.765848	-63.016996	0	0
K		K000658766	Berg, D.A. van		s.n.			29	5	1967		Solanaceae	Solanum	elaeagnifolium	Cav.	Africa	Southern Africa	South Africa	Free State		Farm Froodiuitzicht		land heavily infested			0		0					0	0	0	0		satansbos	Afrikaans
WAG		WAG.1834320	Bergen, M.A. van		99		Houten, M.H. van den	13	11	1995		Solanaceae	Solanum	torvum	Sw.	Africa	West-Central Tropical Afr	Gabon	Ogooué-Maritime	Ndougou	Gamba	terminal area, near portacabin		Shrub, 2 m tall. Leaves greyish green, stems and branches green, sometimes a bit red. Calyx green. Petals white, stamens yellow. Fruits (immature) green		2.46	S	10.011	E	DM		SPEC	-2.766667	10.018333	5	0
WAG		WAG.1834321	Bergen, M.A. van		99		Houten, M.H. van den	13	11	1995		Solanaceae	Solanum	torvum	Sw.	Africa	West-Central Tropical Afr	Gabon	Ogooué-Maritime	Ndougou	Gamba	terminal area, near portacabin		Shrub, 2 m tall. Leaves greyish green, stems and branches green, sometimes a bit red. Calyx green. Petals white, stamens yellow. Fruits (immature) green		2.46	S	10.011	E	DM		SPEC	-2.766667	10.018333	5	0
P		P00344152	Berhaut, R.P.		1376			0	2	1951		Solanaceae	Solanum	forskalii	Dunal	Africa	West Tropical Africa	Senegal	Saint-Louis		Gandiole	Région du fleuve Sénégal. Gandiole				0		0					0	0	0	0
P		P00344151	Berhaut, R.P.		2326			0	10	1951		Solanaceae	Solanum	forskalii	Dunal	Africa	West Tropical Africa	Senegal	Saint-Louis			Région du fleuve Sénégal				0		0					0	0	0	0
K		K001160355	Berlandier, J.L.		665			0	0	0	s.d.	Solanaceae	Solanum	elaeagnifolium	Cav.	Northern America	North-Central U.S.A.	United States of America	Texas			'Texano-Mexicanum' [could also be from N Mexico]				0		0					0	0	0	0
K		K001160267	Berlandier, J.L.		1726			0	6	1828		Solanaceae	Solanum	elaeagnifolium	Cav.	Northern America	North-Central U.S.A.	United States of America	Texas	Bexar County		Trinidad y Bejar				0		0					0	0	0	0
K		K000042493	Berlandier, J.L.		2075			0	0	0	s.d.	Solanaceae	Solanum	elaeagnifolium	Cav.	Northern America	North-Central U.S.A.	United States of America	Texas			sin. loc. [or USA Texano-Mexicanum]				0		0					0	0	0	0
K		K001159786	Berlandier, J.L.		s.n.			0	0	0	<1895	Solanaceae	Solanum	elaeagnifolium	Cav.	Northern America	North-Central U.S.A.	United States of America	Texas	Bexar County		Bejar [Presidio San Antonio de Bexar]				29.446992	N	98.501701	W	DD	>20km	GAZ	29.446992	-98.501701	0	0
MO			Berlin, B.		s.n.			0	0	0		Solanaceae	Solanum	mammosum	L.	Southern America	Western South America	Peru	Amazonas	Condorcanqui		Rio Cenepa.				4.455452	S	78.159126	W	DD		GAZ	-4.455452	-78.159126	182	274
IAC	31017		Bernacci, L.C.		2129		Moreira, J.L.; Andrade, P.R.P. & Belinelo, R.	7	9	1996		Solanaceae	Solanum	sisymbriifolium	Lam.	Southern America	Brazil	Brazil	São Paulo	Dracena		margens do Rio do Peixe				21.4825	S	51.5328	W	DD	<2km	SPEC	-21.4825	-51.5328	0	0
SPF	114969	SPF00114969	Bernacci, L.C.		2129		Moreira, J.L.; Andrade, P.R.P. & Belinelo, R.	7	9	1996		Solanaceae	Solanum	sisymbriifolium	Lam.	Southern America	Brazil	Brazil	São Paulo	Dracena		margens do Rio do Peixe				21.4825	S	51.5328	W	DD	<2km	SPEC	-21.4825	-51.5328	0	0
UEC	73897	UEC065584	Bernacci, L.C.		33909			7	9	1995		Solanaceae	Solanum	sisymbriifolium	Lam.	Southern America	Brazil	Brazil	São Paulo	Dracena		Margem do rio do peixe.		Subarbusto, ca.1m altura, flores brancas, anteras amarelas.		21.48	S	51.529999	W	DD	5-20k	GAZ	-21.48	-51.529999	0	0
G		G00181095	Bernard, R.		1309		et al.	21	1	2009		Solanaceae	Solanum	torvum	Sw.	Africa	Western Indian Ocean	Madagascar	Antsiranana		Bemanevika	Bandrakorony, pres du ruisseau de Betsitsiky sur la presqu'ile Ampasindava	forêt primaire subhumide de basse altitude	herb de 1 m; sepale vert; petale blanche, etamine jaune		13.4533	S	47.5958	E	DMS		SPEC	-13.759167	47.999444	0	260
CORD		CORD00023832	Bernardello, G.L.		449			4	3	1984		Solanaceae	Solanum	elaeagnifolium	Cav.	Southern America	Southern South America	Argentina	Córdoba	Tulumba		Cerro Colorado, a orillas del camino	Suelo Arenoso	Flores anguladas.		30.1617	S	63.4824	W	DMS		GAZ	-30.271389	-63.806667	0	0		Mellon del campo
CORD		CORD00023944	Bernardello, G.L.		503			18	12	1984		Solanaceae	Solanum	elaeagnifolium	Cav.	Southern America	Southern South America	Argentina	Formosa	Patiño		5 km antes de Las Lomitas, cerca del aeropuerto				24.5017	S	59.5939	W	DMS		GAZ	-24.838056	-59.994167	0	0
CORD		CORD00023841	Bernardello, G.L.		522			3	1	1986		Solanaceae	Solanum	elaeagnifolium	Cav.	Southern America	Southern South America	Argentina	Córdoba	Tulumba		Ruta 60: km 900, a orillas del camino				30.1617	S	63.4824	W	DMS		GAZ	-30.271389	-63.806667	0	0
CORD		CORD00023865	Bernardello, G.L.		534			13	1	1986		Solanaceae	Solanum	elaeagnifolium	Cav.	Southern America	Southern South America	Argentina	Córdoba	Sobremonte		San Francisco del Chañar: unos 6 km al oeste de la plaza del pueblo, yendo por el camino hacia L.V. Mansilla	Sobre mano derecha, a orillas del camino.	Corola celeste-lilácea		29.4412	S	64.0757	W	DMS		GAZ	-29.736667	-64.1325	0	0
CORD		CORD00023940	Bernardello, G.L.		746		Galetto, L.	9	2	1991		Solanaceae	Solanum	elaeagnifolium	Cav.	Southern America	Southern South America	Argentina	Entre Ríos	Uruguay		Colonia Caseros, cerca del Palacio San José, a ± 5 km al oeste de Concepción del Uruguay				32.2235	S	58.3431	W	DMS		GAZ	-32.376389	-58.575278	0	0
CORD		CORD00023870	Bernardello, G.L.		754		et al.	24	4	1991		Solanaceae	Solanum	elaeagnifolium	Cav.	Southern America	Southern South America	Argentina	Córdoba	San Justo		Paso de la Cina				31.1355	S	62.3343	W	DMS		GAZ	-31.231944	-62.561944	0	0
CORD		CORD00024067	Bernardello, G.L.		788		Galetto, L.	25	1	1992		Solanaceae	Solanum	elaeagnifolium	Cav.	Southern America	Southern South America	Argentina	Santa Fé	General Obligado		Cerca de Berna, Ruta 11, km 759				28.3633	S	59.2816	W	DMS		GAZ	-28.609167	-59.471111	0	0
MO	3272151	MO-1387941	Bernardi, A.L.		18126			19	10	1978		Solanaceae	Solanum	sisymbriifolium	Lam.	Southern America	Southern South America	Paraguay				Frutex viarius armatssimus spinis aurantiacis.		Flores albi et purpureo-violacei. Frequens per viam de Ybytymi ad La Colmena		0		0					0	0	0	0
MO	3272152	MO-1387942	Bernardi, A.L.		18420			9	11	1978		Solanaceae	Solanum	sisymbriifolium	Lam.	Southern America	Southern South America	Paraguay	Ñeembucú			Curupayty, Humaita, Neembucu.		Subfrutex aramtus, caule, foliis etiam calyce! Flores albi pallide caerulei antheris luteis. Dicitur mediamnetuem pro morbis venereis.		27.09	S	58.37	W	DMS	5-20k	GAZ	-27.15	-58.616667	45	0
MO	3889304	MO-1369459	Bernardi, A.L.		20378			28	3	1980		Solanaceae	Solanum	sisymbriifolium	Lam.	Southern America	Southern South America	Paraguay	Alto Paraguay			Regione Cerro Barrero, circa Fuerte Olimpo.		Fruticulus armatissimus, luteo virens, foedus. Folia pinnati secta, lobulis quercinis; petala alba. Calyx et caulis spinis aurantiaco colore praediti.		0		0					0	0	0	0
MO	3604832	MO-1369458	Bernardi, A.L.		20502			7	4	1980		Solanaceae	Solanum	sisymbriifolium	Lam.	Southern America	Southern South America	Paraguay	Itapúa			Circa Colonia Naranjito.		Frutex vel subfrutes pedalis usque metralis, horride armatus, caule tamen leve, viridello, lucido. Spinae crebrae ex foliis, caule, calyce oriuntur, acerrimae et fulvae. Folia profunde secta, pseudo bipinnata. Petala alba; baccae rubrae, lucidae.		0		0					0	0	0	0
K		K000658814	Bernardi, L.		8244			24	2	1962		Solanaceae	Solanum	torvum	Sw.	Africa	West Tropical Africa	Côte d'Ivoire	Abidjan		Adiopodoumé	near ORSTOM		frutex squalidus, importatus, obvius		5.340856	N	4.133465	W	DD		GAZ	5.340856	-4.133465	0	0
P		P00343426	Bernardi, L.		11864			14	12	1967		Solanaceae	Solanum	torvum	Sw.	Africa	Western Indian Ocean	Madagascar	Antsiranana	Nosy-Be	Nossi-Be	environ d'Ambatozavavy	Végétation dégradée.			13.2	S	48.15	E	DMS		GAZ	-13.333333	48.25	50	250
G			Bernardi, L.		11864			14	12	1967		Solanaceae	Solanum	torvum	Sw.	Africa	Western Indian Ocean	Madagascar	Antsiranana	Nosy-Be	Nossi-Be	environ d'Ambatozavavy	Végétation dégradée.			13.2	S	48.15	E	DMS		GAZ	-13.333333	48.25	50	250
G		G00442879	Bernardi, L.		14298			17	3	1973		Solanaceae	Solanum	trilobatum	L.	Asia-Tropical	Indian Subcontinent	Sri Lanka	Northern	Mannar	Mannar	Mannar	in sepibus	Scandens debilis, armata, flore violaceo, staminibus laete flavis; fructus coccinei		8.981003	N	79.90442	E	DD		GAZ	8.981003	79.90442	3	0
US	2765451		Bernardi, L.		14298			17	3	1973		Solanaceae	Solanum	trilobatum	L.	Asia-Tropical	Indian Subcontinent	Sri Lanka	Northern	Mannar	Mannar	Mannar	in sepibus	Scandens debilis, armata, flore violaceo, staminibus laete flavis; fructus coccinei		8.981003	N	79.90442	E	DD		GAZ	8.981003	79.90442	3	0
G		G00442881	Bernardi, L.		15327			12	10	1975		Solanaceae	Solanum	trilobatum	L.	Asia-Tropical	Indian Subcontinent	Sri Lanka	Northern	Jaffna		Jaffna District	In arenosis ad mare, haud procul a 'Ferry' Kerativu. Rara	Scandens armatissima, caulibus viridibus. Folia membranacea, orbiculato - 3/5 lobata. Flores violacei, antheris flavis		7.376905	N	81.838999	E	DD		GAZ	7.376905	81.838999	0	0
US	2806161		Bernardi, L.		15327			12	10	1975		Solanaceae	Solanum	trilobatum	L.	Asia-Tropical	Indian Subcontinent	Sri Lanka	Northern	Jaffna		Jaffna District	In arenosis ad mare, haud procul a 'Ferry' Kerativu. Rara	Scandens armatissima, caulibus viridibus. Folia membranacea, orbiculato - 3/5 lobata. Flores violacei, antheris flavis		7.376905	N	81.838999	E	DD		GAZ	7.376905	81.838999	0	0
CORD		CORD00025128	Bernardi, L.		16802		Charpin, A. & Jaquemoud, F.	23	10	1976		Solanaceae	Solanum	wrightii	Benth.	Southern America	Western South America	Peru	Puno	Sandia	San Juan de Oro	atque per viam usque ad Seito-Cocha et ad oram lacus Titicaca prope Huancane	viaria et ad oram silvae	arbor viaria et ad oram silviae; folia membrancea subtus adpresse pilosa, profunde sinuato-dentata; flores formosi, magni, cymosi, color eintense violaceo et albo et simuli (ex eadem arboris ramulo) pallide violaceo, 8-12 m alta, 30 cm crassa		0		0					0	0	1400	1500
BM		BM000074100	Bernardi, L.		18126			19	0	0		Solanaceae	Solanum	sisymbriifolium	Lam.	Southern America	Southern South America	Paraguay	Paraguarí		Paraguarí	Per viam de Ybytymi ad La Colmena				0		0					0	0	0	0
BM		BM000074101	Bernardi, L.		18278			30	0	0		Solanaceae	Solanum	sisymbriifolium	Lam.	Southern America	Southern South America	Paraguay	Canindeyú		Salto del Guairá	In regione ad septentrionem Salto del Guaira, Cordillera de Mbaracayu				24.163616	S	55.10564	W	DD	2-5km	GAZ	-24.163616	-55.10564	0	0
G		G00442899	Bernardi, L.		18489			10	9	1978		Solanaceae	Solanum	robustum	H.L.Wendl.	Southern America	Southern South America	Paraguay	Ñeembucú		Humaita	Curupaytay		[long Latin description not entered]		27.069696	S	58.506301	W	DD		GAZ	-27.069696	-58.506301	0	0		tomatillo
BM		BM000087611	Bernardi, L.		18489			10	9	1978		Solanaceae	Solanum	robustum	H.L.Wendl.	Southern America	Southern South America	Paraguay	Ñeembucú		Humaita	Curupaytay		[long Latin description not entered]		27.069696	S	58.506301	W	DD		GAZ	-27.069696	-58.506301	0	0		tomatillo
BM		BM000087567	Bernardi, L.		18595			14	11	1978		Solanaceae	Solanum	sisymbriifolium	Lam.	Southern America	Southern South America	Paraguay	Itapúa		Encarnación	De Colonia Itapua poty ad Catupyry				0		0					0	0	0	0
BM		BM000935999	Bernardi, L.		18883			28	11	1978		Solanaceae	Solanum	robustum	H.L.Wendl.	Southern America	Southern South America	Argentina	Misiones	Iguazú		PuertoLibertad, Rio Paraná.		Frutex sarmentosus debilis petiolo decurrente caule alato foliis plus minusve lobatis vel dentis magnis. Flores albi. Fructus globosi 1.5 cm diam. tunc viridelli. Frutex parum spinosus.		25.918991	S	54.604127	W	DD		GAZ	-25.918991	-54.604127	0	0
G		G00442931	Bernardi, L.		18883			28	11	1978		Solanaceae	Solanum	robustum	H.L.Wendl.	Southern America	Southern South America	Argentina	Misiones	Iguazú		PuertoLibertad, Rio Paraná.		Frutex sarmentosus debilis petiolo decurrente caule alato foliis plus minusve lobatis vel dentis magnis. Flores albi. Fructus globosi 1.5 cm diam. tunc viridelli. Frutex parum spinosus.		25.918991	S	54.604127	W	DD		GAZ	-25.918991	-54.604127	0	0
LE			Bernardi, M.		18883			28	11	1978		Solanaceae	Solanum	robustum	H.L.Wendl.	Southern America	Southern South America	Argentina	Misiones	Iguazú	Puerto Libertad	Rio Parana Misiones Argentina.		Frutex sarmentosus debilis petiolo decurrente caule alato foliis plus minusve lobatis vel dentis magis. Flores albi. Fructus globosi 1.5 cm diam., tunc viridelli. Frutex parum spinosus.		25.919656	S	54.6009	W	DD	2-5km	GAZ	-25.919656	-54.6009	0	0
GOET			Bernoulli, K.G.		2345		Cario, R.	0	10	1877		Solanaceae	Solanum	mammosum	L.	Southern America	Mesoamerica	Guatemala	Retalhuleu		Retalhuleu					0		0					0	0	0	0
GOET			Bernoulli, K.G.		2345		Cario, R.	0	10	1877		Solanaceae	Solanum	mammosum	L.	Southern America	Mesoamerica	Guatemala	Retalhuleu		Retalhuleu					0		0					0	0	0	0
LE			Bernoulli, K.G.		2345		Cario, R.	0	10	1877		Solanaceae	Solanum	mammosum	L.	Southern America	Mesoamerica	Guatemala	Retalhuleu		Retalhuleu					0		0					0	0	0	0
GOET			Bernoulli, K.G.		2368		Cario, R.	0	2	1877		Solanaceae	Solanum	chrysotrichum	Schltdl.	Southern America	Mesoamerica	Guatemala			Santa María					0		0					0	0	0	0
LE			Bernoulli, K.G.		2368		Cario, R.	0	2	1877		Solanaceae	Solanum	chrysotrichum	Schltdl.	Southern America	Mesoamerica	Guatemala			Santa María					0		0					0	0	0	0
K		K000014641	Bernstein, J.H.		133			16	9	1992		Solanaceae	Solanum	lasiocarpum	Dunal	Asia-Tropical	Malesia	Brunei Darussalam	Tutong District	Rambai	Puk Lutung	Univ of Kent-Brunei Museum. Tasek Merimbun Project [Tasek Merimbun Lake]. Locality: Puk Lutung	One-year growth, disused swidden field; Sometimes planted. Not local	Weed. Fuzzy leaf with 9 points. Thorns on branch. Young fruit green, fuzzy, mature fruit smooth and orange. Edible fruit, sour	Sometimes planted. Not local	4.589088	N	114.681446	E	DD	>20km	GAZ	4.589088	114.681446	0	0		Tarung bawi
G		G00442700	Berro, M.B.		4411			24	1	1908		Solanaceae	Solanum	elaeagnifolium	Cav.	Southern America	Southern South America	Uruguay	Soriano		Villa Soriano		in locis arenosis	flores azules		33.24	S	58.1912	W	DMS	>20km	GAZ	-33.4	-58.32	0	0
G		G00442650	Berro, M.B.		4411			24	1	1908		Solanaceae	Solanum	elaeagnifolium	Cav.	Southern America	Southern South America	Uruguay	Soriano		Villa Soriano		in locis arenosis	flores azules		33.24	S	58.1912	W	DMS	>20km	GAZ	-33.4	-58.32	0	0
G		G00442701	Berro, M.B.		7942			6	1	1902		Solanaceae	Solanum	elaeagnifolium	Cav.	Southern America	Southern South America	Uruguay	Colonia		Colonia	#NAME?	in locis arenosis siccis	flor cearulescens		34.2817	S	57.5039	W	DMS	>20km	GAZ	-34.471389	-57.844167	0	0
MO	2089914	MO-887077	Bertero, C.L.G.		s.n.			0	0	0		Solanaceae	Solanum	jamaicense	Mill.	Southern America	Caribbean	Jamaica	Saint Andrew			Santo Domingo.				17.99643	N	76.764647	W	DD		ARC	17.99643	-76.764647	0	0
K		K000658686	Best, E.B.		143			27	7	1958		Solanaceae	Solanum	chrysotrichum	Schltdl.	Africa	South Tropical Africa	Zambia	Lusaka		Ngwerere Dam	5 miles norht of Lusaka		thorny shrub or small tree to 10 ft; leaves light medium green, rough to touch; young stem yellowish green, tips (incuding young leavs) covered with rusty brown haits; mature stem brown; flowers borne erect, white		0		0					0	0	1219	0
COL	539584	COL000355651	Betancourt A, C.		7			11	7	2009		Solanaceae	Solanum	mammosum	L.	Southern America	Western South America	Colombia	Casanare	Monterrey		Vereda la iximena predio el tesoro.				0		0					0	0	455	455
COL	539585	COL000355652	Betancourt A, C.		21			22	7	2009		Solanaceae	Solanum	jamaicense	Mill.	Southern America	Western South America	Colombia	Casanare	Tauramena		Villa rosa predio costa rica.				0		0					0	0	250	250
COL	343423	COL000037110	Betancur, J.C.		1401			14	8	1989		Solanaceae	Solanum	jamaicense	Mill.	Southern America	Western South America	Colombia	Meta	Mesetas		Inspeccion de Policia La Uribe, vereda El Mirador.				0		0					0	0	510	510
COL	561242	COL000398794	Betancur, J.C.		15164			11	4	2011		Solanaceae	Solanum	jamaicense	Mill.	Southern America	Western South America	Colombia	Antioquia	Frontino		Corregimiento de Encarnación. Parque Nacional Las Orquídeas, Sector Venados, bosques cercanos a la cabaña de parques nacionales.	Creciendo en potrero. Frecuente.			0		0					0	0	0	0
COL	579630	COL000429973	Betancur, J.C.		18609			23	1	2014		Solanaceae	Solanum	jamaicense	Mill.	Southern America	Western South America	Colombia	Meta	Vista Hermosa		Vereda La Reforma, alrededores de la finca Los Morichales, parte baja de la serranía de la Macarena	potreros y borde de bosque			0		0					0	0	225	225
NSW		NSW594201	Betche, E.		s.n.			0	7	1881		Solanaceae	Solanum	dunalianum	Gaudich.	Asia-Tropical	Malesia	Papua New Guinea	East New Britain	Duke of York Islands	Mioko Island	Duke of York Islands				0		0					0	0	0	0
BKF	SN058852		Beusekom, C.F. van		3772		Phengklai, C.; Geesink, R. & Wongwan, B.	14	11	1971		Solanaceae	Solanum	lasiocarpum	Dunal	Asia-Tropical	Indo-China	Thailand	West	Kanchanaburi		Prov. S.W.: Dist. Kanchanaburi, Thong Pha Phum District	In clearing, in mixed deciduous forest, on limestone	Big herb. Corolla white. Fruit orange-red		14.55	N	98.45	E	DMS	2-5km	SPEC	14.916667	98.75	750	0
K		K000014594	Beusekom, C.F. van		3772		Phengklai, C.; Geesink, R. & Wongwan, B.	14	11	1971		Solanaceae	Solanum	lasiocarpum	Dunal	Asia-Tropical	Indo-China	Thailand	West	Kanchanaburi		Prov. S.W.: Dist. Kanchanaburi, Thong Pha Phum District	In clearing, in mixed deciduous forest, on limestone	Big herb. Corolla white. Fruit orange-red		14.55	N	98.45	E	DMS	2-5km	SPEC	14.916667	98.75	750	0
P		P00049977	Beusekom, C.F. van		3772		Phengklai, C.; Geesink, R. & Wongwan, B.	14	11	1971		Solanaceae	Solanum	lasiocarpum	Dunal	Asia-Tropical	Indo-China	Thailand	West	Kanchanaburi		Prov. S.W.: Dist. Kanchanaburi, Thong Pha Phum District	In clearing, in mixed deciduous forest, on limestone	Big herb. Corolla white. Fruit orange-red		14.55	N	98.45	E	DMS	2-5km	SPEC	14.916667	98.75	750	0
BM		BM000887199	Beuson, J.M.		273			0	11	1958		Solanaceae	Solanum	torvum	Sw.	Africa	Western Indian Ocean	Comoros	Mayothe			little lake near Chinqoui, Mayothe	growing in dryish valley going down to lake	small plants 2 ft tall, whitish flowers		12.251944	S	44.396944	E	DD		GAZ	-12.251944	44.396944	0	0
CAS	145942		Bevans, A.B.		s.n.			0	7	1927		Solanaceae	Solanum	elaeagnifolium	Cav.	Northern America	North-Central U.S.A.	United States of America	California	Tulare County	Denicha					36.0813	N	118.4713	W	DMS	>20km	GAZ	36.136944	-118.786944	0	0
CAL			Bezbarnah, H.P.	CNH-	s.n.			16	5	1963		Solanaceae	Solanum	capsicoides	All.	Asia-Tropical	Indian Subcontinent	India	Assam		Jorhat		on roadside	herb, perennial; fls white; frts red when ripe; seeds winged		26.754319	N	94.207173	E	DD		GAZ	26.754319	94.207173	0	0
PBL	4171	PBL0000014510	Bhargava, N.	ANC-	1711			16	7	1974		Solanaceae	Solanum	lasiocarpum	Dunal	Asia-Tropical	Indian Subcontinent	India	Andaman and Nicobar Islands	Middle Andamans		Polobjig, Camp No. 15	edges of forests near villages; sandy loam	common; herb ca. 50 cm; plant prickly; leaves simple rhomboid; flowers pinkish, stamens connivent		12.574096	N	92.820649	E	DD		GAZ	12.574096	92.820649	30	0	ca.
PBL	4172	PBL0000027333	Bhargava, N.	ANC-	1711			16	7	1974		Solanaceae	Solanum	lasiocarpum	Dunal	Asia-Tropical	Indian Subcontinent	India	Andaman and Nicobar Islands	Middle Andamans		Polobjig, Camp No. 15	edges of forests near villages; sandy loam	common; herb ca. 50 cm; plant prickly; leaves simple rhomboid; flowers pinkish, stamens connivent		12.574096	N	92.820649	E	DD		GAZ	12.574096	92.820649	30	0	ca.
CAL			Bhargava, N.	ANC-	1711			16	7	1974		Solanaceae	Solanum	lasiocarpum	Dunal	Asia-Tropical	Indian Subcontinent	India	Andaman and Nicobar Islands	Middle Andamans		Polobjig, Camp No. 15	edges of forests near villages; sandy loam	common; herb ca. 50 cm; plant prickly; leaves simple rhomboid; flowers pinkish, stamens connivent		12.574096	N	92.820649	E	DD		GAZ	12.574096	92.820649	30	0	ca.
L		L.2879723	Bhargava, N.	ANC-	1711			16	7	1974		Solanaceae	Solanum	lasiocarpum	Dunal	Asia-Tropical	Indian Subcontinent	India	Andaman and Nicobar Islands	Middle Andamans		Polobjig, Camp No. 15	edges of forests near villages; sandy loam	common; herb ca. 50 cm; plant prickly; leaves simple rhomboid; flowers pinkish, stamens connivent		12.574096	N	92.820649	E	DD		GAZ	12.574096	92.820649	30	0	ca.
PBL	4544	PBL0000014571	Bhargava, N.	ANC-	1930			29	7	1974		Solanaceae	Solanum	violaceum	Ortega	Asia-Tropical	Indian Subcontinent	India	Andaman and Nicobar Islands	South Andamans	Mayabunder		edges of forests; sandy soil; cleared areas	herb ca. 1 m; spinescent; leaves rhoboid with pungent odour; flowers violet; scarce, few		12.911364	N	92.899786	E	DD		GAZ	12.911364	92.899786	3	0	ca.
PBL	4545	PBL0000027363	Bhargava, N.	ANC-	1930			0	0	0		Solanaceae	Solanum	violaceum	Ortega			Not Recorded								0		0					0	0	0	0
PBL	5452	PBL0000014560	Bhargava, N.	ANC-	2309			28	4	1975		Solanaceae	Solanum	torvum	Sw.	Asia-Tropical	Indian Subcontinent	India	Andaman and Nicobar Islands	Little Andaman	Hut Bay		cleared land vegetation	common; herb ca. 1 m; stem hirsute ad prickly; leaves pubescent, dark green above,whitish beneath		10.604962	N	92.528465	E	DD		GAZ	10.604962	92.528465	0	0
PBL	5451	PBL0000014559	Bhargava, N.	ANC-	2309			28	4	1975		Solanaceae	Solanum	torvum	Sw.	Asia-Tropical	Indian Subcontinent	India	Andaman and Nicobar Islands	Little Andaman	Hut Bay		cleared land vegetation	common; herb ca. 1 m; stem hirsute ad prickly; leaves pubescent, dark green above,whitish beneath		10.604962	N	92.528465	E	DD		GAZ	10.604962	92.528465	0	0
PBL	5713	PBL0000027342	Bhargava, N.	ANC-	2456			19	8	1975		Solanaceae	Solanum	viarum	Dunal	Asia-Tropical	Indian Subcontinent	India	Andaman and Nicobar Islands	South Andamans	Baratang Island	South Creek	forest edge; sandy loam	common; herb ca. 75 cm; stem and leaf prickly; leaves rough, dark green above, pale beneath; fruit berry; root syrup is used to cure abdomen pain in Kerala		12.211375	N	92.811161	E	DD		GAZ	12.211375	92.811161	10	0	ca.
PBL	5712	PBL0000014564	Bhargava, N.	ANC-	2456			19	8	1975		Solanaceae	Solanum	viarum	Dunal	Asia-Tropical	Indian Subcontinent	India	Andaman and Nicobar Islands	South Andamans	Baratang Island	South Creek	forest edge; sandy loam	common; herb ca. 75 cm; stem and leaf prickly; leaves rough, dark green above, pale beneath; fruit berry; root syrup is used to cure abdomen pain in Kerala		12.211375	N	92.811161	E	DD		GAZ	12.211375	92.811161	10	0	ca.
CAL			Bhargava, N.	ANC-	2456			19	8	1975		Solanaceae	Solanum	viarum	Dunal	Asia-Tropical	Indian Subcontinent	India	Andaman and Nicobar Islands	South Andamans	Baratang Island	South Creek	forest edge; sandy loam	common; herb ca. 75 cm; stem and leaf prickly; leaves rough, dark green above, pale beneath; fruit berry; root syrup is used to cure abdomen pain in Kerala		12.211375	N	92.811161	E	DD		GAZ	12.211375	92.811161	10	0	ca.
PBL	7807	PBL0000014562	Bhargava, N.	ANC-	3325			5	1	1976		Solanaceae	Solanum	torvum	Sw.	Asia-Tropical	Indian Subcontinent	India	Andaman and Nicobar Islands	Little Andaman	Hut Bay		marsh area; clay soil	common; herb ca. 1.5 m; stem prickly and woolly, light brownish; leaves dark green flossy above, pale beneath; flowers white		10.604962	N	92.528465	E	DD		GAZ	10.604962	92.528465	0	0
PBL	7806	PBL0000027350	Bhargava, N.	ANC-	3325			5	1	1976		Solanaceae	Solanum	torvum	Sw.	Asia-Tropical	Indian Subcontinent	India	Andaman and Nicobar Islands	Little Andaman	Hut Bay		marsh area; clay soil	common; herb ca. 1.5 m; stem prickly and woolly, light brownish; leaves dark green flossy above, pale beneath; flowers white		10.604962	N	92.528465	E	DD		GAZ	10.604962	92.528465	0	0
PBL	9809	PBL0000014558	Bhargava, N.	ANC-	4103			13	8	1976		Solanaceae	Solanum	torvum	Sw.	Asia-Tropical	Indian Subcontinent	India	Andaman and Nicobar Islands	Little Andaman	Hut Bay	Break Water	littoral forest; sandy gravel	common; shrub ca. 2.5 m; stems 6-10 cm thick at abse, prickly, bark whitish green; young branches woolly; leaves rough, dark green above, sull beneath; fl white, anther yellow; fr globose green		10.604962	N	92.528465	E	DD		GAZ	10.604962	92.528465	0	0
PBL	9808	PBL0000014557	Bhargava, N.	ANC-	4103			13	8	1976		Solanaceae	Solanum	torvum	Sw.	Asia-Tropical	Indian Subcontinent	India	Andaman and Nicobar Islands	Little Andaman	Hut Bay	Break Water	littoral forest; sandy gravel	common; shrub ca. 2.5 m; stems 6-10 cm thick at abse, prickly, bark whitish green; young branches woolly; leaves rough, dark green above, sull beneath; fl white, anther yellow; fr globose green		10.604962	N	92.528465	E	DD		GAZ	10.604962	92.528465	0	0
PBL	12813	PBL0000027365	Bhargava, N.	ANC-	5639			26	5	1977		Solanaceae	Solanum	melongena	L.	Asia-Tropical	Indian Subcontinent	India	Andaman and Nicobar Islands	North Nicobars	Nancowry Island	Hinvalo, near Kakana	cleared land vegetation	common; exotic herb; fruit globose to ovoid, green turns to yellow or orange at maturity		7.976839	N	93.550908	E	DD		GAZ	7.976839	93.550908	0	0
PBL	12812	PBL0000014516	Bhargava, N.	ANC-	5639			26	5	1977		Solanaceae	Solanum	melongena	L.	Asia-Tropical	Indian Subcontinent	India	Andaman and Nicobar Islands	North Nicobars	Nancowry Island	Hinvalo, near Kakana	cleared land vegetation	common; exotic herb; fruit globose to ovoid, green turns to yellow or orange at maturity		7.976839	N	93.550908	E	DD		GAZ	7.976839	93.550908	0	0
CAL			Bhargava, N.	ANC-	5639			26	5	1977		Solanaceae	Solanum	melongena	L.	Asia-Tropical	Indian Subcontinent	India	Andaman and Nicobar Islands	North Nicobars	Nancowry Island	Hinvalo, near Kakana	cleared land vegetation	common; exotic herb; fruit globose to ovoid, green turns to yellow or orange at maturity		7.976839	N	93.550908	E	DD		GAZ	7.976839	93.550908	0	0
PBL	13289	PBL0000014507	Bhargava, N.	ANC-	5895			15	7	1977		Solanaceae	Solanum	lasiocarpum	Dunal	Asia-Tropical	Indian Subcontinent	India	Andaman and Nicobar Islands	South Andamans	Baratang Island	Kenchi Road	inland forest edges; sandy loam	rare; shrub ca. 3 m; stem ca. 5 cm thick at base; leaves 60-75 cm long, ca 60 cm broad, rough, wooly, prickly, plae white beneath; petals white; anthers yellow; fruit globose 3-5 cm across, woolly		12.211375	N	92.811161	E	DD		GAZ	12.211375	92.811161	25	0	ca.
PBL	13290	PBL0000027335	Bhargava, N.	ANC-	5895			15	7	1977		Solanaceae	Solanum	lasiocarpum	Dunal	Asia-Tropical	Indian Subcontinent	India	Andaman and Nicobar Islands	South Andamans	Baratang Island	Kenchi Road	inland forest edges; sandy loam	rare; shrub ca. 3 m; stem ca. 5 cm thick at base; leaves 60-75 cm long, ca 60 cm broad, rough, wooly, prickly, plae white beneath; petals white; anthers yellow; fruit globose 3-5 cm across, woolly		12.211375	N	92.811161	E	DD		GAZ	12.211375	92.811161	25	0	ca.
PBL	14137	PBL0000014511	Bhargava, N.	ANC-	6302			3	11	1977		Solanaceae	Solanum	lasiocarpum	Dunal	Asia-Tropical	Indian Subcontinent	India	Andaman and Nicobar Islands	Middle Andamans		camp no. 15, 24 km from Rangat, S-W	thickets; sandy loam	rare; small prickly shrub ca. 1.5 m; all parts densely hairy of whitish colour; fruit globose ca 4 cm in diameter		12.396095	N	92.774674	E	DD		GAZ	12.396095	92.774674	25	0	ca.
PBL	14138	PBL0000027332	Bhargava, N.	ANC-	6302			3	11	1977		Solanaceae	Solanum	lasiocarpum	Dunal	Asia-Tropical	Indian Subcontinent	India	Andaman and Nicobar Islands	Middle Andamans		camp no. 15, 24 km from Rangat, S-W	thickets; sandy loam	rare; small prickly shrub ca. 1.5 m; all parts densely hairy of whitish colour; fruit globose ca 4 cm in diameter		12.396095	N	92.774674	E	DD		GAZ	12.396095	92.774674	25	0	ca.
PBL	14167	PBL0000014513	Bhargava, N.	ANC-	6318			3	11	1977		Solanaceae	Solanum	torvum	Sw.	Asia-Tropical	Indian Subcontinent	India	Andaman and Nicobar Islands	Middle Andamans		Camp No. 15, 24 km from Rangat, S-W	thickets; sandy loam	common; shrubbyherb 1-1.5 m; leaves dull green above; fruit globose, light yellowish, pubescent		12.396095	N	92.774674	E	DD		GAZ	12.396095	92.774674	25	0	ca.
PBL	14167a	PBL0000027313	Bhargava, N.	ANC-	6318			3	11	1977		Solanaceae	Solanum	torvum	Sw.	Asia-Tropical	Indian Subcontinent	India	Andaman and Nicobar Islands	Middle Andamans		Camp No. 15, 24 km from Rangat, S-W	thickets; sandy loam	common; shrubbyherb 1-1.5 m; leaves dull green above; fruit globose, light yellowish, pubescent		12.396095	N	92.774674	E	DD		GAZ	12.396095	92.774674	25	0	ca.
PBL	14166	PBL0000014512	Bhargava, N.	ANC-	6318			3	11	1977		Solanaceae	Solanum	torvum	Sw.	Asia-Tropical	Indian Subcontinent	India	Andaman and Nicobar Islands	Middle Andamans		Camp No. 15, 24 km from Rangat, S-W	thickets; sandy loam	common; shrubbyherb 1-1.5 m; leaves dull green above; fruit globose, light yellowish, pubescent		12.396095	N	92.774674	E	DD		GAZ	12.396095	92.774674	25	0	ca.
K		K001152954	Bhargava, N.	ANC-	6318			3	11	1977		Solanaceae	Solanum	torvum	Sw.	Asia-Tropical	Indian Subcontinent	India	Andaman and Nicobar Islands	Middle Andamans		Camp No. 15, 24 km from Rangat, S-W	thickets; sandy loam	common; shrubbyherb 1-1.5 m; leaves dull green above; fruit globose, light yellowish, pubescent		12.396095	N	92.774674	E	DD		GAZ	12.396095	92.774674	25	0	ca.
PBL	14546	PBL0000014561	Bhargava, N.	ANC-	6539			21	11	1977		Solanaceae	Solanum	torvum	Sw.	Asia-Tropical	Indian Subcontinent	India	Andaman and Nicobar Islands	Little Andaman	Hut Bay	way towards forest nursery	forest edge; yellowish sandy loam	common; scandent shrub; petals white, anthers yellow; fruits globose, green ca. 1.5 cm in length		10.604962	N	92.528465	E	DD		GAZ	10.604962	92.528465	0	0
PBL	14545	PBL0000027349	Bhargava, N.	ANC-	6539			21	11	1977		Solanaceae	Solanum	torvum	Sw.	Asia-Tropical	Indian Subcontinent	India	Andaman and Nicobar Islands	Little Andaman	Hut Bay	way towards forest nursery	forest edge; yellowish sandy loam	common; scandent shrub; petals white, anthers yellow; fruits globose, green ca. 1.5 cm in length		10.604962	N	92.528465	E	DD		GAZ	10.604962	92.528465	0	0
BSD	56592		Bhargava, N.	NC-	51506			13	12	1972		Solanaceae	Solanum	insanum	L.	Asia-Tropical	Indian Subcontinent	India	Uttarakhand		Corbett National Park	4 km ahead of Kalagarh toward Shirma	scrub jungle at foot hill	spiny undershrub about 1 m; corolla purple; fruits green, whitish in the lower half; infrequent		0		0					0	0	0	0
BSD	83623		Bhargava, N.	NC-	63716			19	12	1978		Solanaceae	Solanum	chrysotrichum	Schltdl.	Asia-Tropical	Indian Subcontinent	India	Uttarakhand	Dehradun	Sahason Dhara		river bank among the boulders	large shrub with green fruits		0		0					0	0	0	0
PBL	4300	PBL0000014553	Bhargavan, N.P.	ANC-	1784			18	7	1974		Solanaceae	Solanum	torvum	Sw.	Asia-Tropical	Indian Subcontinent	India	Andaman and Nicobar Islands	Middle Andamans	Nimbutala		edges of forests; along roadsides; sandy loam	scarce; herb ca. 60 cm; prickly		12.574096	N	92.820649	E	DD		GAZ	12.574096	92.820649	0	0
PBL	4301	PBL0000027356	Bhargavan, N.P.	ANC-	1784			18	7	1974		Solanaceae	Solanum	torvum	Sw.	Asia-Tropical	Indian Subcontinent	India	Andaman and Nicobar Islands	Middle Andamans	Nimbutala		edges of forests; along roadsides; sandy loam	scarce; herb ca. 60 cm; prickly		12.574096	N	92.820649	E	DD		GAZ	12.574096	92.820649	0	0
MH	149170		Bhargavan, P.		90001			19	12	1988		Solanaceae	Solanum	multiflorum	Roth	Asia-Tropical	Indian Subcontinent	India	Kerala	Idukki	Pooyamkutty	Kezhilapad-Koovapara Pooyamkutty		Spiny undershrub, flowers pinkish, fruits greenish, common		10.161053	N	76.78665	E	DD	>20km	GAZ	10.161053	76.78665	50	0
MH			Bhargavan, P.		90001			19	12	1988		Solanaceae	Solanum	multiflorum	Roth	Asia-Tropical	Indian Subcontinent	India	Kerala	Idukki	Pooyamkutty	Kezhilapad-Koovapara Pooyamkutty		Spiny undershrub, flowers pinkish, fruits greenish, common		10.161053	N	76.78665	E	DD	>20km	GAZ	10.161053	76.78665	50	0
BSD	16483		Bhattacharyya, U.C.	NC-	13625			10	2	1961		Solanaceae	Solanum	insanum	L.	Asia-Tropical	Indian Subcontinent	India	Uttar Pradesh	Mirzapur		Mirzapur, Rashir [photo very blurry]		prickly undershrub with large yellow fruits; wild		25.15	N	82.6	E	DD	2-5km	GAZ	25.15	82.6	0	0
CAL			Bhattacharyya, U.C.		15236			14	5	1961		Solanaceae	Solanum	insanum	L.	Asia-Tropical	Indian Subcontinent	India	Uttarakhand	Kumaon	Tamakpar		river bank	small shrub with yellow fruit and blue flowers; fairly common		0		0					0	0	0	0
BSD	17571		Bhattacharyya, U.C.		15236			14	5	1961		Solanaceae	Solanum	insanum	L.	Asia-Tropical	Indian Subcontinent	India	Uttarakhand	Kumaon	Tamakpar		river bank	small shrub with yellow fruit and blue flowers; fairly common		0		0					0	0	0	0
BSD	19543		Bhattacharyya, U.C.	NC-	17688			21	9	1961		Solanaceae	Solanum	insanum	L.	Asia-Tropical	Indian Subcontinent	India	Uttar Pradesh	Mirzapur	Mirzapur			shrub with yellow fruits		25.15	N	82.6	E	DD	2-5km	GAZ	25.15	82.6	0	0
BSD	48003		Bhattacharyya, U.C.	NC-	37674			23	7	1970		Solanaceae	Solanum	violaceum	Ortega	Asia-Tropical	Indian Subcontinent	India	Uttarakhand	Dehradun	Lacchiwala		periphery of forest	prickly shrub; orange frts; violet flowers; occasional		30.213587	N	78.107328	E	DD		GAZ	30.213587	78.107328	0	0
BSI			Bhide, R.K.		877			30	8	1902		Solanaceae	Solanum	hovei	Dunal	Asia-Tropical	Indian Subcontinent	India	Maharashtra	Pune	Khandala	Khandala to Kampol				18.767322	N	73.36621	E	DD	>20km	GAZ	18.767322	73.36621	0	0		Chichardi
BM		BM000942854	Bianor		962			25	9	1913		Solanaceae	Solanum	melongena	L.	Europe	Southwestern Europe	Spain	Baleares	Mallorca	Palma			1-3 feet height.		39.569506	N	2.649966	E	DMS		GAZ	39.959739	3.09435	0	0
K		K000658579	Bidgood, S.; Keeley, P.A.		317			19	3	1986		Solanaceae	Solanum	aculeatissimum	Jacq.	Africa	East Tropical Africa	Tanzania	Iringa	Mufindi	Mufindi	FTEA region: T7 Itulituli ridge.	Roadside grassland beside maize field.	Shrubby herb to 1.5m high, corolla white, stamens cream, bud purple tipped. Fruit at time of collection variagated green and cream. Spines purple.		8.36	S	35.17	E	DM	2-5km	GAZ	-8.6	35.283333	0	0
EA			Bidgood, S.; Keeley, P.A.		317			19	3	1986		Solanaceae	Solanum	aculeatissimum	Jacq.	Africa	East Tropical Africa	Tanzania	Iringa	Mufindi	Mufindi	FTEA region: T7 Itulituli ridge.	Roadside grassland beside maize field.	Shrubby herb to 1.5m high, corolla white, stamens cream, bud purple tipped. Fruit at time of collection variagated green and cream. Spines purple.		8.36	S	35.17	E	DM	2-5km	GAZ	-8.6	35.283333	0	0
MH	35557		Bidie, G.E.		s.n.			0	0	1877		Solanaceae	Solanum	multiflorum	Roth	Asia-Tropical	Indian Subcontinent	India	Tamil Nadu			Nilghiris				0		0					0	0	0	0
MH	35475		Bidie, G.E.		s.n.			0	0	1877		Solanaceae	Solanum	wightii	Nees	Asia-Tropical	Indian Subcontinent	India	Tamil Nadu			Nilghiris				0		0					0	0	0	0
K		K000658673	Biegel, H.M.		2429			29	12	1967		Solanaceae	Solanum	aculeatissimum	Jacq.	Africa	South Tropical Africa	Zimbabwe			Vumba Mountain	Umtali District	roadside, under fence	bushy, shrubby plant 2 ft high; flowers white; fruit yellow when ripe		0		0					0	0	1524	0
K		K000658695	Biegel, H.M.		3463			1	2	1971		Solanaceae	Solanum	wrightii	Benth.	Africa	South Tropical Africa	Zambia				Golden Stairs Nursery, Salisbury	cultivated	tree 4 m, unarmed; crown flattish, spreading; leaves rough hairy, particularly above; flowers deep mauve, fade to light mauve		0		0					0	0	0	0
EA			Bigger, M.		1179			14	7	1967		Solanaceae	Solanum	aculeatissimum	Jacq.	Africa	East Tropical Africa	Tanzania	Arusha		Lyamungu Coffee Research St.	FTEA region: T2	In shade beside swamp.	Plant with white flowers.		0		0					0	0	1310	0
K		K000788190	Bihar, ?		473			0	0	0		Solanaceae	Solanum	insanum	L.			Not Recorded								0		0					0	0	0	0
K		K000658876	Bililong, M.		389		Bullock, S.H.	0	0	1976		Solanaceae	Solanum	torvum	Sw.	Africa	West-Central Tropical Afr	Cameroon	Sud	de l'Ocean	Nko'Olong	Campo Reserve, based on Nko'Olong (=Nkoelon) Village	logging trails in dense forest			2.383333	N	10.05	E	DD		SPEC	2.383333	10.05	0	0
MO	3889303	MO-1369460	Billiet, F.		3329		Jadin, B.	6	6	1984		Solanaceae	Solanum	sisymbriifolium	Lam.	Southern America	Southern South America	Paraguay	Nueva Asunción			Piste de Mariscal Estigarribia vers Cerron Leon, pk 72.		Mare+permanente barrante la route fe épineuses, fleurs bleu pále ou blanches, fruits mûrs rouges.		0		0					0	0	0	0
BM		BM000087569	Billiet, F.		3329		Jadin, B.	6	6	1984		Solanaceae	Solanum	sisymbriifolium	Lam.	Southern America	Southern South America	Paraguay	Nueva Asunción			Piste de Mariscal Estigarribia vers Cerron Leon, pk 72.		Mare+permanente barrante la route fe épineuses, fleurs bleu pále ou blanches, fruits mûrs rouges.		0		0					0	0	0	0
MO	1999226		Billore, K.V.		110573			29	8	1967		Solanaceae	Solanum	hovei	Dunal	Asia-Tropical	Indian Subcontinent	India	Maharashtra	Thane	Suryamal	Vihigaon Range, Suryamal	Along cultivated fields. Frequent	Erect herb, spinous, in flowers calyx 5, corolla 5, fls. bluish-purple		19.766667	N	73.333333	E	DD	>20km	GAZ	19.766667	73.333333	0	0
BSI	77260		Billore, K.V.		110573			29	8	1967		Solanaceae	Solanum	hovei	Dunal	Asia-Tropical	Indian Subcontinent	India	Maharashtra	Thane	Suryamal	Vihigaon Range, Suryamal	Along cultivated fields. Frequent	Erect herb, spinous, in flowers calyx 5, corolla 5, fls. bluish-purple		19.766667	N	73.333333	E	DD	>20km	GAZ	19.766667	73.333333	0	0
BSI	77259		Billore, K.V.		110948			14	6	1967		Solanaceae	Solanum	hovei	Dunal	Asia-Tropical	Indian Subcontinent	India	Maharashtra	Pune	Naneghat	Tokavada range	Frequent	A small prickly herb, spinous, +/- 1 m. Leaves alternate, 5 lobed, stellately hairy with 2-3 spines on dorsal midrib. Fls. blue to mauve, C5 K5 A5, sessile, yellow, style hairy		19.297575	N	73.686633	E	DD	>20km	GAZ	19.297575	73.686633	0	0
BSI	77258		Billore, K.V.		111709			2	9	1967		Solanaceae	Solanum	hovei	Dunal	Asia-Tropical	Indian Subcontinent	India	Maharashtra	Thane	Sakharshet	Sakharshet Forest, Jawahar range	Common	Erect spinous, herb-undershrub, in flowers light blue		20.036574	N	73.184375	E	DD	>20km	GAZ	20.036574	73.184375	0	0
BSI	77257		Billore, K.V.		111928			17	10	1967		Solanaceae	Solanum	hovei	Dunal	Asia-Tropical	Indian Subcontinent	India	Maharashtra	Thane	Ajoba Hill	Ajoba Hill, Washala Range	Scarce	Erect herb in flowers and fruits, flowers whitish, fruits globose		19.466379	N	73.67134	E	DD	>20km	GAZ	19.466379	73.67134	500	0
BSI	77256		Billore, K.V.		112933			19	10	1967		Solanaceae	Solanum	hovei	Dunal	Asia-Tropical	Indian Subcontinent	India	Maharashtra	Palghar	Mokhada	Dhami hill, near Mokhada, Vihigaon Range	Frequent	Armed erect herb with blue flowers. Fruits greenish, globose		19.93646	N	73.34035	E	DD	>20km	GAZ	19.93646	73.34035	0	0
BSI	77255		Billore, K.V.		113081			27	10	1967		Solanaceae	Solanum	hovei	Dunal	Asia-Tropical	Indian Subcontinent	India	Maharashtra			Sawa range, Chalani Forest, Thane	Distributed in the undergrowth	An erect spinous herb in flowers and fruits. Fls blue and fruits greenish, scattered by		0		0					0	0	0	0		Rauvang
BSI	77354		Billore, K.V.		113582			13	1	1968		Solanaceae	Solanum	hovei	Dunal	Asia-Tropical	Indian Subcontinent	India	Maharashtra	Palghar	Palghar range	Palghar range, Chahadkhind	Common in the undergrowth	Erect herb armed with stiff spines, flowers blue		19.70042	N	72.821939	E	DD	>20km	GAZ	19.70042	72.821939	0	0
BSI	77353		Billore, K.V.		115473			16	11	1968		Solanaceae	Solanum	hovei	Dunal	Asia-Tropical	Indian Subcontinent	India	Maharashtra	Ahmednagar	Harishchandragad	Sadryaghat, Harishchandragarh, Tokarvada range		Erect armed herb in flowers and fruits green to red on ripening		19.386389	N	73.778056	E	DD	>20km	GAZ	19.386389	73.778056	0	0
BSI	77252		Billore, K.V.		115538			17	11	1968		Solanaceae	Solanum	hovei	Dunal	Asia-Tropical	Indian Subcontinent	India	Maharashtra	Ahmednagar	Harishchandragad	Harishchandragarh, Kedarnath Hill slopes		Erect spinous herb with flowers bluish		19.36396	N	73.769169	E	DD	<2km	GAZ	19.36396	73.769169	338	0
BSI	77251		Billore, K.V.		116745			16	9	1968		Solanaceae	Solanum	hovei	Dunal	Asia-Tropical	Indian Subcontinent	India	Maharashtra	Thane	Takmak Hill	Dahisar Range	Frequently distributed	Erect prickly undershrub with bluish flowers. About 1 m. high (or more) fruits globose-pale		19.560282	N	72.942554	E	DD	>20km	GAZ	19.560282	72.942554	0	0
SI		53315	Biloni, J.S.		175	M		0	1	1957		Solanaceae	Solanum	elaeagnifolium	Cav.	Southern America	Southern South America	Argentina	Mendoza			Luján de Cuyo.	Muy común junto a cercos, caminos, etc.	20-40 cm. Flores azul-grisaceas. Flor en verano.		0		0					0	0	0	0
GOET			Biltmore Herbarium		3438			17	8	1899		Solanaceae	Solanum	elaeagnifolium	Cav.	Northern America	North-Central U.S.A.	United States of America	Florida	Escambia County	Pensacola		ballast dumping ground			30.2516	N	87.131	W	DMS		GAZ	30.421111	-87.219444	0	0
K		K001153350	Binh, B.T.		746			24	8	1983		Solanaceae	Solanum	torvum	Sw.	Asia-Tropical	Indo-China	Vietnam	Hoa Binh			Ha Son Binh, Luong Su, Tmong Su [label in Vietnamese script]				20.893449	N	105.519212	E	DD	>20km	GAZ	20.893449	105.519212	0	0
K		K000028584	Binuyo, A.	FHI	35550		Daramola, B.O.	20	2	1956		Solanaceae	Solanum	torvum	Sw.	Africa	West-Central Tropical Afr	Cameroon	Littoral	Mungo-Bakossi F.R.	Southern Bakossi F.R.	Kumba Distr. In an old farm opposite the forest reserve. Southern Bakundu.		Shrub with white flowers and anthers yellow. Fruits green.		4.833333	N	9.833333	E	DD		GAZ	4.833333	9.833333	0	0
K		K000028585	Binuyo, A.	FHI	35550		Daramola, B.O.	20	2	1956		Solanaceae	Solanum	torvum	Sw.	Africa	West-Central Tropical Afr	Cameroon	Littoral	Mungo-Bakossi F.R.	Southern Bakossi F.R.	Kumba Distr. In an old farm opposite the forest reserve. Southern Bakundu.		Shrub with white flowers and anthers yellow. Fruits green.		4.833333	N	9.833333	E	DD		GAZ	4.833333	9.833333	0	0
K		K000658849	Binuyo, A.	FHI	41356			15	5	1959		Solanaceae	Solanum	torvum	Sw.	Africa	West Tropical Africa	Nigeria	Cross River	Obubra	Iyamoyong Forest Reserve	on way to the felling area in high forest		about 5 ft high with white opened flowers and yellow flowers in the middle of the white flowers; there are thorns on the stems with round green fruits		6.092323	N	8.327502	E	DD		GAZ	6.092323	8.327502	0	0
US	1324818		Biolley, P.		7041			0	1	1892		Solanaceae	Solanum	torvum	Sw.	Southern America	Mesoamerica	Costa Rica				Surubus près San Matéo.	Bord des chemins, forêts.			9.936791	N	84.52353	W	DD		GAZ	9.936791	-84.52353	200	0
EA			Birch, ?	59	139		Trapnell, C.G.	14	12	1959		Solanaceae	Solanum	arundo	Mattei	Africa	East Tropical Africa	Kenya	Eastern		Lukenya			Small tufted bush.		1.29	S	37.04	E	DM	2-5km	GAZ	-1.483333	37.066667	1737	0
A			Bis Ram		229			2	4	1929		Solanaceae	Solanum	violaceum	Ortega	Asia-Tropical	Indian Subcontinent	Nepal			Talkot					29.280002	N	80.865056	E	DD		GAZ	29.280002	80.865056	0	0
A			Bis Ram		274			20	4	1929		Solanaceae	Solanum	violaceum	Ortega	Asia-Tropical	Indian Subcontinent	Nepal	Silgari Doti					A shrub; flowers blue.		29.266667	N	89.983333	E	DD		GAZ	29.266667	89.983333	0	0
K		K000658768	Bisschoff, J.		1			19	12	1968		Solanaceae	Solanum	elaeagnifolium	Cav.	Africa	Southern Africa	South Africa	KwaZulu-Natal		Ladysmith	town lands, in cattle pound where bedding from railway wagons had been deposited	interior Acacia karoo (A. nilotica) thorn veld			28.3352	S	29.4724	E	DMS		GAZ	-28.564444	29.79	914	0
CAL			Biswas, K.		559			0	0	0		Solanaceae	Solanum	barbisetum	Nees	Asia-Tropical	Indo-China	Myanmar (Burma)	Tanintharyi			Tena Dist. [Tenasserim District]				0		0					0	0	0	0
CAL			Biswas, K.		1380			0	0	0		Solanaceae	Solanum	mammosum	L.	Asia-Tropical	Indo-China	Myanmar (Burma)	Tanintharyi			Tena Dist. [Tenasserim District]				0		0					0	0	0	0
CAL			Biswas, K.		1380			0	0	0		Solanaceae	Solanum	mammosum	L.	Asia-Tropical	Indo-China	Myanmar (Burma)	Tanintharyi			Tena Dist. [Tenasserim District]				0		0					0	0	0	0
CAL			Biswas, K.		1380			0	0	0		Solanaceae	Solanum	mammosum	L.	Asia-Tropical	Indo-China	Myanmar (Burma)	Tanintharyi			Tena Dist. [Tenasserim District]				0		0					0	0	0	0
CAL			Biswas, K.		1380			0	0	0		Solanaceae	Solanum	mammosum	L.	Asia-Tropical	Indo-China	Myanmar (Burma)	Tanintharyi			Tena Dist. [Tenasserim District]				0		0					0	0	0	0
CAL			Biswas, K.		1380			0	0	0		Solanaceae	Solanum	mammosum	L.	Asia-Tropical	Indo-China	Myanmar (Burma)	Tanintharyi			Tena Dist. [Tenasserim District]				0		0					0	0	0	0
GH			Biswas, K.		3731			25	10	1938		Solanaceae	Solanum	sisymbriifolium	Lam.	Asia-Tropical	Indian Subcontinent	India	Meghalaya	East Khasi Hills	Shillong					25.578773	N	91.893254	E	DD	2-5km	GAZ	25.578773	91.893254	1524	0
A			Biswas, K.		5756			10	10	1941		Solanaceae	Solanum	torvum	Sw.	Asia-Tropical	Indian Subcontinent	India				Riimurbick Palwajina				0		0					0	0	0	0
A			Biswas, K.		5784			10	10	1941		Solanaceae	Solanum	viarum	Dunal	Asia-Tropical	Indian Subcontinent	India	West Bengal	Darjeeling	Palmajeiei					0		0					0	0	0	0
A			Biswas, K.		6550			5	11	1944		Solanaceae	Solanum	viarum	Dunal	Asia-Tropical	Indian Subcontinent	India	Himachal Pradesh		Lallung					32.147034	N	78.234088	E	DD		GAZ	32.147034	78.234088	0	0
A			Biswas, K.		6781			14	5	1945		Solanaceae	Solanum	torvum	Sw.	Asia-Tropical	Indian Subcontinent	India	Sikkim	North Sikkim		Singhik				27.517145	N	88.552906	E	DD		GAZ	27.517145	88.552906	1365	0
CAL			Biswas, S.		560			0	0	0		Solanaceae	Solanum	lasiocarpum	Dunal	Asia-Tropical	Indo-China	Myanmar (Burma)	Tanintharyi			Tena Dist. [Tenasserim District]				0		0					0	0	0	0
CAL			Biswas, S.		560			0	0	0		Solanaceae	Solanum	lasiocarpum	Dunal	Asia-Tropical	Indo-China	Myanmar (Burma)	Tanintharyi			Tena Dist. [Tenasserim District]				0		0					0	0	0	0
CAL			Biswas, S.		893			0	0	0		Solanaceae	Solanum	lasiocarpum	Dunal	Asia-Tropical	Indo-China	Myanmar (Burma)	Tanintharyi			Tena Dist. [Tenasserim District]				0		0					0	0	0	0
CAL			Biswas, S.		893			0	0	0		Solanaceae	Solanum	lasiocarpum	Dunal	Asia-Tropical	Indo-China	Myanmar (Burma)	Tanintharyi			Tena Dist. [Tenasserim District]				0		0					0	0	0	0
CAL			Biswas, S.		893			0	0	0		Solanaceae	Solanum	lasiocarpum	Dunal	Asia-Tropical	Indo-China	Myanmar (Burma)	Tanintharyi			Tena Dist. [Tenasserim District]				0		0					0	0	0	0
FURB	44024	FURB44612	Bittencourt, F.		114		Gasper, A.L. & Rodrigues, A.V.	21	4	2014		Solanaceae	Solanum	torvum	Sw.	Southern America	Brazil	Brazil	Santa Catarina	Navegantes		Bairro Machados.		planta pilosa, com espinhos.Projeto REFLORA FAPESC 14843/2011-1.		26.853889	S	48.645278	W	DD	<2km	SPEC	-26.853889	-48.645278	16	16
FURB	44779	FURB44616	Bittencourt, F.		223			25	9	2014		Solanaceae	Solanum	torvum	Sw.	Southern America	Brazil	Brazil	Santa Catarina	Blumenau		Rua Josephina Zendron, Bairro Valparaíso.				26.955	S	49.078333	W	DD	<2km	SPEC	-26.955	-49.078333	0	0
GOET			Bitter, G.		s.n.			0	0	1912		Solanaceae	Solanum	sisymbriifolium	Lam.	Europe	Middle Europe	Germany	Baden-Württemberg		Freiburg					0		0					0	0	0	0
GOET			Bitter, G.		s.n.			0	0	1912		Solanaceae	Solanum	sisymbriifolium	Lam.	Europe	Middle Europe	Germany	Baden-Württemberg		Freiburg					0		0					0	0	0	0
GOET			Bitter, G.		s.n.			0	0	1912		Solanaceae	Solanum	sisymbriifolium	Lam.	Europe	Middle Europe	Germany	Nordrhein-Westfalen		Bonn					0		0					0	0	0	0
GOET			Bitter, G.		s.n.			0	6	1912		Solanaceae	Solanum	sisymbriifolium	Lam.	Europe	Middle Europe	Germany	Sachsen-Anhalt		Halle					0		0					0	0	0	0
GOET			Bitter, G.		s.n.			0	6	1912		Solanaceae	Solanum	sisymbriifolium	Lam.	Europe	Middle Europe	Germany	Sachsen-Anhalt		Halle					0		0					0	0	0	0
MO	4972172		Bittner, J.		1698			9	3	1993		Solanaceae	Solanum	torvum	Sw.	Southern America	Mesoamerica	Costa Rica	Puntarenas			Cantón de Buenos Aires. Río Ceibo, 2-3 Km upstream. Ujarrás. Cordillera de Talamanca.		Shrub to 2.5 m. Flowers white/green berries bad smell.		9.233333	N	83.3	W	DD		SPEC	9.233333	-83.3	510	532
CORD		CORD00023982	Biurrun, F.		2103		Pagliari, E.	7	3	1988		Solanaceae	Solanum	elaeagnifolium	Cav.	Southern America	Southern South America	Argentina	La Rioja	Chamical		Ruta nacional 79: Entre Chamical y Olta a 2-3 km de la primera, sobre la banquina	Terrenos muy modificados. Naturalizada muy frecuente.	Herbazales con arbusto aislados. Corola celeste. Fruto amarillo a la madurez. Fanerofita herbacea.		30.401432	S	66.315438	W	DD		GAZ	-30.401432	-66.315438	467	0
CORD		CORD00023979	Biurrun, F.		2729		Pagliari, E.	18	3	1989		Solanaceae	Solanum	elaeagnifolium	Cav.	Southern America	Southern South America	Argentina	La Rioja	Chamical		Ciudad de Chamical, veredas de la ciudad	Frecuente	corola lila. Frutos maduros amarillos		30.361673	S	66.311615	W	DD		GAZ	-30.361673	-66.311615	467	0
CORD		CORD00023980	Biurrun, F.		2729		Pagliari, E.	18	3	1989		Solanaceae	Solanum	elaeagnifolium	Cav.	Southern America	Southern South America	Argentina	La Rioja	Chamical		Ciudad de Chamical, veredas de la ciudad	Frecuente	corola lila. Frutos maduros amarillos		30.361673	S	66.311615	W	DD		GAZ	-30.361673	-66.311615	467	0
CORD		CORD00023962	Biurrun, F.		7225			11	1	2002		Solanaceae	Solanum	elaeagnifolium	Cav.	Southern America	Southern South America	Argentina	La Rioja	Chamical		Ciudad de Chamical, vías del ferrocarril	Frecuente			30.361673	S	66.311615	W	DD		GAZ	-30.361673	-66.311615	467	0
K		K000109671	Biye, E.		35		Etuge, M.; Gordon, C.; Hutt, D.; Clement, T.; Kome, F. & Kolle, R.	21	1	1998		Solanaceae	Solanum	aethiopicum	L.	Africa	West-Central Tropical Afr	Cameroon	Ouest	Chide Valley	Kodmin	In a compound right of the Kodmin Church, about 10m away.		Plant about 1.5m tall; breadth 1.5m broad with dense white hair; stem brownish above but green beneath and densely hairy. Leaves covered with white hairs, lanceolate, round tip with oblique base, alternate and simple. Inflorescence = or greater than 5. F		4.983334	N	9.683333	E	DD		GAZ	4.983334	9.683333	1500	0
K		K000109679	Biye, E.		58		Cheek, M.R.; Mackinder, B.A.; Onana, J.-.M.; Shundah, ?; Moussa, ?; Malembo, ?;	26	11	1999		Solanaceae	Solanum	melongena	L.	Africa	West-Central Tropical Afr	Cameroon		Mungo-Bakossi F.R.	Mungo River F.R.	50 m from mungo bridge	disturbed forest	Shrub about 2m high, white hairy green stem; leaves lanceolate, spongy, lobed towards the tip, hairy with asymmetrical base; Flower 5 sepals, 5 petals, hiary and dirty white in colour; Fruit light green, flattened at the apex, 4 -6 segments, 5 sepals.		0		0					0	0	200	0
K		K000109670	Biye, E.		63		Malembo, ?; Shundah, ?; Leliyo, ? & Without Collector	1	12	1999		Solanaceae	Solanum	aethiopicum	L.	Africa	West-Central Tropical Afr	Cameroon	Sud-Ouest	Mt Kupe	Nyasoso	Mt Kupe Forest Project Head quarters	Farmland	Shrub about 1m high with hairy stem with white hairy branches; leaves pubescent, whitish below lightly lobed with white hairy petiole; Inflorescence cyme; Flower white, 4 petals, 4 yellow stamen, 4 green hairy sepals; fruit dark green berry when unripe,		0		0					0	0	0	0
S	09-39785		Björchgren, ?		s.n.			0	0	1770		Solanaceae	Solanum	nienkui	Merr. & Chun	Asia-Temperate	China	China	Hainan			sin. loc.		['Dahl a Bjorchgren' - coll. ca. 1770 in pencil on sheet]		19.211729	N	109.820294	E	DD	>20km	GAZ	19.211729	109.820294	0	0
S			Björchgren, ?		s.n.			0	0	0		Solanaceae	Solanum	procumbens	Lour.	Asia-Temperate	China	China	Hainan			sin. loc. [Dahl a Bjorchgren]				19.211729	N	109.820294	E	DD	>20km	GAZ	19.211729	109.820294	0	0
BM		BM000847903	Blackmore, S.		978		Kupicha, F.K. & Banda, E.A.K.	7	11	1944		Solanaceae	Solanum	aculeatissimum	Jacq.	Africa	South Tropical Africa	Malawi	Southern		Zomba	Zomba plateau, near Chingwe's Hole	margin of evergreen forest	shrub 1 m, stem with spines; leaves pinnatifid, grey; fruits globose, yellow, 3 cm		0		0					0	0	0	0
BM		BM000847884	Blackmore, S.		1417		Brummitt, R.K. & Banda, E.A.K.	4	5	1980		Solanaceae	Solanum	chrysotrichum	Schltdl.	Africa	South Tropical Africa	Malawi	Central		Ntchisi	Ntchisi Mountain 1 mile north east of forestry station	roadside through pine plantation	tree 7 m; trunk spiny; fruits 14 mm, green becoming black; lamina up to 40 x 30 cm		0		0					0	0	0	0
BM		BM000847885	Blackmore, S.		1417		Brummitt, R.K. & Banda, E.A.K.	4	5	1980		Solanaceae	Solanum	chrysotrichum	Schltdl.	Africa	South Tropical Africa	Malawi	Central		Ntchisi	Ntchisi Mountain 1 mile north east of forestry station	roadside through pine plantation	tree 7 m; trunk spiny; fruits 14 mm, green becoming black; lamina up to 40 x 30 cm		0		0					0	0	0	0
K		K000658679	Blackmore, S.		1417		Brummitt, R.K. & Banda, E.A.K.	4	5	1980		Solanaceae	Solanum	chrysotrichum	Schltdl.	Africa	South Tropical Africa	Malawi	Central		Ntchisi	Ntchisi Mountain 1 mile north east of forestry station	roadside through pine plantation	tree 7 m; trunk spiny; fruits 14 mm, green becoming black; lamina up to 40 x 30 cm		0		0					0	0	0	0
K		K000658680	Blackmore, S.		1417		Brummitt, R.K. & Banda, E.A.K.	4	5	1980		Solanaceae	Solanum	chrysotrichum	Schltdl.	Africa	South Tropical Africa	Malawi	Central		Ntchisi	Ntchisi Mountain 1 mile north east of forestry station	roadside through pine plantation	tree 7 m; trunk spiny; fruits 14 mm, green becoming black; lamina up to 40 x 30 cm		0		0					0	0	0	0
BM		BM000579972	Blackmore, S.		1703		Heath, G.L.A.	7	2	1982		Solanaceae	Solanum	torvum	Sw.	Southern America	Mesoamerica	Honduras	Olancho			Dulce nombre de Culmi, Río Pueblo Viejo	Broadleaf riverine forest.	Shrub 3m, stems spiny, petals white, stamens yellow.		0		0					0	0	0	0
BM		BM000935342	Blanchet, J.S.		81			0	0	0		Solanaceae	Solanum	capsicoides	All.	Southern America	Brazil	Brazil				[sin loc.]				0		0					0	0	0	0
G-DC		G00131527	Blanchet, J.S.		236			0	0	1831		Solanaceae	Solanum	melongena	L.	Southern America	Brazil	Brazil	Bahia			sin. loc.				0		0					0	0	0	0
G		G00357998	Blanchet, J.S.		368			0	0	0		Solanaceae	Solanum	melongena	L.	Southern America	Brazil	Brazil	Bahia			sin. loc.				0		0					0	0	0	0
BM		BM000935343	Blanchet, J.S.		947			0	0	0		Solanaceae	Solanum	capsicoides	All.	Southern America	Brazil	Brazil				[sin loc.]				0		0					0	0	546	0
BM		BM001207474	Blanchet, J.S.		6410			0	7	1931		Solanaceae	Solanum	elaeagnifolium	Cav.	Europe	Southwestern Europe	France	Occitanie	Hérault	Montpellier	jardin des plantes		naturalisé		0		0					0	0	0	0
BM		BM001207473	Blanchet, J.S.		6410			0	7	1931		Solanaceae	Solanum	elaeagnifolium	Cav.	Europe	Southwestern Europe	France	Occitanie	Hérault	Montpellier	jardin des plantes		naturalisé		0		0					0	0	0	0
BM		BM000935447	Blanchet, J.S.		s.n.			0	0	0		Solanaceae	Solanum	jamaicense	Mill.	Southern America	Brazil	Brazil				[sin loc.]				0		0					0	0	0	0
BM		BM000935168	Blanchet, J.S.		s.n.			0	0	0		Solanaceae	Solanum	aethiopicum	L.	Southern America	Brazil	Brazil								0		0					0	0	0	0
BM		BM000935344	Blanchet, J.S.		s.n.			0	0	0		Solanaceae	Solanum	capsicoides	All.	Southern America	Brazil	Brazil						C'est bien mon Solanum sphorocarpum, que je vois maintenant ne pas [illegible: '[?]tjour effa[?]t[?]lleum'] du S. ciliatum.		0		0					0	0	0	0
LE			Blanchet, J.S.		s.n.			0	0	0		Solanaceae	Solanum	jamaicense	Mill.	Southern America	Brazil	Brazil	Bahia		Ilhéus					0		0					0	0	0	0
HIFP	19452		Blasco, F.		45			23	9	1971		Solanaceae	Solanum	violaceum	Ortega	Asia-Tropical	Indian Subcontinent	India	Tamil Nadu	Salem	Shevaroy Hills	[Arcod Hill]				11.844689	N	78.228173	E	DD	>20km	GAZ	11.844689	78.228173	1500	0
US	2827252		Blasco, F.		2089			4	11	1971		Solanaceae	Solanum	trilobatum	L.	Asia-Tropical	Indian Subcontinent	India	Tamil Nadu	Nagapattinam	Point Calimere	Point Calimere, Tanjore Dst.	De l'arrière-mangrove du delta de la Cauvery, prefere les terrains sableux, même très salés	Sous-arbrisseau rampant		10.787006	N	79.137869	E	DD	>20km	GAZ	10.787006	79.137869	0	0
HIFP	19543		Blasco, F.		2089			4	11	1971		Solanaceae	Solanum	trilobatum	L.	Asia-Tropical	Indian Subcontinent	India	Tamil Nadu	Nagapattinam	Point Calimere	Point Calimere, Tanjore Dst.	De l'arrière-mangrove du delta de la Cauvery, prefere les terrains sableux, même très salés	Sous-arbrisseau rampant		10.787006	N	79.137869	E	DD	>20km	GAZ	10.787006	79.137869	0	0
HIFP	19527		Blasco, F.		2113			8	11	1971		Solanaceae	Solanum	insanum	L.	Asia-Tropical	Indian Subcontinent	India	Tamil Nadu	Nagapattinam	Point Calimere	Point calimere, Hanjore District				10.284504	N	79.824072	E	DD	>20km	GAZ	10.284504	79.824072	10	0
HIFP	19508		Blasco, F.		2573			29	10	1973		Solanaceae	Solanum	pubescens	Willd.	Asia-Tropical	Indian Subcontinent	India	Andhra Pradesh	Telangana	Nagarjuna sagar					16.347255	N	79.100083	E	DD	>20km	GAZ	16.347255	79.100083	600	0
HIFP	19496		Blasco, F.		s.n.			7	5	1972		Solanaceae	Solanum	torvum	Sw.	Asia-Tropical	Indian Subcontinent	India	Puducherry		Mahé					11.7	N	75.533333	E	DD	>20km	GAZ	11.7	75.533333	10	0
BLAT	50082		Blatter, E.		89		Halberg, ?	0	5	1917		Solanaceae	Solanum	multiflorum	Roth	Asia-Tropical	Indian Subcontinent	India	Tamil Nadu	Theni		H.W.M. [High Wavy Mountains, = Meghalmalai] Madhura		Purple, berry orange		9.638481	N	77.387554	E	DD		GAZ	9.638481	77.387554	0	0
BLAT	49952		Blatter, E.		2115			0	12	1916		Solanaceae	Solanum	hovei	Dunal	Asia-Tropical	Indian Subcontinent	India	Maharashtra	Mumbai[Bombay]	Andheri	Andheri, Salsette		Fls. purple		19.117077	N	72.850626	E	DD	>20km	GAZ	19.117077	72.850626	0	0
BM		BM000887628	Blicher-Mathieson, U.		62551			20	5	1987		Solanaceae	Solanum	jamaicense	Mill.	Southern America	Western South America	Ecuador	Esmeraldas			20 km. W of Bonbon.	Pasture with secondary vegetation.			1.06	N	79	W	DMS	>20km	SPEC	1.1	-79	25	0
L		L.2882123	Bloembergen, S.		3439			11	3	1939		Solanaceae	Solanum	lasiocarpum	Dunal	Asia-Tropical	Malesia	Indonesia	East Nusa Tenggara	Timor	Nasimetan	6 km S of Kapan	edge of rainforest	herb 50 cm; corolla white, stamens yellow		9.744381	S	124.280511	E	DD		GAZ	-9.744381	124.280511	0	900
BM		BM001207467	Blom, C.M.		s.n.			0	9	1949		Solanaceae	Solanum	sisymbriifolium	Lam.	Europe	Northern Europe	Sweden	Götaland	Västra Götaland	Göteborg	Göteborg, vid Kvillegaten	ruderatmark	introduced		0		0					0	0	0	0
BM		BM000949229	Bloomfield, R.		s.n.			4	8	2008		Solanaceae	Solanum	violaceum	Ortega	Africa	Western Indian Ocean	Mauritius			Gris Gris Beach	Southern coast cliff top.	Cliff top among <em>Scaevola taccada</em>			20.459168	S	57.555	E	DD		SPEC	-20.459168	57.555	0	0
L		L0003630	Blume, C.L. von		s.n.			0	0	0	s.d.	Solanaceae	Solanum	cyanocarphium	Blume	Asia-Tropical	Malesia	Indonesia	Java	West Java		sin. loc. ['in oryzetis siccis montium Seribu' = Curug Seribu near Bogor; from protologue]	in dry rice fields			6.710611	S	106.683432	E	DD	2-5km	GAZ	-6.710611	106.683432	0	0
L		L0003642	Blume, C.L. von		s.n.			0	0	0	s.d.	Solanaceae	Solanum	melongena	L.	Asia-Tropical	Malesia	Indonesia	Java			sin. loc.				0		0					0	0	0	0
L		L0003669	Blume, C.L. von		s.n.			0	0	0	s.d.	Solanaceae	Solanum	pseudosaponaceum	Blume	Asia-Tropical	Malesia	Indonesia	Java			sin. loc.				0		0					0	0	0	0
L		L0003670	Blume, C.L. von		s.n.			0	0	0	s.d.	Solanaceae	Solanum	pseudosaponaceum	Blume	Asia-Tropical	Malesia	Indonesia	Java			sin. loc.				0		0					0	0	0	0
GZU		GZU000255455	Blume, C.L. von		s.n.			0	0	0	s.d.	Solanaceae	Solanum	pseudosaponaceum	Blume	Asia-Tropical	Malesia	Indonesia	Java			sin. loc.				0		0					0	0	0	0
L		L0003633	Blume, C.L. von		s.n.			0	0	0	s.d.	Solanaceae	Solanum	involucratum	Blume	Asia-Tropical	Malesia	Indonesia	Java			sin. loc.				0		0					0	0	0	0
L		L.2882242	Blume, C.L. von		s.n.			0	0	0	s.d.	Solanaceae	Solanum	involucratum	Blume	Asia-Tropical	Malesia	Indonesia	Java			sin. loc.				0		0					0	0	0	0
COL	558545	COL000375981	Blume, E.		399		Hermann, M.	3	3	1990		Solanaceae	Solanum	sisymbriifolium	Lam.	Southern America	Brazil	Brazil	Rio Grande do Sul			20 km from Torres along road to Porto Alegre.		Hierba		29.25	S	49.5	W	DD		GAZ	-29.25	-49.5	1	1
DS	23202		Blumer, J.C.		1732			27	9	1907		Solanaceae	Solanum	elaeagnifolium	Cav.	Northern America	North-Central U.S.A.	United States of America	Arizona	Cochise County	Paradise	Chirachua Mountains				31.5612	N	109.1306	W	DMS		GAZ	31.936667	-109.218333	1400	0	ca.
W	1909-0009203		Blumer, J.C.		1732			27	9	1907		Solanaceae	Solanum	elaeagnifolium	Cav.	Northern America	North-Central U.S.A.	United States of America	Arizona	Cochise County	Paradise	Chirachua Mountains				31.5612	N	109.1306	W	DMS		GAZ	31.936667	-109.218333	1400	0	ca.
K		K001159778	Blumer, J.C.		1732			27	9	1907		Solanaceae	Solanum	elaeagnifolium	Cav.	Northern America	North-Central U.S.A.	United States of America	Arizona	Cochise County	Paradise	Chirachua Mountains				31.5612	N	109.1306	W	DMS		GAZ	31.936667	-109.218333	1400	0	ca.
NY		826901	Blumer, J.C.		1732			27	9	1907		Solanaceae	Solanum	elaeagnifolium	Cav.	Northern America	North-Central U.S.A.	United States of America	Arizona	Cochise County	Paradise	Chirachua Mountains				31.5612	N	109.1306	W	DMS		GAZ	31.936667	-109.218333	1400	0	ca.
U		U1741018	Blumer, J.C.		1732			27	9	1907		Solanaceae	Solanum	elaeagnifolium	Cav.	Northern America	North-Central U.S.A.	United States of America	Arizona	Cochise County	Paradise	Chirachua Mountains				31.5612	N	109.1306	W	DMS		GAZ	31.936667	-109.218333	1400	0	ca.
UEC	71839	UEC065620	Boabaid, L.F.		10			10	6	1990		Solanaceae	Solanum	sisymbriifolium	Lam.	Southern America	Brazil	Brazil	Mato Grosso do Sul	Corumbá		Porto-geral.Na região centro oeste.		Trepadeira com flor vermelha.		19.009199	S	57.653301	W	DD	5-20k	GAZ	-19.009199	-57.653301	0	0
WAG		WAG.1834385	Boddingius, J.		17			7	7	1967		Solanaceae	Solanum	torvum	Sw.	Africa	West-Central Tropical Afr	Gabon	Moyen-Ogooué	Ogooué et des Lacs	Lambaréné	Lambaréné, near Schweitzer's hospital		Herb, 1-1.5 m high. Leaves olive-green. Corolla white. Immature fruit green		0.678469	S	10.229095	E	DD	>20km	GAZ	-0.678469	10.229095	0	0
CORD		CORD00024093	Bodenbender, W.		55			0	0	0		Solanaceae	Solanum	elaeagnifolium	Cav.	Southern America	Southern South America	Argentina				sin. loc.		H. A. 8975		0		0					0	0	0	0
P		P00049986	Bodinier, E.M.		1098			3	4	1895		Solanaceae	Solanum	lasiocarpum	Dunal	Asia-Temperate	China	China	Hong Kong	New Territories	Tai Mo Shan	Tay mo chan	Bord des routes. Décombres, près des villages			22.408752	N	114.137944	E	DD		GAZ	22.408752	114.137944	0	0
P		P00049988	Bodinier, E.M.		1098			3	4	1895		Solanaceae	Solanum	lasiocarpum	Dunal	Asia-Temperate	China	China	Hong Kong	New Territories	Tai Mo Shan	Tay mo chan	Bord des routes. Décombres, près des villages			22.408752	N	114.137944	E	DD		GAZ	22.408752	114.137944	0	0
P		P00049987	Bodinier, E.M.		1098			3	4	1895		Solanaceae	Solanum	lasiocarpum	Dunal	Asia-Temperate	China	China	Hong Kong	New Territories	Tai Mo Shan	Tay mo chan	Bord des routes. Décombres, près des villages			22.408752	N	114.137944	E	DD		GAZ	22.408752	114.137944	0	0
A		77790	Bodinier, E.M.		s.n.			31	7	1895		Solanaceae	Solanum	capsicoides	All.	Asia-Temperate	China	China	Hong Kong			Sablonneuse, l'Œle Verte				0		0					0	0	0	0
E		E00284479	Bodinier, E.M.		s.n.			31	7	1895		Solanaceae	Solanum	capsicoides	All.	Asia-Temperate	China	China	Hong Kong			Sablonneuse, l'Œle Verte				0		0					0	0	0	0
MEXU	196205		Boege, W.		2793			20	5	1973		Solanaceae	Solanum	elaeagnifolium	Cav.	Northern America	North and Central Mexico	Mexico	Guanajuato			carretera Irapuato a Mungía	pradera seca y asoleada			0		0					0	0	1700	0
MEXU	211595		Boege, W.		2793			20	5	1973		Solanaceae	Solanum	elaeagnifolium	Cav.	Northern America	North and Central Mexico	Mexico	Guanajuato			carretera Irapuato a Mungía	pradera seca y asoleada			0		0					0	0	1700	0
SI		53308	Boelcke, O.		1412			26	11	1945		Solanaceae	Solanum	elaeagnifolium	Cav.	Southern America	Southern South America	Argentina	Corrientes	Goya		En los alrededores de la ciudad.		Flor azulada.		29.126627	S	59.211245	W	DD	<2km	GAZ	-29.126627	-59.211245	0	0
SI		127837	Boelcke, O.		1412			26	11	1945		Solanaceae	Solanum	elaeagnifolium	Cav.	Southern America	Southern South America	Argentina	Corrientes	Goya		En los alrededores de la ciudad.		Flor azulada.		29.126627	S	59.211245	W	DD	<2km	GAZ	-29.126627	-59.211245	0	0
SI		75546	Boelcke, O.		5070			30	2	1951		Solanaceae	Solanum	sisymbriifolium	Lam.	Southern America	Southern South America	Argentina	Buenos Aires			Las Palmas.	En talar.	Flor blanco-azulada.		34.052766	S	59.134903	W	DD	2-5km	GAZ	-34.052766	-59.134903	0	0
SI		75547	Boelcke, O.		5070			30	2	1951		Solanaceae	Solanum	sisymbriifolium	Lam.	Southern America	Southern South America	Argentina	Buenos Aires			Las Palmas.	En talar.	Flor blanco-azulada.		34.052766	S	59.134903	W	DD	2-5km	GAZ	-34.052766	-59.134903	0	0
SI		53285	Boelcke, O.		11691		et al.	20	1	1964		Solanaceae	Solanum	elaeagnifolium	Cav.	Southern America	Southern South America	Argentina	Neuquén	Chos Malal		Chos Malal.	En acequias.			37.23	S	70.17	W	DMS		GAZ	-37.383333	-70.283333	800	0
BAB			Boelcke, O.		11691		et al.	20	1	1964		Solanaceae	Solanum	elaeagnifolium	Cav.	Southern America	Southern South America	Argentina	Neuquén	Chos Malal		Chos Malal.	En acequias.			37.23	S	70.17	W	DMS		GAZ	-37.383333	-70.283333	800	0
BAA			Boelcke, O.		11691		et al.	20	1	1964		Solanaceae	Solanum	elaeagnifolium	Cav.	Southern America	Southern South America	Argentina	Neuquén	Chos Malal		Chos Malal.	En acequias.			37.23	S	70.17	W	DMS		GAZ	-37.383333	-70.283333	800	0
BM		BM000942327	Boffa, P.		s.n.			22	3	1945		Solanaceae	Solanum	sisymbriifolium	Lam.	Southern America	Southern South America	Argentina	Buenos Aires	Berisso	Las Talas					34.520486	S	58.571369	W	DD		GAZ	-34.520486	-58.571369	0	0
SI	164778	53316	Boffa, P.		s.n.			0	12	1944		Solanaceae	Solanum	elaeagnifolium	Cav.	Southern America	Southern South America	Argentina	Buenos Aires	La Plata						34.5941	S	58.0052	W	DMS		GAZ	-34.994722	-58.014444	0	0
NY		722653	Boffa, P.		s.n.			0	12	1944		Solanaceae	Solanum	elaeagnifolium	Cav.	Southern America	Southern South America	Argentina	Buenos Aires	La Plata						34.5941	S	58.0052	W	DMS		GAZ	-34.994722	-58.014444	0	0
EA			Bogdan, A.		452			16	7	1952		Solanaceae	Solanum	aculeatissimum	Jacq.	Africa	East Tropical Africa	Kenya	Rift Valley	Trans Nzoia	Kitale	FTEA region: K3	In bush, stream-banks	Flowers mauve.		1.1	N	35.01	E	DM	2-5km	GAZ	1.166667	35.016667	1890	0
K		K000659600	Bogdan, A.		4271			12	9	1956		Solanaceae	Solanum	aculeatissimum	Jacq.	Africa	East Tropical Africa	Kenya	Rift Valley	Trans Nzoia	Kitale	FTEA region: K3	In bush, banks of dam.	Petals white with slightly bluish tips, anthers greenish-white.		1.1	N	35.01	E	DM	2-5km	GAZ	1.166667	35.016667	1890	0
EA			Bogdan, A.		4271			12	9	1956		Solanaceae	Solanum	aculeatissimum	Jacq.	Africa	East Tropical Africa	Kenya	Rift Valley	Trans Nzoia	Kitale	FTEA region: K3	In bush, banks of dam.	Petals white with slightly bluish tips, anthers greenish-white.		1.1	N	35.01	E	DM	2-5km	GAZ	1.166667	35.016667	1890	0
A			Bohs, L.		1525			22	6	1981		Solanaceae	Solanum	jamaicense	Mill.	Southern America	Western South America	Peru	Loreto	Maynas	Iquitos	Outskirts of Iquitos. Along border of cow pasture near Primate center.		Semi-woody shrub about 1 m tall. Common.		3.735655	S	73.276708	W	DD		GAZ	-3.735655	-73.276708	100	100
GH			Bohs, L.		1525			22	6	1981		Solanaceae	Solanum	jamaicense	Mill.	Southern America	Western South America	Peru	Loreto	Maynas	Iquitos	Outskirts of Iquitos. Along border of cow pasture near Primate center.		Semi-woody shrub about 1 m tall. Common.		3.735655	S	73.276708	W	DD		GAZ	-3.735655	-73.276708	100	100
DUKE		DUKE10005036	Bohs, L.		1801		Gruber, T.; Marshall, N. & Tryon, R.	4	1	1982		Solanaceae	Solanum	chrysotrichum	Schltdl.	Northern America	North and Central Mexico	Mexico	Veracruz		Misantla	15 km S of Misantla, Pas de Enrique cloud forest	open wet places, hillside and along edge of road	shrub ca. 2 m; corolla white; frequent		0		0					0	0	1600	0
QCNE			Bohs, L.		3307		Clark, J. & Bennett, J.R.	26	3	2005		Solanaceae	Solanum	sisymbriifolium	Lam.	Southern America	Western South America	Ecuador	Azuay	Oña	Oña	99 km S of Cuenca on road to Loja, just after crossing Rio León, 6-10 km N of Oña	Weed on dirt bank at detour of bridge over river.	Herb 1 m. Corollas bluish white; anthers yellow. Fruits 1.5 cm in diameter, bright red.		3.416867	S	79.1527	W	DD		SPEC	-3.416867	-79.1527	2000	0
LOJA			Bohs, L.		3307		Clark, J. & Bennett, J.R.	26	3	2005		Solanaceae	Solanum	sisymbriifolium	Lam.	Southern America	Western South America	Ecuador	Azuay	Oña	Oña	99 km S of Cuenca on road to Loja, just after crossing Rio León, 6-10 km N of Oña	Weed on dirt bank at detour of bridge over river.	Herb 1 m. Corollas bluish white; anthers yellow. Fruits 1.5 cm in diameter, bright red.		3.416867	S	79.1527	W	DD		SPEC	-3.416867	-79.1527	2000	0
BM		BM000848486	Bohs, L.		3307		Clark, J. & Bennett, J.R.	26	3	2005		Solanaceae	Solanum	sisymbriifolium	Lam.	Southern America	Western South America	Ecuador	Azuay	Oña	Oña	99 km S of Cuenca on road to Loja, just after crossing Rio León, 6-10 km N of Oña	Weed on dirt bank at detour of bridge over river.	Herb 1 m. Corollas bluish white; anthers yellow. Fruits 1.5 cm in diameter, bright red.		3.416867	S	79.1527	W	DD		SPEC	-3.416867	-79.1527	2000	0
UT			Bohs, L.		3519			26	1	2006		Solanaceae	Solanum	chrysotrichum	Schltdl.	Asia-Tropical	Australia	Australia	Queensland		Brisbane	Toowong, Anzac Park	Edge of mowed area in damp spot.	Shrub 2 m tall. Juvenile leaves deeply lobed; juvenile stems with many broad-based spines. Fruits green, turning yellowish, finally brown, held upright. Plants infested with ants. Introduced weedy species.		27.28424	S	152.58469	E	DMS		SPEC	-27.478444	152.979694	30	0
BM		BM001016964	Bohs, L.		3519			26	1	2006		Solanaceae	Solanum	chrysotrichum	Schltdl.	Asia-Tropical	Australia	Australia	Queensland		Brisbane	Toowong, Anzac Park	Edge of mowed area in damp spot.	Shrub 2 m tall. Juvenile leaves deeply lobed; juvenile stems with many broad-based spines. Fruits green, turning yellowish, finally brown, held upright. Plants infested with ants. Introduced weedy species.		27.28424	S	152.58469	E	DMS		SPEC	-27.478444	152.979694	30	0
UT			Bohs, L.		3603		Feild, T. & Sperry, J.	29	4	2006		Solanaceae	Solanum	torvum	Sw.	Pacific	Southwestern Pacific	New Caledonia	Nord		La Foa	behind Naina Park Hotel and sporadic in La Foa area and around Sarramea		Shrub 2-3 m tall. Adventive. Corollas white; anthers yellow; fruits green.		21.43274	S	165.49345	E	DMS		SPEC	-21.724278	165.82625	40	0
BHCB	168926		Bohs, L.		3934		Giacomin, L.L. & Reyes García, A.	1	12	2012		Solanaceae	Solanum	chrysotrichum	Schltdl.	Northern America	North and Central Mexico	Mexico	Chiapas	Bochil	roadside on road MEX 195 from Bochil to Jitotol	about 10 km (NE; straight line) after Bochil.	In full sun, disturbed area by the road.	Shrub, 2 m. Corolla white, anthers yellow. Fruits green, held upright.		17.00159	N	92.49407	W	DMS	<2km	SPEC	17.004417	-92.827972	1600	0
MEXU			Bohs, L.		3934		Giacomin, L.L. & Reyes García, A.	1	12	2012		Solanaceae	Solanum	chrysotrichum	Schltdl.	Northern America	North and Central Mexico	Mexico	Chiapas	Bochil	roadside on road MEX 195 from Bochil to Jitotol	about 10 km (NE; straight line) after Bochil.	In full sun, disturbed area by the road.	Shrub, 2 m. Corolla white, anthers yellow. Fruits green, held upright.		17.00159	N	92.49407	W	DMS	<2km	SPEC	17.004417	-92.827972	1600	0
UT			Bohs, L.		3934		Giacomin, L.L. & Reyes García, A.	1	12	2012		Solanaceae	Solanum	chrysotrichum	Schltdl.	Northern America	North and Central Mexico	Mexico	Chiapas	Bochil	roadside on road MEX 195 from Bochil to Jitotol	about 10 km (NE; straight line) after Bochil.	In full sun, disturbed area by the road.	Shrub, 2 m. Corolla white, anthers yellow. Fruits green, held upright.		17.00159	N	92.49407	W	DMS	<2km	SPEC	17.004417	-92.827972	1600	0
BHCB	168915		Bohs, L.		3965		Giacomin, L.L. & Reyes García, A.	6	12	2012		Solanaceae	Solanum	torvum	Sw.	Northern America	North and Central Mexico	Mexico	Chiapas	Ocosingo	road from Ocosingo to Palenque	about 36 km (straight line) NE of Ocosingo.	Disturbed edge of dry forest fragment, by the road. In full sun.	Shrub, 0.5 to 1 m. Corolla white, anthers yellow. Fruits green, held upright.		17.141435	N	92.062889	W	DMS	<2km	SPEC	17.237319	-92.108025	501	0
MEXU			Bohs, L.		3965		Giacomin, L.L. & Reyes García, A.	6	12	2012		Solanaceae	Solanum	torvum	Sw.	Northern America	North and Central Mexico	Mexico	Chiapas	Ocosingo	road from Ocosingo to Palenque	about 36 km (straight line) NE of Ocosingo.	Disturbed edge of dry forest fragment, by the road. In full sun.	Shrub, 0.5 to 1 m. Corolla white, anthers yellow. Fruits green, held upright.		17.141435	N	92.062889	W	DMS	<2km	SPEC	17.237319	-92.108025	501	0
UT			Bohs, L.		3965		Giacomin, L.L. & Reyes García, A.	6	12	2012		Solanaceae	Solanum	torvum	Sw.	Northern America	North and Central Mexico	Mexico	Chiapas	Ocosingo	road from Ocosingo to Palenque	about 36 km (straight line) NE of Ocosingo.	Disturbed edge of dry forest fragment, by the road. In full sun.	Shrub, 0.5 to 1 m. Corolla white, anthers yellow. Fruits green, held upright.		17.141435	N	92.062889	W	DMS	<2km	SPEC	17.237319	-92.108025	501	0
UT			Bohs, L.		s.n.			0	6	2006		Solanaceae	Solanum	elaeagnifolium	Cav.	Northern America	North-Central U.S.A.	United States of America	Utah	Washington County		near Zion National Park				37.1141	N	112.5946	W	DMS		GAZ	37.194722	-112.996111	0	0
P		P00055817	Bois, D.G.J.M.		93			10	12	1902		Solanaceae	Solanum	violaceum	Ortega	Asia-Tropical	Indo-China	Vietnam	Lang Son	Lang Son		Environs de Langson				21.853703	N	106.761688	E	DD	>20km	GAZ	21.853703	106.761688	0	0
P		P00054119	Bois, D.G.J.M.		226			13	12	1902		Solanaceae	Solanum	procumbens	Lour.	Asia-Tropical	Indo-China	Vietnam	Bac Giang	Yên Thê District		Tonkin, Sha nam, Yen The				21.360913	N	106.134889	E	DD	>20km	GAZ	21.360913	106.134889	0	0
F	1405003		Bois, D.G.J.M.		475			19	12	1902		Solanaceae	Solanum	torvum	Sw.	Asia-Tropical	Indo-China	Vietnam	Thanh Hóa		Phu la	'Phu la (Tonkin)'				20.956053	N	105.765926	E	DD		GAZ	20.956053	105.765926	0	0
K		K001153347	Bois, D.G.J.M.		475			19	12	1902		Solanaceae	Solanum	torvum	Sw.	Asia-Tropical	Indo-China	Vietnam	Thanh Hóa		Phu la	'Phu la (Tonkin)'				20.956053	N	105.765926	E	DD		GAZ	20.956053	105.765926	0	0
P		P00055820	Bois, D.G.J.M.		531			0	11	1902		Solanaceae	Solanum	violaceum	Ortega	Asia-Tropical	Indo-China	Vietnam	Vinh Phúc		Phu lo	Phu lo				21.199549	N	105.848198	E	DD	2-5km	GAZ	21.199549	105.848198	0	0
P		P00055819	Bois, D.G.J.M.		531			0	11	1902		Solanaceae	Solanum	violaceum	Ortega	Asia-Tropical	Indo-China	Vietnam	Vinh Phúc		Phu lo	Phu lo				21.199549	N	105.848198	E	DD	2-5km	GAZ	21.199549	105.848198	0	0
UBC	156303		Boivin, B.		13795			3	7	1960		Solanaceae	Solanum	elaeagnifolium	Cav.	Northern America	North-Central U.S.A.	United States of America	Arizona	Cochise County		entre Pomerene et Benson, Rio San Pedro	platieres	fleures bleues		31.98449	N	110.284338	W	DD	2-5km	GAZ	31.98449	-110.284338	0	0
P		P00343418	Boivin, L.H.		s.n.			0	3	1851		Solanaceae	Solanum	aethiopicum	L.	Africa	Western Indian Ocean	Madagascar	Antsiranana	Nosy-Be	Nossi-Be	Anghivi.				13.2	S	48.15	E	DMS		GAZ	-13.333333	48.25	0	0
P		P00349053	Boivin, L.H.		s.n.			0	3	1851		Solanaceae	Solanum	insanum	L.	Africa	Western Indian Ocean	Madagascar	Antsiranana	Nosy-Be	Hell-Ville	Nossi-Bé, plateau d'Hellville				13.4	S	48.266667	E	DD		GAZ	-13.4	48.266667	0	0
P		P00349036	Boivin, L.H.		s.n.			0	0	0		Solanaceae	Solanum	macrocarpon	L.	Africa	Western Indian Ocean	Madagascar	Antsiranana	Nosy-Be	Nossi-Be					13.2	S	48.15	E	DMS		GAZ	-13.333333	48.25	0	0
BLAT	49860		Bole, P.V.		1628			18	6	1958		Solanaceae	Solanum	hovei	Dunal	Asia-Tropical	Indian Subcontinent	India	Maharashtra	Satara	Kelghar Ghat	Kelghar Ghat to Mahableshwar	Frequent on the roadside, forest frindges	Herb, 1 to 2 feet tall, flowers pinkish		17.902209	N	73.698453	E	DD	>20km	GAZ	17.902209	73.698453	0	0
BLAT	49862		Bole, P.V.		2388			28	12	1960		Solanaceae	Solanum	hovei	Dunal	Asia-Tropical	Indian Subcontinent	India	Maharashtra	Satara	Chinaman Waterfall	Near Chinaman Falls, Mahableshwar	Common	Shrub 4 - 5 feet, fl. purplish with yellow answers, bisexual		17.916603	N	73.655691	E	DD	>20km	GAZ	17.916603	73.655691	0	0
EA			Bolinger, A.		10			15	2	1977		Solanaceae	Solanum	arundo	Mattei	Africa	East Tropical Africa	Kenya	Eastern		Lukenya	Kenplains estate south east of Lukenya.	Scattered tree grassland.	Several shrubs growing in a cluster on a rise.		1.29	S	37.04	E	DM	2-5km	GAZ	-1.483333	37.066667	1219	0
A			Bolinger, D.		s.n.			25	6	1955		Solanaceae	Solanum	trilobatum	L.	Asia-Tropical	Indo-China	Thailand						Vine-like plant; fls. blue; main stem along ground		0		0					0	0	0	0
K			Bolt, ?		78			0	5	1932		Solanaceae	Solanum	forskalii	Dunal	Africa	Northeast Tropical Africa	Somalia			Haud					0		0					0	0	640	0
BLAT	50217		Bombay Natural History Society		2016			0	10	0	s.a.	Solanaceae	Solanum	pubescens	Willd.	Asia-Tropical	Indian Subcontinent	India				Banicopa, S.M. County [from Bombay Natural History Society]				0		0					0	0	0	0
BLAT	50218		Bombay Natural History Society		s.n.			0	0	0	s.d.	Solanaceae	Solanum	pubescens	Willd.	Asia-Tropical	Indian Subcontinent	India				Banicop [from Bombay Natural History Society]				0		0					0	0	0	0
P		P00055814	Bon, R.P.		96			6	11	1880		Solanaceae	Solanum	violaceum	Ortega	Asia-Tropical	Indo-China	Vietnam	Ninh Binh	Yên Khánh	Phuc Nhac	Phuc Nhac	Ad oras viarum	Flor. violae.		20.162887	N	106.080514	E	DD	>20km	GAZ	20.162887	106.080514	0	0		Ca Gai
P		P00055813	Bon, R.P.		96			6	11	1880		Solanaceae	Solanum	violaceum	Ortega	Asia-Tropical	Indo-China	Vietnam	Ninh Binh	Yên Khánh	Phuc Nhac	Phuc Nhac	Ad oras viarum	Flor. violae.		20.162887	N	106.080514	E	DD	>20km	GAZ	20.162887	106.080514	0	0		Ca Gai
P		P04209700	Bon, R.P.		120			17	11	1880		Solanaceae	Solanum	procumbens	Lour.	Asia-Tropical	Indo-China	Vietnam	Ninh Binh	Yên Khánh District	Nhà tho Phúc Nhac	Phuc Nhac [Nhà tho Phúc Nhac]		Fl. violac.		20.162787	N	106.079992	E	DD		GAZ	20.162787	106.079992	0	0
P		P00049894	Bon, R.P.		196			0	0	1883		Solanaceae	Solanum	insanum	L.	Asia-Temperate	China	China	Hong Kong		Hong Kong					22.268286	N	114.188708	E	DD	>20km	GAZ	22.268286	114.188708	0	0
P		P00054103	Bon, R.P.		350			21	3	1881		Solanaceae	Solanum	procumbens	Lour.	Asia-Tropical	Indo-China	Vietnam	Ninh Binh	Yên Mô	Yên Thai	Yên Hai [Yên Thai]				20.086019	N	105.998937	E	DD		GAZ	20.086019	105.998937	0	0
P		P00055973	Bon, R.P.		506			29	4	1878		Solanaceae	Solanum	lasiocarpum	Dunal	Asia-Temperate	China	China	Hong Kong	Southern District	Tai Tam	Tytam [Tai Tam]				22.25677	N	114.210646	E	DD		GAZ	22.25677	114.210646	0	0
P		P00054102	Bon, R.P.		598			22	8	1881		Solanaceae	Solanum	procumbens	Lour.	Asia-Tropical	Indo-China	Vietnam	Ninh Binh	Yên Khánh District	Nhà tho Phúc Nhac	Phuc Nhac [Nhà tho Phúc Nhac]				20.162787	N	106.079992	E	DD		GAZ	20.162787	106.079992	0	0
P		P00054104	Bon, R.P.		642			6	9	1881		Solanaceae	Solanum	procumbens	Lour.	Asia-Tropical	Indo-China	Vietnam	Bac Ninh			Tonkin, Ngoai Thôn [in Bac Ninh, where there is a place called Ngoai Thôn, was orignally placed in Thanh Hóa]				21.169357	N	105.931357	E	DD	2-5km	GAZ	21.169357	105.931357	0	0
P		P00049989	Bon, R.P.		680			0	0	1883		Solanaceae	Solanum	lasiocarpum	Dunal	Asia-Temperate	China	China	Hong Kong							22.268286	N	114.188708	E	DD	>20km	GAZ	22.268286	114.188708	0	0
P		P00054051	Bon, R.P.		1741			15	9	1882		Solanaceae	Solanum	insanum	L.	Asia-Tropical	Indo-China	Vietnam	Hà Nam	Thanh Liêm District	Kiên Khê	Tonquin, Kiên Khê	In sepibus	Plante épineuse de 50-80 cm. Fl. viol. 2c, fruct flav. glab.		20.503125	N	105.884813	E	DD	>20km	GAZ	20.503125	105.884813	0	0		Ca gai	vietnamien
P		P00055945	Bon, R.P.		1741			15	9	1882		Solanaceae	Solanum	insanum	L.	Asia-Tropical	Indo-China	Vietnam	Hà Nam	Thanh Liêm District	Kiên Khê	Tonquin, Kiên Khê	In sepibus	Plante épineuse de 50-80 cm. Fl. viol. 2c, fruct flav. glab.		20.503125	N	105.884813	E	DD	>20km	GAZ	20.503125	105.884813	0	0		Ca gai	vietnamien
P		P00054052	Bon, R.P.		1741			15	9	1882		Solanaceae	Solanum	insanum	L.	Asia-Tropical	Indo-China	Vietnam	Hà Nam	Thanh Liêm District	Kiên Khê	Tonquin, Kiên Khê	In sepibus	Plante épineuse de 50-80 cm. Fl. viol. 2c, fruct flav. glab.		20.503125	N	105.884813	E	DD	>20km	GAZ	20.503125	105.884813	0	0		Ca gai	vietnamien
P		P00055824	Bon, R.P.		1741			15	9	1882		Solanaceae	Solanum	insanum	L.	Asia-Tropical	Indo-China	Vietnam	Hà Nam	Thanh Liêm District	Kiên Khê	Tonquin, Kiên Khê	In sepibus	Plante épineuse de 50-80 cm. Fl. viol. 2c, fruct flav. glab.		20.503125	N	105.884813	E	DD	>20km	GAZ	20.503125	105.884813	0	0		Ca gai	vietnamien
P		P00053943	Bon, R.P.		1742			15	9	1882		Solanaceae	Solanum	lasiocarpum	Dunal	Asia-Tropical	Indo-China	Vietnam	Hà Nam	Thanh Liêm District	Kiên Khê	In sepib. Kiên Khé		Caul. spinos. 1 m., fl. alb. 3 c., fr. flav. pubesc.		20.503056	N	105.880833	E	DD		GAZ	20.503056	105.880833	0	0
P		P00053942	Bon, R.P.		1742			15	9	1882		Solanaceae	Solanum	lasiocarpum	Dunal	Asia-Tropical	Indo-China	Vietnam	Hà Nam	Thanh Liêm District	Kiên Khê	In sepib. Kiên Khé		Caul. spinos. 1 m., fl. alb. 3 c., fr. flav. pubesc.		20.503056	N	105.880833	E	DD		GAZ	20.503056	105.880833	0	0
P		P00053944	Bon, R.P.		1742			15	9	1882		Solanaceae	Solanum	lasiocarpum	Dunal	Asia-Tropical	Indo-China	Vietnam	Hà Nam	Thanh Liêm District	Kiên Khê	In sepib. Kiên Khé		Caul. spinos. 1 m., fl. alb. 3 c., fr. flav. pubesc.		20.503056	N	105.880833	E	DD		GAZ	20.503056	105.880833	0	0
P		P00054097	Bon, R.P.		2193			20	6	1883		Solanaceae	Solanum	procumbens	Lour.	Asia-Tropical	Indo-China	Vietnam	Ninh Binh	Yên Khánh District	Nhà tho Phúc Nhac	Phuc Nhac [Nhà tho Phúc Nhac]	In aggerib. viarum	Frut. fl. alb., fruct. rubr. In typo flor. sunt violac.		20.162787	N	106.079992	E	DD		GAZ	20.162787	106.079992	0	0
P		P00054099	Bon, R.P.		2193			20	6	1883		Solanaceae	Solanum	procumbens	Lour.	Asia-Tropical	Indo-China	Vietnam	Ninh Binh	Yên Khánh District	Nhà tho Phúc Nhac	Phuc Nhac [Nhà tho Phúc Nhac]	In aggerib. viarum	Frut. fl. alb., fruct. rubr. In typo flor. sunt violac.		20.162787	N	106.079992	E	DD		GAZ	20.162787	106.079992	0	0
P		P00054098	Bon, R.P.		2193			20	6	1883		Solanaceae	Solanum	procumbens	Lour.	Asia-Tropical	Indo-China	Vietnam	Ninh Binh	Yên Khánh District	Nhà tho Phúc Nhac	Phuc Nhac [Nhà tho Phúc Nhac]	In aggerib. viarum	Frut. fl. alb., fruct. rubr. In typo flor. sunt violac.		20.162787	N	106.079992	E	DD		GAZ	20.162787	106.079992	0	0
P		P00054054	Bon, R.P.		3873			3	5	1888		Solanaceae	Solanum	praetermissum	Kerr ex Barnett	Asia-Tropical	Indo-China	Vietnam	Hà Nam	Duy Tiên District	Vu Xa	Vo Xa, in valle Thung Vuon		Flores albi		20.644555	N	105.944283	E	DD		GAZ	20.644555	105.944283	0	0
P		P00054053	Bon, R.P.		3873			3	5	1888		Solanaceae	Solanum	praetermissum	Kerr ex Barnett	Asia-Tropical	Indo-China	Vietnam	Hà Nam	Duy Tiên District	Vu Xa	Vo Xa, in valle Thung Vuon		Flores albi		20.644555	N	105.944283	E	DD		GAZ	20.644555	105.944283	0	0
P		P00054279	Bon, R.P.		4017			18	10	1888		Solanaceae	Solanum	violaceum	Ortega	Asia-Tropical	Indo-China	Vietnam	Ninh Binh		Lang Hê	Lang Hê [locality inferred]	Montagnes calcaires, roches	Fleurs violacées		20.244596	N	105.899136	E	DD	>20km	GAZ	20.244596	105.899136	0	0
P		P00053952	Bon, R.P.		4442			16	6	1890		Solanaceae	Solanum	lasiocarpum	Dunal	Asia-Tropical	Indo-China	Vietnam	Hà Nam	Duy Tiên District	Vu Xa	Vo-Xa, in viculo Lang Dô				20.644555	N	105.944283	E	DD		GAZ	20.644555	105.944283	0	0
P		P00053953	Bon, R.P.		4442			16	6	1890		Solanaceae	Solanum	lasiocarpum	Dunal	Asia-Tropical	Indo-China	Vietnam	Hà Nam	Duy Tiên District	Vu Xa	Vo-Xa, in viculo Lang Dô				20.644555	N	105.944283	E	DD		GAZ	20.644555	105.944283	0	0
P		P00053954	Bon, R.P.		4442			16	6	1890		Solanaceae	Solanum	lasiocarpum	Dunal	Asia-Tropical	Indo-China	Vietnam	Hà Nam	Duy Tiên District	Vu Xa	Vo-Xa, in viculo Lang Dô				20.644555	N	105.944283	E	DD		GAZ	20.644555	105.944283	0	0
P		P00053956	Bon, R.P.		4442			16	6	1890		Solanaceae	Solanum	lasiocarpum	Dunal	Asia-Tropical	Indo-China	Vietnam	Hà Nam	Duy Tiên District	Vu Xa	Vo-Xa, in viculo Lang Dô				20.644555	N	105.944283	E	DD		GAZ	20.644555	105.944283	0	0
P		P00053955	Bon, R.P.		4442			16	6	1890		Solanaceae	Solanum	lasiocarpum	Dunal	Asia-Tropical	Indo-China	Vietnam	Hà Nam	Duy Tiên District	Vu Xa	Vo-Xa, in viculo Lang Dô				20.644555	N	105.944283	E	DD		GAZ	20.644555	105.944283	0	0
P		P00055952	Bon, R.P.		5071			1	2	1892		Solanaceae	Solanum	insanum	L.	Asia-Tropical	Indo-China	Vietnam	Thanh Hóa		Thanh Hóa	Tonkin, Thanh Xa				19.805602	N	105.785158	E	DD	>20km	GAZ	19.805602	105.785158	0	0		Ca gai
P		P00055954	Bon, R.P.		5071			1	2	1892		Solanaceae	Solanum	insanum	L.	Asia-Tropical	Indo-China	Vietnam	Thanh Hóa		Thanh Hóa	Tonkin, Thanh Xa				19.805602	N	105.785158	E	DD	>20km	GAZ	19.805602	105.785158	0	0		Ca gai
P		P00055953	Bon, R.P.		5071			1	2	1892		Solanaceae	Solanum	insanum	L.	Asia-Tropical	Indo-China	Vietnam	Thanh Hóa		Thanh Hóa	Tonkin, Thanh Xa				19.805602	N	105.785158	E	DD	>20km	GAZ	19.805602	105.785158	0	0		Ca gai
P		P00054280	Bon, R.P.		s.n.			29	5	1882		Solanaceae	Solanum	violaceum	Ortega	Asia-Tropical	Indo-China	Vietnam	Ninh Binh			sin. loc.				0		0					0	0	0	0		Duyên mâu
P		P00054044	Bon, R.P.		s.n.			23	2	1890		Solanaceae	Solanum	insanum	L.	Asia-Tropical	Indo-China	Vietnam	Ninh Binh			sin. loc.		solanum épineux, fleur violette, fruit blanc puis jaune, glabre		0		0					0	0	0	0		Co ca
K		K000658898	Bonnin, L.		408			17	5	1949		Solanaceae	Solanum	torvum	Sw.	Africa	West-Central Tropical Afr	Republic of Congo	Bouenza		Loudima	9 km, 150 degrees	edge of savanna between tall grasses			4.116604	S	13.067383	E	DD		GAZ	-4.116604	13.067383	130	0
EA			Bono, G.		101			24	12	1926		Solanaceae	Solanum	aculeatissimum	Jacq.	Africa	East Tropical Africa	Kenya	Rift Valley	Samburu	Maralal		Acacia ssp. bush and grassland. Frequent.			1.05	N	36.4	E	DM	2-5km	GAZ	1.083333	36.666667	1960	0
NY		3909944	Bono, G.		101			24	12	1926		Solanaceae	Solanum	aculeatissimum	Jacq.	Africa	East Tropical Africa	Kenya	Rift Valley	Samburu	Maralal		Acacia ssp. bush and grassland. Frequent.			1.05	N	36.4	E	DM	2-5km	GAZ	1.083333	36.666667	1960	0
P		P00055625	Bons d'Anty, P.		s.n.			30	8	1897		Solanaceae	Solanum	violaceum	Ortega	Asia-Temperate	China	China	Yunnan		K'ou teng tse	Yunnan, K'ou teng tse	Très commune à différentes altitudes surtout dans les friches autour des villages			0		0					0	0	0	0
F	1931102		Boom, B.M.		2516			7	10	1983		Solanaceae	Solanum	jamaicense	Mill.	Southern America	Western South America	Ecuador	Esmeraldas			2-4 km SE of San Lorenzo, along railroad track.	Secondary, topical moist forest.	Shrub 3 m tall. Corolla white, reflexed. Anthers yellow.		1.15	N	78.5	W	DMS		SPEC	1.25	-78.833333	10	0
GH			Boom, B.M.		2516			7	8	1983		Solanaceae	Solanum	jamaicense	Mill.	Southern America	Western South America	Ecuador	Esmeraldas			2-4 km SE of San Lorenzo, along railroad track.	Secondary tropical moist forest.	Shrub 3 m tall. Corolla white, reflexed. Anthers yellow.		1.15	N	78.5	W	DM		SPEC	1.25	-78.833333	10	0
US	3190630	US00659820	Boom, B.M.		7195			4	4	1987		Solanaceae	Solanum	jamaicense	Mill.	Southern America	Northern South America	Guyana	Essequibo Islands-W Demerara			Demerara River, W bank	Wet ditch.			6.5	N	58.25	W	DMS		SPEC	6.833333	-58.416667	0	0
US	3174269	US00659819	Boom, B.M.		8055		Mohabir, M. & Blackman, R.	6	6	1987		Solanaceae	Solanum	jamaicense	Mill.	Southern America	Northern South America	Guyana	Demerara-Mahaica			Georgetown, coastline 10 km E of, on property of Nat. Agr. Research Inst.	Coastline.			6.48	N	58.03	W	DMS		SPEC	6.8	-58.05	0	0
L		L.2880553	Bor, N.L.		18478			24	4	1945		Solanaceae	Solanum	barbisetum	Nees	Asia-Tropical	Indian Subcontinent	India	Nagaland		Ghaspani	Naga Hills 'Assam' [=Medziphema]		a common solanum in the forest		25.75857	N	93.867564	E	DD	2-5km	GAZ	25.75857	93.867564	0	457
K		K000195963	Borden, T.E.		1948			0	9	1904		Solanaceae	Solanum	insanum	L.	Asia-Tropical	Malesia	Philippines	Luzon	Central Luzon	Mount Mariveles	Lamao River, Bataan Province				14.504514	N	120.563857	E	DD	<2km	GAZ	14.504514	120.563857	0	0
E		E00426936	Borden, T.E.		1948			0	9	1904		Solanaceae	Solanum	insanum	L.	Asia-Tropical	Malesia	Philippines	Luzon	Central Luzon	Mount Mariveles	Lamao River, Bataan Province				14.504514	N	120.563857	E	DD	<2km	GAZ	14.504514	120.563857	0	0
K		K000195975	Borden, T.E.		2336			0	12	1904		Solanaceae	Solanum	torvoideum	Merr. & L.M.Perry	Asia-Tropical	Malesia	Philippines	Luzon	Central Luzon	Mount Mariveles	Lamao River, Bataan Province				14.43333	N	120.483333	E	DD		GAZ	14.43333	120.483333	0	0
NY	NY00828113	828113	Borden, T.E.		2336			0	12	1904		Solanaceae	Solanum	torvoideum	Merr. & L.M.Perry	Asia-Tropical	Malesia	Philippines	Luzon	Central Luzon	Mount Mariveles	Lamao River, Bataan Province				14.43333	N	120.483333	E	DD		GAZ	14.43333	120.483333	0	0
E		E00426941	Borden, T.E.		2336			0	12	1904		Solanaceae	Solanum	torvoideum	Merr. & L.M.Perry	Asia-Tropical	Malesia	Philippines	Luzon	Central Luzon	Mount Mariveles	Lamao River, Bataan Province				14.43333	N	120.483333	E	DD		GAZ	14.43333	120.483333	0	0
CAL			Borden, T.E.		2336			0	12	1904		Solanaceae	Solanum	torvoideum	Merr. & L.M.Perry	Asia-Tropical	Malesia	Philippines	Luzon	Central Luzon	Mount Mariveles	Lamao River, Bataan Province				14.43333	N	120.483333	E	DD		GAZ	14.43333	120.483333	0	0
CTES	416533		Bordón, A.O.		s.n.			24	8	1973		Solanaceae	Solanum	elaeagnifolium	Cav.	Southern America	Southern South America	Argentina	Chaco	General Güemes		5 km N Castelli (Colonia Fortuny)		Erecto, 50 cm.alt. Flor celeste.		25.0901	S	61.1922	W	DMS		GAZ	-25.150278	-61.322778	0	0
L	L.2771062		Borgmann, E.		322			24	10	1960		Solanaceae	Solanum	torvoideum	Merr. & L.M.Perry	Asia-Tropical	Malesia	Papua New Guinea				[?]kemigl [unreadable]				0		0					0	0	2500	0	ca.
W	1956-0020465		Borsini, O.		1013			25	1	1950		Solanaceae	Solanum	elaeagnifolium	Cav.	Southern America	Southern South America	Argentina	San Luis	Juan Martín de Pueyrredón	Chosmes					33.404435	S	66.803424	W	DD		GAZ	-33.404435	-66.803424	0	0
CORD		CORD00023900	Borsini, O.H.		1201			15	1	1950		Solanaceae	Solanum	elaeagnifolium	Cav.	Southern America	Southern South America	Argentina	Córdoba	Colón		Caroya				31.0825	S	64.1027	W	DMS		GAZ	-31.140278	-64.174167	0	0
CORD		CORD00023901	Borsini, O.H.		1201			15	1	1950		Solanaceae	Solanum	elaeagnifolium	Cav.	Southern America	Southern South America	Argentina	Córdoba	Colón		Caroya				31.0825	S	64.1027	W	DMS		GAZ	-31.140278	-64.174167	0	0
CORD		CORD00024042	Borsini, O.H.		1333			28	1	1950		Solanaceae	Solanum	elaeagnifolium	Cav.	Southern America	Southern South America	Argentina	San Juan	Sarmiento		Media Agua				31.995412	S	68.453857	W	DD		GAZ	-31.995412	-68.453857	0	0
LIL			Borsini, O.H.		1333			28	1	1950		Solanaceae	Solanum	elaeagnifolium	Cav.	Southern America	Southern South America	Argentina	San Juan	Sarmiento		Media Agua				31.995412	S	68.453857	W	DD		GAZ	-31.995412	-68.453857	0	0
L		L.2882232	Borssum Waalkes, J. van		2695			9	7	1953		Solanaceae	Solanum	lasiocarpum	Dunal	Asia-Tropical	Malesia	Indonesia	Sumatra	West Sumatra	Kepulauan Mentawai	Mentawai Islands, Sikabaluan [=Sikakap]	field	flowers white; anthers yellow; berries yellow-orange		2.765912	S	100.149651	E	DD		GAZ	-2.765912	100.149651	0	0
FUEL	4224		Bortoletto, C.A.		3			14	11	1986		Solanaceae	Solanum	sisymbriifolium	Lam.	Southern America	Brazil	Brazil	Paraná	Cambé		Sítio Santo Antonio km 30, Paineirinha		30 cm; Flores brancas; Fruto vermelho-amarelado; Coletado em posto.		23.275801	S	51.278301	W	DD	5-20k	GAZ	-23.275801	-51.278301	0	0
K		K000658737	Bos, J.J.		1047			10	1	1964		Solanaceae	Solanum	aculeatissimum	Jacq.	Africa	Southern Africa	South Africa	Limpopo	Pelgrimsrust	Mariepskop	Drakensberg	upper slopes with natural forest	common to abundant; stout shrubby plant to 1 m high, stems pruple tinged glossy green, wtih many thorns, and bristly hairs, rough bright green leaves, with short, dense bristly brittle hairs on both faces, and occasional thorns on the main veins; veins prominent on the paler lower face; calyx light green; corolla purple tinged white, anthers yellow, sytle white; fruits white with a green reticula…		0		0					0	0	1400	0
K		K000658805	Bos, J.J.		1927			28	4	1966		Solanaceae	Solanum	torvum	Sw.	Africa	West Tropical Africa	Liberia			Gola National Forest	NE of Bomi Hills	devastated logged out forest	stout shrub about 3 m, main branches smooth almost white with irrugularly distributed small thorns of same colour, twigs green-hairy; leaves roughly membranous bright green dull, paler below; calyx light green; corolla white; steamns bright yellow; style white; stigma bright green; young fruit light green, calyx persistent		6.894167	N	10.828611	W	DD		GAZ	6.894167	-10.828611	0	0
K		K000658812	Bos, J.J.		1967			9	5	1966		Solanaceae	Solanum	torvum	Sw.	Africa	West Tropical Africa	Liberia			Louisiana	new site of University of Liberia, about 17 miles from Monrovia	arboretum	herbaceous shrub armed with hooked thorns, stems green and dark maroon pubescent; roughly membranous leaves bright green above, pale greyish green below; calyx light green; corolla white; anthers yellow		6.380439	N	10.668944	W	DD		GAZ	6.380439	-10.668944	0	0
K		K000658806	Bos, J.J.		2031			16	6	1966		Solanaceae	Solanum	torvum	Sw.	Africa	West Tropical Africa	Liberia			Harbel	Firestone Plantations, cassava farm behind research buildings	common weed in native gardens	coarse herbaceous shrub 1 m or more, base semi-woody, white hairy dark tinged green stems, brown tipped thorns; leaves andpaperlike, dull middle green above, with yellow green veins, pale light green below, veins prominent; calyx light green; corolla delicate, white, with smooth central ribs; anthers yellow; style whitish green; young fruits light green		6.246635	N	10.355361	W	DD		GAZ	6.246635	-10.355361	0	0
K		K000658810	Bos, J.J.		2385			14	12	1966		Solanaceae	Solanum	torvum	Sw.	Africa	West Tropical Africa	Liberia			Nimba Mountains	top of Mount Nimba, alogn the mining road over the summit		stout shrub, pale creamy borwn stems, felty and armed, younger twigs very dark brown, with greenish toment; menbranous leaves light green above, white green below; calyx light green; corolla white' anthers yellow; young fruits pale light green		6.842761	N	8.660059	W	DD		GAZ	6.842761	-8.660059	1000	0
K		K000658811	Bos, J.J.		2633			10	1	1967		Solanaceae	Solanum	torvum	Sw.	Africa	West Tropical Africa	Liberia				Tapita area, along the road to Ganta	secondary bush	stout shrub 2 m and up, light green purple tinged stems, roughly membranous leaves light green above, paler below; calyx light green; corolla white, anthers yellow; young fruit pale green		7.237434	N	8.981745	W	DD		GAZ	7.237434	-8.981745	0	0
K		K000658877	Bos, J.J.		3262			13	11	1968		Solanaceae	Solanum	torvum	Sw.	Africa	West-Central Tropical Afr	Cameroon	Sud		Kribi	about 12 km from Kribi, Ebolowa road	abandoned cassava garden	suffrutex about 2.5 m high, rough brown hairy maroon tinged stems armed; membranous leaves rough, dull medium to pale green above, paler below; calyx pale green; corolla white, anthers yellow; young fruits pale green		2.883333	N	9.983333	E	DD		SPEC	2.883333	9.983333	0	0
P		P00352300	Bosser, J.M.		5632			0	7	1953		Solanaceae	Solanum	torvum	Sw.	Africa	Western Indian Ocean	Madagascar	Antsiranana	Antsiranana Rural	Montagne d' Ambre		Lisière forestière.	Arbuste 3-4 m, fleurs blanches.		12.616667	S	49.15	E	DD		GAZ	-12.616667	49.15	0	0
P		P00352529	Bosser, J.M.		11510			0	6	1957		Solanaceae	Solanum	torvum	Sw.			Not Recorded						Arb 1m 50 Fleurs blanches		0		0					0	0	0	0
P		P00352530	Bosser, J.M.		11510			0	6	1957		Solanaceae	Solanum	torvum	Sw.			Not Recorded						Arb 1m 50 Fleurs blanches		0		0					0	0	0	0
E		E00236355	Botanical Expedition to Far West Nepal 1991	91-	94137			9	8	1991		Solanaceae	Solanum	violaceum	Ortega	Asia-Tropical	Indian Subcontinent	Nepal								0		0					0	0	0	0
E		E00236444	Botanical Expedition to Himalaya 1990	90-	60015			24	7	1990		Solanaceae	Solanum	violaceum	Ortega	Asia-Tropical	Indian Subcontinent	Nepal								0		0					0	0	0	0
EA			Botany students Yrs 2 & 3		98			31	12	1967		Solanaceae	Solanum	robustum	H.L.Wendl.	Africa	East Tropical Africa	Tanzania	Tanga	Muheza	Amani	FTEA region: T3	Valley bottom.	Prickly shrub with simple dissected leaves, white petals, orange anthers. Fruit a berry.		5.06	S	38.38	E	DM	2-5km	GAZ	-5.1	38.633333	914	0
DS	561654		Botello, L.		14		Ayala, R.	27	3	1965		Solanaceae	Solanum	elaeagnifolium	Cav.	Northern America	North-Central U.S.A.	United States of America	Texas	Jim Hogg County	Hebronville	26 miles SW on Farm Road 496	sandy loam			27.0514	N	98.5649	W	DMS		GAZ	27.087222	-98.946944	0	0
UEC	64373	UEC058578	Botter, K.R.		24226			14	4	1991		Solanaceae	Solanum	aculeatissimum	Jacq.	Southern America	Brazil	Brazil	São Paulo	Capão Bonito		Capão Bonito e Guapiara, divisa com Sitio Alegre.		Arbusto de até 1.20 metros de altura, ramificado.Frutos amarelados quando maduros.Estriados de verde escuro e verde claro quando verdes. Mata nativa.Ocorre em beira de mata e pastagens.		24	S	48.34	W	DD	5-20k	GAZ	-24	-48.34	0	0
BM		BM000579200	Botteri, M.		854			0	8	1859		Solanaceae	Solanum	chrysotrichum	Schltdl.	Northern America	North and Central Mexico	Mexico	Veracruz	Orizaba						0		0					0	0	0	0
F	2193582		Bouamanivong, S.		6			18	3	1997		Solanaceae	Solanum	torvum	Sw.	Asia-Tropical	Indo-China	Laos	Vientiane		Vientiane		cultivated	shrub 2-4 ft tall; stems woody; flowers white, 2-3 cm long; fruit is a green berry		17.975706	N	102.633104	E	DD	>20km	GAZ	17.975706	102.633104	0	0		kheng fa
K		K000658872	Boughey, A.S.		107			0	12	1951		Solanaceae	Solanum	torvum	Sw.	Africa	West-Central Tropical Afr	Equatorial Guinea	Bioko Sur		Moka		grassland			3.351451	N	8.665358	E	DD		GAZ	3.351451	8.665358	0	1219
K		K000441176	Boulos, L.		13826		Ads, A.S.	15	5	1980		Solanaceae	Solanum	forskalii	Dunal	Asia-Temperate	Arabian Peninsula	Saudi Arabia				Wadi Liyyah, 12-18km south of Al-Taif.				21.130503	N	40.50405	E	DD	5-20k	GAZ	21.130503	40.50405	0	0
K		K000441181	Boulos, L.		16689		Rowaished, A.K.; Gifri, A.N.; Saeed, W.A. & Hussein, M.A.	9	6	1987		Solanaceae	Solanum	forskalii	Dunal	Asia-Temperate	Arabian Peninsula	Yemen	Lahij			Wadi Hardaba upstream, 20 km SE Dhala town.				0		0					0	0	1000	0
BM		BM000942681	Boulos, L.		16711		Rowaished, A.K.; Gifri, A.N.; Saeed, W.A. & Hussein, M.A.	10	6	1987		Solanaceae	Solanum	cordatum	Forssk.	Asia-Temperate	Arabian Peninsula	Yemen	Lahij		Dhala town		fields and roadsides	anthers yellow, conspicuous		0		0					0	0	1450	0
K		K000441129	Boulos, L.		16711		Rowaished, A.K.; Gifri, A.N.; Saeed, W.A. & Hussein, M.A.	10	6	1987		Solanaceae	Solanum	cordatum	Forssk.	Asia-Temperate	Arabian Peninsula	Yemen	Lahij		Dhala town		fields and roadsides	anthers yellow, conspicuous		0		0					0	0	1450	0
BM		BM000942692	Boulos, L.		16992		Rowaished, A.K.; Gifri, A.N.; Saeed, W.A. & Hussein, M.A.	3	8	1987		Solanaceae	Solanum	pubescens	Willd.	Asia-Temperate	Arabian Peninsula	Yemen	Hadramaut			50 km NW the coastal road, along the road to Sayun, shortly after 'Aqabat Abdullah Gharib.	calcareous slopes	flowers pale blue		0		0					0	0	930	0
E		E00621034	Boulos, L.		16992		Rowaished, A.K.; Gifri, A.N.; Saeed, W.A. & Hussein, M.A.	3	8	1987		Solanaceae	Solanum	pubescens	Willd.	Asia-Temperate	Arabian Peninsula	Yemen	Hadramaut			50 km NW the coastal road, along the road to Sayun, shortly after 'Aqabat Abdullah Gharib.	calcareous slopes	flowers pale blue		0		0					0	0	930	0
K		K000658913	Boulos, L.		18198			29	9	1993		Solanaceae	Solanum	elaeagnifolium	Cav.	Asia-Temperate	Arabian Peninsula	Kuwait			Shuwaikh	university campus	cultivated ground	flowers purplish blue, stamens yellow		29.2021	N	47.5454	E	DMS		GAZ	29.339167	47.915	0	0
GH		230182	Bourell, M.		2372			23	6	1984		Solanaceae	Solanum	torvum	Sw.	Asia-Tropical	Malesia	Philippines	Luzon	Mimaropa	Iwahig Penal Colony	Malinao Swimming Pool, Santa Lucia subcolony, Iwahig Penal Colony, 23 km SW of Puerto Princesa City		Tree. Fl white, fr green.		9.5805	N	118.567017	E	DD		GEO-L	9.5805	118.567017	0	0
GH		230181	Bourell, M.		2390			23	3	1984		Solanaceae	Solanum	torvum	Sw.	Asia-Tropical	Malesia	Philippines	Luzon	Mimaropa	Iwahig Penal Colony	Malinao Swimming Pool, Santa Lucia subcolony, Iwahig Penal Colony, 23 km SW of Puerto Princesa City		Tree. Flowers yellow.		9.5805	N	118.567017	E	DD		GEO-L	9.5805	118.567017	0	0
CAS	725421		Bourell, M.		2622		Patterson, R. & Robinson, R.	20	3	1985		Solanaceae	Solanum	sisymbriifolium	Lam.	Africa	Southern Africa	South Africa	Gauteng		Germiston	along N3 Hwy near Germiston, SE of Johannesburg	grassland bordering cultivated maize; assoc. Hyparrhenia, Cortaderia	ripe fruit red; weed introduced from Central America		0		0					0	0	1800	0
K		K001152902	Bourne, A.G.		456			15	6	1897		Solanaceae	Solanum	giganteum	Jacq.	Asia-Tropical	Indian Subcontinent	India	Tamil Nadu	Dindigul		Pulneys' [Palani Hills]				10.216625	N	77.494271	E	DD	>20km	GAZ	10.216625	77.494271	0	0
K		K001153013	Bourne, A.G.		1643			29	12	1898		Solanaceae	Solanum	violaceum	Ortega	Asia-Tropical	Indian Subcontinent	India	Tamil Nadu	Dindigul	Palani Hills	Kodaikanal ghat ml. 4, Pulney Hills				10.216625	N	77.494271	E	DD	>20km	GAZ	10.216625	77.494271	0	0
K		K001152901	Bourne, A.G.		2809			12	1	1899		Solanaceae	Solanum	giganteum	Jacq.	Asia-Tropical	Indian Subcontinent	India	Tamil Nadu	Dindigul		Pulneys, Kukal [Palani Hills, Kookal]				10.287429	N	77.366782	E	DD	>20km	GAZ	10.287429	77.366782	0	0
K		K001153016	Bourne, A.G.		2810			31	12	1898		Solanaceae	Solanum	violaceum	Ortega	Asia-Tropical	Indian Subcontinent	India	Tamil Nadu	Dindigul	Palani Hills	Kodaikanal ghat ml. 1, Pulneys				10.216625	N	77.494271	E	DD	>20km	GAZ	10.216625	77.494271	0	0
K		K001153110	Bourne, A.G.		3308			30	12	1901		Solanaceae	Solanum	virginianum	L.	Asia-Tropical	Indian Subcontinent	India	Andhra Pradesh	West Godavari	Tallapudi	Talapudi, Godavery District				17.121346	N	81.663544	E	DD		GAZ	17.121346	81.663544	0	0
K		K000196020	Bourne, A.G.		5055			16	2	1908		Solanaceae	Solanum	pubescens	Willd.	Asia-Tropical	Indian Subcontinent	India				Bhavani, Coimbatore District, Madras		flowers blue, leaves viscous		0		0					0	0	0	0
K		K000196019	Bourne, A.G.		5146			30	7	1908		Solanaceae	Solanum	pubescens	Willd.	Asia-Tropical	Indian Subcontinent	India	Andhra Pradesh	Anantapur		Penukonda Fort, Amatapur District, Madras		flowers blue-purple, yellow stamens		14.083606	N	77.587887	E	DD		GAZ	14.083606	77.587887	0	0
K		K001152868	Bourne, A.G.		6218			7	10	1913		Solanaceae	Solanum	torvum	Sw.	Asia-Tropical	Indian Subcontinent	India	Karnataka	Kodagu	Madikeri	'Mercara'		a large bush, very common; fls white		12.425983	N	75.736655	E	DD	2-5km	GAZ	12.425983	75.736655	0	0
K		K001152866	Bourne, A.G.		6293			7	11	1913		Solanaceae	Solanum	torvum	Sw.	Asia-Tropical	Indian Subcontinent	India	Kerala	Malppuram		Nilambur, Malabar		a very few prickles; is it same as 6218		11.284129	N	76.239124	E	DD	2-5km	GAZ	11.284129	76.239124	0	0
K		K001152903	Bourne, A.G.		s.n.			2	7	1896		Solanaceae	Solanum	giganteum	Jacq.	Asia-Tropical	Indian Subcontinent	India	Tamil Nadu	Nilgiris		Coonoor				11.352963	N	76.79587	E	DD	>20km	GAZ	11.352963	76.79587	0	0
K		K001152978	Bourne, A.G.		s.n.			2	7	1896		Solanaceae	Solanum	torvum	Sw.	Asia-Tropical	Indian Subcontinent	India	Tamil Nadu		Conoor					11.352963	N	76.79587	E	DD	>20km	GAZ	11.352963	76.79587	0	0
K		K000014880	Bourne, E.T.		3168			2	12	1901		Solanaceae	Solanum	trilobatum	L.	Asia-Tropical	Indian Subcontinent	India	Tamil Nadu	Chennai	Nungambakkam	Nungumbankam, Madras				13.059536	N	80.242479	E	DD	>20km	GAZ	13.059536	80.242479	0	0
K		K000014881	Bourne, E.T.		3168			2	12	1901		Solanaceae	Solanum	trilobatum	L.	Asia-Tropical	Indian Subcontinent	India	Tamil Nadu	Chennai	Nungambakkam	Nungumbankam, Madras				13.059536	N	80.242479	E	DD	>20km	GAZ	13.059536	80.242479	0	0
K		K000441385	Bourne, E.T.		s.n.			8	7	1896		Solanaceae	Solanum	wightii	Nees	Asia-Tropical	Indian Subcontinent	India	Tamil Nadu	Nilgiris	Lamb's Rock	Coonoor (Lamb's Rock Rd)				11.343892	N	76.821804	E	DD	>20km	GAZ	11.343892	76.821804	0	0
K		K000441389	Bourne, E.T.		s.n.			8	7	1896		Solanaceae	Solanum	wightii	Nees	Asia-Tropical	Indian Subcontinent	India	Tamil Nadu	Nilgiris	Lamb's Rock	Coonoor (Lamb's Rock Rd)				11.343892	N	76.821804	E	DD	>20km	GAZ	11.343892	76.821804	0	0
K		K000014864	Bourne, E.T.		s.n.			2	7	1896		Solanaceae	Solanum	multiflorum	Roth	Asia-Tropical	Indian Subcontinent	India	Tamil Nadu	Nilgiris	Coonoor	Coonoor				11.352963	N	76.79587	E	DD	>20km	GAZ	11.352963	76.79587	0	0
K		K000014869	Bourne, E.T.		s.n.			0	0	0		Solanaceae	Solanum	multiflorum	Roth	Asia-Tropical	Indian Subcontinent	India				sin. loc.				0		0					0	0	0	0
K		K000014884	Bourne, E.T.		s.n.			24	4	1897		Solanaceae	Solanum	trilobatum	L.	Asia-Tropical	Indian Subcontinent	India	Tamil Nadu	Chennai	Chennai	Madras				13.059767	N	80.266246	E	DD		GAZ	13.059767	80.266246	0	0
MH	35571		Bourne, E.T.		s.n.			16	6	1898		Solanaceae	Solanum	multiflorum	Roth	Asia-Tropical	Indian Subcontinent	India	Tamil Nadu	Dindugul	Pulneys		[Palni Hills]			10.23	N	77.48	E	DD	2-5km	GAZ	10.23	77.48	0	0
WAG		WAG.1834305	Bourobou, H.P.		255		Nzabi, T.; Nziengui, B. & Mayombo-Nzengue, J.F.	15	9	2000		Solanaceae	Solanum	torvum	Sw.	Africa	West-Central Tropical Afr	Gabon	Nyanga	Douigny	Mourindi		Savane en bordure de route	Arbuste de 1.50m de hauteur. Fleurs blanchâtres. Fruits vert à maturité		2.336	S	10.446	E	DM		SPEC	-2.56	10.743333	93	0
G-DC		G00131506	Bouton, L.		s.n.			0	0	0		Solanaceae	Solanum	insanum	L.	Africa	Western Indian Ocean	Mauritius				sin. loc.				0		0					0	0	0	0
G-DC		G00131504	Bouton, L.		s.n.			0	0	0		Solanaceae	Solanum	insanum	L.	Africa	Western Indian Ocean	Mauritius				sin. loc.				0		0					0	0	0	0
K		K000212426	Bouton, M.		5			0	0	1864		Solanaceae	Solanum	violaceum	Ortega	Africa	Western Indian Ocean	Mauritius								20.459168	S	57.555	E	DD		GAZ	-20.459168	57.555	0	0
EIU	28458		Bowen, J.		27			24	7	1970		Solanaceae	Solanum	elaeagnifolium	Cav.	Northern America	North and Central Mexico	Mexico	Nuevo León	Monterrey		Collected around campus of ITESM.	Found in fields and roadsides, Kansas and Colorado to Arizona and California, south to tropical Americas.	Herbaceous plant sometimes prickly.		25.3905	N	100.1723	W	DMS		GAZ	25.651389	-100.289722	487	0		White horse-nettle
BM		BM000900194	Bowes-Lyon, S.A.		6010			6	5	1970		Solanaceae	Solanum	torvum	Sw.	Asia-Tropical	Indian Subcontinent	India	Sikkim	North Sikkim		Sikkim, Tholung Valley	wet shady forest	8' shrub flowers white		27.636972	N	88.461573	E	DD		GAZ	27.636972	88.461573	914	0
BM		BM000887012	Bowie, C.B.J.		1			0	0	0		Solanaceae	Solanum	aculeatissimum	Jacq.	Africa	Southern Africa	South Africa				woods of Knysna	in humid situations			0		0					0	0	0	0
BM		BM000886993	Bowie, C.B.J.		131		Cunningham, A.	0	0	0		Solanaceae	Solanum	giganteum	Jacq.	Africa	Southern Africa	South Africa				sin. loc.				0		0					0	0	0	0
BM		BM000846173	Bowie, C.B.J.		160		Cunningham, A.	16	6	1815		Solanaceae	Solanum	sisymbriifolium	Lam.	Southern America	Brazil	Brazil	São Paulo			rare on the road to S.to Amaro, near S.to Paulo.		with 'glaboulus' hairs		23.683555	S	46.702176	W	DD		GAZ	-23.683555	-46.702176	0	0
BM		BM000886988	Bowie, C.B.J.		s.n.			0	0	1818		Solanaceae	Solanum	giganteum	Jacq.	Africa	Southern Africa	South Africa				in woods of Zweflendam and George				0		0					0	0	0	0
BM		BM000886614	Box, H.E.		960			15	8	1937		Solanaceae	Solanum	capsicoides	All.	Southern America	Caribbean	Antigua and Barbuda	Antigua		Bendals		A weed against walls of peasants' huts.	Rare, weedy.		17.05	N	61.8	W	DD		GEO-L	17.05	-61.8	0	0
BM		BM000886890	Box, H.E.		984			22	8	1937		Solanaceae	Solanum	torvum	Sw.	Southern America	Caribbean	Antigua and Barbuda	Antigua		Bendals		Hedge, roadside and waste places in the wetter part of the island.	Frequent in the SW (volcanic) district.		17.102154	N	61.841229	W	DD		GEO-L	17.102154	-61.841229	0	0
BM		BM000886613	Box, H.E.		1567			12	10	1938		Solanaceae	Solanum	capsicoides	All.	Southern America	Caribbean	Antigua and Barbuda	Antigua		Bellevue		A weed in estate yards.	Weed. Infrequent and local. Flowers white, berry orange.		17.05	N	61.8	W	DD		GEO-L	17.05	-61.8	0	0
BM		BM000942458	Bradley, ?		s.n.			0	0	0		Solanaceae	Solanum	insanum	L.	Asia-Temperate	China	China								0		0					0	0	0	0
AK		AK237758	Bradshaw, C.C.		s.n.			17	3	1999		Solanaceae	Solanum	aethiopicum	L.	Australasia	New Zealand	New Zealand	North Island	Auckland		Auckland Ecological Region, Tamaki Ecological District, Auckland Domain Nursery	cultivated	ca. 1 m tall; flowers white; fruit bright red with ribs runing lengthwise; fruit up to 60 mm long		36.52	S	174.66	E	DMS	2-5km	SPEC	-36.866667	175.1	60	0
NSW		NSW594204	Bradtke, W.		62			0	0	0		Solanaceae	Solanum	dunalianum	Gaudich.	Asia-Tropical	Malesia	Papua New Guinea	East New Britain		Duke of York Island					4.166603	S	152.462148	E	DD		GAZ	-4.166603	152.462148	0	0
NSW		NSW594202	Bradtke, W.		184			31	5	1917		Solanaceae	Solanum	dunalianum	Gaudich.	Asia-Tropical	Malesia	Papua New Guinea	East New Britain		Duke of York Island	Elat, Duke of York Island	secondary bush, clearings, food gardens	shrub 10 ft		4.166603	S	152.462148	E	DD		GAZ	-4.166603	152.462148	0	0
DS	190295		Braem, S.		s.n.			25	5	1926		Solanaceae	Solanum	elaeagnifolium	Cav.	Northern America	North-Central U.S.A.	United States of America	Arizona	Mohave County	Lewis Ranch	S of Kingman				35.1134	N	114.0328	W	DMS	2-5km	GAZ	35.192778	-114.057778	0	0
GH			Bragg, K.		81			2	3	1989		Solanaceae	Solanum	torvum	Sw.	Asia-Tropical	Indo-China	Thailand	North	Chiang Rai	Mae Tameo	Mae Tameo, Mae Suai District, Subdistrict Si Toi.	Edge of village, entrance to forest; soil clayey loam; substrate clay.	Shrub 1.8 m tall.		19.348171	N	99.828691	E	DD		GAZ	19.348171	99.828691	860	0
GH			Bragg, K.		85			3	3	1989		Solanaceae	Solanum	melongena	L.	Asia-Tropical	Indo-China	Thailand	North	Chiang Rai	Mae Tameo	Mae Tameo, Mae Suai District, Subdistrict Si Toi.	Edge of secondary forest near village. Soil clayey loam; substrate slate.	Shrub 1.8 m; fruit orange.		19.591553	N	99.465418	E	DD		GAZ	19.591553	99.465418	860	0
BR			Brande, J. van den		313			0	0	1930		Solanaceae	Solanum	giganteum	Jacq.	Africa	West-Central Tropical Afr	Democratic Republic of th	Orientale		Kulu	Brousse la Kulu				3.28	N	23.46	E	DMS		GAZ	3.466667	23.766667	0	0
COL	374690	COL000037084	Brant, A.E.		1204			9	10	1987		Solanaceae	Solanum	jamaicense	Mill.	Southern America	Western South America	Colombia	Antioquia	Zaragoza		Along road to Nechi, 36 km. E fron Caucasia - Planeta Rica road, hacienda Costa Rica.				8.04768	N	75.00102	W	DD		GAZ	8.04768	-75.00102	60	60
BM		BM000886137	Brass, L.J.		3815			0	4	1933		Solanaceae	Solanum	dunalianum	Gaudich.	Asia-Tropical	Malesia	Papua New Guinea	Central		Dieni	Ononge road	rain forest	shrub 2m or more, unarmed, leaves dull, paler underneath, corolla purple, athers brown, fruit red, globose, about 8cm diameter		0		0					0	0	500	0
BM		BM000886267	Brass, L.J.		5411			0	9	1933		Solanaceae	Solanum	torvoideum	Merr. & L.M.Perry	Asia-Tropical	Malesia	Papua New Guinea	Central		Mafulu		forest regrowths	tall bush or small tree, a few very small prickles on branches, flowers white, fruit orange-brown. D.E. Symon det slip reads 'hairs stellate, dense on long stipes, glandular tipped on calyx etc.'		0		0					0	0	1250	0
A		77838	Brass, L.J.		5411			0	9	1933		Solanaceae	Solanum	torvoideum	Merr. & L.M.Perry	Asia-Tropical	Malesia	Papua New Guinea	Central		Mafulu		forest regrowths	tall bush or small tree, a few very small prickles on branches, flowers white, fruit orange-brown. D.E. Symon det slip reads 'hairs stellate, dense on long stipes, glandular tipped on calyx etc.'		0		0					0	0	1250	0
L		L0003661	Brass, L.J.		5411			0	9	1933		Solanaceae	Solanum	torvoideum	Merr. & L.M.Perry	Asia-Tropical	Malesia	Papua New Guinea	Central		Mafulu		forest regrowths	tall bush or small tree, a few very small prickles on branches, flowers white, fruit orange-brown. D.E. Symon det slip reads 'hairs stellate, dense on long stipes, glandular tipped on calyx etc.'		0		0					0	0	1250	0
NY	NY00172294	172294	Brass, L.J.		5411			0	9	1933		Solanaceae	Solanum	torvoideum	Merr. & L.M.Perry	Asia-Tropical	Malesia	Papua New Guinea	Central		Mafulu		forest regrowths	tall bush or small tree, a few very small prickles on branches, flowers white, fruit orange-brown. D.E. Symon det slip reads 'hairs stellate, dense on long stipes, glandular tipped on calyx etc.'		0		0					0	0	1250	0
BRI		BRI-AQ0080383	Brass, L.J.		5411			0	9	1933		Solanaceae	Solanum	torvoideum	Merr. & L.M.Perry	Asia-Tropical	Malesia	Papua New Guinea	Central		Mafulu		forest regrowths	tall bush or small tree, a few very small prickles on branches, flowers white, fruit orange-brown. D.E. Symon det slip reads 'hairs stellate, dense on long stipes, glandular tipped on calyx etc.'		0		0					0	0	1250	0
LAE	229573		Brass, L.J.		5411			0	9	1933		Solanaceae	Solanum	torvoideum	Merr. & L.M.Perry	Asia-Tropical	Malesia	Papua New Guinea	Central		Mafulu		forest regrowths	tall bush or small tree, a few very small prickles on branches, flowers white, fruit orange-brown. D.E. Symon det slip reads 'hairs stellate, dense on long stipes, glandular tipped on calyx etc.'		0		0					0	0	1250	0
BM		BM000886169	Brass, L.J.		7467			0	8	1936		Solanaceae	Solanum	lasiocarpum	Dunal	Asia-Tropical	Malesia	Papua New Guinea	Western Province	Middle Fly District		Lake Daviumbu, Middle Fly River	weed in clearing	shrub 1-1.3m high, flowers white, fruit unripe		0		0					0	0	0	0
A			Brass, L.J.		7467			0	8	1936		Solanaceae	Solanum	lasiocarpum	Dunal	Asia-Tropical	Malesia	Papua New Guinea	Western Province	Middle Fly District		Lake Daviumbu, Middle Fly River	weed in clearing	shrub 1-1.3m high, flowers white, fruit unripe		0		0					0	0	0	0
LAE	6545		Brass, L.J.		7467			0	8	1936		Solanaceae	Solanum	lasiocarpum	Dunal	Asia-Tropical	Malesia	Papua New Guinea	Western Province	Middle Fly District		Lake Daviumbu, Middle Fly River	weed in clearing	shrub 1-1.3m high, flowers white, fruit unripe		0		0					0	0	0	0
L		L.2882096	Brass, L.J.		7467			0	8	1936		Solanaceae	Solanum	lasiocarpum	Dunal	Asia-Tropical	Malesia	Papua New Guinea	Western Province	Middle Fly District		Lake Daviumbu, Middle Fly River	weed in clearing	shrub 1-1.3m high, flowers white, fruit unripe		0		0					0	0	0	0
BM		BM000886136	Brass, L.J.		8514			0	12	1936		Solanaceae	Solanum	dunalianum	Gaudich.	Asia-Tropical	Malesia	Papua New Guinea	Western		Tarara	Wassi Kussa River	rain forest, secondary growth	small tree 2-3m, flowers lavender		0		0					0	0	0	0
A			Brass, L.J.		8514			0	12	1936		Solanaceae	Solanum	dunalianum	Gaudich.	Asia-Tropical	Malesia	Papua New Guinea	Western		Tarara	Wassi Kussa River	rain forest, secondary growth	small tree 2-3m, flowers lavender		0		0					0	0	0	0
LAE	6544		Brass, L.J.		8514			0	12	1936		Solanaceae	Solanum	dunalianum	Gaudich.	Asia-Tropical	Malesia	Papua New Guinea	Western		Tarara	Wassi Kussa River	rain forest, secondary growth	small tree 2-3m, flowers lavender		0		0					0	0	0	0
L		L.2771042	Brass, L.J.		11590			0	11	1938		Solanaceae	Solanum	torvoideum	Merr. & L.M.Perry	Asia-Tropical	Malesia	Indonesia	Papua	Jayawijaya Regency	Bele river	18 km. NE. of Lake Habbema, 2200 m. camp	Occasional in open grassy second growths	Spreading tree 1.5-2 m.high; fls. lavender; fruit yellow		3.883194	S	138.770173	E	DD	2-5km	GAZ	-3.883194	138.770173	0	0
A			Brass, L.J.		22030			28	4	1953		Solanaceae	Solanum	lasiocarpum	Dunal	Asia-Tropical	Malesia	Papua New Guinea	Milne Bay	Alotau District	Menapi	Cape Vogel Peninsula	Edge of a native gardens (planted?)	Sparsely branched, soft-wooded shrub 2 m. tall; flowers white; fruits brownish green, eaten by the natives		9.76721	S	149.927338	E	DD		GAZ	-9.76721	149.927338	30	0
LAE	16374		Brass, L.J.		22030			28	4	1953		Solanaceae	Solanum	lasiocarpum	Dunal	Asia-Tropical	Malesia	Papua New Guinea	Milne Bay	Alotau District	Menapi	Cape Vogel Peninsula	Edge of a native gardens (planted?)	Sparsely branched, soft-wooded shrub 2 m. tall; flowers white; fruits brownish green, eaten by the natives		9.76721	S	149.927338	E	DD		GAZ	-9.76721	149.927338	30	0
A			Brass, L.J.		23950			10	8	1953		Solanaceae	Solanum	schefferi	F.Muell.	Asia-Tropical	Malesia	Papua New Guinea	Milne Bay		Biniguni Camp	Gwariu River	Second growth rain forest	Occasional slender shrub 1-1.5 m. tall; flowers purple		0		0					0	0	200	0
L		L.2876813	Brass, L.J.		23950			10	8	1953		Solanaceae	Solanum	schefferi	F.Muell.	Asia-Tropical	Malesia	Papua New Guinea	Milne Bay		Biniguni Camp	Gwariu River	Second growth rain forest	Occasional slender shrub 1-1.5 m. tall; flowers purple		0		0					0	0	200	0
US	2495807		Brass, L.J.		23950			10	8	1953		Solanaceae	Solanum	schefferi	F.Muell.	Asia-Tropical	Malesia	Papua New Guinea	Milne Bay		Biniguni Camp	Gwariu River	Second growth rain forest	Occasional slender shrub 1-1.5 m. tall; flowers purple		0		0					0	0	200	0
US	2495808		Brass, L.J.		23950			10	8	1953		Solanaceae	Solanum	schefferi	F.Muell.	Asia-Tropical	Malesia	Papua New Guinea	Milne Bay		Biniguni Camp	Gwariu River	Second growth rain forest	Occasional slender shrub 1-1.5 m. tall; flowers purple		0		0					0	0	200	0
LAE	16367		Brass, L.J.		23950			10	8	1953		Solanaceae	Solanum	schefferi	F.Muell.	Asia-Tropical	Malesia	Papua New Guinea	Milne Bay		Biniguni Camp	Gwariu River	Second growth rain forest	Occasional slender shrub 1-1.5 m. tall; flowers purple		0		0					0	0	200	0
A			Brass, L.J.		23962			11	8	1953		Solanaceae	Solanum	lasiocarpum	Dunal	Asia-Tropical	Malesia	Papua New Guinea	Milne Bay		Biniguni Camp	Biniguni Camp, Gwariu River	Rain forest. In a native garden clearing	Shrub (weed) 1 m. high; flowers white		9.65	S	149.3	E	DD		GAZ	-9.65	149.3	200	0
LAE	16369		Brass, L.J.		23962			11	8	1953		Solanaceae	Solanum	lasiocarpum	Dunal	Asia-Tropical	Malesia	Papua New Guinea	Milne Bay		Biniguni Camp	Biniguni Camp, Gwariu River	Rain forest. In a native garden clearing	Shrub (weed) 1 m. high; flowers white		9.65	S	149.3	E	DD		GAZ	-9.65	149.3	200	0
A			Brass, L.J.		24330			9	9	1953		Solanaceae	Solanum	schefferi	F.Muell.	Asia-Tropical	Malesia	Papua New Guinea	Milne Bay		Baiawa	Moi Biri Bay	Edges of brushy rain forest	Shrub 2 m. tall; flowers violet, showy		0		0					0	0	25	30
L		L.2876815	Brass, L.J.		24330			9	9	1953		Solanaceae	Solanum	schefferi	F.Muell.	Asia-Tropical	Malesia	Papua New Guinea	Milne Bay		Baiawa	Moi Biri Bay	Edges of brushy rain forest	Shrub 2 m. tall; flowers violet, showy		0		0					0	0	25	30
K		K000014793	Brass, L.J.		24330			9	9	1953		Solanaceae	Solanum	schefferi	F.Muell.	Asia-Tropical	Malesia	Papua New Guinea	Milne Bay		Baiawa	Moi Biri Bay	Edges of brushy rain forest	Shrub 2 m. tall; flowers violet, showy		0		0					0	0	25	30
US	2495943		Brass, L.J.		24330			9	9	1953		Solanaceae	Solanum	schefferi	F.Muell.	Asia-Tropical	Malesia	Papua New Guinea	Milne Bay		Baiawa	Moi Biri Bay	Edges of brushy rain forest	Shrub 2 m. tall; flowers violet, showy		0		0					0	0	25	30
LAE	16365		Brass, L.J.		24330			9	9	1953		Solanaceae	Solanum	schefferi	F.Muell.	Asia-Tropical	Malesia	Papua New Guinea	Milne Bay		Baiawa	Moi Biri Bay	Edges of brushy rain forest	Shrub 2 m. tall; flowers violet, showy		0		0					0	0	25	30
A			Brass, L.J.		27452			22	7	1956		Solanaceae	Solanum	dunalianum	Gaudich.	Asia-Tropical	Malesia	Papua New Guinea	Milne Bay		Misima Island	Mt. Sisa, N slopes	clearing in forest	shrub 2 m; flowers purple; fruits unripe		10.676795	S	152.812216	E	DD		GAZ	-10.676795	152.812216	300	0
LAE	47380		Brass, L.J.		27452			22	7	1956		Solanaceae	Solanum	dunalianum	Gaudich.	Asia-Tropical	Malesia	Papua New Guinea	Milne Bay		Misima Island	Mt. Sisa, N slopes	clearing in forest	shrub 2 m; flowers purple; fruits unripe		10.676795	S	152.812216	E	DD		GAZ	-10.676795	152.812216	300	0
L		L.2876816	Brass, L.J.		27637			6	8	1956		Solanaceae	Solanum	schefferi	F.Muell.	Asia-Tropical	Malesia	Papua New Guinea	Milne Bay	Samarai-Murua District	Narian	Misima Island	Brushy growths of coral limestone coast	Weak, much-branched, subscandent shrub 1.5 m high; flowers purple; fruits not green		0		0					0	0	5	0
US	2408742		Brass, L.J.		27637			6	8	1956		Solanaceae	Solanum	schefferi	F.Muell.	Asia-Tropical	Malesia	Papua New Guinea	Milne Bay	Samarai-Murua District	Narian	Misima Island	Brushy growths of coral limestone coast	Weak, much-branched, subscandent shrub 1.5 m high; flowers purple; fruits not green		0		0					0	0	5	0
LAE	47381		Brass, L.J.		27637			6	8	1956		Solanaceae	Solanum	schefferi	F.Muell.	Asia-Tropical	Malesia	Papua New Guinea	Milne Bay	Samarai-Murua District	Narian	Misima Island	Brushy growths of coral limestone coast	Weak, much-branched, subscandent shrub 1.5 m high; flowers purple; fruits not green		0		0					0	0	5	0
A			Brass, L.J.		28146			18	9	1956		Solanaceae	Solanum	lasiocarpum	Dunal	Asia-Tropical	Malesia	Papua New Guinea	Milne Bay	Samarai-Murua District	Rambuso	Sudest Island [= Vanatinai Island]	In a clearing in rain forest	30 cm high; flowers white		11.515024	S	153.462591	E	DD	2-5km	GAZ	-11.515024	153.462591	10	0
L		L.2882082	Brass, L.J.		28146			18	9	1956		Solanaceae	Solanum	lasiocarpum	Dunal	Asia-Tropical	Malesia	Papua New Guinea	Milne Bay	Samarai-Murua District	Rambuso	Sudest Island [= Vanatinai Island]	In a clearing in rain forest	30 cm high; flowers white		11.515024	S	153.462591	E	DD	2-5km	GAZ	-11.515024	153.462591	10	0
A			Brass, L.J.		28809			19	11	1956		Solanaceae	Solanum	lasiocarpum	Dunal	Asia-Tropical	Malesia	Papua New Guinea	Milne Bay	Samarai-Murua District	Kulumadau	Woodlark Island	On a roadside in rain forest	Robust, fleshy shrub 1 m high, flowers white	naturalized?	0		0					0	0	5	0
K		K000014735	Brass, L.J.		28809			19	11	1956		Solanaceae	Solanum	lasiocarpum	Dunal	Asia-Tropical	Malesia	Papua New Guinea	Milne Bay	Samarai-Murua District	Kulumadau	Woodlark Island	On a roadside in rain forest	Robust, fleshy shrub 1 m high, flowers white	naturalized?	0		0					0	0	5	0
LAE	47373		Brass, L.J.		28809			19	11	1956		Solanaceae	Solanum	lasiocarpum	Dunal	Asia-Tropical	Malesia	Papua New Guinea	Milne Bay	Samarai-Murua District	Kulumadau	Woodlark Island	On a roadside in rain forest	Robust, fleshy shrub 1 m high, flowers white	naturalized?	0		0					0	0	5	0
L		L.2882074	Brass, L.J.		28809			19	11	1956		Solanaceae	Solanum	lasiocarpum	Dunal	Asia-Tropical	Malesia	Papua New Guinea	Milne Bay	Samarai-Murua District	Kulumadau	Woodlark Island	On a roadside in rain forest	Robust, fleshy shrub 1 m high, flowers white	naturalized?	0		0					0	0	5	0
US	2409510	2838805	Brass, L.J.		28809			19	11	1956		Solanaceae	Solanum	lasiocarpum	Dunal	Asia-Tropical	Malesia	Papua New Guinea	Milne Bay	Samarai-Murua District	Kulumadau	Woodlark Island	On a roadside in rain forest	Robust, fleshy shrub 1 m high, flowers white	naturalized?	0		0					0	0	5	0
K		K000922249	Braun, K.		995			26	3	1991		Solanaceae	Solanum	sisymbriifolium	Lam.	Africa	Southern Africa	eSwatini				Nkomati River bridge on Piggs Peak Road	river bank			0		0					0	0	625	0
K		K000658773	Braun, K.P.		1824			16	1	1994		Solanaceae	Solanum	sisymbriifolium	Lam.			Swaziland	Hhohho		Nkomati River	S bank below small hill, proposed dam wall site, Nkomati River valley		shrub 1 m tall; orange spines on stems and leaf midribs and sepals; pale whitish flowers; bright red fruits; occasional		26.082013	S	31.129219	E	DD	<2km	GAZ	-26.082013	31.129219	540	0
EA			Braun, K.P.J.G.		2217			5	3	1909		Solanaceae	Solanum	robustum	H.L.Wendl.	Africa	East Tropical Africa	Tanzania	Tanga	Muheza	Amani	FTEA region: T3			Cultivated.	5.06	S	38.38	E	DM	2-5km	GAZ	-5.1	38.633333	0	0
EA			Braun, K.P.J.G.		2843			21	8	1909		Solanaceae	Solanum	aculeatissimum	Jacq.	Africa	East Tropical Africa	Tanzania	Tanga	Lushoto	Kingo	FTEA region: T3 Kingo - Kwai.				4.5	S	38.23	E	DM	2-5km	GAZ	-4.833333	38.383333	0	0
DS	99830		Braunton, E.		697			0	9	1902		Solanaceae	Solanum	elaeagnifolium	Cav.	Northern America	North-Central U.S.A.	United States of America	California	Los Angeles County		E. Los Angeles Marsh				0		0					0	0	0	0
MEXU	28464		Bravo H, H.		s.n.			0	3	1936		Solanaceae	Solanum	elaeagnifolium	Cav.	Northern America	North and Central Mexico	Mexico	Hidalgo	Actopan	El Arenal		sobre la carretera			0		0					0	0	0	0
BR			Brédo, H.J.		1455			0	9	1934		Solanaceae	Solanum	giganteum	Jacq.	Africa	West-Central Tropical Afr	Democratic Republic of th	Orientale		Ishwa					2.13	N	31.12	E	DMS		GAZ	2.216667	31.2	0	0
DS	489313		Breedlove, D.E.		1150			7	9	1961		Solanaceae	Solanum	elaeagnifolium	Cav.	Northern America	North-Central U.S.A.	United States of America	Arizona	Mohave County	Kingman	3 miles SE of Kingman in foothills of Hualapai Mountains	on grassy bajada with scattered Canotia holacantha	flowers blue; perennial		35.0921	N	114.0024	W	DMS		GAZ	35.155833	-114.006667	1200	0	ca.
US	2528403	US00840998	Breedlove, D.E.		6595			28	7	1964		Solanaceae	Solanum	torvum	Sw.	Northern America	North and Central Mexico	Mexico	Chiapas			Ditch five miles along the road SW of Pinola.	Boggy ground.	Shrub 4 feet.		0		0					0	0	1143	0
US	2485874	US00840995	Breedlove, D.E.		11389			27	7	1965		Solanaceae	Solanum	torvum	Sw.	Northern America	North and Central Mexico	Mexico	Chiapas			Three miles SW of Pinola Las Rosas along road to Soyatitán. Municipio of Venustiano Carranza.	Wooded slopes.	Flowers white. Plant 5 feet tall.		0		0					0	0	1280	0
US	2485873	US00840994	Breedlove, D.E.		13150		Raven, P.H.	13	10	1965		Solanaceae	Solanum	torvum	Sw.	Northern America	North and Central Mexico	Mexico	Chiapas			Two miles NW of Pinola Las Rosas along road to Teopisca. Municipio of Las Rosas.	Wooded slope along creek.	Flowers white. Plant 3 feet tall.		0		0					0	0	1371	0
BM		BM000847499	Brenan, J.P.M.		8443			9	12	1947		Solanaceae	Solanum	torvum	Sw.	Africa	West Tropical Africa	Nigeria				Benin Province, Benin Division, Okomu Forest Reserve, compartment 44	secondary growth on edge of clearing	locally common; woody plant with single main stem up to about 10 ft high; young stems green, blackish pruple on exposed side; calyx green; corolla white, rotate; anthers yellow; fruits pale green, fleshy		6.299946	N	5.234877	E	DD		GAZ	6.299946	5.234877	0	0
K		K000658843	Brenan, J.P.M.		8443			9	12	1947		Solanaceae	Solanum	torvum	Sw.	Africa	West Tropical Africa	Nigeria				Benin Province, Benin Division, Okomu Forest Reserve, compartment 44	secondary growth on edge of clearing	locally common; woody plant with single main stem up to about 10 ft high; young stems green, blackish pruple on exposed side; calyx green; corolla white, rotate; anthers yellow; fruits pale green, fleshy		6.299946	N	5.234877	E	DD		GAZ	6.299946	5.234877	0	0
EA			Brenan, J.P.M.		14811		Gillett, J.B.	29	11	1978		Solanaceae	Solanum	forskalii	Dunal	Africa	East Tropical Africa	Kenya	North-Eastern	Garissa	Dadaab	On road to Wajir, 5km SE of Sabule Airstrip.	In open bushland on red sandy soil with Acacia senegal, Jatropha dicjtar, Dalbergia eremicola.	Prickly scandent to 50cm high, petals mauve, anthers yellow.		0.04	N	40.01	E	DM	2-5km	GAZ	0.066667	40.016667	160	0
K		K000658882	Breteler, F.J.		183			2	9	1960		Solanaceae	Solanum	torvum	Sw.	Africa	West-Central Tropical Afr	Cameroon	Centre		N'Kolbisson	7 km W of Yaoundé, grounds of Centre Agronomique		ca. 2 m tall; petals white, anthers yellow; lower surface of leaves lighter green; berry ca. 1 cm in diameter, dark green		0		0					0	0	0	0
WAG		WAG.1843210	Breteler, F.J.		5730			28	9	1968		Solanaceae	Solanum	torvum	Sw.	Africa	West-Central Tropical Afr	Gabon	Ngounié	Tsamba-Magotsi		50 km SE of Lambaréné	Secondary regrowth	Shrub, 1.5 m high. Leaves dull, pale green. Corolla white. Anthers yellow		1.04	S	10.3	E	DMS		SPEC	-1.066667	10.5	0	0
WAG		WAG.1843211	Breteler, F.J.		5730			28	9	1968		Solanaceae	Solanum	torvum	Sw.	Africa	West-Central Tropical Afr	Gabon	Ngounié	Tsamba-Magotsi		50 km SE of Lambaréné	Secondary regrowth	Shrub, 1.5 m high. Leaves dull, pale green. Corolla white. Anthers yellow		1.04	S	10.3	E	DMS		SPEC	-1.066667	10.5	0	0
WAG		WAG.1228923	Breteler, F.J.		5730			28	9	1968		Solanaceae	Solanum	torvum	Sw.	Africa	West-Central Tropical Afr	Gabon	Ngounié	Tsamba-Magotsi		50 km SE of Lambaréné	Secondary regrowth	Shrub, 1.5 m high. Leaves dull, pale green. Corolla white. Anthers yellow		1.04	S	10.3	E	DMS		SPEC	-1.066667	10.5	0	0
WAG		WAG.1228924	Breteler, F.J.		5730			28	9	1968		Solanaceae	Solanum	torvum	Sw.	Africa	West-Central Tropical Afr	Gabon	Ngounié	Tsamba-Magotsi		50 km SE of Lambaréné	Secondary regrowth	Shrub, 1.5 m high. Leaves dull, pale green. Corolla white. Anthers yellow		1.04	S	10.3	E	DMS		SPEC	-1.066667	10.5	0	0
WAG		WAG.1834347	Breteler, F.J.		6362			8	9	1970		Solanaceae	Solanum	torvum	Sw.	Africa	West-Central Tropical Afr	Gabon	Haut-Ogooué	Lemboumbi-Leyou	Moanda	6 km from Moanda to Franceville	Secondary regrowth, mainly grasses	Shrub, 1.5 m tall with pale green dull leaves. Corolla white, anthers yellow		1.33	S	13.15	E	DMS		SPEC	-1.55	13.25	0	0
WAG		WAG.1834346	Breteler, F.J.		6362			8	9	1970		Solanaceae	Solanum	torvum	Sw.	Africa	West-Central Tropical Afr	Gabon	Haut-Ogooué	Lemboumbi-Leyou	Moanda	6 km from Moanda to Franceville	Secondary regrowth, mainly grasses	Shrub, 1.5 m tall with pale green dull leaves. Corolla white, anthers yellow		1.33	S	13.15	E	DMS		SPEC	-1.55	13.25	0	0
K		K000658817	Breteler, F.J.		7081			5	8	1971		Solanaceae	Solanum	torvum	Sw.	Africa	West Tropical Africa	Togo	Plateaux		Palimé-Missahohe	km 7	forest area, rocky slope, moist site mostly with secondary regrowth	shrub about 2 m; leaves herbaceous; corolla white; anthers pale yellow; fruits immature		6.903573	N	0.631645	E	DD		SPEC	6.903573	0.631645	0	0
MA		MA520332	Breteler, F.J.		8229		Lemmens, R.H.M.J. & Nzabi, T.	25	9	1986		Solanaceae	Solanum	torvum	Sw.	Africa	West-Central Tropical Afr	Gabon	Ngounié			between Mouila and Yeno, about 35 km on road from Mouila	secondary regrowth	1 m high; herbaceous; corolla white, stamens yellow; fruit green		1.75	S	11.333333	E	DD		SPEC	-1.75	11.333333	300	400
K		K000658890	Breteler, F.J.		8229		Lemmens, R.H.M.J. & Nzabi, T.	25	9	1986		Solanaceae	Solanum	torvum	Sw.	Africa	West-Central Tropical Afr	Gabon	Ngounié			between Mouila and Yeno, about 35 km on road from Mouila	secondary regrowth	1 m high; herbaceous; corolla white, stamens yellow; fruit green		1.75	S	11.333333	E	DD		SPEC	-1.75	11.333333	300	400
WAG		WAG.1229025	Breteler, F.J.		8229		Lemmens, R.H.M.J. & Nzabi, T.	25	9	1986		Solanaceae	Solanum	torvum	Sw.	Africa	West-Central Tropical Afr	Gabon	Ngounié			between Mouila and Yeno, about 35 km on road from Mouila	secondary regrowth	1 m high; herbaceous; corolla white, stamens yellow; fruit green		1.75	S	11.333333	E	DD		SPEC	-1.75	11.333333	300	400
WAG		WAG.1834416	Breteler, F.J.		8229		Lemmens, R.H.M.J. & Nzabi, T.	25	9	1986		Solanaceae	Solanum	torvum	Sw.	Africa	West-Central Tropical Afr	Gabon	Ngounié			between Mouila and Yeno, about 35 km on road from Mouila	secondary regrowth	1 m high; herbaceous; corolla white, stamens yellow; fruit green		1.75	S	11.333333	E	DD		SPEC	-1.75	11.333333	300	400
WAG		WAG.1229026	Breteler, F.J.		8229		Lemmens, R.H.M.J. & Nzabi, T.	25	9	1986		Solanaceae	Solanum	torvum	Sw.	Africa	West-Central Tropical Afr	Gabon	Ngounié			between Mouila and Yeno, about 35 km on road from Mouila	secondary regrowth	1 m high; herbaceous; corolla white, stamens yellow; fruit green		1.75	S	11.333333	E	DD		SPEC	-1.75	11.333333	300	400
WAG		WAG.1834417	Breteler, F.J.		8229		Lemmens, R.H.M.J. & Nzabi, T.	25	9	1986		Solanaceae	Solanum	torvum	Sw.	Africa	West-Central Tropical Afr	Gabon	Ngounié			between Mouila and Yeno, about 35 km on road from Mouila	secondary regrowth	1 m high; herbaceous; corolla white, stamens yellow; fruit green		1.75	S	11.333333	E	DD		SPEC	-1.75	11.333333	300	400
WAG		WAG.1843191	Breteler, F.J.		8667		Jongkind, C. & Dibata, J.J.	12	4	1988		Solanaceae	Solanum	torvum	Sw.	Africa	West-Central Tropical Afr	Gabon	Ogooué-Ivindo	Lopé	Koumameyong	About 20-40 km NNE of Koumémayoung [Koumameyong]	Open sunny place outside forest	Shrub, armed with prickles, about 2.50 m. high. Leaves dull, beneath paler green. Corolla white. Anthers pale yellow. Fruits green		0.15	N	11.55	E	DMS		SPEC	0.25	11.916667	0	0
MA		MA535006	Breteler, F.J.		8802		Jongkind, C. & Bibata, J.J.	19	4	1988		Solanaceae	Solanum	aethiopicum	L.	Africa	West-Central Tropical Afr	Gabon				5-10 km E of Saint Germain, E of Okano river	secondary forest, in border of forest road	herb, woody at the base, about 80 cm high; leaves herbaceous, slightly glossy above, dull beneath; fruits green		0.38	N	11.38	E	DMS		SPEC	0.633333	11.633333	450	0	ca.
WAG		WAG.1202629	Breteler, F.J.		8802		Jongkind, C. & Bibata, J.J.	19	4	1988		Solanaceae	Solanum	aethiopicum	L.	Africa	West-Central Tropical Afr	Gabon				5-10 km E of Saint Germain, E of Okano river	secondary forest, in border of forest road	herb, woody at the base, about 80 cm high; leaves herbaceous, slightly glossy above, dull beneath; fruits green		0.38	N	11.38	E	DMS		SPEC	0.633333	11.633333	450	0	ca.
WAG		WAG.1834341	Breteler, F.J.		9683		Jongkind, C.; Wieringa, J.J. & Moussavou, J.-.M.	31	3	1990		Solanaceae	Solanum	torvum	Sw.	Africa	West-Central Tropical Afr	Gabon	Ogooué-Maritime	Etimboué	Rabi-Kounga	Rabi	In rainforest. Old campsite	Shrub, 1.5 m tall. Leaves pale green. Flowers white. Fruits green		1.55	S	9.5	E	DMS	>20km	SPEC	-1.916667	9.833333	0	0
WAG		WAG.1834340	Breteler, F.J.		9973		Jongkind, C.; Wieringa, J.J. & Moussavou, J.-.M.	14	4	1990		Solanaceae	Solanum	torvum	Sw.	Africa	West-Central Tropical Afr	Gabon	Ogooué-Lolo	Mouloundou	Lastoursville	c. 30 km NE of Lastoursville	In rainforest. Secondary forest	Shrub, 1 m tall. Leaves papery, somewhat dull. Corolla white. Anthers yellow		0.45	S	12.55	E	DMS	>20km	SPEC	-0.75	12.916667	0	0
WAG		WAG.1834408	Breteler, F.J.		15336			4	11	1999		Solanaceae	Solanum	torvum	Sw.	Africa	West-Central Tropical Afr	Gabon	Ogooué-Lolo	Mouloundou	Bambidie	Bambidie, c. 30 km E of Lastoursville	In secondary regrowth	Shrub, c. 2 m high. Leaves ± papery, dull.Calyx green. Corolla white. Anthers pale yellow		0.44	S	12.58	E	DMS		SPEC	-0.733333	12.966667	300	0
FUEL	45506		Breviglieri, C.P.B.		s.n.			27	9	2007		Solanaceae	Solanum	sisymbriifolium	Lam.	Southern America	Brazil	Brazil	São Paulo	Pindorama		Estação Experimental de Pindorama		Flores brancas, frutos vermelhos.		21.18	S	48.900002	W	DD	5-20k	GAZ	-21.18	-48.900002	0	0
BM		BM000935870	Bridges, T.		399			0	0	0		Solanaceae	Solanum	elaeagnifolium	Cav.	Southern America	Southern South America	Chile				San Felipe de Aconcagua [Argentina?]				0		0			>20km		0	0	0	0
E		E00118852	Bridges, T.		399			0	0	0		Solanaceae	Solanum	elaeagnifolium	Cav.	Southern America	Southern South America	Chile				San Felipe de Aconcagua [Argentina?]				0		0			>20km		0	0	0	0
K		K001167861	Bridges, T.		399			0	0	0		Solanaceae	Solanum	elaeagnifolium	Cav.	Southern America	Southern South America	Chile				San Felipe de Aconcagua [Argentina?]				0		0			>20km		0	0	0	0
W	74144		Bridges, T.		s.n.			0	3	1899		Solanaceae	Solanum	elaeagnifolium	Cav.	Southern America	Southern South America	Chile	Región V (Valparaíso)	San Felipe de Aconcagua		San Felipe de Aconcagua				32.753259	S	70.708975	W	DD	>20km	GAZ	-32.753259	-70.708975	0	0
K		K000658622	Bridson, D.M.		28			30	4	1979		Solanaceae	Solanum	aculeatissimum	Jacq.	Africa	East Tropical Africa	Kenya	Western		Kakamega Forest	road from Kisieni to Kakamega Saw Mill, along track through replanted pine forest	amongst tall grass	ca. 0.6 m tall; flowers yellow; fruit light green with darker mottling, cream when mature		0.308678	N	34.812766	E	DD		GAZ	0.308678	34.812766	1585	0
EA			Bridson, D.M.		28			30	4	1979		Solanaceae	Solanum	aculeatissimum	Jacq.	Africa	East Tropical Africa	Kenya	Western		Kakamega Forest	road from Kisieni to Kakamega Saw Mill, along track through replanted pine forest	amongst tall grass	ca. 0.6 m tall; flowers yellow; fruit light green with darker mottling, cream when mature		0.308678	N	34.812766	E	DD		GAZ	0.308678	34.812766	1585	0
MEXU	1124455		Brigada Zacatecas		86			21	7	1986		Solanaceae	Solanum	elaeagnifolium	Cav.	Northern America	North and Central Mexico	Mexico	Zacatecas	Pánuco	Valle Hermoso		en una área agrícola se localizo	perenne		23.053333	N	102.484722	W	DD		GAZ	23.053333	-102.484722	0	0		trompillo
K		K000658751	Brink, E.		276			22	8	1972		Solanaceae	Solanum	chrysotrichum	Schltdl.	Africa	Southern Africa	South Africa	Western Cape		Cape	below Dogs Dam near sawmills on Mountain Road	with Zantedeschia, Senecio ilicifolius and number of exotics - wattle (A. longifolius, A. melanoxylon, Seringa etc.)	tree 3 m; flowers white; stems and leaves rufous hairy; watched cattle grazing and showing a marked preference for it		0		0					0	0	0	0
MO	2392246		Brink, E.		294			7	3	1974		Solanaceae	Solanum	giganteum	Jacq.	Africa	Southern Africa	South Africa	Eastern Cape		Albany Museum Garden					33	S	26	E	DMS		SPEC	-33	26	0	0
COL	106737	COL000038683	Bristol, M.L.		1455			9	11	1963		Solanaceae	Solanum	sisymbriifolium	Lam.	Southern America	Western South America	Colombia	Cundinamarca	Fusagasugá		Fusagasuga, pastura.				0		0					0	0	1680	1680		Uva de perro,Lulo de perro,Pomas de perr
L		L.2882174	Britton, B.B.		396			1	10	1953		Solanaceae	Solanum	lasiocarpum	Dunal	Asia-Tropical	Malesia	Philippines	Mindanao	ARMM (Muslim Mindanao)		Sacred Mountain, Camp Keithley, Lanao	in open grassy cleared area on summit	1 m; flower green white; fruit globose, tomentose, berry; plant scabrous		8.021294	N	124.296872	E	DD		GAZ	8.021294	124.296872	900	0		kogong	Maranan
BM		BM000935859	Britton, E.G.		s.n.			0	0	1904		Solanaceae	Solanum	elaeagnifolium	Cav.	Southern America	Southern South America	Argentina	Entre Ríos		La Soledad	La Soledad.				32.3012	S	58.4131	W	DMS		GAZ	-32.503333	-58.691944	0	0
F	1498348		Britton, M.E.		62		Winder, G.E.	28	4	1945		Solanaceae	Solanum	dunalianum	Gaudich.	Asia-Tropical	Malesia	Indonesia	Papua		Biak Island	[Schouten Islands] 1 mîle from the coast 5 mîles SW of Soredo	area of flat terrain, thin soil and second-growth scrub vegetation			0.988073	S	135.961222	E	DD		GAZ	-0.988073	135.961222	60	0	ca.
F	1498347		Britton, M.E.		62		Winder, G.E.	28	4	1945		Solanaceae	Solanum	dunalianum	Gaudich.	Asia-Tropical	Malesia	Indonesia	Papua		Biak Island	[Schouten Islands] 1 mîle from the coast 5 mîles SW of Soredo	area of flat terrain, thin soil and second-growth scrub vegetation			0.988073	S	135.961222	E	DD		GAZ	-0.988073	135.961222	60	0	ca.
A			Britton, M.E.		62		Winder, G.E.	28	4	1945		Solanaceae	Solanum	dunalianum	Gaudich.	Asia-Tropical	Malesia	Indonesia	Papua		Biak Island	[Schouten Islands] 1 mîle from the coast 5 mîles SW of Soredo	area of flat terrain, thin soil and second-growth scrub vegetation			0.988073	S	135.961222	E	DD		GAZ	-0.988073	135.961222	60	0	ca.
F	1323504		Britton, M.E.		62		Winder, G.E.	28	4	1945		Solanaceae	Solanum	dunalianum	Gaudich.	Asia-Tropical	Malesia	Indonesia	Papua		Biak Island	[Schouten Islands] 1 mîle from the coast 5 mîles SW of Soredo	area of flat terrain, thin soil and second-growth scrub vegetation			0.988073	S	135.961222	E	DD		GAZ	-0.988073	135.961222	60	0	ca.
CORD		CORD00023812	Brizuela, J.		847			4	3	1950		Solanaceae	Solanum	elaeagnifolium	Cav.	Southern America	Southern South America	Argentina	Catamarca	La Paz		El Catorce				29.2256	S	65.1205	W	DMS		GAZ	-29.382222	-65.201389	0	0
LIL			Brizuela, J.		847			4	3	1950		Solanaceae	Solanum	elaeagnifolium	Cav.	Southern America	Southern South America	Argentina	Catamarca	La Paz		El Catorce				29.2256	S	65.1205	W	DMS		GAZ	-29.382222	-65.201389	0	0
CORD		CORD00023813	Brizuela, J.		847			4	3	1950		Solanaceae	Solanum	elaeagnifolium	Cav.	Southern America	Southern South America	Argentina	Catamarca	La Paz		El Catorce				29.2256	S	65.1205	W	DMS		GAZ	-29.382222	-65.201389	0	0
CORD		CORD00023814	Brizuela, J.		1159			4	4	1950		Solanaceae	Solanum	elaeagnifolium	Cav.	Southern America	Southern South America	Argentina	Catamarca	La Paz		km 981 F. C.				0		0					0	0	0	0
LIL			Brizuela, J.		1159			4	4	1950		Solanaceae	Solanum	elaeagnifolium	Cav.	Southern America	Southern South America	Argentina	Catamarca	La Paz		km 981 F. C.				0		0					0	0	0	0
CAS	29946		Bro Anect		115			0	10	1919		Solanaceae	Solanum	elaeagnifolium	Cav.	Northern America	North-Central U.S.A.	United States of America	New Mexico	San Miguel County	Las Vegas	vicinity				35.3619	N	105.1323	W	DMS		GAZ	35.605278	-105.223056	0	0
US	1068582	US00660196	Broadway, W.E.		270			5	5	1921		Solanaceae	Solanum	torvum	Sw.	Southern America	Northern South America	French Guiana				Cayenne, vic.	Near sea.			4.933333	N	52.333333	W	DD		SPEC	4.933333	-52.333333	0	0
US	1068798	US00659882	Broadway, W.E.		583			6	6	1921		Solanaceae	Solanum	mammosum	L.	Southern America	Northern South America	French Guiana				Cayenne, vic.				4.56	N	52.2	W	DMS		SPEC	4.933333	-52.333333	0	0
US	1068964	US00659821	Broadway, W.E.		858			7	7	1921		Solanaceae	Solanum	jamaicense	Mill.	Southern America	Northern South America	French Guiana				Cayenne, vic.				4.56	N	52.2	W	DMS		SPEC	4.933333	-52.333333	0	0
BM		BM000886914	Broadway, W.E.		4594			25	7	1913		Solanaceae	Solanum	torvum	Sw.	Southern America	Caribbean	Trinidad and Tobago	Tobago			Parlatunier Rest House grounds.		Flowers white. Shrubby.		11.29847	N	60.647441	W	DD		GAZ	11.29847	-60.647441	0	0		Susumber, Susumber
BM		BM000886915	Broadway, W.E.		4594			25	7	1913		Solanaceae	Solanum	torvum	Sw.	Southern America	Caribbean	Trinidad and Tobago	Tobago			Parlatunier Rest House grounds.		Flowers white. Shrubby.		11.29847	N	60.647441	W	DD		GAZ	11.29847	-60.647441	0	0		Susumber, Susumber
EA			Brodhurst-Hill, E.		381			0	10	1931		Solanaceae	Solanum	aculeatissimum	Jacq.	Africa	East Tropical Africa	Kenya	Rift Valley	Uasin Gishu	Kipkarren	FTEA region: K3	On dry ground near railway.	Plant to 2ft high with white flowers, fruit like a tiny orange but lemon-coloured.		0.25	N	35.2	E	DM	2-5km	GAZ	0.416667	35.333333	1676	0		Shiradalva	Pokot
DUKE		DUKE10005103	Broome, C.R.		313			1	7	1969		Solanaceae	Solanum	elaeagnifolium	Cav.	Northern America	North and Central Mexico	Mexico	Tamaulipas			east of Interamerican Hwy 85 23.7 miles S of Nuevo Laredo	among cactus and thorny shrubs in dry soil			0		0				GAZ	0	0	0	0
P		P00054275	Brousmiche, E.		s.n.			0	0	1875		Solanaceae	Solanum	violaceum	Ortega	Asia-Tropical	Indo-China	Vietnam	Tuyên Quang			Intérieur de la citadelle	Le rencontre partout			22.167739	N	105.307484	E	DD	>20km	GAZ	22.167739	105.307484	0	0
BM		BM000846638	Brown, E.S.		876	c		28	8	1954		Solanaceae	Solanum	torvum	Sw.	Pacific		Solomon Islands	Guadalcanal Province			Guadalcanal	coconut plantation	6-7 ft.		9.577326	S	160.14533	E	DD		GAZ	-9.577326	160.14533	0	0
EA			Brown, F.		52			17	4	1971		Solanaceae	Solanum	cordatum	Forssk.	Africa	Northeast Tropical Africa	Ethiopia	Southern Nations (SNNP)		Machos Afas	N.E of Lake Turkana.	Stable stream banks in sandy alluvium.	Small shrub 3-4ft high, flower petals purple, stamens yellow.		0		0					0	0	457	0
BM		BM000886189	Brown, R.		s.n.			1	4	1803		Solanaceae	Solanum	violaceum	Ortega	Asia-Tropical	Malesia	Indonesia	East Nusa Tenggara	Timor	Coepang	[Kupang]				10.178843	S	123.588745	E	DD	2-5km	GAZ	-10.178843	123.588745	0	0
K		K000788126	Brown, T.		s.n.			0	0	0		Solanaceae	Solanum	torvum	Sw.	Africa	Northern Africa	Egypt				sin. loc.				0		0					0	0	0	0
BM		BM000847479	Bruce, E.M.		188			0	11	1934		Solanaceae	Solanum	giganteum	Jacq.	Africa	East Tropical Africa	Tanzania				Morogoro				0		0					0	0	1280	0
BM		BM000847365	Bruce, E.M.		527			0	1	1935		Solanaceae	Solanum	robustum	H.L.Wendl.	Africa	East Tropical Africa	Tanzania				Ulugurus		introduced		0		0					0	0	1250	0
GOET			Bruksch, ?		s.n.			0	0	1871		Solanaceae	Solanum	melongena	L.	Africa	Northern Africa	Egypt			Cairo	[collector could also be E. Maschke?]				0		0					0	0	0	0
K		K000658662	Brummitt, R.K.		8590		Banda, E.A.K.	16	2	1970		Solanaceae	Solanum	aculeatissimum	Jacq.	Africa	South Tropical Africa	Malawi	Southern		Cholo Mountain	on summit, UTM grid ref. 719:8221, Cholo District	evergreen forest margins	corolla white, the lobes reflexed		0		0					0	0	1160	0
K		K000441779	Brummitt, R.K.		9391		Evans, H.	25	3	1970		Solanaceae	Solanum	giganteum	Jacq.	Africa	South Tropical Africa	Malawi	Central	Ntchisi	Ntchisi Forest Reserve					13.21	S	34.01	E	DMS		GAZ	-13.35	34.016667	1645	0
K		K000658677	Brummitt, R.K.		11543			18	6	1970		Solanaceae	Solanum	chrysotrichum	Schltdl.	Africa	South Tropical Africa	Malawi	Central	Ntchisi	Ntchisi	7 km S of Ntchisi [UTM 601:8518]	roadside	very robust bushy shrub to small tree, 4 m high, the trunk 15 cm thick; corolla white; anthers yellow		0		0					0	0	1524	0	ca.
K		K000658664	Brummitt, R.K.		15093	A		18	11	1977		Solanaceae	Solanum	aculeatissimum	Jacq.	Africa	South Tropical Africa	Malawi	Southern	Zomba	Zomba Plateau	above Williams Falls, Zomba District UTM grid ref. 747:8302	dense vegetation under trees	trailing 2 m; fruits very pale (almost white) greenish cream		0		0					0	0	1675	0
K		K000658696	Brummitt, R.K.		15241		Seyani, J.H.	1	12	1977		Solanaceae	Solanum	wrightii	Benth.	Africa	South Tropical Africa	Malawi	Southern	Zomba	Zomba	outside Statistics Office in Kufa Road (UTM 7494: 82990)	cultivated	tree 10 m, trunk 70 cm thick at base; corolla opening deep purple-blue, fading to pale blue, both colours seen simultaneously on same branches; anthers yellow; stigma green		0		0					0	0	970	0
K		K000658697	Brummitt, R.K.		15241		Seyani, J.H.	1	12	1977		Solanaceae	Solanum	wrightii	Benth.	Africa	South Tropical Africa	Malawi	Southern	Zomba	Zomba	outside Statistics Office in Kufa Road (UTM 7494: 82990)	cultivated	tree 10 m, trunk 70 cm thick at base; corolla opening deep purple-blue, fading to pale blue, both colours seen simultaneously on same branches; anthers yellow; stigma green		0		0					0	0	970	0
DS	172618		Bruner, W.E.		s.n.			2	8	1924		Solanaceae	Solanum	elaeagnifolium	Cav.	Northern America	North-Central U.S.A.	United States of America	Oklahoma	Cleveland County	Norman		waste lot			35.1333	N	97.2733	W	DMS		GAZ	35.225833	-97.459167	0	0
G		G00442915	Brunner, D.		1942			18	5	1986		Solanaceae	Solanum	robustum	H.L.Wendl.	Southern America	Southern South America	Paraguay	Cordillera			5 km al S de Valenzuela hacia Grl. Bernardino Cabellero	zona de rocas areniscas con varios nacientes de agua; arboles y arbustos esparcidos en sitios de suelo arenoso y de poca profundidad; rodeada por bosque mediano, alterado	subarbusto 1.2 m; flores blancas; frutos verdes; saxicola		25.6356	S	56.869315	W	DD		gaz	-25.6356	-56.869315	100	0
DUKE		DUKE10005141	Bruno, R.		4			27	10	1962		Solanaceae	Solanum	elaeagnifolium	Cav.	Northern America	North-Central U.S.A.	United States of America	Texas	La Salle County	Encinal	US Hiway 81, 7 miles N of Encinal	in sandy loam			0		0				GAZ	0	0	0	0
BM		BM000579974	Brunt, M.		2235			20	6	1967		Solanaceae	Solanum	torvum	Sw.	Southern America	Mesoamerica	Belize				Bordering Belize River Central Farm		Shrub to 8ft, flowers white.		17.365947	N	88.689451	W	DD		GAZ	17.365947	-88.689451	0	0
K		K000028605	Brunt, M.A.		287			31	3	1962		Solanaceae	Solanum	torvum	Sw.	Africa	West-Central Tropical Afr	Cameroon	Nord-Ouest		Ndop Plain	Ndop Plain: Bambui - Bamenda road. Map ref. No: 20.	Undulating granite. In hedge by roadside.			6.05	N	10.23333	E	DD		GAZ	6.05	10.23333	1100	0
K		K000028604	Brunt, M.A.		287			31	3	1962		Solanaceae	Solanum	torvum	Sw.	Africa	West-Central Tropical Afr	Cameroon	Nord-Ouest		Ndop Plain	Ndop Plain: Bambui - Bamenda road. Map ref. No: 20.	Undulating granite. In hedge by roadside.			6.05	N	10.23333	E	DD		GAZ	6.05	10.23333	1100	0
EA			Buch, ?	61	116			30	5	1961		Solanaceae	Solanum	arundo	Mattei	Africa	East Tropical Africa	Kenya	Eastern		Konza		Common on Kaptani rocks, shallow soil	3' Bush		2	S	37.4	E	DM	2-5km	GAZ	-2	37.666667	1585	0
BM		BM000847422	Buchanan, A.		s.n.			7	6	1920		Solanaceae	Solanum	forskalii	Dunal	Africa	West Tropical Africa	Mali			Mount Bagwezan	French Soudan, Mt. Bagwezan, Asbeu		small delicate woody shrub growing among the rocks; flowers purple		0		0					0	0	0	0
BM		BM000847406	Buchanan, J.		65			0	0	1895		Solanaceae	Solanum	aculeatissimum	Jacq.	Africa	South Tropical Africa	Malawi				Nyasaland, sin. loc.				0		0					0	0	0	0
E		E00526831	Buchanan, J.		65			0	0	1895		Solanaceae	Solanum	aculeatissimum	Jacq.	Africa	South Tropical Africa	Malawi				Nyasaland, sin. loc.				0		0					0	0	0	0
E		E00526833	Buchanan, J.		110			0	7	1879		Solanaceae	Solanum	aethiopicum	L.	Africa	South Tropical Africa	Malawi				Shiri Highlands	dry places	grows to about 5 ft		0		0					0	0	0	0
E		E00526834	Buchanan, J.		140			6	7	1879		Solanaceae	Solanum	aethiopicum	L.	Africa	South Tropical Africa	Malawi				Blantyre, Shiri Highlands		a Solanaceae, flowers white, fruit red resembling a plain skinned tomato but perfectly round in form		0		0					0	0	0	0
E		E00526835	Buchanan, J.		155			0	10	1888		Solanaceae	Solanum	aethiopicum	L.	Africa	South Tropical Africa	Malawi				Shiri Highlands		strong hardy palnt, grows to 4 ft; fruit red edible		0		0					0	0	0	0		ndulu
E		E00757224	Buchanan-Hamilton, F.		570	-2		5	1	1808		Solanaceae	Solanum	insanum	L.	Asia-Tropical	Indian Subcontinent	India				'Chinchurna' [not legible completely]				0		0					0	0	0	0
E		E00757226	Buchanan-Hamilton, F.		570	-1		12	11	1809		Solanaceae	Solanum	insanum	L.	Asia-Tropical	Indian Subcontinent	India	Madhya Pradesh			'Boluhat' [=Balaghat]				21.812876	N	80.183829	E	DD	2-5km	GAZ	21.812876	80.183829	0	0
E		E00757237	Buchanan-Hamilton, F.		571			0	0	0	s.d.	Solanaceae	Solanum	insanum	L.	Asia-Tropical	Indian Subcontinent	India				'habita in ruderis et hortis Magadhas'				0		0					0	0	0	0
E		E00617627	Buchanan-Hamilton, F.		573			20	7	0		Solanaceae	Solanum	violaceum	Ortega	Asia-Tropical	Indian Subcontinent	India				'habitat ubique ad pagos India inter et ultra Gangem'				0		0					0	0	0	0
E		E00757307	Buchanan-Hamilton, F.		573			20	7	0		Solanaceae	Solanum	violaceum	Ortega	Asia-Tropical	Indian Subcontinent	India				'habitat ubique ad pagos India inter et ultra Gangem'				0		0					0	0	0	0
BM		BM000900128	Buchanan-Hamilton, F.		s.n.			0	0	0		Solanaceae	Solanum	giganteum	Jacq.	Asia-Tropical	Indian Subcontinent	India	Karnataka			Mysore				12.292	N	76.636833	E	DD	>20km	GAZ	12.292	76.636833	0	0
BM		BM000900148	Buchanan-Hamilton, F.		s.n.			0	0	0		Solanaceae	Solanum	lasiocarpum	Dunal	Asia-Tropical	Indo-China	Myanmar (Burma)	Yangon			Rangoon				16.79318	N	96.151368	E	DD	>20km	GAZ	16.79318	96.151368	0	0
BM		BM000900215	Buchanan-Hamilton, F.		s.n.			0	0	0		Solanaceae	Solanum	violaceum	Ortega	Asia-Tropical	Indo-China	Myanmar (Burma)	Mandalay			Amerapoora [now township of Mandalay]				21.887895	N	96.050528	E	DD	2-5km	GAZ	21.887895	96.050528	0	0
BM		BM000900233	Buchanan-Hamilton, F.		s.n.			0	0	1800		Solanaceae	Solanum	insanum	L.	Asia-Tropical	Indian Subcontinent	India	Karnataka			Caudhully [=Kowdhalli] [Mysore on back of sheet and in protologue of S. gula]				12.065223	N	77.44346	E	DD	2-5km	GAZ	12.065223	77.44346	0	0
BM		BM000900239	Buchanan-Hamilton, F.		s.n.			0	0	0		Solanaceae	Solanum	melongena	L.	Asia-Tropical	Indian Subcontinent	India				Panlaing				0		0					0	0	0	0
BM		BM000900255	Buchanan-Hamilton, F.		s.n.			0	0	0		Solanaceae	Solanum	virginianum	L.	Asia-Tropical	Indian Subcontinent	India				sin. loc.				0		0					0	0	0	0
GOET			Buchtien, O.		1431			0	0	0		Solanaceae	Solanum	sisymbriifolium	Lam.	Southern America	Western South America	Bolivia	La Paz	Larecaja	Charopampa	bei Mapiri 15o Br.	offen Waldstelle	Strauch 3/4 m hoch		15.65	S	67.916667	W	DD		GAZ	-15.65	-67.916667	0	0
CAL	316859		Buchtien, O.		s.n.			0	11	1907		Solanaceae	Solanum	wrightii	Benth.	Southern America	Western South America	Bolivia	La Paz	Larecaja	Charopampa					15.65	S	67.916667	W	DD		GAZ	-15.65	-67.916667	570	0
L		L.2879724	Buesekom, C.F. van		3772		Geesink, R.; Phenglkhlai, C. & Wongwan, B.	14	11	1971		Solanaceae	Solanum	lasiocarpum	Dunal	Asia-Tropical	Indo-China	Thailand	West	Kanchanaburi		Huay Banhan	in clearing in mixed deciduous forest on limestone	big herb; corolla white; fruit orange red		14.1755	N	98.45	E	DMS		SPEC	14.298611	98.75	750	0
BHCB	60605		Bufo, L.V.B.		141		Sabadim, P.C.	0	0	1997		Solanaceae	Solanum	robustum	H.L.Wendl.	Southern America	Brazil	Brazil	São Paulo	Porto Féliz	Riberião Avecuia		floresta ciliar do Riberião Avecuia			0		0					0	0	0	0
LE			Bukinich, D.		s.n.			24	10	1924		Solanaceae	Solanum	virginianum	L.	Asia-Temperate	Western Asia	Afghanistan			Cheho-saraya	Eastern area	Roadsides			0		0					0	0	0	0
LE			Bukinich, D.		s.n.			24	10	1924		Solanaceae	Solanum	virginianum	L.	Asia-Temperate	Western Asia	Afghanistan			Cheho-saraya	Eastern area	Roadsides			0		0					0	0	0	0
LE			Bukinich, D.		s.n.			24	10	1924		Solanaceae	Solanum	virginianum	L.	Asia-Temperate	Western Asia	Afghanistan			Cheho-saraya	Eastern area	Roadsides			0		0					0	0	0	0
BM		BM000886190	Bulkley, E.		s.n.			0	0	1701		Solanaceae	Solanum	violaceum	Ortega	Asia-Tropical	Indian Subcontinent	India	Tamil Nadu		Fort St. George		ent brom Fort St. George by Dr. Edward Bulkley 1701, Sundacarve, Stramonium from the East Indies, this name is not in Mankisa [?] index			13.080937	N	80.288274	E	DD		GAZ	13.080937	80.288274	0	0
K		K000788209	Bulkley, E.		s.n.			0	0	1702		Solanaceae	Solanum	insanum	L.	Asia-Tropical	Indian Subcontinent	India				Historic: Madras				0		0					0	0	0	0
CAL	316269		Buller, R.H.	REP-	19845			0	0	0	s.d.	Solanaceae	Solanum	cordatum	Forssk.	Asia-Tropical	Indian Subcontinent	Pakistan	Balochistan			Pab Thalawan				0		0					0	0	0	0		pitiawal
BM		BM000942491	Bullock, ?		13816			0	0	1877		Solanaceae	Solanum	procumbens	Lour.	Asia-Temperate	China	China	Guangdong		Hoihan	China meridionalis				0		0					0	0	0	0
K		K001152981	Bullock, A.A.		646			6	10	1945		Solanaceae	Solanum	torvum	Sw.	Asia-Tropical	Indian Subcontinent	India	Manipur			Kanglatongbi		a common weed everywhere, apprently invading broken ground from the monsoon forest; shrubby herb stems up to 1.5 in diameter; corol white, anthers yellow		24.929084	N	93.88839	E	DD	2-5km	GAZ	24.929084	93.88839	0	0
K		K000658785	Bullock, W.		3			9	10	1999		Solanaceae	Solanum	sisymbriifolium	Lam.	Africa	Southern Africa	South Africa	KwaZulu-Natal		Coronatbu Village	Paris Dam site		plat erect; leaves with long oragne spines and fine hairs; flowers lilac, anthers yellow		0		0					0	0	0	0
K		K000014806	Bulmer, R.N.H.		139			24	7	1964		Solanaceae	Solanum	torvoideum	Merr. & L.M.Perry	Asia-Tropical	Malesia	Papua New Guinea	Western Highlands		Kaironk Valley	Kaironk Valley	Casuarina fallow			5.289426	S	144.475633	E	DD	>20km	GAZ	-5.289426	144.475633	1900	0
LAE	67034		Bulmer, R.N.H.		139			24	7	1964		Solanaceae	Solanum	torvoideum	Merr. & L.M.Perry	Asia-Tropical	Malesia	Papua New Guinea	Western Highlands		Kaironk Valley	Kaironk Valley	Casuarina fallow			5.289426	S	144.475633	E	DD	>20km	GAZ	-5.289426	144.475633	1900	0
BKF	SN141611		Bult, M. van de		174			11	12	1998		Solanaceae	Solanum	barbisetum	Nees	Asia-Tropical	Indo-China	Thailand	North	Kamphaeng Phet	Mae Wong National Park	Mae Wong N.P.m Kampaeng Phet/Nakhon Sawan province. Klong Lan, transect 3, plot 17, Khlong Lan District	Degraded mixed evergreen and deciduous hardwood, in open area, dark loamy soil	Herb up to 50 cm. Stem green with numerous hairs and spines. Berries spiny, round and purple. Petioles and half of main nerve purple, both with spines. Leaf blades green above, light green below		16.115494	N	99.11493	E	DD	2-5km	GAZ	16.115494	99.11493	1010	0
A			Bunnemeyer, H.A.B.		2786			29	5	1918		Solanaceae	Solanum	poka	Dunal	Asia-Tropical	Malesia	Indonesia	Sumatra	West Sumatra	Gunung Singgalang	'Mt. Singalang'				0.454213	S	100.323494	E	DD	>20km	GAZ	-0.454213	100.323494	1600	0
L		L.2885064	Bunnemeyer, H.A.B.		2786			29	5	1918		Solanaceae	Solanum	poka	Dunal	Asia-Tropical	Malesia	Indonesia	Sumatra	West Sumatra	Gunung Singgalang	'Mt. Singalang'				0.454213	S	100.323494	E	DD	>20km	GAZ	-0.454213	100.323494	1600	0
L		L.2882182	Bunnemeyer, H.A.B.		4882			23	9	1918		Solanaceae	Solanum	lasiocarpum	Dunal	Asia-Tropical	Malesia	Indonesia	Sumatra	West Sumatra	Gunung Marapi	'W.H. G. Merapi' [= Gunung Marapi in Barisan Mountains]				0.418735	S	100.438273	E	DD	2-5km	GAZ	-0.418735	100.438273	1100	0	ca.
L		L.2882228	Bunnemeyer, H.A.B.		7261			4	8	1919		Solanaceae	Solanum	lasiocarpum	Dunal	Asia-Tropical	Malesia	Indonesia	Sumatra	Riau Islands		Lingga [Archipelago], weg. Dabo, P. Singkep				0.472773	S	104.426452	E	DD	2-5km	GAZ	-0.472773	104.426452	30	0
L		L.2879255	Bunnemeyer, H.A.B.		7975			7	2	1920		Solanaceae	Solanum	torvoideum	Merr. & L.M.Perry	Asia-Tropical	Malesia	Indonesia	Sumatra	Jambi		W. kust Koermitji. Ajer Amim [unreadable, possibly Mt Kerinci]				1.628322	S	101.279273	E	DD	2-5km	GAZ	-1.628322	101.279273	875	0
L		L.2880557	Bunnemeyer, H.A.B.		11592			18	5	1921		Solanaceae	Solanum	involucratum	Blume	Asia-Tropical	Malesia	Indonesia	Sulawesi	Sulawesi Selatan	Bonthain	S.W. Selèbes. N.W. near Bonthain [Lompobatang]				5.347672	S	119.93099	E	DD	2-5km	GAZ	-5.347672	119.93099	1400	0	+/-
K		K000014698	Bunnemeyer, H.A.B.		11732			26	5	1921		Solanaceae	Solanum	poka	Dunal	Asia-Tropical	Malesia	Indonesia	Sulawesi	Sulawesi Selatan	Lombasang	S.W. Sélèbes. Lombasang [Gowa Regency]				5.16	S	119.5	E	DMS	>20km	GAZ	-5.266667	119.833333	1000	0	+/-
L		L.2771120	Bunnemeyer, H.A.B.		11732			26	5	1921		Solanaceae	Solanum	poka	Dunal	Asia-Tropical	Malesia	Indonesia	Sulawesi	Sulawesi Selatan	Lombasang	S.W. Sélèbes. Lombasang [Gowa Regency]				5.16	S	119.5	E	DMS	>20km	GAZ	-5.266667	119.833333	1000	0	+/-
L		L.2771119	Bunnemeyer, H.A.B.		11813	A		31	5	1921		Solanaceae	Solanum	poka	Dunal	Asia-Tropical	Malesia	Indonesia	Sulawesi	Sulawesi Selatan	Lombasang	[Gowa Regency]				5.16	S	119.5	E	DMS	>20km	GAZ	-5.266667	119.833333	1100	0	+/-
L		L.2882120	Bunnemeyer, H.A.B.		11980			9	6	1921		Solanaceae	Solanum	lasiocarpum	Dunal	Asia-Tropical	Malesia	Indonesia	Sulawesi	Sulawesi Selatan		Gunung Bonthain [=Mount Lompobatang]				5.371419	S	119.934553	E	DD		GAZ	-5.371419	119.934553	2200	0	ca.
L		L.2771121	Bunnemeyer, H.A.B.		12117			12	6	1921		Solanaceae	Solanum	poka	Dunal	Asia-Tropical	Malesia	Indonesia	Sulawesi	Sulawesi Selatan	Bantaeng Regency	S.W. Selèbes. G. Bonthain [Bantaeng]				5.417843	S	119.928143	E	DD	>20km	GAZ	-5.417843	119.928143	1500	0	+/-
BKF	SN058776		Bunpheng, D.		224			2	9	1948		Solanaceae	Solanum	violaceum	Ortega	Asia-Tropical	Indo-China	Thailand	Northeast (Isan)	Loei		Wang Saphung District	Clearings near forest area	Flowers white with yellow stamens. Fruits with bitter taste, yellow when ripe		17.309903	N	101.740992	E	DD	>20km	GAZ	17.309903	101.740992	0	0
BM		BM000886295	Burbidge, F.W.T.		s.n.			0	0	1877		Solanaceae	Solanum	torvum	Sw.	Asia-Tropical	Malesia	Malaysia				'North Borneo'				0		0					0	0	0	0
MO	2097061	MO-889427	Burch, D.		2302			23	4	1970		Solanaceae	Solanum	torvum	Sw.	Southern America	Caribbean	Dominican Republic				Roadside and bank of dry stream Autopista Duarte, 16 km N of Santo Domingo, Distrito Nacional				18.727797	N	69.833333	W	DD		GEO-L	18.727797	-69.833333	0	0
MO	2097064	MO-889425	Burch, D.		2334			24	4	1970		Solanaceae	Solanum	torvum	Sw.	Southern America	Caribbean	Dominican Republic	Santiago			Scrub area above road side cut, Santiago-Puerto Plata road ca 3 km N of Benito Martinez				19.593751	N	70.633333	W	DD		GEO-L	19.593751	-70.633333	0	0
MO	3480772	MO-887116	Burch, D.		3444			21	3	1971		Solanaceae	Solanum	mammosum	L.	Southern America	Caribbean	Puerto Rico				Roadside PR 31 ca 10 km W Naguabo, Sof Luquillo Experimental Forest.		Shrub to 1m; flowers purple, fruit orange.		18.204116	N	66.557895	W	DD		ARC	18.204116	-66.557895	0	0
LE			Burchell, W.J.	A-	739			0	0	0		Solanaceae	Solanum	robustum	H.L.Wendl.	Southern America	Brazil	Brazil				sin. loc.				0		0					0	0	0	0
K		K000658724	Burchell, W.J.		3239			14	6	1813		Solanaceae	Solanum	aculeatissimum	Jacq.	Africa	Southern Africa	South Africa	KwaZulu-Natal		Bosch Berg	Somerset Div.				0		0					0	0	0	0
K		K000658725	Burchell, W.J.		3239			14	6	1813		Solanaceae	Solanum	aculeatissimum	Jacq.	Africa	Southern Africa	South Africa	KwaZulu-Natal		Bosch Berg	Somerset Div.				0		0					0	0	0	0
G-DC		G00131697	Burchell, W.J.		3239			14	6	1813		Solanaceae	Solanum	aculeatissimum	Jacq.	Africa	Southern Africa	South Africa	KwaZulu-Natal		Bosch Berg	Somerset Div.				0		0					0	0	0	0
P		P00344121	Burchell, W.J.		4495			0	0	1864		Solanaceae	Solanum	giganteum	Jacq.			Not Recorded								0		0				SPEC	0	0	0	0
K		K001058568	Burchell, W.J.		4739			0	0	0	s.d.	Solanaceae	Solanum	robustum	H.L.Wendl.	Southern America	Brazil	Brazil				sin. loc.				0		0					0	0	0	0
EIU	28457		Burge, A.		25			29	7	1970		Solanaceae	Solanum	elaeagnifolium	Cav.	Northern America	North and Central Mexico	Mexico	Nuevo León	Monterrey		½ mile West of ITESM Campus.		Herb.		25.3904	N	100.1752	W	DMS		GAZ	25.651111	-100.297778	0	0
K		K000568567	Burger, W.C.		3652			10	2	1965		Solanaceae	Solanum	aculeatissimum	Jacq.	Africa	Northeast Tropical Africa	Ethiopia	Oromia		Chokorsa	Belleta Forest				7.32	N	36.34	E	DD		GAZ	7.32	36.34	2000	0
EA			Burger, W.C.		3652			10	2	1965		Solanaceae	Solanum	aculeatissimum	Jacq.	Africa	Northeast Tropical Africa	Ethiopia	Oromia		Chokorsa	Belleta Forest				7.32	N	36.34	E	DD		GAZ	7.32	36.34	2000	0
MO	2304322	MO-2233942	Burger, W.C.		7959		Burger, M.	9	8	1971		Solanaceae	Solanum	chrysotrichum	Schltdl.	Southern America	Mesoamerica	Costa Rica	Cartago			S of El Empalme along the Interamerican Highway.	Pasture land and remnant stands of montane forest trees. In open grazed fields.	Weedy shrub 2 m tall. Pubescence brownish-orange. Flowers white, anthers yellow, sepals purple at apex.		9.43	N	83.57	W	DMS		SPEC	9.716667	-83.95	2200	2400
CR	CR61107		Burger, W.C.		7959		Burger, M.	9	8	1971		Solanaceae	Solanum	chrysotrichum	Schltdl.	Southern America	Mesoamerica	Costa Rica	Cartago			S of El Empalme along the Interamerican Highway.	Pasture land and remnant stands of montane forest trees. In open grazed fields.	Weedy shrub 2 m tall. Pubescence brownish-orange. Flowers white, anthers yellow, sepals purple at apex.		9.43	N	83.57	W	DMS		SPEC	9.716667	-83.95	2200	2400
EA			Burhoni, ?		27			15	2	1942		Solanaceae	Solanum	robustum	H.L.Wendl.	Africa	East Tropical Africa	Tanzania	Tanga	Muheza	Amani	FTEA region: T3 Amani - Nderema road.	Along roadside in association with Gonophariyngia sp., Lantana sp. and Sorghum sp.	Solanum 8-10ft high.		5.06	S	38.38	E	DM	2-5km	GAZ	-5.1	38.633333	0	0
SI		53323	Burkart, A.		3364			0	11	1930		Solanaceae	Solanum	elaeagnifolium	Cav.	Southern America	Southern South America	Argentina	Buenos Aires			Paternal.				34.595897	S	58.471564	W	DD		GAZ	-34.595897	-58.471564	0	0
SI		53302	Burkart, A.		15989			18	2	1948		Solanaceae	Solanum	elaeagnifolium	Cav.	Southern America	Southern South America	Argentina	La Pampa	Utracán		General Acha.	Muy abundante en alfalfar de secano.			37.2431	S	64.3203	W	DMS		GAZ	-37.408611	-64.534167	0	0
SI			Burkart, A.		21399			0	0	0		Solanaceae	Solanum	elaeagnifolium	Cav.	Southern America	Southern South America	Argentina	Entre Ríos	La Paz		La Paz		Citado en Flora de EntreRíos 6(5). Err. coord. 1 km		30.4436	S	59.384	W	DMS		GAZ	-30.743333	-59.644444	0	0
SI			Burkart, A.		23491			0	0	0		Solanaceae	Solanum	elaeagnifolium	Cav.	Southern America	Southern South America	Argentina	Entre Ríos	Islas del Ibicuy		Desvío a Médanos		Citado en Flora de EntreRíos 6(5)		33.3846	S	58.5905	W	DMS		GAZ	-33.646111	-58.984722	0	0
SI			Burkart, A.		24918			0	0	0		Solanaceae	Solanum	elaeagnifolium	Cav.	Southern America	Southern South America	Argentina	Entre Ríos	Paraná		Paraná		Citado en Flora de EntreRíos 6(5). Err. coord. 3 km		31.737054	S	60.526281	W	DD	>20km	GAZ	-31.737054	-60.526281	0	0
SI			Burkart, A.		24927			0	0	0		Solanaceae	Solanum	elaeagnifolium	Cav.	Southern America	Southern South America	Argentina	Entre Ríos	Diamante		Diamante		Citado en Flora de EntreRíos 6(5). Err. coord. 2,5 km		32.0407	S	60.3817	W	DMS		GAZ	-32.068611	-60.638056	0	0
SI	20551	53454	Burkart, A.		s.n.			30	11	1959		Solanaceae	Solanum	elaeagnifolium	Cav.	Southern America	Southern South America	Argentina	La Pampa	Lihuel Calel		Sierras de Lihuel-Calel.	Abundante.	Flor celeste.		38.1449	S	65.0655	W	DMS		GAZ	-38.246944	-65.115278	400	0
K		K000014739	Burke, D.		s.n.			0	0	1897		Solanaceae	Solanum	lasiocarpum	Dunal	Asia-Tropical	Malesia	Papua New Guinea	Central			Between Owen Stanley Range and S. coast				0		0					0	0	0	0
K		K000014916	Burke, D.		s.n.			0	0	1897		Solanaceae	Solanum	schefferi	F.Muell.	Asia-Tropical	Malesia	Papua New Guinea	Central			Between Owen Stanley range and S. coast				0		0					0	0	0	0
K		K001153284	Burkill, H.M.		2253			3	6	1960		Solanaceae	Solanum	torvum	Sw.	Asia-Tropical	Malesia	Malaysia	Johor			Bukit Takadi Quarry	waste scrub land	sparsely branched shrub to 8 ft; white flowers		0		0					0	0	6	0
K		K001153292	Burkill, H.M.		2854			9	10	1961		Solanaceae	Solanum	torvum	Sw.	Asia-Tropical	Malesia	Malaysia	Pahang			near Robinson Falls, Cameron Highlands	small clearing in forest	herby bush to 4 ft; flowers white		4.460827	N	101.388136	E	DD		GAZ	4.460827	101.388136	1371	0
K		K000922312	Burkill, I.H.		432			5	5	1925		Solanaceae	Solanum	elaeagnifolium	Cav.	Northern America	North-Central U.S.A.	United States of America	Texas	Nolan County	Sweetwater			common		32.470952	N	100.405938	W	DD		GAZ	32.470952	-100.405938	0	0
BM		BM000900298	Burkill, I.H.		33280			3	10	1909		Solanaceae	Solanum	hovei	Dunal	Asia-Tropical	Indian Subcontinent	India	Maharashtra	Nandurbar	Astamba	West Khandesh, Akrani plateau, Upper Astamba		(White flowers) Violet flowers. 2 feet high. Rare.		21.682738	N	74.150515	E	DD		GAZ	21.682738	74.150515	1067	0
K		K000014849	Burkill, I.H.		33280			3	10	1909		Solanaceae	Solanum	hovei	Dunal	Asia-Tropical	Indian Subcontinent	India	Maharashtra	Nandurbar	Astamba	West Khandesh, Akrani plateau, Upper Astamba		(White flowers) Violet flowers. 2 feet high. Rare.		21.682738	N	74.150515	E	DD		GAZ	21.682738	74.150515	1067	0
CAL	316019		Burkill, I.H.		36313			27	1	1912		Solanaceae	Solanum	violaceum	Ortega	Asia-Tropical	Indian Subcontinent	India				Serpo valley near Rungzing Camp 'Abor Expedition, Assam'				0		0					0	0	518	0
A		230145	Burley, J.S.		123			24	5	1987		Solanaceae	Solanum	lasiocarpum	Dunal	Asia-Tropical	Malesia	Philippines	Luzon	Mimaropa		N. slope of Mount Alinyaban, 5 km SW of Puerto Galera, Mindoro Island	Disturbed forest with calcerous outcrops.	Fleshy shrub to 1m, stems and lvs hirsute, flr tubular white with green midline to lobe.		13.4667	N	120.916667	E	DD	<2km	SPEC	13.4667	120.916667	700	0
US	3250284		Burley, J.S.		1999		Turkirin; et al.	27	11	1988		Solanaceae	Solanum	jamaicense	Mill.	Asia-Tropical	Malesia	Indonesia	Sumatra	Riau Islands	Tigapulu Mountains	5 km W of Talanglakat on Rengat-Jambi road, Bukit Karampal area, around Sesirah Base Camp, Tigapulu Muntains, Riau				0.46	S	102.32	E	DMS		SPEC	-0.766667	102.533333	100	0
K		K001153484	Burley, J.S.		1999		Turkirin; et al.	27	11	1988		Solanaceae	Solanum	jamaicense	Mill.	Asia-Tropical	Malesia	Indonesia	Sumatra	Riau Islands	Tigapulu Mountains	5 km W of Talanglakat on Rengat-Jambi road, Bukit Karampal area, around Sesirah Base Camp, Tigapulu Muntains, Riau				0.46	S	102.32	E	DMS		SPEC	-0.766667	102.533333	100	0
A			Burley, J.S.		3625		Tukirin, P.; et al.	3	3	1990		Solanaceae	Solanum	sulawesi	X.Aubriot & S.Knapp	Asia-Tropical	Malesia	Indonesia	Sulawesi	Sulawesi Utara	Sungai Ilanga	220 km W. of Manado; 50 km inland from Pangi, on tributary of Sungai Ilanga	In open area	Shrub 1.5 m tall. Stem violet; flower white; young fruit green		0.41	N	123.4	E	DMS		SPEC	0.683333	123.666667	350	750
K		K000014635	Burley, J.S.		3625		Tukirin, P.; et al.	3	3	1990		Solanaceae	Solanum	sulawesi	X.Aubriot & S.Knapp	Asia-Tropical	Malesia	Indonesia	Sulawesi	Sulawesi Utara	Sungai Ilanga	220 km W. of Manado; 50 km inland from Pangi, on tributary of Sungai Ilanga	In open area	Shrub 1.5 m tall. Stem violet; flower white; young fruit green		0.41	N	123.4	E	DMS		SPEC	0.683333	123.666667	350	750
L		L.2882218	Burley, J.S.		3625		Tukirin, P.; et al.	3	3	1990		Solanaceae	Solanum	sulawesi	X.Aubriot & S.Knapp	Asia-Tropical	Malesia	Indonesia	Sulawesi	Sulawesi Utara	Sungai Ilanga	220 km W. of Manado; 50 km inland from Pangi, on tributary of Sungai Ilanga	In open area	Shrub 1.5 m tall. Stem violet; flower white; young fruit green		0.41	N	123.4	E	DMS		SPEC	0.683333	123.666667	350	750
NY		828115	Burley, J.S.		3625		Tukirin, P.; et al.	3	3	1990		Solanaceae	Solanum	sulawesi	X.Aubriot & S.Knapp	Asia-Tropical	Malesia	Indonesia	Sulawesi	Sulawesi Utara	Sungai Ilanga	220 km W. of Manado; 50 km inland from Pangi, on tributary of Sungai Ilanga	In open area	Shrub 1.5 m tall. Stem violet; flower white; young fruit green		0.41	N	123.4	E	DMS		SPEC	0.683333	123.666667	350	750
BM		BM000900256	Burmann, J.		41			0	0	0		Solanaceae	Solanum	virginianum	L.	Asia-Tropical	Indian Subcontinent	Sri Lanka				sin. loc.				0		0					0	0	0	0
UC		UC374596	Burnemeyer, ?		12117			12	6	1921		Solanaceae	Solanum	pseudosaponaceum	Blume	Asia-Tropical	Malesia	Indonesia	Sulawesi			W. Selebes, G. Bonthain				5.347672	S	119.93099	E	DD	2-5km	GAZ	-5.347672	119.93099	0	0
BM		BM000579928	Burnham, R.		35			14	2	1984		Solanaceae	Solanum	torvum	Sw.	Northern America	North and Central Mexico	Mexico	Chiapas			El Chichon, On road between Pichuacalco and Ostuacan		White approximately 3m tall.		17.359316	N	93.229021	W	DD		GAZ	17.359316	-93.229021	0	0
G		G00442848	Burtt, B.D.		3665			5	9	1932		Solanaceae	Solanum	arundo	Mattei	Africa	East Tropical Africa	Tanzania				near Marrodisch craters, Mlulu District				0		0					0	0	0	1700
EA			Burtt, B.D.		4276			5	9	1932		Solanaceae	Solanum	arundo	Mattei	Africa	East Tropical Africa	Tanzania	Manyara		Mbulu	Near Mascodiach craters.				3.51	S	35.32	E	DM	2-5km	GAZ	-3.85	35.533333	0	0
BM		BM000847845	Burtt, B.D.		5258			0	10	1935		Solanaceae	Solanum	arundo	Mattei	Africa	East Tropical Africa	Tanzania				Singida				0		0					0	0	1524	1676
EA			Burtt, B.D.		5258			0	10	1935		Solanaceae	Solanum	arundo	Mattei	Africa	East Tropical Africa	Tanzania				Singida				0		0					0	0	1524	1676
E		E00757227	Burtt, B.L.		710			4	6	1958		Solanaceae	Solanum	violaceum	Ortega	Asia-Tropical	Indian Subcontinent	Pakistan				West Pakistan, Hazara, Mansehra-Oghi; S. of Susal Fadi	amongst shrub on rocky hillside	flowers purple		34.833333	N	73	E	DD		GAZ	34.833333	73	0	0
E		E00757245	Burtt, B.L.	B-	1084			14	8	1938		Solanaceae	Solanum	cordatum	Forssk.	Asia-Tropical	Indian Subcontinent	Pakistan	Khyber Pakhtunkhwa			Kopat Pass, S side, district of Kohat	rocky hillside	fls. pale violet, anthers yellow; berry orange		33.38039	N	71.32219	E	DM		GAZ	33.633983	71.536983	0	0
K		K001159755	Bush, B.F.		266			25	7	1893		Solanaceae	Solanum	elaeagnifolium	Cav.	Northern America	North-Central U.S.A.	United States of America	Missouri	Barry County		Sin. loc.	dry ground	uncommon		0		0					0	0	0	0
K		K001159764	Bush, B.F.		392			19	6	1894		Solanaceae	Solanum	elaeagnifolium	Cav.	Northern America	North-Central U.S.A.	United States of America	Oklahoma	Creek County	Sapulpa	'I. Ten.' (Plants of Indian Territory)		common		35.985529	N	96.115269	W	DD		GAZ	35.985529	-96.115269	0	0
K		K001159787	Bush, B.F.		1588			20	10	1900		Solanaceae	Solanum	elaeagnifolium	Cav.	Northern America	North-Central U.S.A.	United States of America	Texas	Brazoria County	Columbia	[West Columbia]				29.0829	N	95.3849	W	DMS		GAZ	29.141389	-95.646944	0	0
EA		EA000001237	Busse, W.		3097			0	0	1903		Solanaceae	Solanum	giganteum	Jacq.	Africa	East Tropical Africa	Tanzania	Lindi		Kilwa					0		0					0	0	0	0
BM		BM001070317	Busse, W.		3097			0	0	1903		Solanaceae	Solanum	giganteum	Jacq.	Africa	East Tropical Africa	Tanzania	Lindi		Kilwa					0		0					0	0	0	0
BR		BR0000006495435	Busse, W.		3097			0	0	1903		Solanaceae	Solanum	giganteum	Jacq.	Africa	East Tropical Africa	Tanzania	Lindi		Kilwa					0		0					0	0	0	0
BM		BM000886908	Busyman, M.		92			4	11	1907		Solanaceae	Solanum	torvum	Sw.			Not Recorded								0		0					0	0	0	0
[truncated: 11,097 more rows]
